# Supplementary material for: Genetic diversity and selective sweeps in historical and modern Canadian spring wheat cultivars using the 90K SNP array
Source: Sci Rep. 2021 Dec 10;11:23773. doi: 10.1038/s41598-021-02666-5 (PMC8664822; doi:10.1038/s41598-021-02666-5)
Supplement: Supplementary file 2 — Supplementary Table S1. [file 41598_2021_2666_MOESM2_ESM.xlsx]

## Sheet: Sheet1
Supplementary Table S1. Summary of the spring wheat germplasm used in the present study, including passport data and group membership based on different multivariate analyses.
Variety (cultivar) name	Accession number	Group membership at K = 2	Group membership at K = 3	Group membership at K = 4	Western Canada wheat class (as of Sept 28, 2021)**	Used in our in our previous studies***	Registration year and/or year of development	Date of registration	Status	Canadian representaive (Breeding program)	Six breeding periods	Four breeding periods	Six breeding programs (institutions)
5604HR CL		G1	G1	G1	CWRS	Yes	2011	2011-02-21	Regional Registration	Syngenta Canada Inc.	2011-2018	2011-2018	Syngenta Canada Inc.
5605HR CL		G1	G3	G3	CNHR	No	2013	2013-06-17	Regional Registration	Syngenta Canada Inc.	2011-2018	2011-2018	Syngenta Canada Inc.
5700PR	CN 120926	G2	G2	G2	CPSR	Yes	2001	2001-01-12	Regional Registration	Nutrien AG Solutions Inc.	2001-2010	2001-2010	Nutrien AG Solutions Inc.
5701PR		G1	Mixed	G2	CPSR	Yes	2002	2002-01-11	Regional Registration	Nutrien AG Solutions Inc.	2001-2010	2001-2010	Nutrien AG Solutions Inc.
5702PR		G2	G2	G2	CPSR	Yes	2008	2008-01-09	Regional Registration	Syngenta Canada Inc.	2001-2010	2001-2010	Syngenta Canada Inc.
AAC Bailey	CN 117681	G1	G3	G3	CWRS	No	2012	2012-06-07	Regional Registration	Agriculture and AgriFood Canada	2011-2018	2011-2018	Agriculture and AgriFood Canada
AAC Brandon	CN 117682	G1	G1	G1	CWRS	No	2013	2013-04-23	Regional Registration	Agriculture and AgriFood Canada	2011-2018	2011-2018	Agriculture and AgriFood Canada
AAC Chiffon	CN 117683	G2	G2	G4	CWSWS	No	2013	2013-04-12	Regional Registration	Agriculture and AgriFood Canada	2011-2018	2011-2018	Agriculture and AgriFood Canada
AAC Connery		G1	G3	G3	CWRS	No	2015	2015-05-20	Regional Registration	Agriculture and AgriFood Canada	2011-2018	2011-2018	Agriculture and AgriFood Canada
AAC Crossfield		G1	Mixed	G2	CPSR	No	2016	2016-01-08	Regional Registration	Agriculture and AgriFood Canada	2011-2018	2011-2018	Agriculture and AgriFood Canada
AAC Elie	CN 117684	G1	G1	G1	CWRS	No	2013	2013-04-23	Regional Registration	Agriculture and AgriFood Canada	2011-2018	2011-2018	Agriculture and AgriFood Canada
AAC Entice		G1	Mixed	G2	CPSR	No	2016	2016-01-08	Regional Registration	Agriculture and AgriFood Canada	2011-2018	2011-2018	Agriculture and AgriFood Canada
AAC Foray		G2	G2	G2	CPSR	No	2014	2014-12-18	Regional Registration	Agriculture and AgriFood Canada	2011-2018	2011-2018	Agriculture and AgriFood Canada
AAC Iceberg		G1	G1	G1	CWHWS	No	2013	2013-01-15	Regional Registration	Agriculture and AgriFood Canada	2011-2018	2011-2018	Agriculture and AgriFood Canada
AAC Innova	CN 117686	G2	G2	G4	CWSP	No	2013	2013-04-12	Regional Registration	Agriculture and AgriFood Canada	2011-2018	2011-2018	Agriculture and AgriFood Canada
AAC Penhold		G2	G2	G2	CPSR	No	2014	2014-07-11	Regional Registration	Agriculture and AgriFood Canada	2011-2018	2011-2018	Agriculture and AgriFood Canada
AAC Proclaim	CN 117687	G2	G2	G4	CWSP	No	2013	2013-01-10	Regional Registration	Agriculture and AgriFood Canada	2011-2018	2011-2018	Agriculture and AgriFood Canada
AAC Redwater	CN 117688	G1	G1	G1	CNHR	No	2012	2012-08-13	Regional Registration	Agriculture and AgriFood Canada	2011-2018	2011-2018	Agriculture and AgriFood Canada
AAC Ryley	CN 117689	G2	G2	G2	CPSR	No	2013	2013-04-23	Regional Registration	Agriculture and AgriFood Canada	2011-2018	2011-2018	Agriculture and AgriFood Canada
AAC Tenacious		G2	G2	Mixed	CPSR	No	2014	2014-12-18	Regional Registration	Agriculture and AgriFood Canada	2011-2018	2011-2018	Agriculture and AgriFood Canada
AAC Viewfield		G1	G1	G1	CWRS	No	2016	2016-02-12	Regional Registration	Agriculture and AgriFood Canada	2011-2018	2011-2018	Agriculture and AgriFood Canada
AAC Whitefox	CN 117690	G1	G1	G1	CWHWS	No	2013	2013-06-18	Regional Registration	Agriculture and AgriFood Canada	2011-2018	2011-2018	Agriculture and AgriFood Canada
AC Abbey	CN 106336	G1	Mixed	Mixed	CNHR	Yes	1998	1998-07-22	Regional Registration	Agriculture and AgriFood Canada	1991-2000	1981-2000	Agriculture and AgriFood Canada
AC Andrew	CN 106384	G2	G2	G4	CWSWS	Yes	2004	2004-05-05	Regional Registration	Agriculture and AgriFood Canada	2001-2010	2001-2010	Agriculture and AgriFood Canada
AC Barrie	CN 106318	G1	G3	G3	CWRS	Yes	1994	1994-08-16	National Registration	Secan Association	1991-2000	1981-2000	Secan Association
AC Cadillac	CN 106337	G1	G3	G3	CWRS	Yes	1996	1996-07-17	National Registration	Farm Pure Seeds (ex SW Seed Canada Ltd)	1991-2000	1981-2000	Others
AC Cora	CN 106353	G1	G3	G3	CNHR	No	1994	1994-12-15	National Registration	Secan Association	1991-2000	1981-2000	Secan Association
AC Corinne	CN 106385	G2	G2	G2	CWES	No	1999	1999-11-22	Regional Registration	Agriculture and AgriFood Canada	1991-2000	1981-2000	Agriculture and AgriFood Canada
AC Crystal	CN 106315	G2	G2	G2	CNHR	Yes	1996	1996-07-22	National Registration	Secan Association	1991-2000	1981-2000	Secan Association
AC Domain	CN 106358	G1	G1	G1	CNHR	Yes	1993	1993-12-22	National Registration	Secan Association	1991-2000	1981-2000	Secan Association
AC Eatonia	CN 106365	G1	G3	G3	CNHR	Yes	1993	1993-07-09	National Registration	Nutrien AG Solutions Inc.	1991-2000	1981-2000	Nutrien AG Solutions Inc.
AC Elsa	CN 106314	G1	G3	G3	CWRS	Yes	1996	1996-10-07	Regional Registration	Secan Association	1991-2000	1981-2000	Secan Association
AC Foremost	CN 18927	G2	G2	G2	CNHR	Yes	1995	1995-06-02	Regional Registration	Secan Association	1991-2000	1981-2000	Secan Association
AC Intrepid	CN 106338	G1	G3	G3	CWRS	Yes	1997	1997-08-29	Regional Registration	Agriculture and AgriFood Canada	1991-2000	1981-2000	Agriculture and AgriFood Canada
AC Karma	CN 106319	G2	G2	G2	CPSW	No	1994	1994-10-11	National Registration	Secan Association	1991-2000	1981-2000	Secan Association
AC Majestic	CN 106357	G1	G3	G3	CNHR	No	1996	1996-01-26	National Registration	Secan Association	1991-2000	1981-2000	Secan Association
AC Meena	CN 106387	G2	G2	G4	CWSWS	No	2001	2001-04-20	Regional Registration	Agriculture and AgriFood Canada	2001-2010	2001-2010	Agriculture and AgriFood Canada
AC Michael	CN 52557	G1	G3	G3	CNHR	No	1994	1994-01-12	National Registration	Secan Association	1991-2000	1981-2000	Secan Association
AC Minto	CN 106307	G1	G3	G3	CNHR	No	1991	1991-01-29	National Registration	Secan Association	1991-2000	1981-2000	Secan Association
AC Nanda	CN 106327	G2	G2	G4	CWSWS	No	1998	1998-02-25	Regional Registration	Agriculture and AgriFood Canada	1991-2000	1981-2000	Agriculture and AgriFood Canada
AC Phil	CN 106356	G2	G2	G4	CWSWS	No	1996	1996-03-15	Regional Registration	Agriculture and AgriFood Canada	1991-2000	1981-2000	Agriculture and AgriFood Canada
AC Reed	CN 106304	G2	G2	G4	CWSWS	Yes	1991	1991-12-20	Regional Registration	Secan Association	1991-2000	1981-2000	Secan Association
AC Splendor	CN 106351	G1	G3	G3	CWRS	Yes	1997	1997-03-24	Regional Registration	Secan Association	1991-2000	1981-2000	Secan Association
AC Taber	CN 106305	G2	G2	G2	CNHR	Yes	1991	1991-05-10	National Registration	Secan Association	1991-2000	1981-2000	Secan Association
AC Vista	CN 106343	G2	G2	G2	CPSW	Yes	1999	1999-08-23	Regional Registration	Agriculture and AgriFood Canada	1991-2000	1981-2000	Agriculture and AgriFood Canada
AC2000	CN 106383	G2	G2	G2	CPSW	No	2000	2000-06-27	Cancelled	Agriculture and AgriFood Canada	1991-2000	1981-2000	Agriculture and AgriFood Canada
Alikat	CN 106416	G1	G3	G3	CNHR	No	1999	1999-07-30	Regional Registration	University of Alberta	1991-2000	1981-2000	University of Alberta
Alvena	CN 113498	G1	G3	G3	CNHR	Yes	2006	2006-11-10	Regional Registration	Agriculture and AgriFood Canada	2001-2010	2001-2010	Agriculture and AgriFood Canada
Amazon	CN 106363	G2	G2	G2	CWES	No	1999	1999-10-22	Regional Registration	University of Manitoba	1991-2000	1981-2000	Others
AAC Awesome		G2	G2	G4	CWSP	No	2016	2016-07-08	Regional Registration	Agriculture and AgriFood Canada	2011-2018	2011-2018	Agriculture and AgriFood Canada
Benito	CN 2796, CN 9627, CN 9628, CN 9686, CN 39038, CN 45639	G1	G3	G3	CWRS	No	1979	1979-12-19	Cancelled	Secan Association	1971-1980	1905-1980	Secan Association
Bhishaj	CN 111935	G2	G2	G4	CWSWS	Yes	2003	2003-07-24	Regional Registration	Tony Crooymans & Sons	2001-2010	2001-2010	Others
Biggar	CN 51812	G2	G2	G2	CPSR	No	1989	1989-04-11	Cancelled	Secan Association	1981-1990	1981-2000	Secan Association
Bluesky	CN 44437	G2	G2	G2	CWES	No	1987	1987-02-26	National Registration	Secan Association	1981-1990	1981-2000	Secan Association
Burnside	CN 113488	G2	G2	G2	CWES	Yes	2004	2004-09-23	Regional Registration	Agriculture and AgriFood Canada	2001-2010	2001-2010	Agriculture and AgriFood Canada
BW1039		G1	G1	G1	CWRS	No	2016	Not registered		University of Alberta	2011-2018	2011-2018	University of Alberta
BW278		G1	G1	G1	CWRS	No		Not registered			Unknown	Unknown	Others
BW493		G1	G3	G3	CWRS	No		Not registered			Unknown	Unknown	Others
SY Slate		G1	G1	G1	CWRS	No	2016	2016-06-10	Regional Registration	Syngenta Canada Inc.	2011-2018	2011-2018	Syngenta Canada Inc.
SY Chert		G1	G1	G1	CWRS	No	2017	2017-12-15	Regional Registration	Syngenta Canada Inc.	2011-2018	2011-2018	Syngenta Canada Inc.
BW5020		G1	G1	G1	CWRS	No	2015	Not registered		University of Alberta	2011-2018	2011-2018	University of Alberta
AAC Concord		G1	Mixed	Mixed	CNHR	No	2016	2016-02-19	Regional Registration	Agriculture and AgriFood Canada	2011-2018	2011-2018	Agriculture and AgriFood Canada
AAC Redberry		G1	G1	G1	CWRS	No	2016	2016-02-19	National Registration	Agriculture and AgriFood Canada	2011-2018	2011-2018	Agriculture and AgriFood Canada
AAC Goodwin		G1	G3	G3	CPSR	No	2017	2017-08-25	Regional Registration	Agriculture and AgriFood Canada	2011-2018	2011-2018	Agriculture and AgriFood Canada
BW970 Pro		G1	G1	G1	CWRS	No	2012	Not registered		University of Saskatchewan	2011-2018	2011-2018	University of Saskatchewan
CDC Landmark		G1	G1	G1	CWRS	No	2016	2016-04-08	Regional Registration	University of Saskatchewan	2011-2018	2011-2018	University of Saskatchewan
BYT14-11		G1	G3	G3	CWRS	No	2014	Not registered		University of Alberta	2011-2018	2011-2018	University of Alberta
BYT14-19		G1	G3	G3	CWRS	No	2014	Not registered		University of Alberta	2011-2018	2011-2018	University of Alberta
Canthatch	CN 1747, CN 9740, CN 33636	G1	G3	G3	CWRS	No	1959	1959-11-23	Cancelled	Agriculture and AgriFood Canada	1905-1970	1905-1980	Agriculture and AgriFood Canada
Canuck	CN 9741, CN 33722	G1	Mixed	Mixed	CWRS	No	1974	1974-04-03	Cancelled	Agriculture and AgriFood Canada	1971-1980	1905-1980	Agriculture and AgriFood Canada
Carberry	CN 114434	G1	G1	G1	CWRS	Yes	2009	2009-09-18	National Registration	Agriculture and AgriFood Canada	2001-2010	2001-2010	Agriculture and AgriFood Canada
Cardale	CN 117691	G1	G1	G1	CWRS	No	2011	2011-08-02	Regional Registration	Seed Depot Corp.	2011-2018	2011-2018	Others
CDC Abound		G1	G1	G1	CWRS	Yes	2007	2007-05-10	Regional Registration	University of Saskatchewan	2001-2010	2001-2010	University of Saskatchewan
CDC Alsask	CN 113450	G1	G3	G3	CWRS	Yes	2005	2005-07-18	Regional Registration	University of Saskatchewan	2001-2010	2001-2010	University of Saskatchewan
CDC Bounty	CN 106376	G1	G3	G3	CWRS	Yes	2000	2000-03-16	Regional Registration	University of Saskatchewan	1991-2000	1981-2000	University of Saskatchewan
CDC Bradwell	CN 120111	G1	G3	G3	CWRS	No	2015	2015-05-01	Regional Registration	University of Saskatchewan	2011-2018	2011-2018	University of Saskatchewan
CDC Go	CN 113453	G1	G1	G1	CWRS	Yes	2004	2004-05-05	Regional Registration	University of Saskatchewan	2001-2010	2001-2010	University of Saskatchewan
CDC Imagine	CN 114427	G1	G3	G3	CWRS	Yes	2002	2002-12-18	Regional Registration	University of Saskatchewan	2001-2010	2001-2010	University of Saskatchewan
CDC Kernen	CN 114425	G1	G3	G3	CWRS	Yes	2010	2010-04-21	Regional Registration	University of Saskatchewan	2001-2010	2001-2010	University of Saskatchewan
CDC Merlin		G1	G3	G3	CWRS	Yes	1992	1992-04-21	Cancelled	University of Saskatchewan	1991-2000	1981-2000	University of Saskatchewan
CDC NRG003	CN 114491	G2	G2	G2	CWSP	No	2010	2010-04-21	Regional Registration	University of Saskatchewan	2001-2010	2001-2010	University of Saskatchewan
CDC Osler	CN 113451	G1	G3	G3	CNHR	Yes	2004	2004-05-05	Regional Registration	University of Saskatchewan	2001-2010	2001-2010	University of Saskatchewan
CDC Plentiful	CN 114492	G1	G3	G3	CWRS	Yes	2012	2012-01-04	Regional Registration	University of Saskatchewan	2011-2018	2011-2018	University of Saskatchewan
CDC Primepurple	CN 116275	G2	G2	G2	CWSP	No	2013	2013-11-13	Regional Registration	University of Saskatchewan	2011-2018	2011-2018	University of Saskatchewan
CDC Rama	CN 113449	G2	G2	G2	CWES	Yes	2002	2002-02-15	Regional Registration	University of Saskatchewan	2001-2010	2001-2010	University of Saskatchewan
CDC Stanley	CN 114423	G1	G3	G3	CWRS	Yes	2010	2010-04-21	Regional Registration	University of Saskatchewan	2001-2010	2001-2010	University of Saskatchewan
CDC Teal		G1	G3	G3	CWRS	Yes	1991	1991-05-10	National Registration	University of Saskatchewan	1991-2000	1981-2000	University of Saskatchewan
CDC Thrive	CN 114424	G1	G3	G3	CWRS	Yes	2010	2010-04-21	Regional Registration	University of Saskatchewan	2001-2010	2001-2010	University of Saskatchewan
CDC Titanium	CN 120112	G1	G3	G3	CWRS	No	2014	2014-01-13	Regional Registration	Nutrien AG Solutions Inc.	2011-2018	2011-2018	Nutrien AG Solutions Inc.
CDC Utmost	CN 114422	G1	G3	G3	CWRS	Yes	2010	2010-04-21	Regional Registration	University of Saskatchewan	2001-2010	2001-2010	University of Saskatchewan
CDC VR Morris	CN 114493	G1	G3	G3	CWRS	Yes	2012	2012-01-04	Regional Registration	University of Saskatchewan	2011-2018	2011-2018	University of Saskatchewan
CDC Walrus	CN 113448	G2	G2	G2	CWES	Yes	2004	2004-05-05	Regional Registration	University of Saskatchewan	2001-2010	2001-2010	University of Saskatchewan
CDC Whitewood	CN 116274	G1	G1	G1	CWHWS	No	2013	2013-11-13	Regional Registration	University of Saskatchewan	2011-2018	2011-2018	University of Saskatchewan
CDN Bison	CN 114433	G2	G2	G2	CWES	Yes	2009	2009-09-23	Regional Registration	Agriculture and AgriFood Canada	2001-2010	2001-2010	Agriculture and AgriFood Canada
Coleman		G1	G3	Mixed	CWRS	No	2014	2014-02-05	Regional Registration	University of Alberta	2011-2018	2011-2018	University of Alberta
Columbus	CN 9687, CN 37156, CN 38925, CN 43983	G1	G3	G3	CNHR	Yes	1980	1980-03-27	National Registration	Secan Association	1971-1980	1905-1980	Secan Association
Conquer	CN 117694	G2	G2	G2	CNHR	Yes	2010	2010-06-28	Regional Registration	Agriculture and AgriFood Canada	2001-2010	2001-2010	Agriculture and AgriFood Canada
Conway	CN 43840	G1	G3	G3	CNHR	No	1986	1986-04-28	National Registration	University of Saskatchewan	1981-1990	1981-2000	University of Saskatchewan
Cutler	CN 47066	G2	G2	G2	CPSR	No	1991	1991-01-24	National Registration	University of Alberta	1991-2000	1981-2000	University of Alberta
Cypress	CN 1739, CN 9927, CN 33610, CN 45642	G2	G2	Mixed	CWRS	No	1962	1962-05-24	Cancelled	Agriculture and AgriFood Canada	1905-1970	1905-1980	Agriculture and AgriFood Canada
Ellerslie		G1	G3	G3	CWRS	No	2018	2018-11-23	Regional Registration	University of Alberta	2011-2018	2011-2018	University of Alberta
Enchant	CN 117695	G2	G2	G2	CPSR	No	2012	2012-01-26	Regional Registration	Agriculture and AgriFood Canada	2011-2018	2011-2018	Agriculture and AgriFood Canada
Faller		G1	G1	G1	CNHR	No	2018	2018-04-06	Regional Registration	Seed Depot Corp.	2011-2018	2011-2018	Others
Fielder	CN 10071, CN33768, CN 45787	G2	G2	G4	CWSWS	No	1976	1976-03-25	Cancelled	USDA, Aberdeen, Idaho	1971-1980	1905-1980	Others
Fieldstar	CN 113495	G1	G1	G1	CWRS	No	2008	2008-11-14	Regional Registration	Agriculture and AgriFood Canada	2001-2010	2001-2010	Agriculture and AgriFood Canada
Garnet	CN 10123, CN 10124, CN 10125, CN 33655, CN 45645	G2	G2	Mixed	CWRS	No	1923	1923-01-01	Cancelled	Agriculture and AgriFood Canada	1905-1970	1905-1980	Agriculture and AgriFood Canada
Glencross	CN 113502	G2	G2	G2	CWES	Yes	2008	2008-06-03	Regional Registration	Agriculture and AgriFood Canada	2001-2010	2001-2010	Agriculture and AgriFood Canada
Glenlea	CN 2663, CN33710, CN 45789	G2	G2	G2	CWES	Yes	1972	1972-03-14	National Registration	University of Manitoba	1971-1980	1905-1980	Others
Glenn		G1	G1	G1	CWRS	Yes	2009	2009-03-24	Regional Registration	Canterra Seeds	2001-2010	2001-2010	Others
Go Early		G1	Mixed	Mixed	CWRS	No	2015	2015-03-13	Regional Registration	University of Alberta	2011-2018	2011-2018	University of Alberta
Goodeve	CN 113497	G1	G3	G3	CWRS	Yes	2007	2007-10-22	Regional Registration	Agriculture and AgriFood Canada	2001-2010	2001-2010	Agriculture and AgriFood Canada
GP112		G2	G2	G2	CWSP	No	2013	Not registered		Syngenta Canada Inc.	2011-2018	2011-2018	Syngenta Canada Inc.
CDC Throttle		G2	G2	G2	CWSP	No	2016	2016-06-24	Regional Registration	University of Saskatchewan	2011-2018	2011-2018	University of Saskatchewan
GP168		G2	G2	G4	CWSP	No	2014	Not registered		University of Alberta	2011-2018	2011-2018	University of Alberta
Grandin	CN 106331	G1	G1	G1	CWRS	No	1998	1998-02-28	Cancelled	Secan Association	1991-2000	1981-2000	Secan Association
Harvest	CN 106393	G1	G1	G1	CNHR	Yes	2002	2002-06-21	Regional Registration	Farm Pure Seeds (ex SW Seed Canada Ltd)	2001-2010	2001-2010	Others
Helios	CN 113481	G1	G3	G3	CWRS	Yes	2006	2006-03-27	National Registration	Agriculture and AgriFood Canada	2001-2010	2001-2010	Agriculture and AgriFood Canada
CDC Cordon CLPlus		G1	G1	G1	CNHR	No	2018	2018-11-09		University of Saskatchewan	2011-2018	2011-2018	University of Saskatchewan
SY Rowyn		G1	Mixed	Mixed	CPSR	No	2016	2016-07-08	Regional Registration	Syngenta Canada Inc.	2011-2018	2011-2018	Syngenta Canada Inc.
AAC Castle		G2	G2	G2	CPSR	No	2018	2018-08-17		Agriculture and AgriFood Canada	2011-2018	2011-2018	Agriculture and AgriFood Canada
HY320	CN 42929, CN 51940	G2	G2	G2	CPSR	No	1985	1985-01-23	Cancelled	Agriculture and AgriFood Canada	1981-1990	1981-2000	Agriculture and AgriFood Canada
Genesis	CN 43696	G2	G2	G2	CPSW	No	1990	1990-03-26	Cancelled	Secan Association	1981-1990	1981-2000	Secan Association
CDC Terrain		G2	G2	G2	CPSR	No	2016	2016-07-08		University of Saskatchewan	2011-2018	2011-2018	University of Saskatchewan
Infinity	CN 113489	G1	G3	G3	CWRS	Yes	2004	2004-09-23	Regional Registration	Canterra Seeds	2001-2010	2001-2010	Others
Invader	CN 106366	G1	G1	G1	CWRS	No	1993	1993-05-25	Cancelled	Agricore United	1991-2000	1981-2000	Others
Jake		G1	G3	G3	CWRS	No	2018	2018-11-23	Regional Registration	University of Alberta	2011-2018	2011-2018	University of Alberta
Journey	CN 106379	G1	G3	G3	CWRS	Yes	2002	2002-04-09	Regional Registration	Nutrien AG Solutions Inc.	2001-2010	2001-2010	Nutrien AG Solutions Inc.
Kanata	CN 106386	G1	G1	G1	CWHWS	No	2006	2006-08-30	Regional Registration	Agriculture and AgriFood Canada	2001-2010	2001-2010	Agriculture and AgriFood Canada
Kane	CN 113500	G1	G1	G1	CNHR	Yes	2006	2006-07-25	National Registration	Agriculture and AgriFood Canada	2001-2010	2001-2010	Agriculture and AgriFood Canada
Katepwa	CN 38927, CN 43982, CN 51821	G1	G3	G3	CNHR	Yes	1981	1981-11-16	National Registration	Secan Association	1981-1990	1981-2000	Secan Association
Kenyon	CN 43842	G1	G3	G3	CWRS	No	1985	1985-11-07	Cancelled	Secan Association	1981-1990	1981-2000	Secan Association
Lancer	CN 17840	G1	G3	G3	CWRS	No	1985	1985-05-15	Cancelled	Secan Association	1981-1990	1981-2000	Secan Association
Laser	CN 106360	G2	G2	G2	CWES	No	1999	1999-05-05	Regional Registration	University of Alberta	1991-2000	1981-2000	University of Alberta
Laura	CN 44167	G1	G3	Mixed	CWRS	Yes	1986	1986-12-23	National Registration	Secan Association	1981-1990	1981-2000	Secan Association
Leader	CN 38926	G1	G3	G3	CNHR	No	1981	1981-03-25	National Registration	Secan Association	1981-1990	1981-2000	Secan Association
Lillian	CN 106394	G1	G3	G3	CNHR	Yes	2003	2003-09-04	Regional Registration	Secan Association	2001-2010	2001-2010	Secan Association
Lovitt	CN 106395	G1	G3	G3	CWRS	Yes	2002	2002-11-08	Regional Registration	Canterra Seeds	2001-2010	2001-2010	Others
Manitou	CN 9883, CN 11049, CN 11050, CN 33673, CN 33736, CN 45647	G1	G3	G3	CWRS	No	1965	1965-02-22	Cancelled	Agriculture and AgriFood Canada	1905-1970	1905-1980	Agriculture and AgriFood Canada
Marquis	CN 120784, CN 11061, CN 11062, CN 33674, CN 45648	G1	Mixed	Mixed	CWRS	No	1923	1923-01-01	Cancelled	Agriculture and AgriFood Canada	1905-1970	1905-1980	Agriculture and AgriFood Canada
McKenzie	CN 106330	G1	G1	G1	CNHR	Yes	1997	1997-10-20	National Registration	Nutrien AG Solutions Inc.	1991-2000	1981-2000	Nutrien AG Solutions Inc.
Minnedosa	CN 113499	G2	G2	G2	CWSP	Yes	2009	2009-03-06	Regional Registration	Agriculture and AgriFood Canada	2001-2010	2001-2010	Agriculture and AgriFood Canada
Muchmore	CN 114430	G1	G1	G1	CNHR	Yes	2009	2009-09-18	Regional Registration	Agriculture and AgriFood Canada	2001-2010	2001-2010	Agriculture and AgriFood Canada
Napayo	CN 11149, CN 33711, CN 45649	G1	G3	G3	CWRS	No	1972	1972-04-05	Cancelled	Agriculture and AgriFood Canada	1971-1980	1905-1980	Agriculture and AgriFood Canada
Neepawa	CN 11189, CN 33622	G1	G3	G3	CNHR	Yes	1969	1969-03-24	National Registration	Agriculture and AgriFood Canada	1905-1970	1905-1980	Agriculture and AgriFood Canada
Oslo	CN 44438	G2	G2	G2	CNHR	No	1987	1987-03-18	National Registration	Nutrien AG Solutions Inc.	1981-1990	1981-2000	Nutrien AG Solutions Inc.
Owens	CN 43846	G2	G2	G4	CWSWS	No	1984	1984-07-31	Cancelled	No representative	1981-1990	1981-2000	Others
Parata		G1	G1	G1	CWRS	No	2015	2015-06-11	Regional Registration	University of Alberta	2011-2018	2011-2018	University of Alberta
Park	CN 11267, CN 45651	G1	G3	G3	CNHR	Yes	1963	1963-03-05	National Registration	Agriculture and AgriFood Canada	1905-1970	1905-1980	Agriculture and AgriFood Canada
Pasqua	CN 106306	G1	G3	G3	CNHR	No	1990	1990-04-06	National Registration	Secan Association	1981-1990	1981-2000	Secan Association
Pasteur		G2	G2	Mixed	CWSP	No	2011	2011-07-06	National Registration	Plantomar Ltd	2011-2018	2011-2018	Others
Peace	CN 106424	G1	G3	G3	CWRS	No	2004	2004-09-23	Regional Registration	Agriculture and AgriFood Canada	2001-2010	2001-2010	Agriculture and AgriFood Canada
Pembina	CN 40948, CN 2717, CN 11280	G1	G3	G3	CNHR	No	1959	1959-11-23	National Registration	Agriculture and AgriFood Canada	1905-1970	1905-1980	Agriculture and AgriFood Canada
Pitic 62	CN 11303, CN 35036, CN 45663	G2	G2	G2	CWES	No	1969	1969-01-14	Cancelled	No representative	1905-1970	1905-1980	Others
Prodigy	CN 106329	G1	G1	G1	CWRS	Yes	1998	1998-04-17	Regional Registration	Nutrien AG Solutions Inc.	1991-2000	1981-2000	Nutrien AG Solutions Inc.
Prosper		G1	G1	G1	CNHR	No	2018	2018-04-06	Regional Registration	Seed Depot Corp.	2011-2018	2011-2018	Others
AAC Tisdale		G1	G1	G1	CWRS	No	2017	2017-08-18	Regional Registration	Agriculture and AgriFood Canada	2011-2018	2011-2018	Agriculture and AgriFood Canada
PT472		G1	G1	Mixed	CWRS	No	2015	Not registered		Agriculture and AgriFood Canada	2011-2018	2011-2018	Agriculture and AgriFood Canada
PT479		G1	G3	G3	CWRS	No	2016	Not registered		Agriculture and AgriFood Canada	2011-2018	2011-2018	Agriculture and AgriFood Canada
CDC Hughes		G1	G1	G1	CWRS	No	2016	2016-04-29	Regional Registration	University of Saskatchewan	2011-2018	2011-2018	University of Saskatchewan
PT595		G1	G1	G1	CWRS	No	2016	Not registered		University of Saskatchewan	2011-2018	2011-2018	University of Saskatchewan
PT771		G1	Mixed	Mixed	CWRS	No	2014	Not registered		University of Alberta	2011-2018	2011-2018	University of Alberta
PT778		G1	G3	G3	CWRS	No	2016	Not registered		University of Alberta	2011-2018	2011-2018	University of Alberta
PT780		G1	G3	G3	CWRS	No	2014	Not registered		University of Alberta	2011-2018	2011-2018	University of Alberta
Rednet		G1	G3	G3	CWRS	No	2018	2018-11-23	Regional Registration	University of Alberta	2011-2018	2011-2018	University of Alberta
RL6077		G1	G1	G1	CWRS	No	1966	Not registered		Agriculture and AgriFood Canada	1905-1970	1905-1980	Agriculture and AgriFood Canada
Roblin	CN 43847, CN 43986	G1	G3	G3	CWRS	Yes	1986	1986-05-13	National Registration	Secan Association	1981-1990	1981-2000	Secan Association
Sadash	CN 114431	G2	G2	G4	CWSWS	Yes	2007	2007-08-13	Regional Registration	Agriculture and AgriFood Canada	2001-2010	2001-2010	Agriculture and AgriFood Canada
Shaw	CN 114429	G1	Mixed	Mixed	CWRS	No	2009	2009-12-02	Regional Registration	Agriculture and AgriFood Canada	2001-2010	2001-2010	Agriculture and AgriFood Canada
Sinton	CN 11968, CN 33728, CN 45655	G1	G3	G3	CWRS	No	1975	1975-10-10	Cancelled	Agriculture and AgriFood Canada	1971-1980	1905-1980	Agriculture and AgriFood Canada
Snowbird		G1	G1	G1	CWHWS	Yes	2004	2004-09-17	Regional Registration	Agriculture and AgriFood Canada	2001-2010	2001-2010	Agriculture and AgriFood Canada
Snowhite475		G2	G2	G2	CPSW	No	2006	2006-04-28	Cancelled	Agriculture and AgriFood Canada	2001-2010	2001-2010	Agriculture and AgriFood Canada
Snowhite476		G2	G2	G2	CPSW	No	2006	2006-05-05	Cancelled	Agriculture and AgriFood Canada	2001-2010	2001-2010	Agriculture and AgriFood Canada
Snowstar	CN 113494	G1	G1	G1	CWHWS	Yes	2009	2009-05-15	National Registration	Agriculture and AgriFood Canada	2001-2010	2001-2010	Agriculture and AgriFood Canada
Somerset	CN 113484	G1	G3	G3	CWRS	Yes	2005	2005-05-20	Regional Registration	Secan Association	2001-2010	2001-2010	Secan Association
Springfield	CN 11997, CN 33717	G2	G2	G4	CWSWS	No	1972	1972-03-21	Cancelled	No representative	1971-1980	1905-1980	Others
Stettler	CN 113496	G1	G1	G1	CWRS	Yes	2008	2008-10-16	Regional Registration	Agriculture and AgriFood Canada	2001-2010	2001-2010	Agriculture and AgriFood Canada
Superb		G1	G1	G1	CWRS	Yes	2001	2001-04-12	National Registration	Agriculture and AgriFood Canada	2001-2010	2001-2010	Agriculture and AgriFood Canada
SWS52		G2	G2	Mixed	CWSWS	No	1905	1905-06-11			1905-1970	1905-1980	Others
SY087		G1	G1	G1	CWSP	No	2014	2014-09-08	Regional Registration	Syngenta Canada Inc.	2011-2018	2011-2018	Syngenta Canada Inc.
SY 433		G1	G1	G1	CWRS	No	2012	2012-05-22	Regional Registration	Syngenta Canada Inc.	2011-2018	2011-2018	Syngenta Canada Inc.
SY479 VB		G1	G1	G1	CWRS	No	2016	2016-02-12	Regional Registration	Syngenta Canada Inc.	2011-2018	2011-2018	Syngenta Canada Inc.
SY637		G1	Mixed	Mixed	CWRS	No	2016	2016-02-12	Regional Registration	Syngenta Canada Inc.	2011-2018	2011-2018	Syngenta Canada Inc.
SY985		G2	G2	G2	CPSR	Yes	2011	2011-08-02	Regional Registration	Syngenta Canada Inc.	2011-2018	2011-2018	Syngenta Canada Inc.
SY995		G2	G2	G2	CPSR	No	2014	2014-09-08	Regional Registration	Syngenta Canada Inc.	2011-2018	2011-2018	Syngenta Canada Inc.
Tracker		G1	G3	G3	CWRS	No	2018	2018-11-23	Regional Registration	University of Alberta	2011-2018	2011-2018	University of Alberta
Unity		G1	G1	G1	CNHR	Yes	2007	2007-08-24	Regional Registration	Agriculture and AgriFood Canada	2001-2010	2001-2010	Agriculture and AgriFood Canada
Vesper	CN 114432	G1	G1	Mixed	CNHR	Yes	2010	2010-11-15	Regional Registration	Secan Association	2001-2010	2001-2010	Secan Association
Waskada	CN 113501	G1	G1	G1	CWRS	Yes	2007	2007-08-14	National Registration	Agriculture and AgriFood Canada	2001-2010	2001-2010	Agriculture and AgriFood Canada
Whitehawk	CN 117693	G1	G1	G1	CWHWS	No	2012	2012-05-22	Regional Registration	Agriculture and AgriFood Canada	2011-2018	2011-2018	Agriculture and AgriFood Canada
Wildcat	CN 51820	G2	G2	G2	CWES	No	1987	1987-02-10	National Registration	Secan Association	1981-1990	1981-2000	Secan Association
WR859 CL		G1	G3	G3	CWRS	Yes	2009	2009-06-19	Regional Registration	Syngenta Canada Inc.	2001-2010	2001-2010	Syngenta Canada Inc.
Zealand		G1	G3	G3	CWRS	No	2016	2016-11-10	Regional Registration	University of Alberta	2011-2018	2011-2018	University of Alberta
GP091		G2	G2	G2	CWSP	No	2012	Not registered		University of Saskatchewan	2011-2018	2011-2018	University of Saskatchewan
Lemhi 62	CN 10956, CN 33719	G2	G2	G4	CWSWS	No	1968	1968-04-19	Cancelled	No representative	1905-1970	1905-1980	Others
Norquay	CN 33721, CN 45650	G2	G2	Mixed	CWES	No	1974	1974-02-26	Cancelled	University of Manitoba	1971-1980	1905-1980	Others
AAC Indus		G2	G2	G4	CWSWS	No	2015	2015-03-06	Regional Registration	Agriculture and AgriFood Canada	2011-2018	2011-2018	Agriculture and AgriFood Canada
*Abbreviation:
Canada Prairie Spring Red (CPSR)
Canada Western Soft White Spring (CWSWS)
Canada Northern Hard Red (CNHR)
Canada Prairie Spring White (CPSW)
Canada Western Extra Strong (CWES)
Canada Western Hard White Spring (CWHWS)
Canada Western Red Spring (CWRS)
Canada Western Special Purpose (CWSP)
** As of end of Sept 2021, one of the CPSR and five of the CWRS cultivars were included into CNHR class.
*** See Perez-Lara et al (2017) and Chen et al. (2017)
