# Supplementary material for: Genetic diversity and selective sweeps in historical and modern Canadian spring wheat cultivars using the 90K SNP array
Source: Sci Rep. 2021 Dec 10;11:23773. doi: 10.1038/s41598-021-02666-5 (PMC8664822; doi:10.1038/s41598-021-02666-5)
Supplement: Supplementary file 3 — Supplementary Table S2. [file 41598_2021_2666_MOESM3_ESM.xlsx]

## Sheet: SNP summary
Supplementary Table S2. Summary of the 28,798 polymorphic SNPs used in the present study, including major and minor alleles, allele frequency, and chromosomal position of each SNP.
In cases where major allele frequncy was 1.00 (monomorphic) within a wheat classe, breeding periods, and breeding programs, there was no minor alelle (NA).
S/N	SNP name	Chromosome	Physical position (bp)	Major allele (N=196)	Major allele frequency (N=196)	Minor Allele (N=196)	Minor allele frequency (N=196)	Proportion missing	Major allele (pre-1970)	Major allele frequency (pre-1970)	Minor Allele (pre-1970)	Minor allele frequency (pre-1970)	Major allele (1971-1980)	Major allele frequency (1971-1980)	Minor Allele (1971-1980)	Minor allele frequency (1971-1980)	Major allele (1981-1990)	Major allele frequency (1981-1990)	Minor Allele (1981-1990)	Minor allele frequency (1981-1990)	Major allele (1991-2000)	Major allele frequency (1991-2000)	Minor Allele (1991-2000)	Minor allele frequency (1991-2000)	Major allele (2001-2010)	Major allele frequency (2001-2010)	Minor Allele (2001-2010)	Minor allele frequency (2001-2010)	Major allele (2011-2018)	Major allele frequency (2011-2018)	Minor Allele (2011-2018)	Minor allele frequency (2011-2018)
1	BS00003729_51	Unknown	0	A	0.89308	C	0.10692	0.18878	A	1	NA	0	A	1	NA	0	A	1	NA	0	A	1	NA	0	A	0.95918	C	0.04082	A	0.71429	C	0.28571
2	BS00004228_51	Unknown	0	A	0.98901	C	0.01099	0.07143	A	1	NA	0	A	1	NA	0	A	1	NA	0	A	1	NA	0	A	1	NA	0	A	0.96875	C	0.03125
3	BS00004417_51	Unknown	0	C	0.9893	A	0.0107	0.04592	C	1	NA	0	C	1	NA	0	C	1	NA	0	C	1	NA	0	C	1	NA	0	C	0.97183	A	0.02817
4	BS00008865_51	Unknown	0	A	0.9898	C	0.0102	0	A	0.91667	C	0.08333	A	1	NA	0	A	1	NA	0	A	1	NA	0	A	1	NA	0	A	0.98649	C	0.01351
5	BS00009608_51	Unknown	0	C	0.8535	A	0.1465	0.19898	C	0.875	A	0.125	C	0.83333	A	0.16667	C	0.72727	A	0.27273	C	0.75	A	0.25	C	0.84091	A	0.15909	C	0.9322	A	0.0678
6	BS00009699_51	Unknown	0	C	0.98953	A	0.01047	0.02551	C	1	NA	0	C	1	NA	0	C	1	NA	0	C	1	NA	0	C	1	NA	0	C	0.97143	A	0.02857
7	BS00010322_51	Unknown	0	C	0.98947	A	0.01053	0.03061	C	1	NA	0	C	0.875	A	0.125	C	0.93333	A	0.06667	C	1	NA	0	C	1	NA	0	C	1	NA	0
8	BS00011899_51	Unknown	0	A	0.79245	C	0.20755	0.18878	A	1	NA	0	A	0.75	C	0.25	A	0.66667	C	0.33333	A	0.7037	C	0.2963	A	0.775	C	0.225	A	0.83333	C	0.16667
9	BS00016933_51	Unknown	0	A	0.98958	C	0.01042	0.02041	A	1	NA	0	A	1	NA	0	A	1	NA	0	A	1	NA	0	A	1	NA	0	A	0.97297	C	0.02703
10	BS00018250_51	Unknown	0	C	0.83439	A	0.16561	0.19898	C	0.66667	A	0.33333	C	0.75	A	0.25	C	0.63636	A	0.36364	C	0.77419	A	0.22581	C	0.84091	A	0.15909	C	0.9434	A	0.0566
11	BS00021911_51	Unknown	0	C	0.98958	A	0.01042	0.02041	C	1	NA	0	C	1	NA	0	C	1	NA	0	C	1	NA	0	C	1	NA	0	C	0.97183	A	0.02817
12	BS00021975_51	Unknown	0	C	0.98974	A	0.01026	0.0051	C	0.91667	A	0.08333	C	0.88889	A	0.11111	C	1	NA	0	C	1	NA	0	C	1	NA	0	C	1	NA	0
13	BS00021994_51	Unknown	0	A	0.78882	C	0.21118	0.17857	A	0.75	C	0.25	C	0.55556	A	0.44444	A	0.84615	C	0.15385	A	0.77778	C	0.22222	A	0.78788	C	0.21212	A	0.83333	C	0.16667
14	BS00022252_51	Unknown	0	A	0.98953	C	0.01047	0.02551	A	1	NA	0	A	0.88889	C	0.11111	A	1	NA	0	A	0.9697	C	0.0303	A	1	NA	0	A	1	NA	0
15	BS00022618_51	Unknown	0	A	0.98958	C	0.01042	0.02041	A	1	NA	0	A	1	NA	0	A	1	NA	0	A	1	NA	0	A	1	NA	0	A	0.97297	C	0.02703
16	BS00022818_51	Unknown	0	A	0.91358	C	0.08642	0.17347	A	0.90909	C	0.09091	A	1	NA	0	A	0.72727	C	0.27273	A	0.92593	C	0.07407	A	0.97297	C	0.02703	A	0.90909	C	0.09091
17	BS00023029_51	Unknown	0	C	0.97452	A	0.02548	0.19898	C	0.88889	A	0.11111	C	1	NA	0	C	1	NA	0	C	1	NA	0	C	1	NA	0	C	0.96774	A	0.03226
18	BS00026408_51	Unknown	0	A	0.59756	C	0.40244	0.16327	A	0.55556	C	0.44444	A	0.5	C	0.5	C	0.9	A	0.1	A	0.5	C	0.5	A	0.63415	C	0.36585	A	0.71875	C	0.28125
19	BS00033262_51	Unknown	0	A	0.98125	C	0.01875	0.18367	A	0.66667	C	0.33333	A	1	NA	0	A	1	NA	0	A	1	NA	0	A	1	NA	0	A	1	NA	0
20	BS00037198_51	Unknown	0	A	0.7561	C	0.2439	0.16327	A	0.66667	C	0.33333	A	0.71429	C	0.28571	A	0.57143	C	0.42857	A	0.64286	C	0.35714	A	0.75	C	0.25	A	0.86885	C	0.13115
21	BS00039197_51	Unknown	0	A	0.92121	C	0.07879	0.15816	A	0.90909	C	0.09091	A	1	NA	0	A	1	NA	0	A	1	NA	0	A	0.97222	C	0.02778	A	0.85915	C	0.14085
22	BS00043869_51	Unknown	0	A	0.98974	C	0.01026	0.0051	A	1	NA	0	A	1	NA	0	A	1	NA	0	A	1	NA	0	A	1	NA	0	A	0.9726	C	0.0274
23	BS00045163_51	Unknown	0	C	0.98964	A	0.01036	0.01531	C	1	NA	0	C	1	NA	0	C	1	NA	0	C	1	NA	0	C	1	NA	0	C	0.97222	A	0.02778
24	BS00049887_51	Unknown	0	C	0.98969	A	0.01031	0.0102	C	0.91667	A	0.08333	C	1	NA	0	C	1	NA	0	C	1	NA	0	C	0.98039	A	0.01961	C	1	NA	0
25	BS00052593_51	Unknown	0	A	0.78981	C	0.21019	0.19898	A	0.83333	C	0.16667	A	1	NA	0	A	0.72727	C	0.27273	A	0.77273	C	0.22727	A	0.7907	C	0.2093	A	0.77419	C	0.22581
26	BS00057851_51	Unknown	0	C	0.98969	A	0.01031	0.0102	C	1	NA	0	C	1	NA	0	C	1	NA	0	C	1	NA	0	C	1	NA	0	C	0.97297	A	0.02703
27	BS00059791_51	Unknown	0	C	0.98947	A	0.01053	0.03061	C	1	NA	0	C	1	NA	0	C	0.93333	A	0.06667	C	1	NA	0	C	1	NA	0	C	0.9863	A	0.0137
28	BS00062684_51	Unknown	0	A	0.98964	C	0.01036	0.01531	A	1	NA	0	A	1	NA	0	A	1	NA	0	A	1	NA	0	A	1	NA	0	A	0.97222	C	0.02778
29	BS00063809_51	Unknown	0	A	0.98919	C	0.01081	0.05612	A	1	NA	0	A	1	NA	0	A	1	NA	0	A	0.96875	C	0.03125	A	0.97959	C	0.02041	A	1	NA	0
30	BS00063943_51	Unknown	0	A	0.79394	C	0.20606	0.15816	A	0.875	C	0.125	A	0.88889	C	0.11111	A	0.64286	C	0.35714	A	0.75862	C	0.24138	A	0.82927	C	0.17073	A	0.79365	C	0.20635
31	BS00064028_51	Unknown	0	C	0.55346	A	0.44654	0.18878	C	0.55556	A	0.44444	A	0.625	C	0.375	C	0.58333	A	0.41667	C	0.58621	A	0.41379	C	0.66667	A	0.33333	A	0.55769	C	0.44231
32	BS00064351_51	Unknown	0	C	0.9898	A	0.0102	0	C	1	NA	0	C	1	NA	0	C	1	NA	0	C	1	NA	0	C	1	NA	0	C	0.97297	A	0.02703
33	BS00064761_51	Unknown	0	C	0.83436	A	0.16564	0.16837	C	1	NA	0	C	0.88889	A	0.11111	C	0.92308	A	0.07692	C	0.71429	A	0.28571	C	0.71795	A	0.28205	C	0.90323	A	0.09677
34	BS00065167_51	Unknown	0	C	0.83019	A	0.16981	0.18878	C	0.63636	A	0.36364	C	0.75	A	0.25	C	0.81818	A	0.18182	C	0.92	A	0.08	C	0.85714	A	0.14286	C	0.81667	A	0.18333
35	BS00065388_51	Unknown	0	C	0.98901	A	0.01099	0.07143	C	1	NA	0	C	1	NA	0	C	1	NA	0	C	1	NA	0	C	1	NA	0	C	0.96875	A	0.03125
36	BS00066100_51	Unknown	0	A	0.98947	C	0.01053	0.03061	A	1	NA	0	A	1	NA	0	A	1	NA	0	A	1	NA	0	A	1	NA	0	A	0.97222	C	0.02778
37	BS00066111_51	Unknown	0	C	0.9898	A	0.0102	0	C	1	NA	0	C	1	NA	0	C	1	NA	0	C	0.9697	A	0.0303	C	1	NA	0	C	0.98649	A	0.01351
38	BS00067208_51	Unknown	0	A	0.9875	C	0.0125	0.18367	A	1	NA	0	A	0.875	C	0.125	A	1	NA	0	A	0.96667	C	0.03333	A	1	NA	0	A	1	NA	0
39	BS00067486_51	Unknown	0	C	0.9898	A	0.0102	0	C	1	NA	0	C	1	NA	0	C	1	NA	0	C	1	NA	0	C	1	NA	0	C	0.97297	A	0.02703
40	BS00068215_51	Unknown	0	C	0.98974	A	0.01026	0.0051	C	1	NA	0	C	1	NA	0	C	1	NA	0	C	1	NA	0	C	1	NA	0	C	0.97297	A	0.02703
41	BS00068345_51	Unknown	0	A	0.98964	C	0.01036	0.01531	A	1	NA	0	A	1	NA	0	A	1	NA	0	A	1	NA	0	A	1	NA	0	A	0.9726	C	0.0274
42	BS00070456_51	Unknown	0	C	0.54268	A	0.45732	0.16327	C	0.75	A	0.25	C	0.55556	A	0.44444	A	0.69231	C	0.30769	A	0.59259	C	0.40741	C	0.66667	A	0.33333	C	0.55072	A	0.44928
43	BS00074341_51	Unknown	0	C	0.91772	A	0.08228	0.19388	C	1	NA	0	C	0.875	A	0.125	C	0.85714	A	0.14286	C	0.9	A	0.1	C	0.875	A	0.125	C	0.96491	A	0.03509
44	BS00076139_51	Unknown	0	C	0.59119	A	0.40881	0.18878	C	0.9	A	0.1	C	0.85714	A	0.14286	C	0.93333	A	0.06667	C	0.71875	A	0.28125	C	0.51282	A	0.48718	A	0.61818	C	0.38182
45	BS00076882_51	Unknown	0	C	0.7875	A	0.2125	0.18367	C	0.875	A	0.125	C	1	NA	0	C	0.53846	A	0.46154	C	0.73077	A	0.26923	C	0.82927	A	0.17073	C	0.78689	A	0.21311
46	BS00077462_51	Unknown	0	C	0.59494	A	0.40506	0.19388	C	0.9	A	0.1	C	0.85714	A	0.14286	C	0.93333	A	0.06667	C	0.75	A	0.25	C	0.51282	A	0.48718	A	0.62963	C	0.37037
47	BS00079127_51	Unknown	0	A	0.5	C	0.5	0.19388	A	0.55556	C	0.44444	C	0.625	A	0.375	A	0.57143	C	0.42857	A	0.5	C	0.5	A	0.56818	C	0.43182	C	0.56604	A	0.43396
48	BS00080797_51	Unknown	0	A	0.9893	C	0.0107	0.04592	A	1	NA	0	A	1	NA	0	A	1	NA	0	A	1	NA	0	A	1	NA	0	A	0.97101	C	0.02899
49	BS00083078_51	Unknown	0	C	0.84456	A	0.15544	0.01531	C	1	NA	0	C	0.88889	A	0.11111	C	0.73333	A	0.26667	C	0.78125	A	0.21875	C	0.8	A	0.2	C	0.90411	A	0.09589
50	BS00083727_51	Unknown	0	C	0.76364	A	0.23636	0.15816	C	0.88889	A	0.11111	C	0.83333	A	0.16667	C	0.92857	A	0.07143	C	0.88462	A	0.11538	C	0.7381	A	0.2619	C	0.66667	A	0.33333
51	BS00093588_51	Unknown	0	A	0.9898	C	0.0102	0	A	1	NA	0	A	1	NA	0	A	1	NA	0	A	1	NA	0	A	1	NA	0	A	0.97297	C	0.02703
52	BS00093990_51	Unknown	0	A	0.84146	C	0.15854	0.16327	A	0.75	C	0.25	A	0.85714	C	0.14286	A	0.91667	C	0.08333	A	0.86667	C	0.13333	A	0.85417	C	0.14583	A	0.81034	C	0.18966
53	BS00095638_51	Unknown	0	C	0.9898	A	0.0102	0	C	1	NA	0	C	1	NA	0	C	1	NA	0	C	1	NA	0	C	0.98039	A	0.01961	C	0.98649	A	0.01351
54	BS00095640_51	Unknown	0	C	0.98958	A	0.01042	0.02041	C	1	NA	0	C	1	NA	0	C	1	NA	0	C	1	NA	0	C	0.97959	A	0.02041	C	0.98611	A	0.01389
55	BS00098482_51	Unknown	0	A	0.97561	C	0.02439	0.16327	A	1	NA	0	A	1	NA	0	A	1	NA	0	A	1	NA	0	A	0.97674	C	0.02326	A	0.95312	C	0.04688
56	BS00099581_51	Unknown	0	A	0.79503	C	0.20497	0.17857	A	0.8	C	0.2	A	0.875	C	0.125	A	0.54545	C	0.45455	A	0.77778	C	0.22222	A	0.79487	C	0.20513	A	0.83077	C	0.16923
57	BS00100287_51	Unknown	0	C	0.65217	A	0.34783	0.17857	C	0.72727	A	0.27273	C	0.75	A	0.25	A	0.6	C	0.4	C	0.51852	A	0.48148	C	0.5814	A	0.4186	C	0.76667	A	0.23333
58	BS00100839_51	Unknown	0	A	0.9898	C	0.0102	0	A	1	NA	0	A	1	NA	0	A	1	NA	0	A	0.9697	C	0.0303	A	1	NA	0	A	0.98649	C	0.01351
59	BS00102614_51	Unknown	0	C	0.9893	A	0.0107	0.04592	C	1	NA	0	C	1	NA	0	C	1	NA	0	C	1	NA	0	C	1	NA	0	C	0.9726	A	0.0274
60	BS00106233_51	Unknown	0	A	0.89873	C	0.10127	0.19388	A	0.90909	C	0.09091	A	1	NA	0	A	1	NA	0	A	0.88889	C	0.11111	A	0.82979	C	0.17021	A	0.92453	C	0.07547
61	BS00107889_51	Unknown	0	A	0.90446	C	0.09554	0.19898	A	0.91667	C	0.08333	A	1	NA	0	A	0.77778	C	0.22222	A	0.81818	C	0.18182	A	0.90698	C	0.09302	A	0.9375	C	0.0625
62	BS00110267_51	Unknown	0	C	0.9893	A	0.0107	0.04592	C	1	NA	0	C	1	NA	0	C	1	NA	0	C	1	NA	0	C	1	NA	0	C	0.97183	A	0.02817
63	BS00110450_51	Unknown	0	C	0.98958	A	0.01042	0.02041	C	1	NA	0	C	1	NA	0	C	1	NA	0	C	1	NA	0	C	1	NA	0	C	0.97183	A	0.02817
64	BS00111363_51	Unknown	0	C	0.72152	A	0.27848	0.19388	C	0.66667	A	0.33333	A	0.75	C	0.25	C	0.91667	A	0.08333	C	0.71429	A	0.28571	C	0.75	A	0.25	C	0.73016	A	0.26984
65	BobWhite_c10832_972	Unknown	0	A	0.90058	C	0.09942	0.12755	A	0.7	C	0.3	A	0.85714	C	0.14286	A	1	NA	0	A	0.85185	C	0.14815	A	0.90476	C	0.09524	A	0.92958	C	0.07042
66	BobWhite_c13514_340	Unknown	0	C	0.56051	A	0.43949	0.19898	C	0.57143	A	0.42857	C	0.66667	A	0.33333	C	0.76923	A	0.23077	C	0.74074	A	0.25926	C	0.57447	A	0.42553	A	0.60714	C	0.39286
67	BobWhite_c13839_111	Unknown	0	A	0.89809	C	0.10191	0.19898	A	1	NA	0	A	1	NA	0	A	0.8	C	0.2	A	0.7931	C	0.2069	A	0.92857	C	0.07143	A	0.91667	C	0.08333
68	BobWhite_c1472_528	Unknown	0	A	0.98958	C	0.01042	0.02041	A	1	NA	0	A	1	NA	0	A	1	NA	0	A	1	NA	0	A	1	NA	0	A	0.97222	C	0.02778
69	BobWhite_c18105_52	Unknown	0	C	0.98974	A	0.01026	0.0051	C	0.91667	A	0.08333	C	1	NA	0	C	1	NA	0	C	0.9697	A	0.0303	C	1	NA	0	C	1	NA	0
70	BobWhite_c1841_868	Unknown	0	A	0.98907	C	0.01093	0.06633	A	1	NA	0	A	1	NA	0	A	1	NA	0	A	1	NA	0	A	1	NA	0	A	0.9726	C	0.0274
71	BobWhite_c18540_435	Unknown	0	C	0.98969	A	0.01031	0.0102	C	1	NA	0	C	1	NA	0	C	1	NA	0	C	1	NA	0	C	1	NA	0	C	0.9726	A	0.0274
72	BobWhite_c2027_350	Unknown	0	C	0.70732	A	0.29268	0.16327	C	0.66667	A	0.33333	C	1	NA	0	C	0.63636	A	0.36364	C	0.64516	A	0.35484	C	0.71795	A	0.28205	C	0.70769	A	0.29231
73	BobWhite_c23362_214	Unknown	0	A	0.98969	C	0.01031	0.0102	A	0.91667	C	0.08333	A	1	NA	0	A	1	NA	0	A	1	NA	0	A	1	NA	0	A	0.98649	C	0.01351
74	BobWhite_c23887_88	Unknown	0	C	0.98913	A	0.01087	0.06122	C	1	NA	0	C	1	NA	0	C	1	NA	0	C	0.96667	A	0.03333	C	1	NA	0	C	0.98571	A	0.01429
75	BobWhite_c24013_285	Unknown	0	A	0.98958	C	0.01042	0.02041	A	1	NA	0	A	1	NA	0	A	1	NA	0	A	0.96875	C	0.03125	A	1	NA	0	A	0.98649	C	0.01351
76	BobWhite_c24210_267	Unknown	0	C	0.84713	A	0.15287	0.19898	C	0.9	A	0.1	C	0.875	A	0.125	C	0.75	A	0.25	C	0.7931	A	0.2069	C	0.84211	A	0.15789	C	0.87931	A	0.12069
77	BobWhite_c24210_443	Unknown	0	A	0.9898	C	0.0102	0	A	1	NA	0	A	1	NA	0	A	1	NA	0	A	1	NA	0	A	0.96078	C	0.03922	A	1	NA	0
78	BobWhite_c27474_154	Unknown	0	C	0.56604	A	0.43396	0.18878	C	0.7	A	0.3	C	0.625	A	0.375	C	0.63636	A	0.36364	C	0.62963	A	0.37037	C	0.6	A	0.4	A	0.52459	C	0.47541
79	BobWhite_c27734_355	Unknown	0	C	0.9893	A	0.0107	0.04592	C	1	NA	0	C	1	NA	0	C	0.86667	A	0.13333	C	1	NA	0	C	1	NA	0	C	1	NA	0
80	BobWhite_c29262_670	Unknown	0	A	0.98953	C	0.01047	0.02551	A	1	NA	0	A	1	NA	0	A	0.93333	C	0.06667	A	1	NA	0	A	1	NA	0	A	0.9863	C	0.0137
81	BobWhite_c31198_475	Unknown	0	A	0.98726	C	0.01274	0.19898	A	1	NA	0	A	1	NA	0	A	1	NA	0	A	0.96667	C	0.03333	A	1	NA	0	A	0.98	C	0.02
82	BobWhite_c35100_183	Unknown	0	A	0.94904	C	0.05096	0.19898	A	0.88889	C	0.11111	A	0.85714	C	0.14286	A	0.90909	C	0.09091	A	0.93333	C	0.06667	A	0.97297	C	0.02703	A	0.96774	C	0.03226
83	BobWhite_c4022_1787	Unknown	0	C	0.98942	A	0.01058	0.03571	C	1	NA	0	C	1	NA	0	C	1	NA	0	C	1	NA	0	C	0.97917	A	0.02083	C	0.98611	A	0.01389
84	BobWhite_c43334_238	Unknown	0	C	0.98958	A	0.01042	0.02041	C	1	NA	0	C	1	NA	0	C	1	NA	0	C	0.9697	A	0.0303	C	0.98	A	0.02	C	1	NA	0
85	BobWhite_c44050_388	Unknown	0	C	0.98964	A	0.01036	0.01531	C	1	NA	0	C	1	NA	0	C	1	NA	0	C	1	NA	0	C	0.98	A	0.02	C	0.98649	A	0.01351
86	BobWhite_c45834_58	Unknown	0	A	0.98964	C	0.01036	0.01531	A	0.91667	C	0.08333	A	1	NA	0	A	1	NA	0	A	0.9697	C	0.0303	A	1	NA	0	A	1	NA	0
87	BobWhite_c47740_85	Unknown	0	A	0.9898	C	0.0102	0	A	1	NA	0	A	1	NA	0	A	0.86667	C	0.13333	A	1	NA	0	A	1	NA	0	A	1	NA	0
88	BobWhite_c5176_1164	Unknown	0	A	0.98895	C	0.01105	0.07653	A	1	NA	0	A	1	NA	0	A	1	NA	0	A	0.96875	C	0.03125	A	1	NA	0	A	0.98571	C	0.01429
89	BobWhite_c5466_1015	Unknown	0	C	0.9898	A	0.0102	0	C	1	NA	0	C	0.88889	A	0.11111	C	1	NA	0	C	0.9697	A	0.0303	C	1	NA	0	C	1	NA	0
90	BobWhite_c64932_360	Unknown	0	C	0.98958	A	0.01042	0.02041	C	1	NA	0	C	1	NA	0	C	1	NA	0	C	1	NA	0	C	1	NA	0	C	0.97297	A	0.02703
91	BobWhite_c7630_119	Unknown	0	A	0.98947	C	0.01053	0.03061	A	1	NA	0	A	0.88889	C	0.11111	A	1	NA	0	A	0.96774	C	0.03226	A	1	NA	0	A	1	NA	0
92	BobWhite_c801_862	Unknown	0	A	0.98919	C	0.01081	0.05612	A	0.91667	C	0.08333	A	1	NA	0	A	1	NA	0	A	0.96875	C	0.03125	A	1	NA	0	A	1	NA	0
93	BobWhite_c9931_915	Unknown	0	A	0.98974	C	0.01026	0.0051	A	1	NA	0	A	1	NA	0	A	0.93333	C	0.06667	A	0.96875	C	0.03125	A	1	NA	0	A	1	NA	0
94	BobWhite_rep_c54341_99	Unknown	0	C	0.98974	A	0.01026	0.0051	C	1	NA	0	C	1	NA	0	C	1	NA	0	C	0.9697	A	0.0303	C	1	NA	0	C	0.98649	A	0.01351
95	BobWhite_rep_c57099_327	Unknown	0	C	0.98974	A	0.01026	0.0051	C	1	NA	0	C	1	NA	0	C	1	NA	0	C	1	NA	0	C	1	NA	0	C	0.9726	A	0.0274
96	BobWhite_rep_c60776_1019	Unknown	0	A	0.98969	C	0.01031	0.0102	A	1	NA	0	A	1	NA	0	A	1	NA	0	A	1	NA	0	A	1	NA	0	A	0.97297	C	0.02703
97	BobWhite_rep_c63422_83	Unknown	0	C	0.98974	A	0.01026	0.0051	C	1	NA	0	C	1	NA	0	C	1	NA	0	C	1	NA	0	C	0.98039	A	0.01961	C	0.98649	A	0.01351
98	BobWhite_rep_c63923_375	Unknown	0	C	0.98958	A	0.01042	0.02041	C	1	NA	0	C	1	NA	0	C	1	NA	0	C	0.9697	A	0.0303	C	0.97959	A	0.02041	C	1	NA	0
99	BobWhite_rep_c66196_464	Unknown	0	A	0.98969	C	0.01031	0.0102	A	1	NA	0	A	1	NA	0	A	1	NA	0	A	1	NA	0	A	0.96078	C	0.03922	A	1	NA	0
100	BobWhite_rep_c66748_215	Unknown	0	A	0.98969	C	0.01031	0.0102	A	1	NA	0	A	0.88889	C	0.11111	A	1	NA	0	A	0.9697	C	0.0303	A	1	NA	0	A	1	NA	0
101	CAP11_c1320_264	Unknown	0	A	0.98901	C	0.01099	0.07143	A	1	NA	0	A	1	NA	0	A	1	NA	0	A	0.9697	C	0.0303	A	1	NA	0	A	0.98529	C	0.01471
102	CAP11_c3113_79	Unknown	0	A	0.88535	C	0.11465	0.19898	A	0.8	C	0.2	A	0.83333	C	0.16667	A	0.84615	C	0.15385	A	0.96667	C	0.03333	A	0.9	C	0.1	A	0.85417	C	0.14583
103	CAP11_c5888_216	Unknown	0	C	0.98876	A	0.01124	0.09184	C	1	NA	0	C	1	NA	0	C	1	NA	0	C	1	NA	0	C	1	NA	0	C	0.97143	A	0.02857
104	CAP11_rep_c4201_126	Unknown	0	C	0.91975	A	0.08025	0.17347	C	1	NA	0	C	1	NA	0	C	1	NA	0	C	0.85185	A	0.14815	C	0.925	A	0.075	C	0.90769	A	0.09231
105	CAP11_rep_c8279_82	Unknown	0	C	0.56627	A	0.43373	0.15306	A	0.83333	C	0.16667	A	0.5	C	0.5	A	0.5	C	0.5	C	0.51515	A	0.48485	C	0.52083	A	0.47917	C	0.70175	A	0.29825
106	CAP12_c1632_478	Unknown	0	C	0.98913	A	0.01087	0.06122	C	1	NA	0	C	1	NA	0	C	0.92857	A	0.07143	C	1	NA	0	C	1	NA	0	C	0.98485	A	0.01515
107	CAP12_c4613_249	Unknown	0	A	0.98942	C	0.01058	0.03571	A	1	NA	0	A	1	NA	0	A	0.93333	C	0.06667	A	0.9697	C	0.0303	A	1	NA	0	A	1	NA	0
108	CAP12_c4844_95	Unknown	0	A	0.98726	C	0.01274	0.19898	A	1	NA	0	A	0.875	C	0.125	A	1	NA	0	A	1	NA	0	A	1	NA	0	A	0.98413	C	0.01587
109	CAP12_c6289_70	Unknown	0	A	0.88344	C	0.11656	0.16837	A	0.8	C	0.2	A	1	NA	0	A	1	NA	0	A	0.96429	C	0.03571	A	0.875	C	0.125	A	0.8254	C	0.1746
110	CAP12_s9175_202	Unknown	0	C	0.9898	A	0.0102	0	C	1	NA	0	C	1	NA	0	C	1	NA	0	C	0.9697	A	0.0303	C	1	NA	0	C	0.98649	A	0.01351
111	CAP7_c122_102	Unknown	0	A	0.98969	C	0.01031	0.0102	A	0.91667	C	0.08333	A	0.88889	C	0.11111	A	1	NA	0	A	1	NA	0	A	1	NA	0	A	1	NA	0
112	CAP8_c533_120	Unknown	0	C	0.9898	A	0.0102	0	C	0.91667	A	0.08333	C	0.88889	A	0.11111	C	1	NA	0	C	1	NA	0	C	1	NA	0	C	1	NA	0
113	D_GBF1XID02GZJU7_294	Unknown	0	C	0.98936	A	0.01064	0.04082	C	1	NA	0	C	1	NA	0	C	1	NA	0	C	0.9697	A	0.0303	C	1	NA	0	C	0.98592	A	0.01408
114	D_GBUVHFX02GKWUA_343	Unknown	0	C	0.9898	A	0.0102	0	C	0.91667	A	0.08333	C	1	NA	0	C	1	NA	0	C	0.9697	A	0.0303	C	1	NA	0	C	1	NA	0
115	D_contig00093_374	Unknown	0	C	0.95625	A	0.04375	0.18367	C	0.9	A	0.1	C	1	NA	0	C	0.9	A	0.1	C	0.96154	A	0.03846	C	0.93023	A	0.06977	C	0.98413	A	0.01587
116	D_contig02026_325	Unknown	0	A	0.9893	C	0.0107	0.04592	A	1	NA	0	A	1	NA	0	A	1	NA	0	A	0.96667	C	0.03333	A	1	NA	0	A	0.98592	C	0.01408
117	D_contig05024_489	Unknown	0	A	0.98958	C	0.01042	0.02041	A	1	NA	0	A	1	NA	0	A	0.93333	C	0.06667	A	1	NA	0	A	1	NA	0	A	0.98592	C	0.01408
118	D_contig08745_575	Unknown	0	A	0.94706	C	0.05294	0.13265	A	1	NA	0	A	1	NA	0	A	0.92308	C	0.07692	A	1	NA	0	A	0.94	C	0.06	A	0.91667	C	0.08333
119	D_contig19859_437	Unknown	0	C	0.98958	A	0.01042	0.02041	C	1	NA	0	C	1	NA	0	C	1	NA	0	C	0.96875	A	0.03125	C	1	NA	0	C	0.9863	A	0.0137
120	D_contig31607_122	Unknown	0	A	0.63057	C	0.36943	0.19898	C	0.63636	A	0.36364	A	0.66667	C	0.33333	A	0.64286	C	0.35714	A	0.61538	C	0.38462	A	0.62857	C	0.37143	A	0.66667	C	0.33333
121	D_contig52032_182	Unknown	0	A	0.80247	C	0.19753	0.17347	A	0.5	C	0.5	A	0.5	C	0.5	A	0.63636	C	0.36364	A	0.77778	C	0.22222	A	0.88889	C	0.11111	A	0.84375	C	0.15625
122	D_contig55633_154	Unknown	0	A	0.98969	C	0.01031	0.0102	A	1	NA	0	A	0.88889	C	0.11111	A	1	NA	0	A	1	NA	0	A	1	NA	0	A	0.9863	C	0.0137
123	D_contig65328_393	Unknown	0	C	0.98969	A	0.01031	0.0102	C	1	NA	0	C	1	NA	0	C	1	NA	0	C	1	NA	0	C	1	NA	0	C	0.9726	A	0.0274
124	D_contig76154_503	Unknown	0	C	0.98953	A	0.01047	0.02551	C	1	NA	0	C	1	NA	0	C	1	NA	0	C	0.96774	A	0.03226	C	1	NA	0	C	0.98649	A	0.01351
125	D_contig94337_140	Unknown	0	A	0.9816	C	0.0184	0.16837	A	1	NA	0	A	1	NA	0	A	1	NA	0	A	1	NA	0	A	0.97297	C	0.02703	A	0.9697	C	0.0303
126	Ex_c101560_2288	Unknown	0	A	0.77381	C	0.22619	0.14286	A	0.57143	C	0.42857	A	1	NA	0	A	0.6	C	0.4	A	0.70968	C	0.29032	A	0.75	C	0.25	A	0.85714	C	0.14286
127	Ex_c10397_1551	Unknown	0	A	0.98895	C	0.01105	0.07653	A	1	NA	0	A	1	NA	0	A	0.92857	C	0.07143	A	1	NA	0	A	1	NA	0	A	0.98529	C	0.01471
128	Ex_c14144_564	Unknown	0	A	0.98964	C	0.01036	0.01531	A	1	NA	0	A	1	NA	0	A	1	NA	0	A	1	NA	0	A	1	NA	0	A	0.9726	C	0.0274
129	Ex_c1911_649	Unknown	0	C	0.98953	A	0.01047	0.02551	C	0.91667	A	0.08333	C	1	NA	0	C	1	NA	0	C	1	NA	0	C	1	NA	0	C	0.98592	A	0.01408
130	Ex_c19669_309	Unknown	0	C	0.98936	A	0.01064	0.04082	C	0.90909	A	0.09091	C	1	NA	0	C	1	NA	0	C	1	NA	0	C	1	NA	0	C	0.98529	A	0.01471
131	Ex_c24031_284	Unknown	0	A	0.83544	C	0.16456	0.19388	A	0.9	C	0.1	A	1	NA	0	A	0.84615	C	0.15385	A	0.76667	C	0.23333	A	0.82979	C	0.17021	A	0.84	C	0.16
132	Ex_c24490_1432	Unknown	0	A	0.98964	C	0.01036	0.01531	A	1	NA	0	A	1	NA	0	A	1	NA	0	A	1	NA	0	A	1	NA	0	A	0.9726	C	0.0274
133	Ex_c7895_287	Unknown	0	C	0.98964	A	0.01036	0.01531	C	1	NA	0	C	1	NA	0	C	1	NA	0	C	1	NA	0	C	1	NA	0	C	0.98611	A	0.01389
134	Excalibur_c1027_655	Unknown	0	C	0.98964	A	0.01036	0.01531	C	1	NA	0	C	1	NA	0	C	1	NA	0	C	1	NA	0	C	1	NA	0	C	0.97297	A	0.02703
135	Excalibur_c1027_678	Unknown	0	A	0.98958	C	0.01042	0.02041	A	1	NA	0	A	1	NA	0	A	1	NA	0	A	1	NA	0	A	1	NA	0	A	0.97297	C	0.02703
136	Excalibur_c10397_117	Unknown	0	A	0.98964	C	0.01036	0.01531	A	1	NA	0	A	1	NA	0	A	0.93333	C	0.06667	A	1	NA	0	A	1	NA	0	A	0.98611	C	0.01389
137	Excalibur_c10669_143	Unknown	0	C	0.98974	A	0.01026	0.0051	C	1	NA	0	C	0.88889	A	0.11111	C	1	NA	0	C	0.9697	A	0.0303	C	1	NA	0	C	1	NA	0
138	Excalibur_c11301_305	Unknown	0	C	0.7673	A	0.2327	0.18878	C	1	NA	0	C	0.75	A	0.25	C	0.8	A	0.2	C	0.75862	A	0.24138	C	0.83721	A	0.16279	C	0.67241	A	0.32759
139	Excalibur_c11968_204	Unknown	0	A	0.98947	C	0.01053	0.03061	A	1	NA	0	A	1	NA	0	A	1	NA	0	A	1	NA	0	A	1	NA	0	A	0.97222	C	0.02778
140	Excalibur_c12266_1393	Unknown	0	C	0.98969	A	0.01031	0.0102	C	1	NA	0	C	1	NA	0	C	1	NA	0	C	1	NA	0	C	1	NA	0	C	0.9726	A	0.0274
141	Excalibur_c12969_121	Unknown	0	C	0.76074	A	0.23926	0.16837	A	0.54545	C	0.45455	C	0.625	A	0.375	C	0.61538	A	0.38462	C	0.76	A	0.24	C	0.80488	A	0.19512	C	0.8254	A	0.1746
142	Excalibur_c13359_235	Unknown	0	A	0.98895	C	0.01105	0.07653	A	1	NA	0	A	1	NA	0	A	1	NA	0	A	1	NA	0	A	1	NA	0	A	0.96825	C	0.03175
143	Excalibur_c1625_1215	Unknown	0	A	0.57143	C	0.42857	0.17857	A	0.75	C	0.25	A	0.66667	C	0.33333	A	0.72727	C	0.27273	A	0.66667	C	0.33333	A	0.60976	C	0.39024	C	0.5303	A	0.4697
144	Excalibur_c17294_296	Unknown	0	A	0.95541	C	0.04459	0.19898	A	0.77778	C	0.22222	A	0.85714	C	0.14286	A	1	NA	0	A	0.96154	C	0.03846	A	0.93333	C	0.06667	A	1	NA	0
145	Excalibur_c17553_84	Unknown	0	C	0.9898	A	0.0102	0	C	1	NA	0	C	1	NA	0	C	0.86667	A	0.13333	C	1	NA	0	C	1	NA	0	C	1	NA	0
146	Excalibur_c18060_449	Unknown	0	C	0.98974	A	0.01026	0.0051	C	1	NA	0	C	1	NA	0	C	1	NA	0	C	0.9697	A	0.0303	C	1	NA	0	C	0.9863	A	0.0137
147	Excalibur_c21931_664	Unknown	0	A	0.9898	C	0.0102	0	A	1	NA	0	A	0.88889	C	0.11111	A	1	NA	0	A	1	NA	0	A	0.98039	C	0.01961	A	1	NA	0
148	Excalibur_c22576_108	Unknown	0	A	0.67901	C	0.32099	0.17347	A	0.5	C	0.5	A	0.66667	C	0.33333	A	0.63636	C	0.36364	A	0.76923	C	0.23077	A	0.67742	C	0.32258	A	0.67606	C	0.32394
149	Excalibur_c23577_488	Unknown	0	C	0.98889	A	0.01111	0.08163	C	1	NA	0	C	1	NA	0	C	1	NA	0	C	0.96552	A	0.03448	C	0.97917	A	0.02083	C	1	NA	0
150	Excalibur_c24663_1042	Unknown	0	A	0.90446	C	0.09554	0.19898	A	0.9	C	0.1	A	0.66667	C	0.33333	A	0.92308	C	0.07692	A	0.88462	C	0.11538	A	0.925	C	0.075	A	0.92982	C	0.07018
151	Excalibur_c24859_517	Unknown	0	A	0.98113	C	0.01887	0.18878	A	1	NA	0	A	1	NA	0	A	1	NA	0	A	1	NA	0	A	0.97826	C	0.02174	A	0.96364	C	0.03636
152	Excalibur_c25014_1261	Unknown	0	A	0.98137	C	0.01863	0.17857	A	1	NA	0	A	1	NA	0	A	1	NA	0	A	1	NA	0	A	1	NA	0	A	0.95385	C	0.04615
153	Excalibur_c25043_1221	Unknown	0	A	0.83544	C	0.16456	0.19388	A	0.54545	C	0.45455	A	0.77778	C	0.22222	A	0.66667	C	0.33333	A	0.86364	C	0.13636	A	0.89474	C	0.10526	A	0.87692	C	0.12308
154	Excalibur_c25625_388	Unknown	0	C	0.9898	A	0.0102	0	C	1	NA	0	C	1	NA	0	C	1	NA	0	C	1	NA	0	C	0.98039	A	0.01961	C	0.98649	A	0.01351
155	Excalibur_c28325_140	Unknown	0	A	0.54777	C	0.45223	0.19898	A	0.75	C	0.25	A	0.8	C	0.2	A	0.8	C	0.2	A	0.70833	C	0.29167	C	0.53846	A	0.46154	C	0.53623	A	0.46377
156	Excalibur_c28907_471	Unknown	0	C	0.8625	A	0.1375	0.18367	C	0.8	A	0.2	A	0.5	C	0.5	C	0.76923	A	0.23077	C	0.92593	A	0.07407	C	0.85714	A	0.14286	C	0.91667	A	0.08333
157	Excalibur_c29127_552	Unknown	0	C	0.85625	A	0.14375	0.18367	C	0.81818	A	0.18182	C	1	NA	0	C	0.84615	A	0.15385	C	0.93333	A	0.06667	C	0.83721	A	0.16279	C	0.81132	A	0.18868
158	Excalibur_c2933_1350	Unknown	0	C	0.89571	A	0.10429	0.16837	C	0.75	A	0.25	C	0.83333	A	0.16667	A	0.6	C	0.4	C	0.75	A	0.25	C	0.9375	A	0.0625	C	0.98571	A	0.01429
159	Excalibur_c29971_310	Unknown	0	A	0.98964	C	0.01036	0.01531	A	1	NA	0	A	1	NA	0	A	0.93333	C	0.06667	A	1	NA	0	A	1	NA	0	A	0.9863	C	0.0137
160	Excalibur_c31769_343	Unknown	0	C	0.98726	A	0.01274	0.19898	C	1	NA	0	C	1	NA	0	C	1	NA	0	C	0.96875	A	0.03125	C	0.975	A	0.025	C	1	NA	0
161	Excalibur_c34620_72	Unknown	0	C	0.86076	A	0.13924	0.19388	C	1	NA	0	C	0.88889	A	0.11111	C	0.81818	A	0.18182	C	0.92	A	0.08	C	0.87097	A	0.12903	C	0.82609	A	0.17391
162	Excalibur_c3727_382	Unknown	0	A	0.98942	C	0.01058	0.03571	A	1	NA	0	A	1	NA	0	A	1	NA	0	A	1	NA	0	A	1	NA	0	A	0.97222	C	0.02778
163	Excalibur_c37393_75	Unknown	0	A	0.85128	C	0.14872	0.0051	A	1	NA	0	A	1	NA	0	A	1	NA	0	A	0.9697	C	0.0303	A	0.82353	C	0.17647	A	0.73973	C	0.26027
164	Excalibur_c3801_739	Unknown	0	A	0.97468	C	0.02532	0.19388	A	0.91667	C	0.08333	A	0.875	C	0.125	A	1	NA	0	A	1	NA	0	A	1	NA	0	A	0.96667	C	0.03333
165	Excalibur_c4152_902	Unknown	0	C	0.98953	A	0.01047	0.02551	C	1	NA	0	C	1	NA	0	C	1	NA	0	C	1	NA	0	C	1	NA	0	C	0.97143	A	0.02857
166	Excalibur_c42110_66	Unknown	0	C	0.7362	A	0.2638	0.16837	C	0.75	A	0.25	C	0.625	A	0.375	A	0.72727	C	0.27273	C	0.59259	A	0.40741	C	0.76087	A	0.23913	C	0.86885	A	0.13115
167	Excalibur_c42561_571	Unknown	0	A	0.9898	C	0.0102	0	A	1	NA	0	A	1	NA	0	A	1	NA	0	A	1	NA	0	A	1	NA	0	A	0.97297	C	0.02703
168	Excalibur_c42683_73	Unknown	0	C	0.98969	A	0.01031	0.0102	C	0.91667	A	0.08333	C	1	NA	0	C	1	NA	0	C	1	NA	0	C	1	NA	0	C	0.9863	A	0.0137
169	Excalibur_c4658_588	Unknown	0	C	0.98958	A	0.01042	0.02041	C	1	NA	0	C	1	NA	0	C	1	NA	0	C	0.93548	A	0.06452	C	1	NA	0	C	1	NA	0
170	Excalibur_c47699_644	Unknown	0	C	0.98969	A	0.01031	0.0102	C	0.90909	A	0.09091	C	1	NA	0	C	1	NA	0	C	1	NA	0	C	0.98039	A	0.01961	C	1	NA	0
171	Excalibur_c49745_338	Unknown	0	A	0.87975	C	0.12025	0.19388	A	0.57143	C	0.42857	A	0.85714	C	0.14286	A	0.83333	C	0.16667	A	0.93103	C	0.06897	A	0.91667	C	0.08333	A	0.87037	C	0.12963
172	Excalibur_c51525_328	Unknown	0	A	0.98958	C	0.01042	0.02041	A	1	NA	0	A	1	NA	0	A	1	NA	0	A	1	NA	0	A	1	NA	0	A	0.97297	C	0.02703
173	Excalibur_c51910_530	Unknown	0	A	0.98969	C	0.01031	0.0102	A	1	NA	0	A	1	NA	0	A	1	NA	0	A	1	NA	0	A	1	NA	0	A	0.9726	C	0.0274
174	Excalibur_c5217_159	Unknown	0	C	0.98974	A	0.01026	0.0051	C	1	NA	0	C	0.88889	A	0.11111	C	1	NA	0	C	1	NA	0	C	1	NA	0	C	1	NA	0
175	Excalibur_c52772_1592	Unknown	0	C	0.98958	A	0.01042	0.02041	C	1	NA	0	C	1	NA	0	C	1	NA	0	C	1	NA	0	C	1	NA	0	C	0.98611	A	0.01389
176	Excalibur_c53149_153	Unknown	0	C	0.98953	A	0.01047	0.02551	C	1	NA	0	C	1	NA	0	C	1	NA	0	C	1	NA	0	C	0.96	A	0.04	C	1	NA	0
177	Excalibur_c56062_223	Unknown	0	C	0.98974	A	0.01026	0.0051	C	1	NA	0	C	1	NA	0	C	1	NA	0	C	1	NA	0	C	1	NA	0	C	0.97297	A	0.02703
178	Excalibur_c5619_1110	Unknown	0	A	0.9898	C	0.0102	0	A	1	NA	0	A	1	NA	0	A	1	NA	0	A	0.9697	C	0.0303	A	1	NA	0	A	0.98649	C	0.01351
179	Excalibur_c5619_990	Unknown	0	A	0.98913	C	0.01087	0.06122	A	1	NA	0	A	1	NA	0	A	1	NA	0	A	1	NA	0	A	1	NA	0	A	0.9697	C	0.0303
180	Excalibur_c56792_131	Unknown	0	A	0.98953	C	0.01047	0.02551	A	1	NA	0	A	1	NA	0	A	1	NA	0	A	1	NA	0	A	0.98	C	0.02	A	0.98611	C	0.01389
181	Excalibur_c57590_187	Unknown	0	C	0.98964	A	0.01036	0.01531	C	1	NA	0	C	1	NA	0	C	1	NA	0	C	0.9697	A	0.0303	C	1	NA	0	C	0.98611	A	0.01389
182	Excalibur_c57766_92	Unknown	0	A	0.98883	C	0.01117	0.08673	A	1	NA	0	A	1	NA	0	A	1	NA	0	A	0.96667	C	0.03333	A	1	NA	0	A	0.98592	C	0.01408
183	Excalibur_c5779_263	Unknown	0	C	0.98974	A	0.01026	0.0051	C	1	NA	0	C	1	NA	0	C	1	NA	0	C	1	NA	0	C	1	NA	0	C	0.9726	A	0.0274
184	Excalibur_c57807_342	Unknown	0	C	0.72785	A	0.27215	0.19388	A	0.54545	C	0.45455	C	0.71429	A	0.28571	A	0.53846	C	0.46154	C	0.69231	A	0.30769	C	0.78378	A	0.21622	C	0.80645	A	0.19355
185	Excalibur_c581_1220	Unknown	0	A	0.97917	C	0.02083	0.02041	A	1	NA	0	A	0.88889	C	0.11111	A	1	NA	0	A	0.9697	C	0.0303	A	0.98039	C	0.01961	A	0.98571	C	0.01429
186	Excalibur_c6154_413	Unknown	0	C	0.98876	A	0.01124	0.09184	C	1	NA	0	C	1	NA	0	C	0.92308	A	0.07692	C	1	NA	0	C	1	NA	0	C	0.98462	A	0.01538
187	Excalibur_c6198_390	Unknown	0	A	0.90123	C	0.09877	0.17347	A	0.9	C	0.1	A	0.77778	C	0.22222	A	0.83333	C	0.16667	A	0.93103	C	0.06897	A	0.925	C	0.075	A	0.9	C	0.1
188	Excalibur_c62101_299	Unknown	0	A	0.98913	C	0.01087	0.06122	A	1	NA	0	A	1	NA	0	A	1	NA	0	A	1	NA	0	A	0.95652	C	0.04348	A	1	NA	0
189	Excalibur_c6742_352	Unknown	0	C	0.98964	A	0.01036	0.01531	C	1	NA	0	C	1	NA	0	C	0.93333	A	0.06667	C	0.9697	A	0.0303	C	1	NA	0	C	1	NA	0
190	Excalibur_c77321_69	Unknown	0	C	0.80247	A	0.19753	0.17347	C	1	NA	0	C	0.83333	A	0.16667	C	1	NA	0	C	0.85714	A	0.14286	C	0.80851	A	0.19149	C	0.69643	A	0.30357
191	Excalibur_c82020_213	Unknown	0	C	0.94904	A	0.05096	0.19898	C	1	NA	0	C	1	NA	0	C	1	NA	0	C	0.91667	A	0.08333	C	0.97436	A	0.02564	C	0.91935	A	0.08065
192	Excalibur_c8784_1435	Unknown	0	C	0.98947	A	0.01053	0.03061	C	1	NA	0	C	0.88889	A	0.11111	C	1	NA	0	C	1	NA	0	C	1	NA	0	C	0.9863	A	0.0137
193	Excalibur_c9699_360	Unknown	0	C	0.98936	A	0.01064	0.04082	C	1	NA	0	C	1	NA	0	C	0.93333	A	0.06667	C	1	NA	0	C	1	NA	0	C	0.98649	A	0.01351
194	Excalibur_c98275_372	Unknown	0	A	0.98974	C	0.01026	0.0051	A	1	NA	0	A	1	NA	0	A	1	NA	0	A	1	NA	0	A	1	NA	0	A	0.97297	C	0.02703
195	Excalibur_c99123_373	Unknown	0	C	0.98953	A	0.01047	0.02551	C	1	NA	0	C	1	NA	0	C	1	NA	0	C	1	NA	0	C	1	NA	0	C	0.97222	A	0.02778
196	Excalibur_rep_c102039_774	Unknown	0	A	0.98974	C	0.01026	0.0051	A	0.91667	C	0.08333	A	1	NA	0	A	1	NA	0	A	1	NA	0	A	1	NA	0	A	0.9863	C	0.0137
197	Excalibur_rep_c102127_1448	Unknown	0	A	0.96835	C	0.03165	0.19388	A	1	NA	0	A	1	NA	0	A	1	NA	0	A	0.92593	C	0.07407	A	1	NA	0	A	0.94915	C	0.05085
198	Excalibur_rep_c102526_112	Unknown	0	A	0.98895	C	0.01105	0.07653	A	1	NA	0	A	1	NA	0	A	1	NA	0	A	1	NA	0	A	1	NA	0	A	0.96875	C	0.03125
199	Excalibur_rep_c106003_475	Unknown	0	A	0.98889	C	0.01111	0.08163	A	1	NA	0	A	1	NA	0	A	1	NA	0	A	1	NA	0	A	0.95745	C	0.04255	A	1	NA	0
200	Excalibur_rep_c106310_500	Unknown	0	C	0.975	A	0.025	0.18367	C	1	NA	0	C	1	NA	0	C	1	NA	0	C	0.93548	A	0.06452	C	0.98	A	0.02	C	0.98077	A	0.01923
201	Excalibur_rep_c108662_154	Unknown	0	C	0.9893	A	0.0107	0.04592	C	1	NA	0	C	1	NA	0	C	1	NA	0	C	1	NA	0	C	1	NA	0	C	0.97297	A	0.02703
202	Excalibur_rep_c109205_330	Unknown	0	A	0.98969	C	0.01031	0.0102	A	1	NA	0	A	0.88889	C	0.11111	A	1	NA	0	A	1	NA	0	A	0.98039	C	0.01961	A	1	NA	0
203	Excalibur_rep_c110697_196	Unknown	0	A	0.98864	C	0.01136	0.10204	A	1	NA	0	A	1	NA	0	A	1	NA	0	A	1	NA	0	A	1	NA	0	A	0.97222	C	0.02778
204	Excalibur_rep_c112815_182	Unknown	0	A	0.67702	C	0.32298	0.17857	A	0.8	C	0.2	C	0.57143	A	0.42857	A	0.66667	C	0.33333	A	0.61538	C	0.38462	A	0.73333	C	0.26667	A	0.66667	C	0.33333
205	Excalibur_rep_c114675_101	Unknown	0	A	0.98901	C	0.01099	0.07143	A	1	NA	0	A	1	NA	0	A	1	NA	0	A	1	NA	0	A	1	NA	0	A	0.96923	C	0.03077
206	Excalibur_rep_c66449_1588	Unknown	0	C	0.96835	A	0.03165	0.19388	C	0.875	A	0.125	C	0.85714	A	0.14286	C	1	NA	0	C	0.9697	A	0.0303	C	1	NA	0	C	0.95745	A	0.04255
207	Excalibur_rep_c66622_1066	Unknown	0	C	0.73418	A	0.26582	0.19388	C	0.71429	A	0.28571	C	0.875	A	0.125	C	0.86667	A	0.13333	C	0.9375	A	0.0625	C	0.64286	A	0.35714	C	0.64151	A	0.35849
208	Excalibur_rep_c67533_78	Unknown	0	A	0.98969	C	0.01031	0.0102	A	0.91667	C	0.08333	A	0.88889	C	0.11111	A	1	NA	0	A	1	NA	0	A	1	NA	0	A	1	NA	0
209	Excalibur_rep_c68194_2117	Unknown	0	C	0.62025	A	0.37975	0.19388	A	0.58333	C	0.41667	A	0.875	C	0.125	A	0.5	C	0.5	C	0.62963	A	0.37037	C	0.52941	A	0.47059	C	0.77273	A	0.22727
210	Excalibur_rep_c69589_450	Unknown	0	C	0.98947	A	0.01053	0.03061	C	1	NA	0	C	1	NA	0	C	1	NA	0	C	0.9697	A	0.0303	C	1	NA	0	C	0.98571	A	0.01429
211	Excalibur_rep_c92684_373	Unknown	0	A	0.98974	C	0.01026	0.0051	A	1	NA	0	A	1	NA	0	A	1	NA	0	A	1	NA	0	A	1	NA	0	A	0.9726	C	0.0274
212	GENE-0173_290	Unknown	0	C	0.98876	A	0.01124	0.09184	C	1	NA	0	C	1	NA	0	C	1	NA	0	C	0.96774	A	0.03226	C	1	NA	0	C	0.98438	A	0.01562
213	GENE-0173_309	Unknown	0	C	0.98974	A	0.01026	0.0051	C	1	NA	0	C	1	NA	0	C	1	NA	0	C	0.9697	A	0.0303	C	1	NA	0	C	0.98649	A	0.01351
214	GENE-0686_186	Unknown	0	A	0.62733	C	0.37267	0.17857	A	0.88889	C	0.11111	A	0.77778	C	0.22222	C	0.76923	A	0.23077	C	0.55556	A	0.44444	A	0.63889	C	0.36111	A	0.72727	C	0.27273
215	GENE-1012_303	Unknown	0	C	0.6875	A	0.3125	0.18367	A	0.6	C	0.4	A	0.5	C	0.5	C	0.77778	A	0.22222	C	0.75	A	0.25	C	0.84444	A	0.15556	C	0.6	A	0.4
216	GENE-1018_278	Unknown	0	A	0.54777	C	0.45223	0.19898	C	0.9	A	0.1	C	0.77778	A	0.22222	C	0.8	A	0.2	C	0.60714	A	0.39286	A	0.775	C	0.225	A	0.71698	C	0.28302
217	GENE-1397_630	Unknown	0	C	0.96855	A	0.03145	0.18878	C	1	NA	0	C	1	NA	0	C	1	NA	0	C	0.96552	A	0.03448	C	0.89744	A	0.10256	C	1	NA	0
218	GENE-1704_398	Unknown	0	A	0.98942	C	0.01058	0.03571	A	1	NA	0	A	1	NA	0	A	1	NA	0	A	1	NA	0	A	1	NA	0	A	0.98649	C	0.01351
219	GENE-1889_118	Unknown	0	C	0.98974	A	0.01026	0.0051	C	1	NA	0	C	1	NA	0	C	1	NA	0	C	1	NA	0	C	1	NA	0	C	0.9726	A	0.0274
220	GENE-1908_97	Unknown	0	A	0.98964	C	0.01036	0.01531	A	1	NA	0	A	1	NA	0	A	1	NA	0	A	1	NA	0	A	1	NA	0	A	0.97297	C	0.02703
221	GENE-2267_428	Unknown	0	A	0.6625	C	0.3375	0.18367	A	0.66667	C	0.33333	A	0.77778	C	0.22222	A	0.7	C	0.3	A	0.68	C	0.32	A	0.625	C	0.375	A	0.66667	C	0.33333
222	GENE-2471_259	Unknown	0	A	0.87805	C	0.12195	0.16327	A	0.9	C	0.1	A	1	NA	0	A	1	NA	0	A	0.96296	C	0.03704	A	0.81395	C	0.18605	A	0.84375	C	0.15625
223	GENE-2889_80	Unknown	0	A	0.98913	C	0.01087	0.06122	A	0.90909	C	0.09091	A	1	NA	0	A	1	NA	0	A	1	NA	0	A	0.98039	C	0.01961	A	1	NA	0
224	GENE-3044_268	Unknown	0	A	0.9893	C	0.0107	0.04592	A	1	NA	0	A	1	NA	0	A	1	NA	0	A	0.96875	C	0.03125	A	0.97727	C	0.02273	A	1	NA	0
225	GENE-3548_679	Unknown	0	C	0.98964	A	0.01036	0.01531	C	1	NA	0	C	1	NA	0	C	1	NA	0	C	1	NA	0	C	1	NA	0	C	0.97297	A	0.02703
226	GENE-3593_37	Unknown	0	A	0.84277	C	0.15723	0.18878	A	0.66667	C	0.33333	A	0.85714	C	0.14286	A	0.8	C	0.2	A	0.78571	C	0.21429	A	0.85	C	0.15	A	0.88889	C	0.11111
227	GENE-3643_95	Unknown	0	C	0.98788	A	0.01212	0.15816	C	1	NA	0	C	1	NA	0	C	1	NA	0	C	1	NA	0	C	1	NA	0	C	0.96667	A	0.03333
228	GENE-3689_293	Unknown	0	C	0.98889	A	0.01111	0.08163	C	1	NA	0	C	1	NA	0	C	1	NA	0	C	1	NA	0	C	0.98039	A	0.01961	C	0.98485	A	0.01515
229	GENE-3717_115	Unknown	0	C	0.98876	A	0.01124	0.09184	C	1	NA	0	C	1	NA	0	C	1	NA	0	C	1	NA	0	C	1	NA	0	C	0.9697	A	0.0303
230	GENE-3776_706	Unknown	0	A	0.80892	C	0.19108	0.19898	A	1	NA	0	A	0.75	C	0.25	A	0.72727	C	0.27273	A	0.80769	C	0.19231	A	0.80435	C	0.19565	A	0.80702	C	0.19298
231	GENE-3982_189	Unknown	0	A	0.98958	C	0.01042	0.02041	A	1	NA	0	A	0.88889	C	0.11111	A	1	NA	0	A	1	NA	0	A	0.97959	C	0.02041	A	1	NA	0
232	GENE-4595_327	Unknown	0	A	0.63924	C	0.36076	0.19388	A	0.71429	C	0.28571	A	0.5	C	0.5	C	0.78571	A	0.21429	A	0.54839	C	0.45161	A	0.7551	C	0.2449	A	0.7	C	0.3
233	GENE-4662_139	Unknown	0	C	0.82609	A	0.17391	0.06122	C	0.91667	A	0.08333	C	0.88889	A	0.11111	C	0.8	A	0.2	C	0.71875	A	0.28125	C	0.77083	A	0.22917	C	0.89394	A	0.10606
234	IAAV1117	Unknown	0	A	0.98974	C	0.01026	0.0051	A	1	NA	0	A	1	NA	0	A	0.93333	C	0.06667	A	0.9697	C	0.0303	A	1	NA	0	A	1	NA	0
235	IAAV1120	Unknown	0	C	0.98974	A	0.01026	0.0051	C	1	NA	0	C	1	NA	0	C	1	NA	0	C	0.96875	A	0.03125	C	1	NA	0	C	0.98649	A	0.01351
236	IAAV1125	Unknown	0	A	0.68367	C	0.31633	0	A	0.66667	C	0.33333	A	0.66667	C	0.33333	A	0.66667	C	0.33333	A	0.60606	C	0.39394	A	0.72549	C	0.27451	A	0.68919	C	0.31081
237	IAAV1291	Unknown	0	C	0.64286	A	0.35714	0.07143	C	0.6	A	0.4	A	0.55556	C	0.44444	C	0.64286	A	0.35714	C	0.71875	A	0.28125	C	0.64583	A	0.35417	C	0.65672	A	0.34328
238	IAAV1312	Unknown	0	C	0.98421	A	0.01579	0.03061	C	1	NA	0	C	1	NA	0	C	1	NA	0	C	1	NA	0	C	0.97959	A	0.02041	C	0.9726	A	0.0274
239	IAAV1328	Unknown	0	A	0.51031	C	0.48969	0.0102	C	0.75	A	0.25	C	0.55556	A	0.44444	C	0.8	A	0.2	C	0.59375	A	0.40625	A	0.64706	C	0.35294	A	0.57534	C	0.42466
240	IAAV1369	Unknown	0	A	0.87912	C	0.12088	0.07143	A	0.66667	C	0.33333	A	0.77778	C	0.22222	A	1	NA	0	A	0.96875	C	0.03125	A	0.87179	C	0.12821	A	0.86301	C	0.13699
241	IAAV1375	Unknown	0	C	0.86592	A	0.13408	0.08673	C	0.90909	A	0.09091	C	0.85714	A	0.14286	C	0.71429	A	0.28571	C	0.8125	A	0.1875	C	0.91304	A	0.08696	C	0.88235	A	0.11765
242	IAAV1495	Unknown	0	C	0.83871	A	0.16129	0.05102	C	0.72727	A	0.27273	A	0.5	C	0.5	C	0.71429	A	0.28571	C	0.87097	A	0.12903	C	0.82353	A	0.17647	C	0.91429	A	0.08571
243	IAAV178	Unknown	0	A	0.82564	C	0.17436	0.0051	A	0.91667	C	0.08333	A	1	NA	0	A	0.73333	C	0.26667	A	0.87879	C	0.12121	A	0.82	C	0.18	A	0.78378	C	0.21622
244	IAAV1798	Unknown	0	A	0.63429	C	0.36571	0.10714	A	0.81818	C	0.18182	C	0.57143	A	0.42857	C	0.69231	A	0.30769	C	0.53125	A	0.46875	A	0.59574	C	0.40426	A	0.79688	C	0.20312
245	IAAV2383	Unknown	0	A	0.81915	C	0.18085	0.04082	A	1	NA	0	A	0.88889	C	0.11111	A	0.6	C	0.4	A	0.70968	C	0.29032	A	0.88235	C	0.11765	A	0.84507	C	0.15493
246	IAAV2433	Unknown	0	A	0.98958	C	0.01042	0.02041	A	1	NA	0	A	1	NA	0	A	1	NA	0	A	0.9697	C	0.0303	A	1	NA	0	A	0.9863	C	0.0137
247	IAAV2440	Unknown	0	A	0.90769	C	0.09231	0.0051	A	1	NA	0	A	0.88889	C	0.11111	A	0.73333	C	0.26667	A	0.875	C	0.125	A	0.92157	C	0.07843	A	0.93243	C	0.06757
248	IAAV2591	Unknown	0	A	0.96939	C	0.03061	0	A	0.91667	C	0.08333	A	1	NA	0	A	0.93333	C	0.06667	A	0.9697	C	0.0303	A	0.98039	C	0.01961	A	0.97297	C	0.02703
249	IAAV2612	Unknown	0	C	0.91772	A	0.08228	0.19388	C	0.88889	A	0.11111	C	0.71429	A	0.28571	C	0.81818	A	0.18182	C	0.93103	A	0.06897	C	0.91892	A	0.08108	C	0.95238	A	0.04762
250	IAAV2619	Unknown	0	C	0.67052	A	0.32948	0.11735	C	0.88889	A	0.11111	C	1	NA	0	C	0.73333	A	0.26667	C	0.5625	A	0.4375	C	0.60417	A	0.39583	C	0.69841	A	0.30159
251	IAAV262	Unknown	0	A	0.63187	C	0.36813	0.07143	C	0.57143	A	0.42857	C	0.57143	A	0.42857	A	0.84615	C	0.15385	A	0.75	C	0.25	A	0.68	C	0.32	A	0.5493	C	0.4507
252	IAAV2776	Unknown	0	C	0.50259	A	0.49741	0.01531	A	0.72727	C	0.27273	A	0.55556	C	0.44444	A	0.8	C	0.2	A	0.66667	C	0.33333	A	0.5	C	0.5	C	0.67123	A	0.32877
253	IAAV2823	Unknown	0	C	0.7052	A	0.2948	0.11735	C	0.9	A	0.1	C	0.77778	A	0.22222	C	0.63636	A	0.36364	C	0.51852	A	0.48148	C	0.74419	A	0.25581	C	0.71831	A	0.28169
254	IAAV2853	Unknown	0	C	0.98953	A	0.01047	0.02551	C	1	NA	0	C	1	NA	0	C	1	NA	0	C	1	NA	0	C	1	NA	0	C	0.97222	A	0.02778
255	IAAV2888	Unknown	0	A	0.9433	C	0.0567	0.0102	A	0.83333	C	0.16667	A	0.77778	C	0.22222	A	0.93333	C	0.06667	A	0.90625	C	0.09375	A	0.98039	C	0.01961	A	0.9726	C	0.0274
256	IAAV3038	Unknown	0	C	0.86486	A	0.13514	0.05612	C	0.83333	A	0.16667	C	1	NA	0	C	1	NA	0	C	0.93939	A	0.06061	C	0.86	A	0.14	C	0.8	A	0.2
257	IAAV3049	Unknown	0	A	0.81633	C	0.18367	0	A	0.75	C	0.25	A	0.66667	C	0.33333	A	1	NA	0	A	0.90909	C	0.09091	A	0.88235	C	0.11765	A	0.71622	C	0.28378
258	IAAV3067	Unknown	0	A	0.82514	C	0.17486	0.06633	A	0.54545	C	0.45455	A	0.66667	C	0.33333	A	0.83333	C	0.16667	A	0.7931	C	0.2069	A	0.9375	C	0.0625	A	0.81944	C	0.18056
259	IAAV3126	Unknown	0	A	0.98974	C	0.01026	0.0051	A	1	NA	0	A	0.88889	C	0.11111	A	1	NA	0	A	0.9697	C	0.0303	A	1	NA	0	A	1	NA	0
260	IAAV3156	Unknown	0	C	0.79381	A	0.20619	0.0102	C	0.75	A	0.25	C	0.88889	A	0.11111	C	0.86667	A	0.13333	C	0.87879	A	0.12121	C	0.78	A	0.22	C	0.73973	A	0.26027
261	IAAV3255	Unknown	0	A	0.5914	C	0.4086	0.05102	A	0.66667	C	0.33333	A	0.55556	C	0.44444	A	0.6	C	0.4	A	0.64516	C	0.35484	A	0.67442	C	0.32558	A	0.5	C	0.5
262	IAAV3405	Unknown	0	A	0.56684	C	0.43316	0.04592	A	0.8	C	0.2	A	0.875	C	0.125	A	0.66667	C	0.33333	A	0.78788	C	0.21212	A	0.58824	C	0.41176	C	0.63768	A	0.36232
263	IAAV3609	Unknown	0	C	0.85638	A	0.14362	0.04082	C	0.91667	A	0.08333	C	1	NA	0	C	0.76923	A	0.23077	C	0.80645	A	0.19355	C	0.8	A	0.2	C	0.90411	A	0.09589
264	IAAV3734	Unknown	0	C	0.98969	A	0.01031	0.0102	C	1	NA	0	C	1	NA	0	C	1	NA	0	C	1	NA	0	C	0.98	A	0.02	C	0.98649	A	0.01351
265	IAAV3916	Unknown	0	A	0.52577	C	0.47423	0.0102	C	0.66667	A	0.33333	C	0.55556	A	0.44444	C	0.6	A	0.4	C	0.63636	A	0.36364	C	0.52	A	0.48	A	0.71233	C	0.28767
266	IAAV3984	Unknown	0	A	0.93846	C	0.06154	0.0051	A	0.91667	C	0.08333	A	1	NA	0	A	1	NA	0	A	1	NA	0	A	0.96078	C	0.03922	A	0.87838	C	0.12162
267	IAAV40	Unknown	0	A	0.83854	C	0.16146	0.02041	A	0.72727	C	0.27273	C	0.55556	A	0.44444	A	0.73333	C	0.26667	A	0.87097	C	0.12903	A	0.82353	C	0.17647	A	0.91781	C	0.08219
268	IAAV4105	Unknown	0	A	0.79167	C	0.20833	0.02041	A	0.66667	C	0.33333	C	0.55556	A	0.44444	A	0.73333	C	0.26667	A	0.78788	C	0.21212	A	0.82353	C	0.17647	A	0.85714	C	0.14286
269	IAAV4126	Unknown	0	A	0.94301	C	0.05699	0.01531	A	0.83333	C	0.16667	A	1	NA	0	A	1	NA	0	A	0.9697	C	0.0303	A	0.92	C	0.08	A	0.94444	C	0.05556
270	IAAV4430	Unknown	0	A	0.63918	C	0.36082	0.0102	A	0.66667	C	0.33333	A	0.77778	C	0.22222	A	0.93333	C	0.06667	A	0.8125	C	0.1875	A	0.68627	C	0.31373	C	0.54795	A	0.45205
271	IAAV5732	Unknown	0	C	0.95897	A	0.04103	0.0051	C	1	NA	0	C	1	NA	0	C	1	NA	0	C	1	NA	0	C	0.98039	A	0.01961	C	0.90541	A	0.09459
272	IAAV5743	Unknown	0	C	0.66495	A	0.33505	0.0102	C	0.75	A	0.25	C	0.55556	A	0.44444	C	0.53333	A	0.46667	C	0.5625	A	0.4375	C	0.68	A	0.32	C	0.72973	A	0.27027
273	IAAV5812	Unknown	0	C	0.97884	A	0.02116	0.03571	C	1	NA	0	C	1	NA	0	C	1	NA	0	C	1	NA	0	C	0.97826	A	0.02174	C	0.95946	A	0.04054
274	IAAV5939	Unknown	0	C	0.80208	A	0.19792	0.02041	C	0.91667	A	0.08333	C	1	NA	0	C	0.8	A	0.2	C	0.8125	A	0.1875	C	0.78	A	0.22	C	0.76712	A	0.23288
275	IAAV5969	Unknown	0	A	0.89222	C	0.10778	0.14796	A	0.90909	C	0.09091	A	0.875	C	0.125	A	0.91667	C	0.08333	A	0.89286	C	0.10714	A	0.88095	C	0.11905	A	0.90625	C	0.09375
276	IAAV6319	Unknown	0	C	0.68229	A	0.31771	0.02041	C	0.83333	A	0.16667	C	1	NA	0	C	1	NA	0	C	0.875	A	0.125	C	0.71429	A	0.28571	A	0.54795	C	0.45205
277	IAAV6342	Unknown	0	A	0.96354	C	0.03646	0.02041	A	1	NA	0	A	1	NA	0	A	1	NA	0	A	1	NA	0	A	0.96	C	0.04	A	0.93243	C	0.06757
278	IAAV661	Unknown	0	A	0.60326	C	0.39674	0.06122	A	0.8	C	0.2	A	0.77778	C	0.22222	A	0.53333	C	0.46667	A	0.6875	C	0.3125	A	0.55319	C	0.44681	A	0.56522	C	0.43478
279	IAAV7129	Unknown	0	A	0.57754	C	0.42246	0.04592	A	0.75	C	0.25	A	0.625	C	0.375	A	0.8	C	0.2	A	0.60606	C	0.39394	C	0.5102	A	0.4898	A	0.55882	C	0.44118
280	IAAV7131	Unknown	0	A	0.5625	C	0.4375	0.02041	A	0.58333	C	0.41667	A	0.55556	C	0.44444	C	0.6	A	0.4	C	0.51613	A	0.48387	A	0.7	C	0.3	A	0.52055	C	0.47945
281	IAAV733	Unknown	0	C	0.57325	A	0.42675	0.19898	C	0.75	A	0.25	C	0.875	A	0.125	C	0.75	A	0.25	C	0.72	A	0.28	C	0.5625	A	0.4375	A	0.56061	C	0.43939
282	IAAV7418	Unknown	0	A	0.56452	C	0.43548	0.05102	A	0.58333	C	0.41667	A	0.66667	C	0.33333	C	0.66667	A	0.33333	A	0.51613	C	0.48387	A	0.62222	C	0.37778	A	0.58333	C	0.41667
283	IAAV7491	Unknown	0	C	0.66667	A	0.33333	0.14286	A	0.55556	C	0.44444	C	0.83333	A	0.16667	C	0.73333	A	0.26667	C	0.73333	A	0.26667	C	0.65306	A	0.34694	C	0.64912	A	0.35088
284	IAAV7546	Unknown	0	C	0.9887	A	0.0113	0.09694	C	1	NA	0	C	1	NA	0	C	0.92857	A	0.07143	C	1	NA	0	C	1	NA	0	C	0.98438	A	0.01562
285	IAAV7634	Unknown	0	C	0.97423	A	0.02577	0.0102	C	1	NA	0	C	1	NA	0	C	1	NA	0	C	1	NA	0	C	0.97959	A	0.02041	C	0.94595	A	0.05405
286	IAAV773	Unknown	0	A	0.57216	C	0.42784	0.0102	C	0.66667	A	0.33333	A	0.55556	C	0.44444	A	0.73333	C	0.26667	A	0.66667	C	0.33333	A	0.64	C	0.36	C	0.50685	A	0.49315
287	IAAV8135	Unknown	0	C	0.95918	A	0.04082	0	C	1	NA	0	C	1	NA	0	C	1	NA	0	C	1	NA	0	C	0.92157	A	0.07843	C	0.94595	A	0.05405
288	IAAV8147	Unknown	0	C	0.56886	A	0.43114	0.14796	A	0.5	C	0.5	A	0.5	C	0.5	C	0.66667	A	0.33333	C	0.54545	A	0.45455	A	0.55319	C	0.44681	C	0.72	A	0.28
289	IAAV8162	Unknown	0	A	0.52604	C	0.47396	0.02041	A	0.75	C	0.25	A	0.77778	C	0.22222	C	0.6	A	0.4	A	0.51515	C	0.48485	A	0.55102	C	0.44898	C	0.51389	A	0.48611
290	IAAV8262	Unknown	0	C	0.9898	A	0.0102	0	C	1	NA	0	C	1	NA	0	C	1	NA	0	C	1	NA	0	C	1	NA	0	C	0.98649	A	0.01351
291	IAAV8378	Unknown	0	A	0.62564	C	0.37436	0.0051	A	0.5	C	0.5	A	0.66667	C	0.33333	A	0.85714	C	0.14286	A	0.78788	C	0.21212	A	0.66667	C	0.33333	A	0.5	C	0.5
292	IAAV8407	Unknown	0	A	0.60622	C	0.39378	0.01531	A	0.66667	C	0.33333	A	0.77778	C	0.22222	A	0.86667	C	0.13333	A	0.66667	C	0.33333	A	0.59184	C	0.40816	A	0.50685	C	0.49315
293	IAAV8572	Unknown	0	C	0.9898	A	0.0102	0	C	1	NA	0	C	1	NA	0	C	1	NA	0	C	1	NA	0	C	1	NA	0	C	0.97297	A	0.02703
294	IAAV8855	Unknown	0	A	0.98421	C	0.01579	0.03061	A	0.90909	C	0.09091	A	0.875	C	0.125	A	0.93333	C	0.06667	A	1	NA	0	A	1	NA	0	A	1	NA	0
295	IAAV969	Unknown	0	C	0.85417	A	0.14583	0.02041	C	0.90909	A	0.09091	C	0.88889	A	0.11111	C	0.93333	A	0.06667	C	0.87879	A	0.12121	C	0.78431	A	0.21569	C	0.85915	A	0.14085
296	IAAV974	Unknown	0	C	0.83598	A	0.16402	0.03571	C	0.91667	A	0.08333	C	0.88889	A	0.11111	C	0.53333	A	0.46667	C	0.70968	A	0.29032	C	0.83673	A	0.16327	C	0.92958	A	0.07042
297	IACX10982	Unknown	0	C	0.91623	A	0.08377	0.02551	C	0.91667	A	0.08333	C	0.88889	A	0.11111	C	1	NA	0	C	0.90625	A	0.09375	C	0.86	A	0.14	C	0.94366	A	0.05634
298	IACX11047	Unknown	0	C	0.73711	A	0.26289	0.0102	C	0.83333	A	0.16667	C	0.77778	A	0.22222	C	0.86667	A	0.13333	C	0.78125	A	0.21875	C	0.76471	A	0.23529	C	0.64384	A	0.35616
299	IACX11290	Unknown	0	C	0.60109	A	0.39891	0.06633	A	0.77778	C	0.22222	A	0.5	C	0.5	A	0.6	C	0.4	A	0.53125	C	0.46875	C	0.66667	A	0.33333	C	0.71642	A	0.28358
300	IACX11389	Unknown	0	C	0.9898	A	0.0102	0	C	1	NA	0	C	1	NA	0	C	1	NA	0	C	1	NA	0	C	1	NA	0	C	0.97297	A	0.02703
301	IACX1223	Unknown	0	C	0.9898	A	0.0102	0	C	0.91667	A	0.08333	C	1	NA	0	C	1	NA	0	C	1	NA	0	C	1	NA	0	C	0.98649	A	0.01351
302	IACX1729	Unknown	0	A	0.96273	C	0.03727	0.17857	A	1	NA	0	A	1	NA	0	A	1	NA	0	A	0.96429	C	0.03571	A	0.95122	C	0.04878	A	0.94737	C	0.05263
303	IACX2222	Unknown	0	A	0.9893	C	0.0107	0.04592	A	1	NA	0	A	1	NA	0	A	1	NA	0	A	1	NA	0	A	1	NA	0	A	0.9726	C	0.0274
304	IACX2728	Unknown	0	C	0.96392	A	0.03608	0.0102	C	0.75	A	0.25	C	0.88889	A	0.11111	C	0.93333	A	0.06667	C	1	NA	0	C	0.98039	A	0.01961	C	0.98649	A	0.01351
305	IACX3775	Unknown	0	C	0.77019	A	0.22981	0.17857	C	0.90909	A	0.09091	C	0.66667	A	0.33333	C	0.75	A	0.25	C	0.72414	A	0.27586	C	0.74419	A	0.25581	C	0.80357	A	0.19643
306	IACX422	Unknown	0	A	0.85567	C	0.14433	0.0102	A	0.83333	C	0.16667	A	0.77778	C	0.22222	A	0.78571	C	0.21429	A	0.81818	C	0.18182	A	0.94	C	0.06	A	0.83784	C	0.16216
307	IACX5753	Unknown	0	A	0.90588	C	0.09412	0.13265	A	0.81818	C	0.18182	A	0.88889	C	0.11111	A	0.91667	C	0.08333	A	0.96429	C	0.03571	A	0.91892	C	0.08108	A	0.88732	C	0.11268
308	IACX5767	Unknown	0	A	0.76684	C	0.23316	0.01531	A	1	NA	0	A	1	NA	0	A	1	NA	0	A	0.8125	C	0.1875	A	0.66	C	0.34	A	0.69863	C	0.30137
309	IACX6006	Unknown	0	C	0.94022	A	0.05978	0.06122	C	1	NA	0	C	0.875	A	0.125	C	0.76923	A	0.23077	C	0.90323	A	0.09677	C	0.94	A	0.06	C	0.98529	A	0.01471
310	IACX6036	Unknown	0	C	0.92857	A	0.07143	0	C	0.83333	A	0.16667	C	0.77778	A	0.22222	C	0.86667	A	0.13333	C	0.93939	A	0.06061	C	0.94118	A	0.05882	C	0.95946	A	0.04054
311	IACX6492	Unknown	0	C	0.98958	A	0.01042	0.02041	C	1	NA	0	C	1	NA	0	C	1	NA	0	C	1	NA	0	C	1	NA	0	C	0.97183	A	0.02817
312	IACX6766	Unknown	0	C	0.53368	A	0.46632	0.01531	A	0.75	C	0.25	A	0.55556	C	0.44444	A	0.66667	C	0.33333	C	0.51515	A	0.48485	C	0.5625	A	0.4375	C	0.63514	A	0.36486
313	IACX6800	Unknown	0	A	0.97701	C	0.02299	0.11224	A	1	NA	0	A	1	NA	0	A	1	NA	0	A	1	NA	0	A	0.98	C	0.02	A	0.95	C	0.05
314	IACX7618	Unknown	0	C	0.98895	A	0.01105	0.07653	C	1	NA	0	C	1	NA	0	C	1	NA	0	C	1	NA	0	C	1	NA	0	C	0.97183	A	0.02817
315	IACX7945	Unknown	0	A	0.98964	C	0.01036	0.01531	A	1	NA	0	A	0.88889	C	0.11111	A	1	NA	0	A	1	NA	0	A	1	NA	0	A	0.98649	C	0.01351
316	IACX8386	Unknown	0	C	0.93194	A	0.06806	0.02551	A	0.5	C	0.5	C	0.55556	A	0.44444	C	1	NA	0	C	0.93939	A	0.06061	C	0.98	A	0.02	C	0.98611	A	0.01389
317	IACX8828	Unknown	0	A	0.58427	C	0.41573	0.09184	C	0.66667	A	0.33333	C	0.66667	A	0.33333	C	0.57143	A	0.42857	A	0.56667	C	0.43333	A	0.625	C	0.375	A	0.66197	C	0.33803
318	IACX9017	Unknown	0	A	0.98958	C	0.01042	0.02041	A	1	NA	0	A	1	NA	0	A	1	NA	0	A	1	NA	0	A	0.96	C	0.04	A	1	NA	0
319	IACX9023	Unknown	0	C	0.87435	A	0.12565	0.02551	C	0.91667	A	0.08333	C	1	NA	0	C	0.73333	A	0.26667	C	0.78788	A	0.21212	C	0.90196	A	0.09804	C	0.90141	A	0.09859
320	JD_c12263_436	Unknown	0	C	0.9898	A	0.0102	0	C	1	NA	0	C	0.88889	A	0.11111	C	1	NA	0	C	0.9697	A	0.0303	C	1	NA	0	C	1	NA	0
321	JD_c13935_85	Unknown	0	A	0.98974	C	0.01026	0.0051	A	1	NA	0	A	1	NA	0	A	1	NA	0	A	1	NA	0	A	0.98	C	0.02	A	0.98649	C	0.01351
322	JD_c16091_475	Unknown	0	A	0.98974	C	0.01026	0.0051	A	1	NA	0	A	1	NA	0	A	1	NA	0	A	1	NA	0	A	1	NA	0	A	0.97297	C	0.02703
323	JG_c1169_639	Unknown	0	A	0.98958	C	0.01042	0.02041	A	1	NA	0	A	1	NA	0	A	1	NA	0	A	0.96875	C	0.03125	A	1	NA	0	A	0.98611	C	0.01389
324	Jagger_c543_573	Unknown	0	C	0.76543	A	0.23457	0.17347	C	1	NA	0	C	0.77778	A	0.22222	C	1	NA	0	C	0.89286	A	0.10714	C	0.61905	A	0.38095	C	0.71667	A	0.28333
325	Jagger_c7882_154	Unknown	0	C	0.63415	A	0.36585	0.16327	C	1	NA	0	C	0.71429	A	0.28571	A	0.66667	C	0.33333	A	0.51724	C	0.48276	C	0.65854	A	0.34146	C	0.7	A	0.3
326	Jagger_c7991_160	Unknown	0	A	0.98925	C	0.01075	0.05102	A	1	NA	0	A	1	NA	0	A	1	NA	0	A	1	NA	0	A	1	NA	0	A	0.97297	C	0.02703
327	Ku_c22718_1072	Unknown	0	A	0.98974	C	0.01026	0.0051	A	1	NA	0	A	1	NA	0	A	1	NA	0	A	1	NA	0	A	0.98039	C	0.01961	A	0.98649	C	0.01351
328	Ku_c28232_179	Unknown	0	C	0.98925	A	0.01075	0.05102	C	1	NA	0	C	0.88889	A	0.11111	C	1	NA	0	C	0.96875	A	0.03125	C	1	NA	0	C	1	NA	0
329	Ku_c2898_783	Unknown	0	C	0.96203	A	0.03797	0.19388	C	0.91667	A	0.08333	C	1	NA	0	C	0.88889	A	0.11111	C	1	NA	0	C	0.97297	A	0.02703	C	0.95385	A	0.04615
330	Ku_c5511_1914	Unknown	0	A	0.98964	C	0.01036	0.01531	A	1	NA	0	A	1	NA	0	A	1	NA	0	A	1	NA	0	A	1	NA	0	A	0.9726	C	0.0274
331	Ku_c70246_944	Unknown	0	C	0.9898	A	0.0102	0	C	1	NA	0	C	1	NA	0	C	1	NA	0	C	1	NA	0	C	0.98039	A	0.01961	C	0.98649	A	0.01351
332	Kukri_c100694_132	Unknown	0	A	0.97633	C	0.02367	0.13776	A	1	NA	0	A	1	NA	0	A	1	NA	0	A	1	NA	0	A	0.97778	C	0.02222	A	0.95455	C	0.04545
333	Kukri_c1114_1622	Unknown	0	A	0.98913	C	0.01087	0.06122	A	0.91667	C	0.08333	A	0.875	C	0.125	A	1	NA	0	A	1	NA	0	A	1	NA	0	A	1	NA	0
334	Kukri_c13700_347	Unknown	0	A	0.98964	C	0.01036	0.01531	A	1	NA	0	A	1	NA	0	A	1	NA	0	A	1	NA	0	A	1	NA	0	A	0.9726	C	0.0274
335	Kukri_c13747_464	Unknown	0	C	0.98969	A	0.01031	0.0102	C	1	NA	0	C	1	NA	0	C	1	NA	0	C	0.96875	A	0.03125	C	1	NA	0	C	0.98649	A	0.01351
336	Kukri_c14765_493	Unknown	0	C	0.65823	A	0.34177	0.19388	C	0.66667	A	0.33333	A	0.5	C	0.5	A	0.54545	C	0.45455	C	0.56	A	0.44	C	0.80556	A	0.19444	C	0.67647	A	0.32353
337	Kukri_c15529_1654	Unknown	0	C	0.98974	A	0.01026	0.0051	C	1	NA	0	C	1	NA	0	C	1	NA	0	C	1	NA	0	C	1	NA	0	C	0.97297	A	0.02703
338	Kukri_c15669_406	Unknown	0	C	0.98974	A	0.01026	0.0051	C	1	NA	0	C	1	NA	0	C	1	NA	0	C	1	NA	0	C	1	NA	0	C	0.97297	A	0.02703
339	Kukri_c1576_1469	Unknown	0	C	0.98913	A	0.01087	0.06122	C	0.9	A	0.1	C	0.875	A	0.125	C	1	NA	0	C	1	NA	0	C	1	NA	0	C	1	NA	0
340	Kukri_c16212_88	Unknown	0	A	0.98969	C	0.01031	0.0102	A	1	NA	0	A	1	NA	0	A	1	NA	0	A	1	NA	0	A	1	NA	0	A	0.97297	C	0.02703
341	Kukri_c17667_615	Unknown	0	A	0.98895	C	0.01105	0.07653	A	1	NA	0	A	1	NA	0	A	0.93333	C	0.06667	A	1	NA	0	A	1	NA	0	A	0.98462	C	0.01538
342	Kukri_c17820_197	Unknown	0	C	0.98936	A	0.01064	0.04082	C	1	NA	0	C	1	NA	0	C	1	NA	0	C	0.9697	A	0.0303	C	0.97872	A	0.02128	C	1	NA	0
343	Kukri_c17832_1029	Unknown	0	C	0.78049	A	0.21951	0.16327	C	0.9	A	0.1	A	0.5	C	0.5	C	0.81818	A	0.18182	C	0.75	A	0.25	C	0.775	A	0.225	C	0.81538	A	0.18462
344	Kukri_c17_1587	Unknown	0	C	0.98974	A	0.01026	0.0051	C	1	NA	0	C	1	NA	0	C	1	NA	0	C	1	NA	0	C	0.98039	A	0.01961	C	0.98649	A	0.01351
345	Kukri_c18014_1504	Unknown	0	A	0.98907	C	0.01093	0.06633	A	1	NA	0	A	1	NA	0	A	1	NA	0	A	1	NA	0	A	1	NA	0	A	0.97101	C	0.02899
346	Kukri_c18586_215	Unknown	0	A	0.98942	C	0.01058	0.03571	A	0.91667	C	0.08333	A	0.88889	C	0.11111	A	1	NA	0	A	1	NA	0	A	1	NA	0	A	1	NA	0
347	Kukri_c19909_434	Unknown	0	A	0.86792	C	0.13208	0.18878	A	1	NA	0	A	0.75	C	0.25	A	0.83333	C	0.16667	A	0.85185	C	0.14815	A	0.925	C	0.075	A	0.83333	C	0.16667
348	Kukri_c21302_194	Unknown	0	C	0.9898	A	0.0102	0	C	1	NA	0	C	1	NA	0	C	1	NA	0	C	1	NA	0	C	1	NA	0	C	0.97297	A	0.02703
349	Kukri_c21913_407	Unknown	0	A	0.98942	C	0.01058	0.03571	A	1	NA	0	A	1	NA	0	A	1	NA	0	A	1	NA	0	A	1	NA	0	A	0.97143	C	0.02857
350	Kukri_c22338_70	Unknown	0	A	0.98969	C	0.01031	0.0102	A	1	NA	0	A	0.88889	C	0.11111	A	1	NA	0	A	0.9697	C	0.0303	A	1	NA	0	A	1	NA	0
351	Kukri_c22553_60	Unknown	0	C	0.98969	A	0.01031	0.0102	C	1	NA	0	C	1	NA	0	C	1	NA	0	C	1	NA	0	C	0.98	A	0.02	C	0.98649	A	0.01351
352	Kukri_c22635_562	Unknown	0	A	0.98958	C	0.01042	0.02041	A	0.91667	C	0.08333	A	0.88889	C	0.11111	A	1	NA	0	A	1	NA	0	A	1	NA	0	A	1	NA	0
353	Kukri_c2286_85	Unknown	0	C	0.98936	A	0.01064	0.04082	C	0.91667	A	0.08333	C	1	NA	0	C	1	NA	0	C	1	NA	0	C	1	NA	0	C	0.98649	A	0.01351
354	Kukri_c24615_823	Unknown	0	A	0.69375	C	0.30625	0.18367	A	0.63636	C	0.36364	A	0.75	C	0.25	A	0.81818	C	0.18182	A	0.83333	C	0.16667	A	0.71429	C	0.28571	A	0.60938	C	0.39062
355	Kukri_c25223_442	Unknown	0	C	0.98964	A	0.01036	0.01531	C	1	NA	0	C	1	NA	0	C	1	NA	0	C	1	NA	0	C	0.96078	A	0.03922	C	1	NA	0
356	Kukri_c25389_688	Unknown	0	A	0.98958	C	0.01042	0.02041	A	1	NA	0	A	1	NA	0	A	1	NA	0	A	1	NA	0	A	0.97959	C	0.02041	A	0.9863	C	0.0137
357	Kukri_c25619_689	Unknown	0	A	0.98974	C	0.01026	0.0051	A	1	NA	0	A	1	NA	0	A	1	NA	0	A	0.96875	C	0.03125	A	1	NA	0	A	0.98649	C	0.01351
358	Kukri_c2561_179	Unknown	0	C	0.66667	A	0.33333	0.17347	C	0.71429	A	0.28571	C	0.66667	A	0.33333	A	0.78571	C	0.21429	C	0.55172	A	0.44828	C	0.77083	A	0.22917	C	0.73684	A	0.26316
359	Kukri_c26465_207	Unknown	0	C	0.98942	A	0.01058	0.03571	C	1	NA	0	C	1	NA	0	C	1	NA	0	C	1	NA	0	C	1	NA	0	C	0.97222	A	0.02778
360	Kukri_c26946_831	Unknown	0	A	0.9898	C	0.0102	0	A	1	NA	0	A	1	NA	0	A	1	NA	0	A	0.93939	C	0.06061	A	1	NA	0	A	1	NA	0
361	Kukri_c27245_646	Unknown	0	A	0.98907	C	0.01093	0.06633	A	1	NA	0	A	0.88889	C	0.11111	A	1	NA	0	A	0.96774	C	0.03226	A	1	NA	0	A	1	NA	0
362	Kukri_c28198_463	Unknown	0	A	0.98964	C	0.01036	0.01531	A	1	NA	0	A	1	NA	0	A	1	NA	0	A	0.9697	C	0.0303	A	0.97917	C	0.02083	A	1	NA	0
363	Kukri_c29415_782	Unknown	0	A	0.93125	C	0.06875	0.18367	A	1	NA	0	A	1	NA	0	A	0.92857	C	0.07143	A	0.96296	C	0.03704	A	0.86667	C	0.13333	A	0.94203	C	0.05797
364	Kukri_c29545_231	Unknown	0	A	0.98964	C	0.01036	0.01531	A	1	NA	0	A	1	NA	0	A	0.92857	C	0.07143	A	0.9697	C	0.0303	A	1	NA	0	A	1	NA	0
365	Kukri_c29939_68	Unknown	0	C	0.98947	A	0.01053	0.03061	C	1	NA	0	C	1	NA	0	C	1	NA	0	C	0.96875	A	0.03125	C	1	NA	0	C	0.98649	A	0.01351
366	Kukri_c30641_223	Unknown	0	A	0.98936	C	0.01064	0.04082	A	1	NA	0	A	1	NA	0	A	1	NA	0	A	1	NA	0	A	1	NA	0	A	0.97222	C	0.02778
367	Kukri_c31131_223	Unknown	0	A	0.98947	C	0.01053	0.03061	A	1	NA	0	A	1	NA	0	A	1	NA	0	A	1	NA	0	A	1	NA	0	A	0.97143	C	0.02857
368	Kukri_c31131_324	Unknown	0	C	0.98947	A	0.01053	0.03061	C	1	NA	0	C	1	NA	0	C	1	NA	0	C	1	NA	0	C	1	NA	0	C	0.9726	A	0.0274
369	Kukri_c31131_369	Unknown	0	A	0.98936	C	0.01064	0.04082	A	1	NA	0	A	1	NA	0	A	1	NA	0	A	1	NA	0	A	1	NA	0	A	0.97297	C	0.02703
370	Kukri_c31481_1478	Unknown	0	C	0.53086	A	0.46914	0.17347	C	0.57143	A	0.42857	C	0.57143	A	0.42857	A	0.6	C	0.4	C	0.58065	A	0.41935	C	0.56	A	0.44	A	0.50877	C	0.49123
371	Kukri_c31541_909	Unknown	0	A	0.97546	C	0.02454	0.16837	A	1	NA	0	A	1	NA	0	A	1	NA	0	A	1	NA	0	A	0.97778	C	0.02222	A	0.94915	C	0.05085
372	Kukri_c33550_601	Unknown	0	C	0.96364	A	0.03636	0.15816	C	1	NA	0	C	1	NA	0	C	1	NA	0	C	0.93548	A	0.06452	C	0.95745	A	0.04255	C	0.96364	A	0.03636
373	Kukri_c3438_1463	Unknown	0	A	0.98974	C	0.01026	0.0051	A	1	NA	0	A	1	NA	0	A	0.93333	C	0.06667	A	1	NA	0	A	1	NA	0	A	0.98649	C	0.01351
374	Kukri_c35798_308	Unknown	0	A	0.98901	C	0.01099	0.07143	A	1	NA	0	A	1	NA	0	A	1	NA	0	A	1	NA	0	A	1	NA	0	A	0.97059	C	0.02941
375	Kukri_c35925_295	Unknown	0	A	0.78659	C	0.21341	0.16327	A	0.72727	C	0.27273	A	1	NA	0	A	0.83333	C	0.16667	A	0.89286	C	0.10714	A	0.77273	C	0.22727	A	0.75	C	0.25
376	Kukri_c36744_353	Unknown	0	C	0.98958	A	0.01042	0.02041	C	1	NA	0	C	1	NA	0	C	1	NA	0	C	0.9375	A	0.0625	C	1	NA	0	C	1	NA	0
377	Kukri_c37074_179	Unknown	0	C	0.9898	A	0.0102	0	C	1	NA	0	C	0.88889	A	0.11111	C	1	NA	0	C	0.9697	A	0.0303	C	1	NA	0	C	1	NA	0
378	Kukri_c38982_165	Unknown	0	C	0.87435	A	0.12565	0.02551	C	0.81818	A	0.18182	C	0.88889	A	0.11111	C	0.93333	A	0.06667	C	0.90909	A	0.09091	C	0.87755	A	0.12245	C	0.84722	A	0.15278
379	Kukri_c39915_340	Unknown	0	C	0.98901	A	0.01099	0.07143	C	1	NA	0	C	1	NA	0	C	1	NA	0	C	1	NA	0	C	1	NA	0	C	0.96825	A	0.03175
380	Kukri_c40146_126	Unknown	0	A	0.98925	C	0.01075	0.05102	A	1	NA	0	A	1	NA	0	A	1	NA	0	A	1	NA	0	A	1	NA	0	A	0.9726	C	0.0274
381	Kukri_c4064_433	Unknown	0	C	0.98947	A	0.01053	0.03061	C	1	NA	0	C	1	NA	0	C	0.92857	A	0.07143	C	0.9697	A	0.0303	C	1	NA	0	C	1	NA	0
382	Kukri_c4117_160	Unknown	0	C	0.98947	A	0.01053	0.03061	C	1	NA	0	C	1	NA	0	C	1	NA	0	C	1	NA	0	C	1	NA	0	C	0.97297	A	0.02703
383	Kukri_c4117_2196	Unknown	0	A	0.98974	C	0.01026	0.0051	A	1	NA	0	A	1	NA	0	A	1	NA	0	A	1	NA	0	A	1	NA	0	A	0.9726	C	0.0274
384	Kukri_c4117_2610	Unknown	0	A	0.98969	C	0.01031	0.0102	A	1	NA	0	A	1	NA	0	A	1	NA	0	A	1	NA	0	A	1	NA	0	A	0.97297	C	0.02703
385	Kukri_c4230_398	Unknown	0	A	0.98895	C	0.01105	0.07653	A	1	NA	0	A	1	NA	0	A	1	NA	0	A	1	NA	0	A	1	NA	0	A	0.97222	C	0.02778
386	Kukri_c46782_146	Unknown	0	A	0.98953	C	0.01047	0.02551	A	1	NA	0	A	1	NA	0	A	1	NA	0	A	1	NA	0	A	0.98	C	0.02	A	0.98592	C	0.01408
387	Kukri_c4824_239	Unknown	0	A	0.98958	C	0.01042	0.02041	A	1	NA	0	A	1	NA	0	A	1	NA	0	A	1	NA	0	A	1	NA	0	A	0.97222	C	0.02778
388	Kukri_c5097_1051	Unknown	0	A	0.9898	C	0.0102	0	A	1	NA	0	A	1	NA	0	A	0.93333	C	0.06667	A	1	NA	0	A	1	NA	0	A	0.98649	C	0.01351
389	Kukri_c5097_2340	Unknown	0	C	0.9898	A	0.0102	0	C	1	NA	0	C	1	NA	0	C	0.93333	A	0.06667	C	1	NA	0	C	1	NA	0	C	0.98649	A	0.01351
390	Kukri_c52013_108	Unknown	0	C	0.98901	A	0.01099	0.07143	C	1	NA	0	C	1	NA	0	C	0.92308	A	0.07692	C	0.96875	A	0.03125	C	1	NA	0	C	1	NA	0
391	Kukri_c5325_2120	Unknown	0	A	0.9898	C	0.0102	0	A	1	NA	0	A	1	NA	0	A	1	NA	0	A	1	NA	0	A	0.96078	C	0.03922	A	1	NA	0
392	Kukri_c53638_983	Unknown	0	C	0.67702	A	0.32298	0.17857	C	0.9	A	0.1	C	1	NA	0	C	0.90909	A	0.09091	C	0.92308	A	0.07692	C	0.72727	A	0.27273	A	0.58065	C	0.41935
393	Kukri_c56014_275	Unknown	0	C	0.9898	A	0.0102	0	C	1	NA	0	C	1	NA	0	C	1	NA	0	C	1	NA	0	C	0.98039	A	0.01961	C	0.98649	A	0.01351
394	Kukri_c5631_1514	Unknown	0	C	0.9898	A	0.0102	0	C	0.91667	A	0.08333	C	1	NA	0	C	0.93333	A	0.06667	C	1	NA	0	C	1	NA	0	C	1	NA	0
395	Kukri_c5631_968	Unknown	0	A	0.9898	C	0.0102	0	A	0.91667	C	0.08333	A	1	NA	0	A	0.93333	C	0.06667	A	1	NA	0	A	1	NA	0	A	1	NA	0
396	Kukri_c57014_168	Unknown	0	C	0.66038	A	0.33962	0.18878	C	0.8	A	0.2	C	0.75	A	0.25	A	0.91667	C	0.08333	C	0.51852	A	0.48148	C	0.74419	A	0.25581	C	0.73684	A	0.26316
397	Kukri_c58004_937	Unknown	0	A	0.9898	C	0.0102	0	A	1	NA	0	A	1	NA	0	A	1	NA	0	A	1	NA	0	A	1	NA	0	A	0.97297	C	0.02703
398	Kukri_c58327_1010	Unknown	0	C	0.98974	A	0.01026	0.0051	C	1	NA	0	C	1	NA	0	C	1	NA	0	C	0.9697	A	0.0303	C	1	NA	0	C	0.9863	A	0.0137
399	Kukri_c59471_252	Unknown	0	A	0.98958	C	0.01042	0.02041	A	1	NA	0	A	1	NA	0	A	1	NA	0	A	1	NA	0	A	1	NA	0	A	0.9726	C	0.0274
400	Kukri_c60849_248	Unknown	0	C	0.98942	A	0.01058	0.03571	C	1	NA	0	C	1	NA	0	C	1	NA	0	C	1	NA	0	C	1	NA	0	C	0.97183	A	0.02817
401	Kukri_c60913_155	Unknown	0	C	0.71698	A	0.28302	0.18878	C	0.63636	A	0.36364	C	0.55556	A	0.44444	C	0.8	A	0.2	C	0.72414	A	0.27586	C	0.68293	A	0.31707	C	0.75	A	0.25
402	Kukri_c6106_470	Unknown	0	C	0.9898	A	0.0102	0	C	0.91667	A	0.08333	C	1	NA	0	C	1	NA	0	C	1	NA	0	C	1	NA	0	C	0.98649	A	0.01351
403	Kukri_c6274_1283	Unknown	0	C	0.76582	A	0.23418	0.19388	C	0.6	A	0.4	C	0.66667	A	0.33333	C	0.58333	A	0.41667	C	0.76	A	0.24	C	0.78788	A	0.21212	C	0.8209	A	0.1791
404	Kukri_c64668_438	Unknown	0	C	0.66879	A	0.33121	0.19898	C	0.625	A	0.375	A	0.5	C	0.5	C	0.61538	A	0.38462	C	0.57143	A	0.42857	C	0.78049	A	0.21951	C	0.68333	A	0.31667
405	Kukri_c67527_89	Unknown	0	C	0.98974	A	0.01026	0.0051	C	1	NA	0	C	0.88889	A	0.11111	C	0.93333	A	0.06667	C	1	NA	0	C	1	NA	0	C	1	NA	0
406	Kukri_c67939_649	Unknown	0	A	0.98734	C	0.01266	0.19388	A	1	NA	0	A	1	NA	0	A	1	NA	0	A	1	NA	0	A	1	NA	0	A	0.96154	C	0.03846
407	Kukri_c7132_387	Unknown	0	A	0.83735	C	0.16265	0.15306	A	0.8	C	0.2	A	0.75	C	0.25	A	0.91667	C	0.08333	A	0.82759	C	0.17241	A	0.92105	C	0.07895	A	0.80597	C	0.19403
408	Kukri_c83977_279	Unknown	0	C	0.98964	A	0.01036	0.01531	C	1	NA	0	C	1	NA	0	C	1	NA	0	C	0.9375	A	0.0625	C	1	NA	0	C	1	NA	0
409	Kukri_c8666_1060	Unknown	0	A	0.98942	C	0.01058	0.03571	A	1	NA	0	A	0.88889	C	0.11111	A	1	NA	0	A	0.96774	C	0.03226	A	1	NA	0	A	1	NA	0
410	Kukri_c8666_1645	Unknown	0	C	0.98958	A	0.01042	0.02041	C	1	NA	0	C	0.88889	A	0.11111	C	1	NA	0	C	0.96774	A	0.03226	C	1	NA	0	C	1	NA	0
411	Kukri_c8965_1575	Unknown	0	A	0.98947	C	0.01053	0.03061	A	1	NA	0	A	1	NA	0	A	1	NA	0	A	1	NA	0	A	0.97917	C	0.02083	A	0.9863	C	0.0137
412	Kukri_c90942_274	Unknown	0	A	0.9898	C	0.0102	0	A	0.91667	C	0.08333	A	1	NA	0	A	0.93333	C	0.06667	A	1	NA	0	A	1	NA	0	A	1	NA	0
413	Kukri_c9274_1593	Unknown	0	A	0.85443	C	0.14557	0.19388	A	0.90909	C	0.09091	A	1	NA	0	A	1	NA	0	A	0.91667	C	0.08333	A	0.90244	C	0.09756	A	0.77419	C	0.22581
414	Kukri_c9883_407	Unknown	0	A	0.84713	C	0.15287	0.19898	A	0.83333	C	0.16667	A	0.88889	C	0.11111	A	0.93333	C	0.06667	A	0.875	C	0.125	A	0.78788	C	0.21212	A	0.83333	C	0.16667
415	Kukri_rep_c105131_1291	Unknown	0	C	0.9898	A	0.0102	0	C	0.91667	A	0.08333	C	0.88889	A	0.11111	C	1	NA	0	C	1	NA	0	C	1	NA	0	C	1	NA	0
416	Kukri_rep_c107703_432	Unknown	0	C	0.79141	A	0.20859	0.16837	C	0.66667	A	0.33333	C	0.66667	A	0.33333	C	0.92308	A	0.07692	C	0.82759	A	0.17241	C	0.75556	A	0.24444	C	0.79032	A	0.20968
417	Kukri_rep_c108043_83	Unknown	0	A	0.9898	C	0.0102	0	A	1	NA	0	A	1	NA	0	A	1	NA	0	A	1	NA	0	A	1	NA	0	A	0.97297	C	0.02703
418	Kukri_rep_c108875_85	Unknown	0	C	0.98974	A	0.01026	0.0051	C	1	NA	0	C	1	NA	0	C	1	NA	0	C	1	NA	0	C	0.98039	A	0.01961	C	0.98649	A	0.01351
419	Kukri_rep_c111676_103	Unknown	0	A	0.9898	C	0.0102	0	A	1	NA	0	A	1	NA	0	A	1	NA	0	A	1	NA	0	A	0.98039	C	0.01961	A	0.98649	C	0.01351
420	Kukri_rep_c115699_270	Unknown	0	A	0.98969	C	0.01031	0.0102	A	1	NA	0	A	1	NA	0	A	1	NA	0	A	0.9697	C	0.0303	A	1	NA	0	A	0.9863	C	0.0137
421	Kukri_rep_c116717_307	Unknown	0	C	0.98969	A	0.01031	0.0102	C	1	NA	0	C	1	NA	0	C	0.93333	A	0.06667	C	1	NA	0	C	1	NA	0	C	0.9863	A	0.0137
422	Kukri_rep_c68130_626	Unknown	0	A	0.98969	C	0.01031	0.0102	A	1	NA	0	A	1	NA	0	A	1	NA	0	A	1	NA	0	A	1	NA	0	A	0.97297	C	0.02703
423	Kukri_rep_c68645_631	Unknown	0	C	0.98958	A	0.01042	0.02041	C	1	NA	0	C	0.88889	A	0.11111	C	1	NA	0	C	0.96875	A	0.03125	C	1	NA	0	C	1	NA	0
424	Kukri_rep_c68800_238	Unknown	0	C	0.9898	A	0.0102	0	C	1	NA	0	C	1	NA	0	C	1	NA	0	C	1	NA	0	C	1	NA	0	C	0.97297	A	0.02703
425	Kukri_s111954_76	Unknown	0	C	0.98958	A	0.01042	0.02041	C	1	NA	0	C	1	NA	0	C	1	NA	0	C	1	NA	0	C	0.97959	A	0.02041	C	0.98649	A	0.01351
426	Kukri_s112859_104	Unknown	0	C	0.98964	A	0.01036	0.01531	C	1	NA	0	C	1	NA	0	C	1	NA	0	C	1	NA	0	C	0.96	A	0.04	C	1	NA	0
427	RAC875_c104483_216	Unknown	0	C	0.69325	A	0.30675	0.16837	C	0.9	A	0.1	C	0.66667	A	0.33333	C	0.64286	A	0.35714	C	0.62963	A	0.37037	C	0.6	A	0.4	C	0.76923	A	0.23077
428	RAC875_c12037_1913	Unknown	0	A	0.98969	C	0.01031	0.0102	A	1	NA	0	A	1	NA	0	A	1	NA	0	A	0.9697	C	0.0303	A	1	NA	0	A	0.98611	C	0.01389
429	RAC875_c12185_1202	Unknown	0	C	0.98974	A	0.01026	0.0051	C	1	NA	0	C	1	NA	0	C	1	NA	0	C	1	NA	0	C	1	NA	0	C	0.9726	A	0.0274
430	RAC875_c12398_1157	Unknown	0	C	0.98974	A	0.01026	0.0051	C	0.91667	A	0.08333	C	0.88889	A	0.11111	C	1	NA	0	C	1	NA	0	C	1	NA	0	C	1	NA	0
431	RAC875_c12801_410	Unknown	0	A	0.98913	C	0.01087	0.06122	A	1	NA	0	A	1	NA	0	A	1	NA	0	A	1	NA	0	A	1	NA	0	A	0.97101	C	0.02899
432	RAC875_c13060_197	Unknown	0	A	0.9898	C	0.0102	0	A	1	NA	0	A	1	NA	0	A	1	NA	0	A	1	NA	0	A	1	NA	0	A	0.97297	C	0.02703
433	RAC875_c15852_738	Unknown	0	C	0.55625	A	0.44375	0.18367	C	0.55556	A	0.44444	A	0.625	C	0.375	A	0.5	C	0.5	C	0.75862	A	0.24138	C	0.80851	A	0.19149	A	0.73585	C	0.26415
434	RAC875_c1696_991	Unknown	0	A	0.98958	C	0.01042	0.02041	A	1	NA	0	A	1	NA	0	A	1	NA	0	A	1	NA	0	A	1	NA	0	A	0.9726	C	0.0274
435	RAC875_c16993_839	Unknown	0	C	0.78344	A	0.21656	0.19898	C	1	NA	0	C	0.71429	A	0.28571	A	0.57143	C	0.42857	C	0.68966	A	0.31034	C	0.79545	A	0.20455	C	0.89286	A	0.10714
436	RAC875_c17367_549	Unknown	0	A	0.87879	C	0.12121	0.15816	A	1	NA	0	A	0.88889	C	0.11111	A	0.63636	C	0.36364	A	0.64	C	0.36	A	0.92857	C	0.07143	A	0.95455	C	0.04545
437	RAC875_c17428_1047	Unknown	0	C	0.98942	A	0.01058	0.03571	C	1	NA	0	C	1	NA	0	C	1	NA	0	C	1	NA	0	C	1	NA	0	C	0.97222	A	0.02778
438	RAC875_c17722_2141	Unknown	0	A	0.98947	C	0.01053	0.03061	A	1	NA	0	A	1	NA	0	A	1	NA	0	A	1	NA	0	A	1	NA	0	A	0.97222	C	0.02778
439	RAC875_c1790_777	Unknown	0	C	0.62025	A	0.37975	0.19388	C	0.88889	A	0.11111	A	0.5	C	0.5	A	0.63636	C	0.36364	C	0.6	A	0.4	C	0.73333	A	0.26667	C	0.56604	A	0.43396
440	RAC875_c21650_127	Unknown	0	C	0.98907	A	0.01093	0.06633	C	1	NA	0	C	1	NA	0	C	1	NA	0	C	0.96774	A	0.03226	C	0.98	A	0.02	C	1	NA	0
441	RAC875_c2176_3046	Unknown	0	C	0.90964	A	0.09036	0.15306	C	0.8	A	0.2	C	0.88889	A	0.11111	C	1	NA	0	C	0.93103	A	0.06897	C	0.96	A	0.04	C	0.84906	A	0.15094
442	RAC875_c22997_534	Unknown	0	A	0.56875	C	0.43125	0.18367	C	0.55556	A	0.44444	A	0.5	C	0.5	A	0.8	C	0.2	A	0.66667	C	0.33333	C	0.51163	A	0.48837	A	0.56452	C	0.43548
443	RAC875_c23594_119	Unknown	0	A	0.98974	C	0.01026	0.0051	A	1	NA	0	A	1	NA	0	A	1	NA	0	A	1	NA	0	A	1	NA	0	A	0.97297	C	0.02703
444	RAC875_c24504_157	Unknown	0	C	0.91772	A	0.08228	0.19388	C	0.75	A	0.25	C	0.75	A	0.25	C	0.90909	A	0.09091	C	0.92857	A	0.07143	C	0.95556	A	0.04444	C	0.92857	A	0.07143
445	RAC875_c25052_101	Unknown	0	C	0.98925	A	0.01075	0.05102	C	0.91667	A	0.08333	C	0.875	A	0.125	C	1	NA	0	C	1	NA	0	C	1	NA	0	C	1	NA	0
446	RAC875_c25567_1204	Unknown	0	C	0.9898	A	0.0102	0	C	1	NA	0	C	0.88889	A	0.11111	C	1	NA	0	C	0.9697	A	0.0303	C	1	NA	0	C	1	NA	0
447	RAC875_c27373_793	Unknown	0	A	0.81595	C	0.18405	0.16837	A	0.88889	C	0.11111	A	1	NA	0	A	1	NA	0	A	0.85714	C	0.14286	A	0.9	C	0.1	A	0.69231	C	0.30769
448	RAC875_c28629_101	Unknown	0	C	0.55357	A	0.44643	0.14286	C	0.7	A	0.3	C	0.66667	A	0.33333	C	0.86667	A	0.13333	C	0.73077	A	0.26923	A	0.56757	C	0.43243	A	0.55714	C	0.44286
449	RAC875_c29042_1124	Unknown	0	A	0.98942	C	0.01058	0.03571	A	1	NA	0	A	0.88889	C	0.11111	A	1	NA	0	A	0.96774	C	0.03226	A	1	NA	0	A	1	NA	0
450	RAC875_c29129_504	Unknown	0	C	0.98947	A	0.01053	0.03061	C	1	NA	0	C	1	NA	0	C	1	NA	0	C	1	NA	0	C	0.97917	A	0.02083	C	0.98611	A	0.01389
451	RAC875_c291_2591	Unknown	0	C	0.9898	A	0.0102	0	C	1	NA	0	C	1	NA	0	C	1	NA	0	C	0.9697	A	0.0303	C	1	NA	0	C	0.98649	A	0.01351
452	RAC875_c2961_2606	Unknown	0	C	0.98969	A	0.01031	0.0102	C	1	NA	0	C	1	NA	0	C	1	NA	0	C	1	NA	0	C	1	NA	0	C	0.9726	A	0.0274
453	RAC875_c2986_191	Unknown	0	A	0.98958	C	0.01042	0.02041	A	1	NA	0	A	1	NA	0	A	1	NA	0	A	1	NA	0	A	0.96078	C	0.03922	A	1	NA	0
454	RAC875_c3028_567	Unknown	0	C	0.98964	A	0.01036	0.01531	C	1	NA	0	C	1	NA	0	C	1	NA	0	C	0.96875	A	0.03125	C	1	NA	0	C	0.98649	A	0.01351
455	RAC875_c3259_673	Unknown	0	C	0.9898	A	0.0102	0	C	0.91667	A	0.08333	C	0.88889	A	0.11111	C	1	NA	0	C	1	NA	0	C	1	NA	0	C	1	NA	0
456	RAC875_c32925_246	Unknown	0	A	0.98969	C	0.01031	0.0102	A	1	NA	0	A	1	NA	0	A	1	NA	0	A	1	NA	0	A	1	NA	0	A	0.97297	C	0.02703
457	RAC875_c33880_72	Unknown	0	A	0.98964	C	0.01036	0.01531	A	1	NA	0	A	1	NA	0	A	1	NA	0	A	1	NA	0	A	0.98039	C	0.01961	A	0.9863	C	0.0137
458	RAC875_c3486_602	Unknown	0	C	0.98964	A	0.01036	0.01531	C	1	NA	0	C	1	NA	0	C	1	NA	0	C	1	NA	0	C	1	NA	0	C	0.9726	A	0.0274
459	RAC875_c3512_128	Unknown	0	A	0.98953	C	0.01047	0.02551	A	1	NA	0	A	1	NA	0	A	0.92308	C	0.07692	A	1	NA	0	A	1	NA	0	A	0.9863	C	0.0137
460	RAC875_c35334_54	Unknown	0	A	0.98969	C	0.01031	0.0102	A	1	NA	0	A	1	NA	0	A	1	NA	0	A	1	NA	0	A	1	NA	0	A	0.97297	C	0.02703
461	RAC875_c35445_673	Unknown	0	C	0.97484	A	0.02516	0.18878	C	0.8	A	0.2	C	0.875	A	0.125	C	1	NA	0	C	0.96296	A	0.03704	C	1	NA	0	C	1	NA	0
462	RAC875_c35526_110	Unknown	0	C	0.98919	A	0.01081	0.05612	C	1	NA	0	C	1	NA	0	C	1	NA	0	C	1	NA	0	C	1	NA	0	C	0.97222	A	0.02778
463	RAC875_c35927_554	Unknown	0	C	0.98974	A	0.01026	0.0051	C	0.91667	A	0.08333	C	1	NA	0	C	1	NA	0	C	1	NA	0	C	1	NA	0	C	0.9863	A	0.0137
464	RAC875_c41386_863	Unknown	0	C	0.98969	A	0.01031	0.0102	C	1	NA	0	C	1	NA	0	C	1	NA	0	C	1	NA	0	C	1	NA	0	C	0.97297	A	0.02703
465	RAC875_c42197_469	Unknown	0	A	0.61783	C	0.38217	0.19898	A	0.66667	C	0.33333	A	0.71429	C	0.28571	A	0.6	C	0.4	A	0.60714	C	0.39286	A	0.5641	C	0.4359	A	0.64516	C	0.35484
466	RAC875_c42310_173	Unknown	0	A	0.98942	C	0.01058	0.03571	A	1	NA	0	A	1	NA	0	A	1	NA	0	A	1	NA	0	A	1	NA	0	A	0.97297	C	0.02703
467	RAC875_c43135_56	Unknown	0	C	0.83125	A	0.16875	0.18367	C	0.90909	A	0.09091	C	0.88889	A	0.11111	C	1	NA	0	C	0.86957	A	0.13043	C	0.76316	A	0.23684	C	0.80597	A	0.19403
468	RAC875_c43579_80	Unknown	0	C	0.51266	A	0.48734	0.19388	C	0.9	A	0.1	C	0.85714	A	0.14286	C	0.78571	A	0.21429	A	0.53333	C	0.46667	A	0.65957	C	0.34043	C	0.5102	A	0.4898
469	RAC875_c44406_176	Unknown	0	C	0.98953	A	0.01047	0.02551	C	1	NA	0	C	1	NA	0	C	1	NA	0	C	1	NA	0	C	1	NA	0	C	0.97222	A	0.02778
470	RAC875_c44584_162	Unknown	0	A	0.98942	C	0.01058	0.03571	A	1	NA	0	A	1	NA	0	A	1	NA	0	A	0.9697	C	0.0303	A	1	NA	0	A	0.98507	C	0.01493
471	RAC875_c45166_1174	Unknown	0	A	0.72152	C	0.27848	0.19388	C	0.54545	A	0.45455	C	0.57143	A	0.42857	C	0.85714	A	0.14286	A	0.56	C	0.44	A	0.8	C	0.2	A	0.94286	C	0.05714
472	RAC875_c45964_296	Unknown	0	A	0.94969	C	0.05031	0.18878	A	1	NA	0	A	1	NA	0	A	0.93333	C	0.06667	A	1	NA	0	A	0.94872	C	0.05128	A	0.90741	C	0.09259
473	RAC875_c48891_476	Unknown	0	A	0.98182	C	0.01818	0.15816	A	0.875	C	0.125	A	1	NA	0	A	0.91667	C	0.08333	A	1	NA	0	A	1	NA	0	A	0.98333	C	0.01667
474	RAC875_c49102_114	Unknown	0	A	0.98974	C	0.01026	0.0051	A	0.91667	C	0.08333	A	0.88889	C	0.11111	A	1	NA	0	A	1	NA	0	A	1	NA	0	A	1	NA	0
475	RAC875_c4954_331	Unknown	0	C	0.79874	A	0.20126	0.18878	C	1	NA	0	C	0.85714	A	0.14286	C	0.83333	A	0.16667	C	0.82143	A	0.17857	C	0.79545	A	0.20455	C	0.75	A	0.25
476	RAC875_c50680_457	Unknown	0	A	0.98958	C	0.01042	0.02041	A	1	NA	0	A	1	NA	0	A	1	NA	0	A	1	NA	0	A	1	NA	0	A	0.97183	C	0.02817
477	RAC875_c51349_187	Unknown	0	A	0.91824	C	0.08176	0.18878	A	0.6	C	0.4	A	0.57143	C	0.42857	A	1	NA	0	A	0.92593	C	0.07407	A	1	NA	0	A	0.93333	C	0.06667
478	RAC875_c5145_1920	Unknown	0	C	0.9898	A	0.0102	0	C	1	NA	0	C	1	NA	0	C	0.93333	A	0.06667	C	0.9697	A	0.0303	C	1	NA	0	C	1	NA	0
479	RAC875_c53568_391	Unknown	0	C	0.73125	A	0.26875	0.18367	C	0.75	A	0.25	C	0.66667	A	0.33333	A	0.57143	C	0.42857	C	0.61538	A	0.38462	C	0.78049	A	0.21951	C	0.82258	A	0.17742
480	RAC875_c54468_81	Unknown	0	C	0.98901	A	0.01099	0.07143	C	1	NA	0	C	1	NA	0	C	1	NA	0	C	1	NA	0	C	1	NA	0	C	0.97297	A	0.02703
481	RAC875_c56066_200	Unknown	0	A	0.7284	C	0.2716	0.17347	A	0.6	C	0.4	A	0.5	C	0.5	A	0.69231	C	0.30769	A	0.75	C	0.25	A	0.65789	C	0.34211	A	0.81667	C	0.18333
482	RAC875_c58574_262	Unknown	0	A	0.9898	C	0.0102	0	A	1	NA	0	A	1	NA	0	A	1	NA	0	A	0.9697	C	0.0303	A	1	NA	0	A	0.98649	C	0.01351
483	RAC875_c61512_173	Unknown	0	A	0.875	C	0.125	0.14286	A	0.83333	C	0.16667	A	0.88889	C	0.11111	A	0.90909	C	0.09091	A	0.86667	C	0.13333	A	0.9	C	0.1	A	0.875	C	0.125
484	RAC875_c62796_157	Unknown	0	A	0.98901	C	0.01099	0.07143	A	1	NA	0	A	1	NA	0	A	1	NA	0	A	1	NA	0	A	0.975	C	0.025	A	0.98649	C	0.01351
485	RAC875_c63782_1221	Unknown	0	C	0.98758	A	0.01242	0.17857	C	1	NA	0	C	1	NA	0	C	1	NA	0	C	1	NA	0	C	1	NA	0	C	0.96226	A	0.03774
486	RAC875_c68501_380	Unknown	0	C	0.93711	A	0.06289	0.18878	C	0.88889	A	0.11111	C	1	NA	0	C	0.9	A	0.1	C	0.89286	A	0.10714	C	0.96	A	0.04	C	0.94444	A	0.05556
487	RAC875_c70_598	Unknown	0	A	0.83648	C	0.16352	0.18878	A	0.66667	C	0.33333	A	0.85714	C	0.14286	A	0.91667	C	0.08333	A	0.92857	C	0.07143	A	0.85106	C	0.14894	A	0.8	C	0.2
488	RAC875_c7585_1097	Unknown	0	C	0.56688	A	0.43312	0.19898	C	0.88889	A	0.11111	C	0.71429	A	0.28571	C	0.53846	A	0.46154	C	0.54839	A	0.45161	C	0.70732	A	0.29268	A	0.59259	C	0.40741
489	RAC875_c78921_228	Unknown	0	C	0.98974	A	0.01026	0.0051	C	1	NA	0	C	1	NA	0	C	1	NA	0	C	1	NA	0	C	1	NA	0	C	0.97297	A	0.02703
490	RAC875_c78921_286	Unknown	0	C	0.98974	A	0.01026	0.0051	C	1	NA	0	C	1	NA	0	C	1	NA	0	C	1	NA	0	C	1	NA	0	C	0.97297	A	0.02703
491	RAC875_c78921_418	Unknown	0	C	0.98974	A	0.01026	0.0051	C	1	NA	0	C	1	NA	0	C	1	NA	0	C	1	NA	0	C	1	NA	0	C	0.9726	A	0.0274
492	RAC875_c8283_183	Unknown	0	A	0.9898	C	0.0102	0	A	0.91667	C	0.08333	A	0.88889	C	0.11111	A	1	NA	0	A	1	NA	0	A	1	NA	0	A	1	NA	0
493	RAC875_c8459_1233	Unknown	0	A	0.98925	C	0.01075	0.05102	A	1	NA	0	A	1	NA	0	A	1	NA	0	A	1	NA	0	A	1	NA	0	A	0.97101	C	0.02899
494	RAC875_c93814_292	Unknown	0	A	0.7764	C	0.2236	0.17857	A	0.5	C	0.5	A	1	NA	0	A	1	NA	0	A	0.88889	C	0.11111	A	0.76923	C	0.23077	A	0.7	C	0.3
495	RAC875_c9721_505	Unknown	0	A	0.9893	C	0.0107	0.04592	A	1	NA	0	A	1	NA	0	A	1	NA	0	A	1	NA	0	A	0.95918	C	0.04082	A	1	NA	0
496	RAC875_c9792_266	Unknown	0	A	0.98974	C	0.01026	0.0051	A	0.91667	C	0.08333	A	0.88889	C	0.11111	A	1	NA	0	A	1	NA	0	A	1	NA	0	A	1	NA	0
497	RAC875_rep_c100394_536	Unknown	0	C	0.93373	A	0.06627	0.15306	C	1	NA	0	C	0.88889	A	0.11111	C	0.83333	A	0.16667	C	0.92857	A	0.07143	C	0.95	A	0.05	C	0.9375	A	0.0625
498	RAC875_rep_c106022_126	Unknown	0	A	0.98953	C	0.01047	0.02551	A	1	NA	0	A	1	NA	0	A	1	NA	0	A	1	NA	0	A	1	NA	0	A	0.97222	C	0.02778
499	RAC875_rep_c106792_398	Unknown	0	A	0.98953	C	0.01047	0.02551	A	0.91667	C	0.08333	A	0.88889	C	0.11111	A	1	NA	0	A	1	NA	0	A	1	NA	0	A	1	NA	0
500	RAC875_rep_c110061_198	Unknown	0	C	0.57595	A	0.42405	0.19388	C	0.77778	A	0.22222	C	0.66667	A	0.33333	C	0.66667	A	0.33333	C	0.64286	A	0.35714	C	0.51111	A	0.48889	C	0.54386	A	0.45614
501	RAC875_rep_c115865_721	Unknown	0	A	0.98942	C	0.01058	0.03571	A	0.91667	C	0.08333	A	1	NA	0	A	1	NA	0	A	1	NA	0	A	1	NA	0	A	0.98551	C	0.01449
502	RAC875_rep_c69762_300	Unknown	0	A	0.63975	C	0.36025	0.17857	A	0.66667	C	0.33333	A	0.57143	C	0.42857	C	0.73333	A	0.26667	A	0.54839	C	0.45161	A	0.72917	C	0.27083	A	0.71698	C	0.28302
503	RAC875_rep_c70879_1147	Unknown	0	C	0.9898	A	0.0102	0	C	0.91667	A	0.08333	C	0.88889	A	0.11111	C	1	NA	0	C	1	NA	0	C	1	NA	0	C	1	NA	0
504	RAC875_rep_c71306_97	Unknown	0	A	0.56122	C	0.43878	0	A	0.5	C	0.5	A	0.66667	C	0.33333	A	0.66667	C	0.33333	A	0.66667	C	0.33333	A	0.52941	C	0.47059	A	0.51351	C	0.48649
505	RAC875_rep_c72596_381	Unknown	0	A	0.92169	C	0.07831	0.15306	A	1	NA	0	A	1	NA	0	A	1	NA	0	A	0.96154	C	0.03846	A	0.93617	C	0.06383	A	0.86885	C	0.13115
506	RAC875_rep_c78930_1074	Unknown	0	C	0.79245	A	0.20755	0.18878	C	0.66667	A	0.33333	C	0.66667	A	0.33333	C	0.72727	A	0.27273	C	0.8125	A	0.1875	C	0.90698	A	0.09302	C	0.73214	A	0.26786
507	RAC875_rep_c85788_180	Unknown	0	A	0.87273	C	0.12727	0.15816	A	0.90909	C	0.09091	A	1	NA	0	A	0.83333	C	0.16667	A	0.88889	C	0.11111	A	0.90244	C	0.09756	A	0.83077	C	0.16923
508	RAC875_rep_c86466_183	Unknown	0	C	0.98969	A	0.01031	0.0102	C	1	NA	0	C	0.88889	A	0.11111	C	1	NA	0	C	0.9697	A	0.0303	C	1	NA	0	C	1	NA	0
509	RAC875_rep_c91954_130	Unknown	0	C	0.52866	A	0.47134	0.19898	C	0.8	A	0.2	C	0.57143	A	0.42857	C	0.76923	A	0.23077	C	0.62069	A	0.37931	A	0.55814	C	0.44186	A	0.55556	C	0.44444
510	RAC875_s117042_147	Unknown	0	C	0.98974	A	0.01026	0.0051	C	1	NA	0	C	1	NA	0	C	1	NA	0	C	1	NA	0	C	0.96	A	0.04	C	1	NA	0
511	RFL_Contig1691_1230	Unknown	0	A	0.98969	C	0.01031	0.0102	A	1	NA	0	A	1	NA	0	A	1	NA	0	A	1	NA	0	A	1	NA	0	A	0.97297	C	0.02703
512	RFL_Contig1766_1788	Unknown	0	C	0.96296	A	0.03704	0.17347	C	1	NA	0	C	1	NA	0	C	0.90909	A	0.09091	C	0.96667	A	0.03333	C	0.97297	A	0.02703	C	0.95161	A	0.04839
513	RFL_Contig2147_180	Unknown	0	A	0.98742	C	0.01258	0.18878	A	1	NA	0	A	1	NA	0	A	1	NA	0	A	1	NA	0	A	1	NA	0	A	0.96667	C	0.03333
514	RFL_Contig2163_1769	Unknown	0	C	0.6625	A	0.3375	0.18367	C	0.83333	A	0.16667	C	0.875	A	0.125	C	0.71429	A	0.28571	C	0.74194	A	0.25806	C	0.63158	A	0.36842	C	0.56364	A	0.43636
515	RFL_Contig30_347	Unknown	0	C	0.53503	A	0.46497	0.19898	A	0.55556	C	0.44444	C	0.6	A	0.4	C	0.66667	A	0.33333	C	0.65517	A	0.34483	A	0.5122	C	0.4878	A	0.52542	C	0.47458
516	RFL_Contig3604_484	Unknown	0	C	0.98969	A	0.01031	0.0102	C	1	NA	0	C	1	NA	0	C	1	NA	0	C	0.9697	A	0.0303	C	1	NA	0	C	0.98611	A	0.01389
517	RFL_Contig4559_486	Unknown	0	A	0.76875	C	0.23125	0.18367	A	0.90909	C	0.09091	A	0.83333	C	0.16667	A	0.76923	C	0.23077	A	0.78261	C	0.21739	A	0.65116	C	0.34884	A	0.82258	C	0.17742
518	RFL_Contig4988_1299	Unknown	0	C	0.98974	A	0.01026	0.0051	C	0.91667	A	0.08333	C	1	NA	0	C	1	NA	0	C	0.9697	A	0.0303	C	1	NA	0	C	1	NA	0
519	RFL_Contig5108_1355	Unknown	0	C	0.98958	A	0.01042	0.02041	C	0.91667	A	0.08333	C	1	NA	0	C	1	NA	0	C	1	NA	0	C	1	NA	0	C	0.98592	A	0.01408
520	RFL_Contig5508_1283	Unknown	0	A	0.98919	C	0.01081	0.05612	A	1	NA	0	A	1	NA	0	A	1	NA	0	A	1	NA	0	A	1	NA	0	A	0.9697	C	0.0303
521	RFL_Contig5734_2005	Unknown	0	C	0.9898	A	0.0102	0	C	0.91667	A	0.08333	C	0.88889	A	0.11111	C	1	NA	0	C	1	NA	0	C	1	NA	0	C	1	NA	0
522	RFL_Contig5882_669	Unknown	0	A	0.98788	C	0.01212	0.15816	A	1	NA	0	A	1	NA	0	A	1	NA	0	A	1	NA	0	A	0.9697	C	0.0303	A	0.98551	C	0.01449
523	RFL_Contig785_1700	Unknown	0	A	0.75159	C	0.24841	0.19898	A	0.66667	C	0.33333	A	0.83333	C	0.16667	A	0.66667	C	0.33333	A	0.8	C	0.2	A	0.7619	C	0.2381	A	0.73438	C	0.26562
524	Ra_c11553_1115	Unknown	0	C	0.84568	A	0.15432	0.17347	C	1	NA	0	C	0.85714	A	0.14286	C	0.58333	A	0.41667	C	0.78571	A	0.21429	C	0.82051	A	0.17949	C	0.90769	A	0.09231
525	Ra_c27465_564	Unknown	0	A	0.77249	C	0.22751	0.03571	A	0.72727	C	0.27273	A	0.55556	C	0.44444	A	0.64286	C	0.35714	A	0.6875	C	0.3125	A	0.82	C	0.18	A	0.83099	C	0.16901
526	Ra_c36455_235	Unknown	0	A	0.9898	C	0.0102	0	A	0.91667	C	0.08333	A	0.88889	C	0.11111	A	1	NA	0	A	1	NA	0	A	1	NA	0	A	1	NA	0
527	Ra_c36562_708	Unknown	0	A	0.98958	C	0.01042	0.02041	A	1	NA	0	A	0.875	C	0.125	A	0.93333	C	0.06667	A	1	NA	0	A	1	NA	0	A	1	NA	0
528	Ra_c41085_208	Unknown	0	C	0.98876	A	0.01124	0.09184	C	1	NA	0	C	1	NA	0	C	1	NA	0	C	1	NA	0	C	1	NA	0	C	0.97222	A	0.02778
529	Ra_c44944_1011	Unknown	0	C	0.88554	A	0.11446	0.15306	C	0.81818	A	0.18182	C	0.875	A	0.125	C	0.76923	A	0.23077	C	0.83333	A	0.16667	C	0.93878	A	0.06122	C	0.92453	A	0.07547
530	Ra_c5004_2032	Unknown	0	C	0.98964	A	0.01036	0.01531	C	1	NA	0	C	0.88889	A	0.11111	C	1	NA	0	C	1	NA	0	C	1	NA	0	C	0.9863	A	0.0137
531	Ra_c5262_480	Unknown	0	C	0.9898	A	0.0102	0	C	0.91667	A	0.08333	C	1	NA	0	C	0.93333	A	0.06667	C	1	NA	0	C	1	NA	0	C	1	NA	0
532	TA001147-0796	Unknown	0	A	0.98889	C	0.01111	0.08163	A	1	NA	0	A	1	NA	0	A	0.92308	C	0.07692	A	1	NA	0	A	1	NA	0	A	0.98507	C	0.01493
533	TA001848-0389	Unknown	0	A	0.9898	C	0.0102	0	A	1	NA	0	A	1	NA	0	A	1	NA	0	A	1	NA	0	A	0.98039	C	0.01961	A	0.98649	C	0.01351
534	TA001848-0563	Unknown	0	A	0.98974	C	0.01026	0.0051	A	1	NA	0	A	1	NA	0	A	1	NA	0	A	1	NA	0	A	0.98039	C	0.01961	A	0.98649	C	0.01351
535	TA002019-0994	Unknown	0	C	0.63684	A	0.36316	0.03061	A	0.5	C	0.5	A	0.5	C	0.5	C	0.53333	A	0.46667	A	0.5625	C	0.4375	C	0.70833	A	0.29167	C	0.73973	A	0.26027
536	TA002223-0420	Unknown	0	C	0.91753	A	0.08247	0.0102	C	1	NA	0	C	1	NA	0	C	1	NA	0	C	0.9697	A	0.0303	C	0.92157	A	0.07843	C	0.84722	A	0.15278
537	TA002508-0190	Unknown	0	A	0.98925	C	0.01075	0.05102	A	1	NA	0	A	1	NA	0	A	0.93333	C	0.06667	A	1	NA	0	A	1	NA	0	A	0.98592	C	0.01408
538	TA002525-0992	Unknown	0	A	0.98958	C	0.01042	0.02041	A	1	NA	0	A	1	NA	0	A	1	NA	0	A	1	NA	0	A	1	NA	0	A	0.97183	C	0.02817
539	TA002997-0276	Unknown	0	C	0.98942	A	0.01058	0.03571	C	0.91667	A	0.08333	C	1	NA	0	C	1	NA	0	C	1	NA	0	C	1	NA	0	C	0.98592	A	0.01408
540	TA003097-0491	Unknown	0	C	0.94845	A	0.05155	0.0102	C	0.75	A	0.25	C	0.88889	A	0.11111	C	1	NA	0	C	1	NA	0	C	0.94118	A	0.05882	C	0.9589	A	0.0411
541	TA003670-1467	Unknown	0	C	0.9898	A	0.0102	0	C	1	NA	0	C	1	NA	0	C	1	NA	0	C	0.9697	A	0.0303	C	1	NA	0	C	0.98649	A	0.01351
542	TA003808-0996	Unknown	0	C	0.63889	A	0.36111	0.08163	A	0.55556	C	0.44444	A	0.71429	C	0.28571	C	0.57143	A	0.42857	C	0.53125	A	0.46875	C	0.6	A	0.4	C	0.78788	A	0.21212
543	TA004043-0135	Unknown	0	A	0.98947	C	0.01053	0.03061	A	1	NA	0	A	1	NA	0	A	1	NA	0	A	1	NA	0	A	0.98039	C	0.01961	A	0.98571	C	0.01429
544	TA004133-0887	Unknown	0	A	0.84184	C	0.15816	0	A	0.83333	C	0.16667	A	0.88889	C	0.11111	A	0.6	C	0.4	A	0.84848	C	0.15152	A	0.92157	C	0.07843	A	0.82432	C	0.17568
545	TA005178-0957	Unknown	0	A	0.98964	C	0.01036	0.01531	A	1	NA	0	A	1	NA	0	A	1	NA	0	A	0.93548	C	0.06452	A	1	NA	0	A	1	NA	0
546	TA005561-0543	Unknown	0	A	0.65823	C	0.34177	0.19388	A	0.9	C	0.1	A	0.85714	C	0.14286	A	0.58333	C	0.41667	A	0.69231	C	0.30769	A	0.58537	C	0.41463	A	0.63333	C	0.36667
547	TA005601-0686	Unknown	0	C	0.86076	A	0.13924	0.19388	C	0.66667	A	0.33333	C	0.75	A	0.25	C	0.66667	A	0.33333	C	0.82759	A	0.17241	C	0.93478	A	0.06522	C	0.88136	A	0.11864
548	TA013902-0228	Unknown	0	C	0.98919	A	0.01081	0.05612	C	1	NA	0	C	1	NA	0	C	1	NA	0	C	1	NA	0	C	1	NA	0	C	0.97297	A	0.02703
549	Tdurum_contig10608_948	Unknown	0	C	0.98969	A	0.01031	0.0102	C	1	NA	0	C	1	NA	0	C	1	NA	0	C	1	NA	0	C	1	NA	0	C	0.9726	A	0.0274
550	Tdurum_contig10693_597	Unknown	0	C	0.9898	A	0.0102	0	C	1	NA	0	C	1	NA	0	C	1	NA	0	C	0.93939	A	0.06061	C	1	NA	0	C	1	NA	0
551	Tdurum_contig10841_761	Unknown	0	A	0.9893	C	0.0107	0.04592	A	1	NA	0	A	1	NA	0	A	1	NA	0	A	1	NA	0	A	0.98	C	0.02	A	0.98551	C	0.01449
552	Tdurum_contig11275_461	Unknown	0	C	0.75648	A	0.24352	0.01531	C	0.83333	A	0.16667	A	0.5	C	0.5	C	0.85714	A	0.14286	C	0.81818	A	0.18182	C	0.68627	A	0.31373	C	0.76712	A	0.23288
553	Tdurum_contig11414_310	Unknown	0	C	0.98913	A	0.01087	0.06122	C	0.9	A	0.1	C	1	NA	0	C	1	NA	0	C	1	NA	0	C	0.98	A	0.02	C	1	NA	0
554	Tdurum_contig11802_583	Unknown	0	A	0.98974	C	0.01026	0.0051	A	1	NA	0	A	1	NA	0	A	1	NA	0	A	1	NA	0	A	0.98039	C	0.01961	A	0.9863	C	0.0137
555	Tdurum_contig12136_110	Unknown	0	A	0.98964	C	0.01036	0.01531	A	1	NA	0	A	1	NA	0	A	1	NA	0	A	0.96875	C	0.03125	A	0.98039	C	0.01961	A	1	NA	0
556	Tdurum_contig12177_436	Unknown	0	C	0.80503	A	0.19497	0.18878	C	0.85714	A	0.14286	C	0.875	A	0.125	C	0.92308	A	0.07692	C	0.75	A	0.25	C	0.68	A	0.32	C	0.89286	A	0.10714
557	Tdurum_contig12959_425	Unknown	0	C	0.69753	A	0.30247	0.17347	C	0.66667	A	0.33333	C	0.71429	A	0.28571	C	0.57143	A	0.42857	C	0.6	A	0.4	C	0.78431	A	0.21569	C	0.7	A	0.3
558	Tdurum_contig13022_853	Unknown	0	A	0.87701	C	0.12299	0.04592	A	0.8	C	0.2	A	0.77778	C	0.22222	A	0.85714	C	0.14286	A	0.90909	C	0.09091	A	0.89583	C	0.10417	A	0.875	C	0.125
559	Tdurum_contig14290_486	Unknown	0	A	0.98726	C	0.01274	0.19898	A	1	NA	0	A	0.85714	C	0.14286	A	1	NA	0	A	1	NA	0	A	0.98039	C	0.01961	A	1	NA	0
560	Tdurum_contig14404_319	Unknown	0	A	0.75543	C	0.24457	0.06122	A	0.8	C	0.2	A	1	NA	0	A	1	NA	0	A	0.87097	C	0.12903	A	0.69388	C	0.30612	A	0.67606	C	0.32394
561	Tdurum_contig14562_607	Unknown	0	A	0.83537	C	0.16463	0.16327	A	0.91667	C	0.08333	A	0.875	C	0.125	A	0.90909	C	0.09091	A	0.71429	C	0.28571	A	0.73171	C	0.26829	A	0.92188	C	0.07812
562	Tdurum_contig15238_240	Unknown	0	A	0.9898	C	0.0102	0	A	1	NA	0	A	1	NA	0	A	1	NA	0	A	1	NA	0	A	1	NA	0	A	0.97297	C	0.02703
563	Tdurum_contig15674_444	Unknown	0	C	0.9893	A	0.0107	0.04592	C	1	NA	0	C	1	NA	0	C	0.92857	A	0.07143	C	1	NA	0	C	0.98039	A	0.01961	C	1	NA	0
564	Tdurum_contig16059_497	Unknown	0	A	0.92994	C	0.07006	0.19898	A	1	NA	0	A	1	NA	0	A	0.83333	C	0.16667	A	0.92	C	0.08	A	0.88235	C	0.11765	A	0.97101	C	0.02899
565	Tdurum_contig17050_903	Unknown	0	C	0.74545	A	0.25455	0.15816	C	0.7	A	0.3	C	0.625	A	0.375	C	0.76923	A	0.23077	C	0.77778	A	0.22222	C	0.78378	A	0.21622	C	0.73529	A	0.26471
566	Tdurum_contig17378_154	Unknown	0	A	0.98895	C	0.01105	0.07653	A	1	NA	0	A	1	NA	0	A	1	NA	0	A	0.9375	C	0.0625	A	1	NA	0	A	1	NA	0
567	Tdurum_contig17378_299	Unknown	0	C	0.98953	A	0.01047	0.02551	C	0.91667	A	0.08333	C	1	NA	0	C	0.93333	A	0.06667	C	1	NA	0	C	1	NA	0	C	1	NA	0
568	Tdurum_contig17378_914	Unknown	0	A	0.98936	C	0.01064	0.04082	A	0.90909	C	0.09091	A	1	NA	0	A	0.93333	C	0.06667	A	1	NA	0	A	1	NA	0	A	1	NA	0
569	Tdurum_contig25487_857	Unknown	0	C	0.98947	A	0.01053	0.03061	C	1	NA	0	C	1	NA	0	C	1	NA	0	C	1	NA	0	C	0.96	A	0.04	C	1	NA	0
570	Tdurum_contig25490_434	Unknown	0	C	0.98942	A	0.01058	0.03571	C	1	NA	0	C	1	NA	0	C	1	NA	0	C	0.9697	A	0.0303	C	1	NA	0	C	0.98592	A	0.01408
571	Tdurum_contig25642_92	Unknown	0	C	0.55689	A	0.44311	0.14796	A	0.8	C	0.2	A	0.75	C	0.25	A	0.53846	C	0.46154	A	0.55556	C	0.44444	C	0.55	A	0.45	C	0.72059	A	0.27941
572	Tdurum_contig28498_73	Unknown	0	C	0.6519	A	0.3481	0.19388	C	0.55556	A	0.44444	C	0.8	A	0.2	C	0.76923	A	0.23077	C	0.75862	A	0.24138	C	0.59091	A	0.40909	C	0.625	A	0.375
573	Tdurum_contig28528_117	Unknown	0	A	0.78344	C	0.21656	0.19898	A	0.66667	C	0.33333	A	0.57143	C	0.42857	A	0.58333	C	0.41667	A	0.81481	C	0.18519	A	0.75556	C	0.24444	A	0.89286	C	0.10714
574	Tdurum_contig28644_90	Unknown	0	A	0.98953	C	0.01047	0.02551	A	0.91667	C	0.08333	A	0.88889	C	0.11111	A	1	NA	0	A	1	NA	0	A	1	NA	0	A	1	NA	0
575	Tdurum_contig28940_355	Unknown	0	C	0.9898	A	0.0102	0	C	1	NA	0	C	1	NA	0	C	1	NA	0	C	1	NA	0	C	1	NA	0	C	0.97297	A	0.02703
576	Tdurum_contig30121_240	Unknown	0	A	0.98964	C	0.01036	0.01531	A	1	NA	0	A	1	NA	0	A	1	NA	0	A	1	NA	0	A	1	NA	0	A	0.97222	C	0.02778
577	Tdurum_contig30956_537	Unknown	0	C	0.84472	A	0.15528	0.17857	C	1	NA	0	C	1	NA	0	C	0.90909	A	0.09091	C	0.96429	A	0.03571	C	0.85714	A	0.14286	C	0.7069	A	0.2931
578	Tdurum_contig31037_205	Unknown	0	A	0.98974	C	0.01026	0.0051	A	1	NA	0	A	1	NA	0	A	1	NA	0	A	0.96875	C	0.03125	A	1	NA	0	A	0.98649	C	0.01351
579	Tdurum_contig31496_79	Unknown	0	C	0.9898	A	0.0102	0	C	0.91667	A	0.08333	C	0.88889	A	0.11111	C	1	NA	0	C	1	NA	0	C	1	NA	0	C	1	NA	0
580	Tdurum_contig31845_322	Unknown	0	A	0.8642	C	0.1358	0.17347	A	0.55556	C	0.44444	A	0.5	C	0.5	A	0.92308	C	0.07692	A	0.87879	C	0.12121	A	0.91489	C	0.08511	A	0.92157	C	0.07843
581	Tdurum_contig41252_107	Unknown	0	A	0.9898	C	0.0102	0	A	1	NA	0	A	1	NA	0	A	1	NA	0	A	1	NA	0	A	1	NA	0	A	0.97297	C	0.02703
582	Tdurum_contig41999_2908	Unknown	0	C	0.67702	A	0.32298	0.17857	C	0.875	A	0.125	C	0.875	A	0.125	C	0.92857	A	0.07143	C	0.88462	A	0.11538	C	0.63415	A	0.36585	C	0.51613	A	0.48387
583	Tdurum_contig42108_958	Unknown	0	C	0.98974	A	0.01026	0.0051	C	1	NA	0	C	1	NA	0	C	1	NA	0	C	1	NA	0	C	0.98039	A	0.01961	C	0.98649	A	0.01351
584	Tdurum_contig42301_1807	Unknown	0	A	0.85093	C	0.14907	0.17857	A	1	NA	0	A	1	NA	0	A	0.92857	C	0.07143	A	0.88889	C	0.11111	A	0.78378	C	0.21622	A	0.8	C	0.2
585	Tdurum_contig42424_238	Unknown	0	A	0.96815	C	0.03185	0.19898	A	0.875	C	0.125	A	1	NA	0	A	1	NA	0	A	1	NA	0	A	0.97436	C	0.02564	A	0.94915	C	0.05085
586	Tdurum_contig42517_1422	Unknown	0	C	0.98969	A	0.01031	0.0102	C	1	NA	0	C	1	NA	0	C	1	NA	0	C	1	NA	0	C	0.98	A	0.02	C	0.98649	A	0.01351
587	Tdurum_contig42729_242	Unknown	0	A	0.98958	C	0.01042	0.02041	A	1	NA	0	A	1	NA	0	A	1	NA	0	A	1	NA	0	A	0.98	C	0.02	A	0.9863	C	0.0137
588	Tdurum_contig42729_380	Unknown	0	A	0.98964	C	0.01036	0.01531	A	1	NA	0	A	1	NA	0	A	1	NA	0	A	1	NA	0	A	0.98039	C	0.01961	A	0.98611	C	0.01389
589	Tdurum_contig42755_886	Unknown	0	C	0.9898	A	0.0102	0	C	0.91667	A	0.08333	C	1	NA	0	C	1	NA	0	C	1	NA	0	C	1	NA	0	C	0.98649	A	0.01351
590	Tdurum_contig42937_1564	Unknown	0	A	0.71698	C	0.28302	0.18878	A	1	NA	0	A	0.77778	C	0.22222	C	0.53846	A	0.46154	A	0.52	C	0.48	A	0.72093	C	0.27907	A	0.80328	C	0.19672
591	Tdurum_contig43335_1521	Unknown	0	C	0.9898	A	0.0102	0	C	0.91667	A	0.08333	C	1	NA	0	C	1	NA	0	C	1	NA	0	C	1	NA	0	C	0.98649	A	0.01351
592	Tdurum_contig44382_932	Unknown	0	C	0.98925	A	0.01075	0.05102	C	0.88889	A	0.11111	C	1	NA	0	C	1	NA	0	C	1	NA	0	C	1	NA	0	C	0.98571	A	0.01429
593	Tdurum_contig44771_931	Unknown	0	A	0.98964	C	0.01036	0.01531	A	1	NA	0	A	0.88889	C	0.11111	A	1	NA	0	A	1	NA	0	A	0.98	C	0.02	A	1	NA	0
594	Tdurum_contig44880_134	Unknown	0	C	0.98958	A	0.01042	0.02041	C	0.91667	A	0.08333	C	1	NA	0	C	1	NA	0	C	1	NA	0	C	0.97959	A	0.02041	C	1	NA	0
595	Tdurum_contig4598_189	Unknown	0	C	0.98974	A	0.01026	0.0051	C	0.91667	A	0.08333	C	1	NA	0	C	1	NA	0	C	1	NA	0	C	0.98039	A	0.01961	C	1	NA	0
596	Tdurum_contig4598_249	Unknown	0	A	0.98969	C	0.01031	0.0102	A	0.91667	C	0.08333	A	1	NA	0	A	1	NA	0	A	1	NA	0	A	0.98	C	0.02	A	1	NA	0
597	Tdurum_contig4598_259	Unknown	0	C	0.98942	A	0.01058	0.03571	C	0.91667	A	0.08333	C	1	NA	0	C	1	NA	0	C	1	NA	0	C	0.97917	A	0.02083	C	1	NA	0
598	Tdurum_contig4598_502	Unknown	0	C	0.9898	A	0.0102	0	C	0.91667	A	0.08333	C	1	NA	0	C	1	NA	0	C	1	NA	0	C	0.98039	A	0.01961	C	1	NA	0
599	Tdurum_contig4598_638	Unknown	0	C	0.9898	A	0.0102	0	C	0.91667	A	0.08333	C	1	NA	0	C	1	NA	0	C	1	NA	0	C	0.98039	A	0.01961	C	1	NA	0
600	Tdurum_contig47429_501	Unknown	0	C	0.98969	A	0.01031	0.0102	C	1	NA	0	C	1	NA	0	C	1	NA	0	C	0.9697	A	0.0303	C	1	NA	0	C	0.98649	A	0.01351
601	Tdurum_contig47576_291	Unknown	0	A	0.97949	C	0.02051	0.0051	A	0.91667	C	0.08333	A	1	NA	0	A	0.93333	C	0.06667	A	1	NA	0	A	0.98	C	0.02	A	0.98649	C	0.01351
602	Tdurum_contig48396_341	Unknown	0	A	0.98919	C	0.01081	0.05612	A	1	NA	0	A	1	NA	0	A	1	NA	0	A	0.9697	C	0.0303	A	1	NA	0	A	0.98551	C	0.01449
603	Tdurum_contig48689_514	Unknown	0	C	0.98925	A	0.01075	0.05102	C	0.91667	A	0.08333	C	1	NA	0	C	1	NA	0	C	1	NA	0	C	1	NA	0	C	0.98592	A	0.01408
604	Tdurum_contig51089_1066	Unknown	0	C	0.98947	A	0.01053	0.03061	C	0.83333	A	0.16667	C	1	NA	0	C	1	NA	0	C	1	NA	0	C	1	NA	0	C	1	NA	0
605	Tdurum_contig51386_128	Unknown	0	C	0.9898	A	0.0102	0	C	1	NA	0	C	1	NA	0	C	1	NA	0	C	1	NA	0	C	1	NA	0	C	0.97297	A	0.02703
606	Tdurum_contig54548_2035	Unknown	0	C	0.9172	A	0.0828	0.19898	C	1	NA	0	C	0.88889	A	0.11111	C	0.81818	A	0.18182	C	0.82759	A	0.17241	C	0.94286	A	0.05714	C	0.95082	A	0.04918
607	Tdurum_contig54737_537	Unknown	0	A	0.9898	C	0.0102	0	A	1	NA	0	A	1	NA	0	A	0.93333	C	0.06667	A	0.9697	C	0.0303	A	1	NA	0	A	1	NA	0
608	Tdurum_contig58110_213	Unknown	0	A	0.9898	C	0.0102	0	A	1	NA	0	A	1	NA	0	A	1	NA	0	A	0.9697	C	0.0303	A	1	NA	0	A	0.98649	C	0.01351
609	Tdurum_contig60547_330	Unknown	0	C	0.9898	A	0.0102	0	C	1	NA	0	C	1	NA	0	C	1	NA	0	C	0.9697	A	0.0303	C	1	NA	0	C	0.98649	A	0.01351
610	Tdurum_contig60988_365	Unknown	0	C	0.9898	A	0.0102	0	C	1	NA	0	C	0.88889	A	0.11111	C	1	NA	0	C	1	NA	0	C	1	NA	0	C	0.98649	A	0.01351
611	Tdurum_contig61142_146	Unknown	0	A	0.98958	C	0.01042	0.02041	A	1	NA	0	A	1	NA	0	A	1	NA	0	A	0.96875	C	0.03125	A	1	NA	0	A	0.9863	C	0.0137
612	Tdurum_contig63196_123	Unknown	0	A	0.93671	C	0.06329	0.19388	A	0.875	C	0.125	A	0.85714	C	0.14286	A	1	NA	0	A	0.9375	C	0.0625	A	0.93878	C	0.06122	A	0.93617	C	0.06383
613	Tdurum_contig64910_298	Unknown	0	A	0.77358	C	0.22642	0.18878	A	0.83333	C	0.16667	A	0.71429	C	0.28571	A	0.75	C	0.25	A	0.71429	C	0.28571	A	0.78571	C	0.21429	A	0.80645	C	0.19355
614	Tdurum_contig67196_285	Unknown	0	C	0.98974	A	0.01026	0.0051	C	0.91667	A	0.08333	C	1	NA	0	C	1	NA	0	C	1	NA	0	C	0.98039	A	0.01961	C	1	NA	0
615	Tdurum_contig69612_781	Unknown	0	A	0.98974	C	0.01026	0.0051	A	0.83333	C	0.16667	A	1	NA	0	A	1	NA	0	A	1	NA	0	A	1	NA	0	A	1	NA	0
616	Tdurum_contig73622_238	Unknown	0	C	0.98964	A	0.01036	0.01531	C	1	NA	0	C	1	NA	0	C	0.93333	A	0.06667	C	1	NA	0	C	1	NA	0	C	0.98649	A	0.01351
617	Tdurum_contig74742_224	Unknown	0	C	0.98895	A	0.01105	0.07653	C	1	NA	0	C	1	NA	0	C	1	NA	0	C	0.9697	A	0.0303	C	0.97959	A	0.02041	C	1	NA	0
618	Tdurum_contig7557_723	Unknown	0	A	0.98969	C	0.01031	0.0102	A	1	NA	0	A	1	NA	0	A	1	NA	0	A	1	NA	0	A	0.98039	C	0.01961	A	0.9863	C	0.0137
619	Tdurum_contig82510_574	Unknown	0	A	0.65193	C	0.34807	0.07653	A	0.81818	C	0.18182	A	0.66667	C	0.33333	A	0.66667	C	0.33333	A	0.56667	C	0.43333	A	0.68293	C	0.31707	A	0.63014	C	0.36986
620	Tdurum_contig8584_354	Unknown	0	C	0.98964	A	0.01036	0.01531	C	0.91667	A	0.08333	C	1	NA	0	C	1	NA	0	C	0.9697	A	0.0303	C	1	NA	0	C	1	NA	0
621	Tdurum_contig92425_1324	Unknown	0	C	0.98876	A	0.01124	0.09184	C	0.91667	A	0.08333	C	1	NA	0	C	1	NA	0	C	0.96429	A	0.03571	C	1	NA	0	C	1	NA	0
622	Tdurum_contig92981_271	Unknown	0	C	0.9898	A	0.0102	0	C	1	NA	0	C	0.88889	A	0.11111	C	1	NA	0	C	1	NA	0	C	1	NA	0	C	0.98649	A	0.01351
623	Tdurum_contig9716_1460	Unknown	0	C	0.98925	A	0.01075	0.05102	C	1	NA	0	C	1	NA	0	C	1	NA	0	C	1	NA	0	C	1	NA	0	C	0.9726	A	0.0274
624	Tdurum_contig9716_2337	Unknown	0	A	0.98969	C	0.01031	0.0102	A	1	NA	0	A	1	NA	0	A	1	NA	0	A	1	NA	0	A	1	NA	0	A	0.97297	C	0.02703
625	Tdurum_contig9716_553	Unknown	0	C	0.9898	A	0.0102	0	C	1	NA	0	C	1	NA	0	C	1	NA	0	C	1	NA	0	C	1	NA	0	C	0.97297	A	0.02703
626	Tdurum_contig97800_262	Unknown	0	A	0.96354	C	0.03646	0.02041	A	0.90909	C	0.09091	A	1	NA	0	A	1	NA	0	A	0.9697	C	0.0303	A	0.96078	C	0.03922	A	0.95775	C	0.04225
627	tplb0021a17_853	Unknown	0	A	0.89809	C	0.10191	0.19898	A	0.88889	C	0.11111	A	1	NA	0	A	1	NA	0	A	1	NA	0	A	0.8913	C	0.1087	A	0.83636	C	0.16364
628	tplb0024a09_2369	Unknown	0	A	0.91875	C	0.08125	0.18367	A	0.9	C	0.1	A	0.85714	C	0.14286	A	0.92857	C	0.07143	A	0.82143	C	0.17857	A	0.88636	C	0.11364	A	1	NA	0
629	tplb0026g09_965	Unknown	0	C	0.98969	A	0.01031	0.0102	C	1	NA	0	C	1	NA	0	C	1	NA	0	C	1	NA	0	C	0.98039	A	0.01961	C	0.98611	A	0.01389
630	tplb0032a08_1721	Unknown	0	A	0.98947	C	0.01053	0.03061	A	1	NA	0	A	1	NA	0	A	1	NA	0	A	1	NA	0	A	1	NA	0	A	0.97101	C	0.02899
631	tplb0040j18_521	Unknown	0	A	0.98953	C	0.01047	0.02551	A	1	NA	0	A	1	NA	0	A	1	NA	0	A	1	NA	0	A	0.95918	C	0.04082	A	1	NA	0
632	tplb0040p24_838	Unknown	0	C	0.63057	A	0.36943	0.19898	C	0.75	A	0.25	A	0.5	C	0.5	A	1	NA	0	A	0.5	C	0.5	C	0.7381	A	0.2619	C	0.70492	A	0.29508
633	wsnp_BE490763B_Ta_2_3	Unknown	0	A	0.98919	C	0.01081	0.05612	A	1	NA	0	A	1	NA	0	A	0.93333	C	0.06667	A	1	NA	0	A	1	NA	0	A	0.98571	C	0.01429
634	wsnp_BF485380B_Ta_2_1	Unknown	0	C	0.98148	A	0.01852	0.17347	C	0.9	A	0.1	C	1	NA	0	C	1	NA	0	C	1	NA	0	C	0.97059	A	0.02941	C	0.98485	A	0.01515
635	wsnp_BG263028B_Ta_2_2	Unknown	0	A	0.98964	C	0.01036	0.01531	A	1	NA	0	A	1	NA	0	A	1	NA	0	A	1	NA	0	A	1	NA	0	A	0.97183	C	0.02817
636	wsnp_BG605368A_Ta_2_4	Unknown	0	C	0.52229	A	0.47771	0.19898	A	0.75	C	0.25	A	0.66667	C	0.33333	A	0.57143	C	0.42857	C	0.54839	A	0.45161	C	0.55	A	0.45	C	0.59184	A	0.40816
637	wsnp_CAP11_c802_502739	Unknown	0	A	0.81481	C	0.18519	0.17347	A	0.88889	C	0.11111	A	0.83333	C	0.16667	A	0.9	C	0.1	A	0.77778	C	0.22222	A	0.65116	C	0.34884	A	0.90769	C	0.09231
638	wsnp_Ex_c13764_21585737	Unknown	0	A	0.98953	C	0.01047	0.02551	A	1	NA	0	A	1	NA	0	A	0.93333	C	0.06667	A	1	NA	0	A	0.98	C	0.02	A	1	NA	0
639	wsnp_Ex_c13783_21613564	Unknown	0	C	0.92683	A	0.07317	0.16327	C	0.8	A	0.2	C	0.77778	A	0.22222	C	1	NA	0	C	0.88	A	0.12	C	0.97222	A	0.02778	C	0.94444	A	0.05556
640	wsnp_Ex_c14156_22088799	Unknown	0	C	0.75625	A	0.24375	0.18367	C	0.875	A	0.125	C	0.71429	A	0.28571	C	0.71429	A	0.28571	C	0.70968	A	0.29032	C	0.72917	A	0.27083	C	0.82	A	0.18
641	wsnp_Ex_c18800_27681277	Unknown	0	C	0.89796	A	0.10204	0	C	0.66667	A	0.33333	C	0.88889	A	0.11111	C	1	NA	0	C	0.9697	A	0.0303	C	0.88235	A	0.11765	C	0.89189	A	0.10811
642	wsnp_Ex_c2054_3852564	Unknown	0	C	0.98964	A	0.01036	0.01531	C	1	NA	0	C	1	NA	0	C	1	NA	0	C	1	NA	0	C	1	NA	0	C	0.97222	A	0.02778
643	wsnp_Ex_c27914_37074773	Unknown	0	C	0.98964	A	0.01036	0.01531	C	0.90909	A	0.09091	C	0.88889	A	0.11111	C	1	NA	0	C	1	NA	0	C	1	NA	0	C	1	NA	0
644	wsnp_Ex_c27914_37075168	Unknown	0	C	0.98974	A	0.01026	0.0051	C	0.91667	A	0.08333	C	0.88889	A	0.11111	C	1	NA	0	C	1	NA	0	C	1	NA	0	C	1	NA	0
645	wsnp_Ex_c2847_5257068	Unknown	0	A	0.9898	C	0.0102	0	A	1	NA	0	A	1	NA	0	A	0.93333	C	0.06667	A	1	NA	0	A	1	NA	0	A	0.98649	C	0.01351
646	wsnp_Ex_c3133_5794267	Unknown	0	A	0.9898	C	0.0102	0	A	1	NA	0	A	1	NA	0	A	1	NA	0	A	1	NA	0	A	1	NA	0	A	0.98649	C	0.01351
647	wsnp_Ex_c3834_6971680	Unknown	0	C	0.86875	A	0.13125	0.18367	C	0.58333	A	0.41667	C	0.77778	A	0.22222	C	0.85714	A	0.14286	C	0.93333	A	0.06667	C	0.88636	A	0.11364	C	0.89796	A	0.10204
648	wsnp_Ex_c4213_7609824	Unknown	0	C	0.58929	A	0.41071	0.14286	C	0.6	A	0.4	C	0.75	A	0.25	A	0.57143	C	0.42857	C	0.54839	A	0.45161	C	0.6	A	0.4	C	0.61017	A	0.38983
649	wsnp_Ex_c49829_54319220	Unknown	0	C	0.91925	A	0.08075	0.17857	C	0.77778	A	0.22222	C	0.6	A	0.4	C	0.91667	A	0.08333	C	0.90909	A	0.09091	C	0.97959	A	0.02041	C	0.92308	A	0.07692
650	wsnp_Ex_c9656_15963185	Unknown	0	A	0.8494	C	0.1506	0.15306	A	0.88889	C	0.11111	A	0.71429	C	0.28571	A	1	NA	0	A	0.96667	C	0.03333	A	0.8913	C	0.1087	A	0.75	C	0.25
651	wsnp_Ex_c9842_16228523	Unknown	0	A	0.98726	C	0.01274	0.19898	A	1	NA	0	A	1	NA	0	A	1	NA	0	A	1	NA	0	A	1	NA	0	A	0.96875	C	0.03125
652	wsnp_Ex_rep_c66282_64438053	Unknown	0	C	0.94304	A	0.05696	0.19388	C	0.81818	A	0.18182	C	0.77778	A	0.22222	C	0.90909	A	0.09091	C	1	NA	0	C	0.975	A	0.025	C	0.95385	A	0.04615
653	wsnp_Ex_rep_c66381_64576423	Unknown	0	C	0.56593	A	0.43407	0.07143	C	0.66667	A	0.33333	A	0.55556	C	0.44444	C	0.6	A	0.4	C	0.55172	A	0.44828	C	0.6087	A	0.3913	C	0.52857	A	0.47143
654	wsnp_Ex_rep_c67542_66164609	Unknown	0	A	0.54375	C	0.45625	0.18367	A	0.6	C	0.4	A	0.66667	C	0.33333	A	0.53846	C	0.46154	A	0.53571	C	0.46429	C	0.55556	A	0.44444	A	0.59649	C	0.40351
655	wsnp_JD_c1472_2090800	Unknown	0	A	0.98901	C	0.01099	0.07143	A	1	NA	0	A	1	NA	0	A	1	NA	0	A	1	NA	0	A	1	NA	0	A	0.97297	C	0.02703
656	wsnp_JD_c16948_15934352	Unknown	0	C	0.8239	A	0.1761	0.18878	C	1	NA	0	C	1	NA	0	C	0.58333	A	0.41667	C	0.71429	A	0.28571	C	0.90476	A	0.09524	C	0.83607	A	0.16393
657	wsnp_JD_c19101_17343310	Unknown	0	C	0.98876	A	0.01124	0.09184	C	1	NA	0	C	1	NA	0	C	1	NA	0	C	1	NA	0	C	1	NA	0	C	0.97222	A	0.02778
658	wsnp_Ku_c1075_2160176	Unknown	0	A	0.9898	C	0.0102	0	A	1	NA	0	A	1	NA	0	A	1	NA	0	A	0.9697	C	0.0303	A	1	NA	0	A	0.98649	C	0.01351
659	wsnp_Ku_c37942_46693718	Unknown	0	A	0.98947	C	0.01053	0.03061	A	1	NA	0	A	1	NA	0	A	1	NA	0	A	1	NA	0	A	0.97959	C	0.02041	A	0.98592	C	0.01408
660	wsnp_Ku_c4427_8029592	Unknown	0	A	0.73248	C	0.26752	0.19898	A	0.63636	C	0.36364	A	0.88889	C	0.11111	A	0.66667	C	0.33333	A	0.68	C	0.32	A	0.69697	C	0.30303	A	0.77273	C	0.22727
661	wsnp_Ku_c9541_15976096	Unknown	0	C	0.98974	A	0.01026	0.0051	C	1	NA	0	C	0.88889	A	0.11111	C	1	NA	0	C	0.96875	A	0.03125	C	1	NA	0	C	1	NA	0
662	wsnp_Ku_rep_c71755_71490557	Unknown	0	A	0.81646	C	0.18354	0.19388	A	0.7	C	0.3	A	0.875	C	0.125	A	1	NA	0	A	0.91667	C	0.08333	A	0.90698	C	0.09302	A	0.71875	C	0.28125
663	wsnp_Ra_c38406_46321726	Unknown	0	C	0.89024	A	0.10976	0.16327	C	1	NA	0	C	1	NA	0	C	0.9	A	0.1	C	0.875	A	0.125	C	0.83721	A	0.16279	C	0.89231	A	0.10769
664	RAC875_rep_c111781_146	Unknown	544718	A	0.5731	C	0.4269	0.12755	C	0.75	A	0.25	A	0.5	C	0.5	A	0.5	C	0.5	A	0.61538	C	0.38462	A	0.71053	C	0.28947	A	0.5493	C	0.4507
665	RAC875_rep_c111781_179	Unknown	544747	A	0.71345	C	0.28655	0.12755	C	0.58333	A	0.41667	A	0.83333	C	0.16667	A	0.57143	C	0.42857	A	0.72414	C	0.27586	A	0.80851	C	0.19149	A	0.72581	C	0.27419
666	CAP7_c1467_220	Unknown	618583	A	0.58854	C	0.41146	0.02041	A	0.83333	C	0.16667	A	0.77778	C	0.22222	A	0.86667	C	0.13333	A	0.6129	C	0.3871	A	0.54	C	0.46	C	0.50685	A	0.49315
667	RAC875_c95512_88	Unknown	4925910	C	0.61875	A	0.38125	0.18367	C	0.55556	A	0.44444	A	0.55556	C	0.44444	A	0.5	C	0.5	C	0.88462	A	0.11538	C	0.8913	A	0.1087	A	0.65517	C	0.34483
668	IAAV1368	Unknown	8146422	C	0.91534	A	0.08466	0.03571	C	0.83333	A	0.16667	C	0.77778	A	0.22222	C	0.92308	A	0.07692	C	0.84848	A	0.15152	C	0.96	A	0.04	C	0.94286	A	0.05714
669	BS00023006_51	Unknown	10551872	A	0.98469	C	0.01531	0	A	1	NA	0	A	0.88889	C	0.11111	A	1	NA	0	A	1	NA	0	A	1	NA	0	A	0.97297	C	0.02703
670	Excalibur_c754_395	Unknown	13343631	A	0.94304	C	0.05696	0.19388	A	1	NA	0	A	1	NA	0	A	0.92308	C	0.07692	A	0.9375	C	0.0625	A	0.89362	C	0.10638	A	0.98077	C	0.01923
671	BS00086125_51	Unknown	13359175	A	0.55676	C	0.44324	0.05612	A	0.91667	C	0.08333	A	0.77778	C	0.22222	A	0.8	C	0.2	A	0.625	C	0.375	C	0.60417	A	0.39583	C	0.52239	A	0.47761
672	IAAV8991	Unknown	13359921	A	0.74603	C	0.25397	0.03571	A	0.91667	C	0.08333	A	0.88889	C	0.11111	A	1	NA	0	A	0.8125	C	0.1875	A	0.65306	C	0.34694	A	0.67143	C	0.32857
673	BobWhite_c20335_236	Unknown	18077234	A	0.91304	C	0.08696	0.06122	A	0.6	C	0.4	A	0.625	C	0.375	A	0.93333	C	0.06667	A	0.93103	C	0.06897	A	0.97917	C	0.02083	A	0.93056	C	0.06944
674	Tdurum_contig28712_190	Unknown	18404570	C	0.97895	A	0.02105	0.03061	C	1	NA	0	C	1	NA	0	C	1	NA	0	C	0.96774	A	0.03226	C	0.9375	A	0.0625	C	1	NA	0
675	RAC875_c48703_189	Unknown	18418886	C	0.77596	A	0.22404	0.06633	C	1	NA	0	C	0.88889	A	0.11111	C	0.71429	A	0.28571	C	0.6129	A	0.3871	C	0.76744	A	0.23256	C	0.80556	A	0.19444
676	wsnp_Ku_c16962_25946770	Unknown	19513348	C	0.94301	A	0.05699	0.01531	C	0.91667	A	0.08333	C	1	NA	0	C	0.8	A	0.2	C	0.90625	A	0.09375	C	0.96078	A	0.03922	C	0.97222	A	0.02778
677	wsnp_Ex_c2502_4675968	Unknown	20723764	A	0.72989	C	0.27011	0.11224	A	0.8	C	0.2	A	0.5	C	0.5	A	0.53333	C	0.46667	A	0.66667	C	0.33333	A	0.85714	C	0.14286	A	0.73684	C	0.26316
678	GENE-1606_307	Unknown	20725149	C	0.78462	A	0.21538	0.0051	C	0.83333	A	0.16667	C	0.55556	A	0.44444	C	0.6	A	0.4	C	0.66667	A	0.33333	C	0.88235	A	0.11765	C	0.83562	A	0.16438
679	wsnp_Ex_c16919_25506076	Unknown	22284454	A	0.8453	C	0.1547	0.07653	A	1	NA	0	A	1	NA	0	A	0.92308	C	0.07692	A	0.83871	C	0.16129	A	0.86667	C	0.13333	A	0.77143	C	0.22857
680	RAC875_rep_c106636_232	Unknown	22284786	C	0.72043	A	0.27957	0.05102	C	0.91667	A	0.08333	C	0.88889	A	0.11111	C	0.92857	A	0.07143	C	0.875	A	0.125	C	0.58333	A	0.41667	C	0.65217	A	0.34783
681	BS00077909_51	Unknown	22289626	C	0.82682	A	0.17318	0.08673	C	0.54545	A	0.45455	C	0.75	A	0.25	C	0.75	A	0.25	C	0.73333	A	0.26667	C	0.86	A	0.14	C	0.90909	A	0.09091
682	BobWhite_rep_c66215_299	Unknown	22290483	C	0.61749	A	0.38251	0.06633	C	0.72727	A	0.27273	C	0.875	A	0.125	C	0.69231	A	0.30769	C	0.65625	A	0.34375	C	0.57143	A	0.42857	C	0.58824	A	0.41176
683	Kukri_c17893_304	Unknown	22295425	C	0.61749	A	0.38251	0.06633	A	0.5	C	0.5	A	0.55556	C	0.44444	C	0.6	A	0.4	A	0.5	C	0.5	C	0.60417	A	0.39583	C	0.73134	A	0.26866
684	BobWhite_rep_c50331_372	Unknown	22296323	C	0.64211	A	0.35789	0.03061	C	0.75	A	0.25	C	0.88889	A	0.11111	C	0.76923	A	0.23077	C	0.70968	A	0.29032	C	0.56863	A	0.43137	C	0.61111	A	0.38889
685	BobWhite_rep_c50331_350	Unknown	22296345	C	0.6129	A	0.3871	0.05102	C	0.75	A	0.25	C	0.88889	A	0.11111	C	0.66667	A	0.33333	C	0.66667	A	0.33333	C	0.53333	A	0.46667	C	0.59459	A	0.40541
686	wsnp_Ex_rep_c66331_64502558	Unknown	22313607	C	0.63684	A	0.36316	0.03061	C	0.58333	A	0.41667	C	0.77778	A	0.22222	C	0.53333	A	0.46667	C	0.66667	A	0.33333	C	0.70213	A	0.29787	C	0.59722	A	0.40278
687	RAC875_rep_c112565_111	Unknown	22313807	A	0.58763	C	0.41237	0.0102	C	0.75	A	0.25	C	0.55556	A	0.44444	A	0.53333	C	0.46667	A	0.54545	C	0.45455	A	0.58824	C	0.41176	A	0.68056	C	0.31944
688	Excalibur_rep_c66331_1967	Unknown	22315530	C	0.59893	A	0.40107	0.04592	C	0.58333	A	0.41667	C	0.77778	A	0.22222	C	0.53333	A	0.46667	C	0.625	A	0.375	C	0.60417	A	0.39583	C	0.57971	A	0.42029
689	BS00083706_51	Unknown	22315611	A	0.63874	C	0.36126	0.02551	A	0.58333	C	0.41667	A	0.77778	C	0.22222	A	0.53333	C	0.46667	A	0.66667	C	0.33333	A	0.6875	C	0.3125	A	0.61111	C	0.38889
690	BS00058654_51	Unknown	22593050	A	0.66304	C	0.33696	0.06122	A	0.91667	C	0.08333	A	0.66667	C	0.33333	A	0.8	C	0.2	A	0.74194	C	0.25806	A	0.59091	C	0.40909	A	0.59155	C	0.40845
691	wsnp_Ex_c40595_47620787	Unknown	22723765	C	0.57222	A	0.42778	0.08163	A	0.5	C	0.5	A	0.71429	C	0.28571	C	0.64286	A	0.35714	C	0.54839	A	0.45161	C	0.64444	A	0.35556	C	0.56522	A	0.43478
692	Excalibur_c21265_461	Unknown	24469263	C	0.71765	A	0.28235	0.13265	A	0.5	C	0.5	A	0.5	C	0.5	C	0.85714	A	0.14286	C	0.86667	A	0.13333	C	0.69388	A	0.30612	C	0.69492	A	0.30508
693	RAC875_c89978_152	Unknown	24470871	A	0.9875	C	0.0125	0.18367	A	1	NA	0	A	1	NA	0	A	1	NA	0	A	0.96552	C	0.03448	A	1	NA	0	A	0.98113	C	0.01887
694	RFL_Contig1801_1473	Unknown	25232817	C	0.88679	A	0.11321	0.18878	C	1	NA	0	C	1	NA	0	C	0.9	A	0.1	C	0.82143	A	0.17857	C	0.86667	A	0.13333	C	0.90164	A	0.09836
695	Excalibur_c11849_815	Unknown	25233005	A	0.81111	C	0.18889	0.08163	A	0.72727	C	0.27273	A	0.55556	C	0.44444	A	0.66667	C	0.33333	A	0.89286	C	0.10714	A	0.89796	C	0.10204	A	0.78261	C	0.21739
696	BobWhite_c35093_176	Unknown	27158134	A	0.83938	C	0.16062	0.01531	A	0.66667	C	0.33333	A	0.77778	C	0.22222	A	0.86667	C	0.13333	A	0.81818	C	0.18182	A	0.81633	C	0.18367	A	0.89041	C	0.10959
697	RFL_Contig3626_491	Unknown	27840211	C	0.5625	A	0.4375	0.10204	A	0.72727	C	0.27273	A	0.71429	C	0.28571	A	0.5	C	0.5	C	0.53333	A	0.46667	C	0.61702	A	0.38298	C	0.61538	A	0.38462
698	RAC875_c13670_62	Unknown	27878979	C	0.90643	A	0.09357	0.12755	C	1	NA	0	C	0.88889	A	0.11111	C	1	NA	0	C	0.86207	A	0.13793	C	0.925	A	0.075	C	0.88235	A	0.11765
699	GENE-1743_351	Unknown	27879100	A	0.79474	C	0.20526	0.03061	A	1	NA	0	A	0.75	C	0.25	A	0.8	C	0.2	A	0.78788	C	0.21212	A	0.84	C	0.16	A	0.73239	C	0.26761
700	GENE-1743_853	Unknown	27879167	A	0.51099	C	0.48901	0.07143	C	0.7	A	0.3	A	0.77778	C	0.22222	C	0.66667	A	0.33333	C	0.58621	A	0.41379	A	0.5	C	0.5	A	0.58333	C	0.41667
701	GENE-1743_224	Unknown	27879199	C	0.98969	A	0.01031	0.0102	C	1	NA	0	C	1	NA	0	C	1	NA	0	C	0.96774	A	0.03226	C	1	NA	0	C	0.98649	A	0.01351
702	Excalibur_c6782_253	Unknown	27880956	A	0.7672	C	0.2328	0.03571	A	0.63636	C	0.36364	A	0.75	C	0.25	A	0.86667	C	0.13333	A	0.75	C	0.25	A	0.70588	C	0.29412	A	0.81429	C	0.18571
703	BobWhite_c1837_99	Unknown	28126225	C	0.72778	A	0.27222	0.08163	C	0.75	A	0.25	C	0.75	A	0.25	C	0.93333	A	0.06667	C	0.875	A	0.125	C	0.56863	A	0.43137	C	0.73333	A	0.26667
704	RAC875_c7978_81	Unknown	31024006	C	0.87151	A	0.12849	0.08673	C	0.77778	A	0.22222	C	0.77778	A	0.22222	C	0.73333	A	0.26667	C	0.86667	A	0.13333	C	0.85417	A	0.14583	C	0.93939	A	0.06061
705	BS00084042_51	Unknown	32265259	A	0.97927	C	0.02073	0.01531	A	0.91667	C	0.08333	A	1	NA	0	A	1	NA	0	A	1	NA	0	A	0.95918	C	0.04082	A	0.9863	C	0.0137
706	BS00022932_51	Unknown	32386838	A	0.80864	C	0.19136	0.17347	A	0.91667	C	0.08333	A	1	NA	0	A	0.78571	C	0.21429	A	0.73333	C	0.26667	A	0.76316	C	0.23684	A	0.85	C	0.15
707	Tdurum_contig10300_797	Unknown	36313798	C	0.61905	A	0.38095	0.03571	C	0.90909	A	0.09091	C	0.66667	A	0.33333	A	0.6	C	0.4	C	0.51613	A	0.48387	C	0.58824	A	0.41176	C	0.68571	A	0.31429
708	RFL_Contig5365_79	Unknown	36648527	A	0.87027	C	0.12973	0.05612	A	1	NA	0	A	0.88889	C	0.11111	A	0.92308	C	0.07692	A	0.7	C	0.3	A	0.73469	C	0.26531	A	1	NA	0
709	IAAV4164	Unknown	38538792	A	0.97423	C	0.02577	0.0102	A	0.75	C	0.25	A	0.875	C	0.125	A	1	NA	0	A	0.9697	C	0.0303	A	1	NA	0	A	1	NA	0
710	wsnp_Ex_c9301_15450818	Unknown	42646536	A	0.74468	C	0.25532	0.04082	A	0.83333	C	0.16667	A	0.66667	C	0.33333	A	0.66667	C	0.33333	A	0.71875	C	0.28125	A	0.71739	C	0.28261	A	0.79167	C	0.20833
711	Ra_c68425_1406	Unknown	42648443	C	0.77368	A	0.22632	0.03061	C	0.91667	A	0.08333	C	0.75	A	0.25	C	0.66667	A	0.33333	C	0.72727	A	0.27273	C	0.7451	A	0.2549	C	0.82609	A	0.17391
712	Ra_c68425_1419	Unknown	42648456	A	0.75648	C	0.24352	0.01531	A	0.91667	C	0.08333	A	0.66667	C	0.33333	A	0.66667	C	0.33333	A	0.72727	C	0.27273	A	0.7451	C	0.2549	A	0.78873	C	0.21127
713	IACX7443	Unknown	42653450	A	0.74603	C	0.25397	0.03571	A	0.90909	C	0.09091	A	0.66667	C	0.33333	A	0.66667	C	0.33333	A	0.70968	C	0.29032	A	0.72	C	0.28	A	0.78873	C	0.21127
714	Kukri_c25244_199	Unknown	44241067	A	0.60355	C	0.39645	0.13776	C	0.63636	A	0.36364	C	0.66667	A	0.33333	A	0.69231	C	0.30769	A	0.57143	C	0.42857	A	0.64286	C	0.35714	A	0.64179	C	0.35821
715	wsnp_Ex_c2017_3787478	Unknown	50710380	A	0.90769	C	0.09231	0.0051	A	0.83333	C	0.16667	A	0.77778	C	0.22222	A	0.86667	C	0.13333	A	0.87879	C	0.12121	A	0.92157	C	0.07843	A	0.94521	C	0.05479
716	wsnp_Ku_c7873_13486065	Unknown	50713485	A	0.9186	C	0.0814	0.12245	A	0.83333	C	0.16667	A	0.875	C	0.125	A	0.83333	C	0.16667	A	0.85185	C	0.14815	A	0.9375	C	0.0625	A	0.96825	C	0.03175
717	Excalibur_c1402_210	Unknown	50867731	C	0.65957	A	0.34043	0.04082	C	0.9	A	0.1	C	0.66667	A	0.33333	C	0.6	A	0.4	C	0.58065	A	0.41935	C	0.70213	A	0.29787	C	0.63514	A	0.36486
718	BS00087197_51	Unknown	53184022	C	0.98974	A	0.01026	0.0051	C	0.91667	A	0.08333	C	1	NA	0	C	1	NA	0	C	1	NA	0	C	1	NA	0	C	0.98649	A	0.01351
719	BS00022449_51	Unknown	53755003	A	0.70312	C	0.29688	0.02041	A	0.83333	C	0.16667	A	0.77778	C	0.22222	A	0.6	C	0.4	A	0.59375	C	0.40625	A	0.76	C	0.24	A	0.69444	C	0.30556
720	D_contig11494_202	Unknown	53881557	C	0.69841	A	0.30159	0.03571	C	0.83333	A	0.16667	C	0.77778	A	0.22222	C	0.6	A	0.4	C	0.59375	A	0.40625	C	0.74468	A	0.25532	C	0.69444	A	0.30556
721	BS00067140_51	Unknown	53886363	C	0.70652	A	0.29348	0.06122	C	0.83333	A	0.16667	C	0.77778	A	0.22222	C	0.6	A	0.4	C	0.6129	A	0.3871	C	0.78261	A	0.21739	C	0.68116	A	0.31884
722	Kukri_rep_c113626_110	Unknown	56963632	C	0.53514	A	0.46486	0.05612	C	0.63636	A	0.36364	C	0.55556	A	0.44444	A	0.76923	C	0.23077	A	0.63636	C	0.36364	C	0.55102	A	0.44898	C	0.64706	A	0.35294
723	RAC875_c18282_1390	Unknown	59058141	A	0.83422	C	0.16578	0.04592	A	0.91667	C	0.08333	A	1	NA	0	A	0.73333	C	0.26667	A	0.7931	C	0.2069	A	0.85417	C	0.14583	A	0.81944	C	0.18056
724	IAAV5175	Unknown	68636707	C	0.85417	A	0.14583	0.02041	C	1	NA	0	C	0.88889	A	0.11111	C	0.86667	A	0.13333	C	0.80645	A	0.19355	C	0.82	A	0.18	C	0.86301	A	0.13699
725	wsnp_Ex_c540_1074123	Unknown	102468322	A	0.84337	C	0.15663	0.15306	A	0.90909	C	0.09091	A	0.875	C	0.125	A	0.85714	C	0.14286	A	0.86207	C	0.13793	A	0.82927	C	0.17073	A	0.82258	C	0.17742
726	BS00012414_51	Unknown	102468472	A	0.86702	C	0.13298	0.04082	A	0.90909	C	0.09091	A	0.88889	C	0.11111	A	0.86667	C	0.13333	A	0.90323	C	0.09677	A	0.85714	C	0.14286	A	0.84507	C	0.15493
727	Excalibur_rep_c115261_135	Unknown	124267335	A	0.73057	C	0.26943	0.01531	A	0.75	C	0.25	A	0.66667	C	0.33333	A	0.73333	C	0.26667	A	0.78788	C	0.21212	A	0.77551	C	0.22449	A	0.68493	C	0.31507
728	BobWhite_c32574_139	Unknown	124268090	C	0.52632	A	0.47368	0.03061	A	0.63636	C	0.36364	A	0.55556	C	0.44444	A	0.6	C	0.4	A	0.5	C	0.5	C	0.58	A	0.42	C	0.5493	A	0.4507
729	BS00095248_51	Unknown	126877992	A	0.6242	C	0.3758	0.19898	A	0.81818	C	0.18182	A	0.875	C	0.125	A	0.54545	C	0.45455	A	0.76923	C	0.23077	A	0.5	C	0.5	A	0.6	C	0.4
730	wsnp_Ex_c7316_12552186	Unknown	151534444	A	0.5847	C	0.4153	0.06633	A	0.5	C	0.5	A	0.77778	C	0.22222	C	0.53333	A	0.46667	A	0.59375	C	0.40625	A	0.625	C	0.375	A	0.56716	C	0.43284
731	GENE-4346_87	Unknown	156365163	C	0.88947	A	0.11053	0.03061	C	0.72727	A	0.27273	C	0.77778	A	0.22222	C	0.8	A	0.2	C	0.84375	A	0.15625	C	0.92	A	0.08	C	0.94366	A	0.05634
732	Excalibur_c9190_201	Unknown	157841886	A	0.52688	C	0.47312	0.05102	A	0.91667	C	0.08333	A	0.88889	C	0.11111	A	0.63636	C	0.36364	C	0.51613	A	0.48387	C	0.53061	A	0.46939	C	0.54167	A	0.45833
733	wsnp_Ex_c6075_10637792	Unknown	158784845	A	0.93717	C	0.06283	0.02551	A	0.8	C	0.2	A	0.75	C	0.25	A	0.93333	C	0.06667	A	0.90909	C	0.09091	A	0.98039	C	0.01961	A	0.95833	C	0.04167
734	Ex_c60559_120	Unknown	167942255	A	0.80526	C	0.19474	0.03061	A	0.75	C	0.25	A	0.77778	C	0.22222	A	0.71429	C	0.28571	A	0.69697	C	0.30303	A	0.86275	C	0.13725	A	0.84058	C	0.15942
735	RFL_Contig5322_219	Unknown	175938020	C	0.77654	A	0.22346	0.08673	C	0.7	A	0.3	C	0.75	A	0.25	C	0.69231	A	0.30769	C	0.68966	A	0.31034	C	0.82979	A	0.17021	C	0.81429	A	0.18571
736	TA001688-0396-w	Unknown	194145397	A	0.57368	C	0.42632	0.03061	C	0.75	A	0.25	C	0.55556	A	0.44444	C	0.66667	A	0.33333	C	0.53333	A	0.46667	A	0.7551	C	0.2449	A	0.61644	C	0.38356
737	IAAV2182	Unknown	194817529	C	0.96373	A	0.03627	0.01531	C	1	NA	0	C	1	NA	0	C	1	NA	0	C	1	NA	0	C	0.98	A	0.02	C	0.91781	A	0.08219
738	BobWhite_c25110_98	Unknown	196826693	C	0.62983	A	0.37017	0.07653	C	0.75	A	0.25	C	0.88889	A	0.11111	C	0.76923	A	0.23077	C	0.7037	A	0.2963	C	0.5625	A	0.4375	C	0.57746	A	0.42254
739	GENE-2708_165	Unknown	220560208	C	0.91282	A	0.08718	0.0051	C	0.83333	A	0.16667	C	1	NA	0	C	0.73333	A	0.26667	C	0.90625	A	0.09375	C	0.94118	A	0.05882	C	0.93243	A	0.06757
740	wsnp_Ku_c7471_12865307	Unknown	222071726	A	0.55952	C	0.44048	0.14286	A	0.8	C	0.2	A	0.875	C	0.125	C	0.57143	A	0.42857	A	0.56667	C	0.43333	A	0.54762	C	0.45238	A	0.51613	C	0.48387
741	wsnp_Ku_c7471_12865509	Unknown	222071919	C	0.88166	A	0.11834	0.13776	C	0.9	A	0.1	C	0.75	A	0.25	C	0.92857	A	0.07143	C	0.86667	A	0.13333	C	0.86047	A	0.13953	C	0.90323	A	0.09677
742	BS00070059_51	Unknown	228749736	A	0.74576	C	0.25424	0.09694	A	0.66667	C	0.33333	A	0.625	C	0.375	A	0.86667	C	0.13333	A	0.83333	C	0.16667	A	0.68085	C	0.31915	A	0.75758	C	0.24242
743	Excalibur_c83177_99	Unknown	231786483	A	0.6	C	0.4	0.05612	C	0.75	A	0.25	C	0.625	A	0.375	A	0.5	C	0.5	A	0.6	C	0.4	A	0.625	C	0.375	A	0.67606	C	0.32394
744	BobWhite_c11490_479	Unknown	232181945	A	0.7037	C	0.2963	0.03571	A	0.66667	C	0.33333	A	0.77778	C	0.22222	A	0.83333	C	0.16667	A	0.78125	C	0.21875	A	0.68	C	0.32	A	0.66667	C	0.33333
745	BS00022395_51	Unknown	240299947	C	0.89175	A	0.10825	0.0102	C	0.81818	A	0.18182	C	0.88889	A	0.11111	C	0.93333	A	0.06667	C	0.93939	A	0.06061	C	0.9	A	0.1	C	0.86486	A	0.13514
746	Kukri_c3718_83	Unknown	240935908	A	0.57692	C	0.42308	0.07143	A	0.75	C	0.25	A	0.66667	C	0.33333	C	0.61538	A	0.38462	A	0.62069	C	0.37931	A	0.56522	C	0.43478	A	0.56944	C	0.43056
747	Kukri_c80974_619	Unknown	242300791	C	0.57143	A	0.42857	0.10714	A	0.66667	C	0.33333	A	0.71429	C	0.28571	C	0.64286	A	0.35714	A	0.54545	C	0.45455	A	0.5102	C	0.4898	C	0.74194	A	0.25806
748	BobWhite_c6347_307	Unknown	245743603	C	0.63874	A	0.36126	0.02551	C	0.63636	A	0.36364	A	0.55556	C	0.44444	A	0.53333	C	0.46667	C	0.57576	A	0.42424	C	0.77551	A	0.22449	C	0.63889	A	0.36111
749	IACX6340	Unknown	248359010	C	0.63793	A	0.36207	0.11224	C	0.66667	A	0.33333	C	0.57143	A	0.42857	C	0.92857	A	0.07143	C	0.7931	A	0.2069	C	0.54167	A	0.45833	C	0.56452	A	0.43548
750	wsnp_Ex_c13230_20872924	Unknown	263105992	C	0.87692	A	0.12308	0.0051	C	0.91667	A	0.08333	C	0.77778	A	0.22222	C	0.86667	A	0.13333	C	0.84848	A	0.15152	C	0.84	A	0.16	C	0.91892	A	0.08108
751	Excalibur_c30762_377	Unknown	268351617	C	0.82902	A	0.17098	0.01531	A	0.5	C	0.5	C	0.625	A	0.375	C	0.86667	A	0.13333	C	0.90625	A	0.09375	C	0.92	A	0.08	C	0.7973	A	0.2027
752	BS00022063_51	Unknown	268964940	A	0.69948	C	0.30052	0.01531	A	0.6	C	0.4	A	0.66667	C	0.33333	A	0.66667	C	0.33333	A	0.72727	C	0.27273	A	0.70588	C	0.29412	A	0.71233	C	0.28767
753	BS00023003_51	Unknown	274543080	C	0.82386	A	0.17614	0.10204	C	0.81818	A	0.18182	C	1	NA	0	C	0.92308	A	0.07692	C	0.8125	A	0.1875	C	0.71429	A	0.28571	C	0.87097	A	0.12903
754	Excalibur_c3270_1566	Unknown	283267798	A	0.76842	C	0.23158	0.03061	A	0.91667	C	0.08333	A	1	NA	0	A	1	NA	0	A	0.9375	C	0.0625	A	0.73469	C	0.26531	A	0.625	C	0.375
755	CAP8_c1329_129	Unknown	293761938	A	0.60556	C	0.39444	0.08163	C	0.90909	A	0.09091	C	0.625	A	0.375	A	0.76923	C	0.23077	A	0.68966	C	0.31034	A	0.86957	C	0.13043	C	0.53521	A	0.46479
756	BS00022366_51	Unknown	309281433	C	0.85128	A	0.14872	0.0051	C	1	NA	0	C	0.66667	A	0.33333	C	0.93333	A	0.06667	C	0.96875	A	0.03125	C	0.92157	A	0.07843	C	0.74324	A	0.25676
757	RAC875_c27519_356	Unknown	315639677	C	0.81928	A	0.18072	0.15306	C	0.88889	A	0.11111	C	1	NA	0	C	0.76923	A	0.23077	C	0.74194	A	0.25806	C	0.65217	A	0.34783	C	0.9661	A	0.0339
758	Kukri_c33386_112	Unknown	351287666	C	0.96939	A	0.03061	0	C	1	NA	0	C	1	NA	0	C	1	NA	0	C	0.9697	A	0.0303	C	1	NA	0	C	0.93243	A	0.06757
759	tplb0051e20_1160	1A	1158110	A	0.9433	C	0.0567	0.0102	A	1	NA	0	A	1	NA	0	A	0.93333	C	0.06667	A	1	NA	0	A	0.94118	C	0.05882	A	0.90278	C	0.09722
760	Excalibur_c10657_796	1A	1172030	A	0.50521	C	0.49479	0.02041	C	0.58333	A	0.41667	A	0.66667	C	0.33333	A	0.73333	C	0.26667	A	0.59375	C	0.40625	C	0.65306	A	0.34694	A	0.52055	C	0.47945
761	Excalibur_c10657_1280	1A	1172732	A	0.51351	C	0.48649	0.05612	A	0.7	C	0.3	C	0.57143	A	0.42857	C	0.71429	A	0.28571	C	0.58065	A	0.41935	A	0.64	C	0.36	C	0.50704	A	0.49296
762	wsnp_Ex_c10657_17376086	1A	1174082	C	0.94872	A	0.05128	0.0051	C	1	NA	0	C	1	NA	0	C	0.92857	A	0.07143	C	1	NA	0	C	0.94118	A	0.05882	C	0.91892	A	0.08108
763	wsnp_Ex_c10657_17376448	1A	1174999	C	0.58333	A	0.41667	0.02041	A	0.58333	C	0.41667	C	0.66667	A	0.33333	C	0.6	A	0.4	C	0.54545	A	0.45455	C	0.57143	A	0.42857	C	0.61111	A	0.38889
764	RAC875_c20883_801	1A	1205388	A	0.94268	C	0.05732	0.19898	A	1	NA	0	A	1	NA	0	A	0.90909	C	0.09091	A	1	NA	0	A	0.95455	C	0.04545	A	0.89091	C	0.10909
765	tplb0028p02_562	1A	1206149	C	0.94241	A	0.05759	0.02551	C	1	NA	0	C	1	NA	0	C	0.93333	A	0.06667	C	1	NA	0	C	0.94	A	0.06	C	0.9	A	0.1
766	GENE-0014_317	1A	1208901	A	0.94898	C	0.05102	0	A	1	NA	0	A	1	NA	0	A	0.93333	C	0.06667	A	1	NA	0	A	0.94118	C	0.05882	A	0.91892	C	0.08108
767	GENE-0014_262	1A	1208948	C	0.94211	A	0.05789	0.03061	C	1	NA	0	C	1	NA	0	C	0.93333	A	0.06667	C	1	NA	0	C	0.93878	A	0.06122	C	0.9	A	0.1
768	Excalibur_c94139_55	1A	1209534	A	0.94054	C	0.05946	0.05612	A	1	NA	0	A	1	NA	0	A	0.93333	C	0.06667	A	1	NA	0	A	0.94118	C	0.05882	A	0.89231	C	0.10769
769	BS00090003_51	1A	1209598	A	0.94118	C	0.05882	0.04592	A	1	NA	0	A	1	NA	0	A	0.93333	C	0.06667	A	1	NA	0	A	0.94	C	0.06	A	0.89706	C	0.10294
770	BS00022677_51	1A	1209780	C	0.93923	A	0.06077	0.07653	C	1	NA	0	C	1	NA	0	C	0.92308	A	0.07692	C	1	NA	0	C	0.9375	A	0.0625	C	0.89394	A	0.10606
771	IAAV3683	1A	1209832	C	0.98925	A	0.01075	0.05102	C	1	NA	0	C	1	NA	0	C	1	NA	0	C	1	NA	0	C	1	NA	0	C	0.97143	A	0.02857
772	RAC875_c95364_59	1A	1232692	C	0.94845	A	0.05155	0.0102	C	1	NA	0	C	1	NA	0	C	0.93333	A	0.06667	C	1	NA	0	C	0.93878	A	0.06122	C	0.91892	A	0.08108
773	RAC875_c42700_264	1A	1233647	A	0.93617	C	0.06383	0.04082	A	1	NA	0	A	1	NA	0	A	0.93333	C	0.06667	A	1	NA	0	A	0.9375	C	0.0625	A	0.88732	C	0.11268
774	Kukri_c18951_493	1A	1233723	C	0.66292	A	0.33708	0.09184	C	0.6	A	0.4	C	0.875	A	0.125	C	0.76923	A	0.23077	C	0.83333	A	0.16667	C	0.64706	A	0.35294	C	0.56923	A	0.43077
775	Excalibur_c9509_1180	1A	1334889	C	0.94086	A	0.05914	0.05102	C	1	NA	0	C	1	NA	0	C	0.93333	A	0.06667	C	1	NA	0	C	0.93617	A	0.06383	C	0.9	A	0.1
776	Kukri_rep_c68121_997	1A	1336028	C	0.94898	A	0.05102	0	C	1	NA	0	C	1	NA	0	C	0.93333	A	0.06667	C	1	NA	0	C	0.94118	A	0.05882	C	0.91892	A	0.08108
777	IAAV5306	1A	1337473	C	0.9433	A	0.0567	0.0102	C	1	NA	0	C	1	NA	0	C	0.93333	A	0.06667	C	1	NA	0	C	0.94	A	0.06	C	0.90411	A	0.09589
778	Kukri_c2408_784	1A	1340488	A	0.6701	C	0.3299	0.0102	A	0.66667	C	0.33333	A	0.77778	C	0.22222	A	0.8	C	0.2	A	0.75758	C	0.24242	A	0.64706	C	0.35294	A	0.59722	C	0.40278
779	wsnp_Ra_c11211_18227610	1A	1341356	A	0.93082	C	0.06918	0.18878	A	1	NA	0	A	1	NA	0	A	0.92857	C	0.07143	A	1	NA	0	A	0.91892	C	0.08108	A	0.88525	C	0.11475
780	Excalibur_c44612_474	1A	1344293	A	0.94898	C	0.05102	0	A	1	NA	0	A	1	NA	0	A	0.93333	C	0.06667	A	1	NA	0	A	0.94118	C	0.05882	A	0.91892	C	0.08108
781	Excalibur_c23884_198	1A	1515345	C	0.95855	A	0.04145	0.01531	C	0.91667	A	0.08333	C	1	NA	0	C	0.93333	A	0.06667	C	1	NA	0	C	1	NA	0	C	0.92958	A	0.07042
782	BS00033749_51	1A	1865063	A	0.94388	C	0.05612	0	A	1	NA	0	A	1	NA	0	A	0.93333	C	0.06667	A	1	NA	0	A	0.94118	C	0.05882	A	0.90541	C	0.09459
783	Kukri_c3888_1478	1A	3061669	C	0.66667	A	0.33333	0.11224	C	0.91667	A	0.08333	C	0.88889	A	0.11111	C	0.61538	A	0.38462	C	0.75	A	0.25	C	0.58696	A	0.41304	C	0.60938	A	0.39062
784	BS00100774_51	1A	3282304	C	0.80368	A	0.19632	0.16837	C	1	NA	0	C	0.88889	A	0.11111	C	0.75	A	0.25	C	0.86207	A	0.13793	C	0.71739	A	0.28261	C	0.8	A	0.2
785	BS00026456_51	1A	4111365	A	0.50538	C	0.49462	0.05102	A	0.5	C	0.5	C	0.55556	A	0.44444	A	0.53333	C	0.46667	A	0.57576	C	0.42424	A	0.58	C	0.42	C	0.56716	A	0.43284
786	Excalibur_c15165_367	1A	4249141	A	0.93567	C	0.06433	0.12755	A	1	NA	0	A	1	NA	0	A	0.92308	C	0.07692	A	1	NA	0	A	0.92857	C	0.07143	A	0.89706	C	0.10294
787	Excalibur_c58555_110	1A	4249297	C	0.77128	A	0.22872	0.04082	C	0.91667	A	0.08333	C	0.77778	A	0.22222	C	0.6	A	0.4	C	0.63333	A	0.36667	C	0.7551	A	0.2449	C	0.87324	A	0.12676
788	RAC875_c30138_595	1A	4250858	C	0.65269	A	0.34731	0.14796	C	0.71429	A	0.28571	A	0.5	C	0.5	C	0.84615	A	0.15385	C	0.6875	A	0.3125	C	0.625	A	0.375	C	0.62069	A	0.37931
789	Kukri_c48951_419	1A	4251032	A	0.88953	C	0.11047	0.12245	A	1	NA	0	A	1	NA	0	A	0.85714	C	0.14286	A	0.86667	C	0.13333	A	0.86	C	0.14	A	0.90164	C	0.09836
790	Kukri_c7192_1128	1A	4375865	C	0.94898	A	0.05102	0	C	1	NA	0	C	1	NA	0	C	0.93333	A	0.06667	C	1	NA	0	C	0.94118	A	0.05882	C	0.91892	A	0.08108
791	tplb0025b13_2879	1A	4379544	C	0.94898	A	0.05102	0	C	1	NA	0	C	1	NA	0	C	0.93333	A	0.06667	C	1	NA	0	C	0.94118	A	0.05882	C	0.91892	A	0.08108
792	tplb0025b13_2792	1A	4379872	A	0.63158	C	0.36842	0.12755	A	0.72727	C	0.27273	A	0.71429	C	0.28571	C	0.72727	A	0.27273	C	0.54545	A	0.45455	A	0.69565	C	0.30435	A	0.70968	C	0.29032
793	tplb0025b13_2687	1A	4379977	A	0.60753	C	0.39247	0.05102	A	0.75	C	0.25	A	0.66667	C	0.33333	A	0.66667	C	0.33333	A	0.5625	C	0.4375	A	0.56818	C	0.43182	A	0.61111	C	0.38889
794	Kukri_c1818_2671	1A	4380421	A	0.94898	C	0.05102	0	A	1	NA	0	A	1	NA	0	A	0.93333	C	0.06667	A	1	NA	0	A	0.94118	C	0.05882	A	0.91892	C	0.08108
795	tplb0025b13_2372	1A	4380658	C	0.94872	A	0.05128	0.0051	C	1	NA	0	C	1	NA	0	C	0.93333	A	0.06667	C	1	NA	0	C	0.94118	A	0.05882	C	0.91892	A	0.08108
796	Kukri_c20775_56	1A	4380822	A	0.6	C	0.4	0.05612	A	0.75	C	0.25	A	0.66667	C	0.33333	A	0.66667	C	0.33333	A	0.5625	C	0.4375	A	0.54762	C	0.45238	A	0.60274	C	0.39726
797	tplb0025b13_2054	1A	4380976	C	0.68254	A	0.31746	0.03571	C	0.90909	A	0.09091	C	0.77778	A	0.22222	C	0.53333	A	0.46667	C	0.5625	A	0.4375	C	0.66667	A	0.33333	C	0.75	A	0.25
798	BS00030667_51	1A	4382259	A	0.97895	C	0.02105	0.03061	A	1	NA	0	A	1	NA	0	A	1	NA	0	A	1	NA	0	A	0.97917	C	0.02083	A	0.95833	C	0.04167
799	wsnp_Ku_c1818_3557849	1A	4382450	C	0.95312	A	0.04688	0.02041	C	1	NA	0	C	1	NA	0	C	0.93333	A	0.06667	C	1	NA	0	C	0.93878	A	0.06122	C	0.93151	A	0.06849
800	wsnp_Ku_c1818_3557408	1A	4383342	C	0.86598	A	0.13402	0.0102	C	0.91667	A	0.08333	C	0.88889	A	0.11111	C	0.73333	A	0.26667	C	0.78125	A	0.21875	C	0.94	A	0.06	C	0.89189	A	0.10811
801	BobWhite_c4246_367	1A	4442182	A	0.58947	C	0.41053	0.03061	C	0.58333	A	0.41667	A	0.66667	C	0.33333	A	0.6	C	0.4	A	0.65625	C	0.34375	A	0.59184	C	0.40816	A	0.56338	C	0.43662
802	BobWhite_c5793_372	1A	4644562	C	0.68912	A	0.31088	0.01531	C	0.83333	A	0.16667	C	0.88889	A	0.11111	C	0.85714	A	0.14286	C	0.75	A	0.25	C	0.64706	A	0.35294	C	0.61644	A	0.38356
803	IACX2941	1A	5032803	C	0.94211	A	0.05789	0.03061	C	1	NA	0	C	1	NA	0	C	0.93333	A	0.06667	C	1	NA	0	C	0.9375	A	0.0625	C	0.90278	A	0.09722
804	BS00082566_51	1A	5038240	A	0.94211	C	0.05789	0.03061	A	1	NA	0	A	1	NA	0	A	0.93333	C	0.06667	A	1	NA	0	A	0.93878	C	0.06122	A	0.90141	C	0.09859
805	BS00082567_51	1A	5038357	A	0.56757	C	0.43243	0.05612	A	0.54545	C	0.45455	C	0.55556	A	0.44444	A	0.53333	C	0.46667	A	0.63636	C	0.36364	A	0.70833	C	0.29167	C	0.52239	A	0.47761
806	BobWhite_c20902_177	1A	5048004	C	0.81443	A	0.18557	0.0102	C	0.91667	A	0.08333	C	0.88889	A	0.11111	C	0.73333	A	0.26667	C	0.78125	A	0.21875	C	0.86	A	0.14	C	0.81081	A	0.18919
807	BS00023130_51	1A	6068661	A	0.94359	C	0.05641	0.0051	A	1	NA	0	A	1	NA	0	A	0.93333	C	0.06667	A	1	NA	0	A	0.94118	C	0.05882	A	0.90411	C	0.09589
808	BS00094793_51	1A	6674026	A	0.66667	C	0.33333	0.05102	A	0.58333	C	0.41667	A	0.55556	C	0.44444	A	0.71429	C	0.28571	A	0.65625	C	0.34375	A	0.71429	C	0.28571	A	0.67647	C	0.32353
809	Ex_c3606_1676	1A	6839858	A	0.96825	C	0.03175	0.03571	A	0.91667	C	0.08333	A	1	NA	0	A	1	NA	0	A	0.96774	C	0.03226	A	0.94	C	0.06	A	0.98571	C	0.01429
810	D_contig33959_220	1A	7211056	C	0.86528	A	0.13472	0.01531	C	1	NA	0	C	0.88889	A	0.11111	C	0.86667	A	0.13333	C	0.78788	A	0.21212	C	0.86275	A	0.13725	C	0.875	A	0.125
811	Kukri_c8390_801	1A	7510763	A	0.97041	C	0.02959	0.13776	A	1	NA	0	A	1	NA	0	A	0.93333	C	0.06667	A	1	NA	0	A	0.97826	C	0.02174	A	0.95082	C	0.04918
812	Kukri_c8390_1102	1A	7511296	C	0.80328	A	0.19672	0.06633	C	0.7	A	0.3	C	0.55556	A	0.44444	C	1	NA	0	C	0.77419	A	0.22581	C	0.74468	A	0.25532	C	0.85915	A	0.14085
813	Kukri_c8390_1515	1A	7511823	A	0.53125	C	0.46875	0.02041	C	0.75	A	0.25	C	0.55556	A	0.44444	A	0.66667	C	0.33333	A	0.54545	C	0.45455	A	0.52941	C	0.47059	A	0.54286	C	0.45714
814	BS00108243_51	1A	7970604	C	0.98214	A	0.01786	0.14286	C	1	NA	0	C	1	NA	0	C	0.93333	A	0.06667	C	0.96774	A	0.03226	C	1	NA	0	C	0.98182	A	0.01818
815	Kukri_rep_c102231_265	1A	8529650	A	0.53684	C	0.46316	0.03061	C	0.63636	A	0.36364	A	0.5	C	0.5	A	0.57143	C	0.42857	A	0.53125	C	0.46875	C	0.54902	A	0.45098	A	0.61111	C	0.38889
816	Excalibur_c2868_1808	1A	8532071	A	0.83069	C	0.16931	0.03571	A	0.75	C	0.25	A	0.75	C	0.25	A	0.92857	C	0.07143	A	0.81818	C	0.18182	A	0.82353	C	0.17647	A	0.83562	C	0.16438
817	Ku_c8810_903	1A	8532344	C	0.89011	A	0.10989	0.07143	C	0.875	A	0.125	C	0.85714	A	0.14286	C	1	NA	0	C	0.90909	A	0.09091	C	0.92	A	0.08	C	0.84058	A	0.15942
818	BS00056550_51	1A	8635640	A	0.6631	C	0.3369	0.04592	A	0.8	C	0.2	A	0.625	C	0.375	C	0.53333	A	0.46667	A	0.5625	C	0.4375	A	0.7	C	0.3	A	0.72857	C	0.27143
819	RAC875_c38756_141	1A	8676076	C	0.95455	A	0.04545	0.10204	C	0.90909	A	0.09091	C	0.875	A	0.125	C	0.85714	A	0.14286	C	1	NA	0	C	1	NA	0	C	0.93939	A	0.06061
820	BS00023201_51	1A	8982127	A	0.96891	C	0.03109	0.01531	A	0.91667	C	0.08333	A	1	NA	0	A	0.86667	C	0.13333	A	1	NA	0	A	1	NA	0	A	0.9589	C	0.0411
821	CAP12_c1632_462	1A	8996584	A	0.97959	C	0.02041	0	A	1	NA	0	A	1	NA	0	A	1	NA	0	A	1	NA	0	A	0.98039	C	0.01961	A	0.95946	C	0.04054
822	wsnp_CAP11_c710_458019	1A	8996605	C	0.81443	A	0.18557	0.0102	C	0.91667	A	0.08333	C	0.88889	A	0.11111	C	0.64286	A	0.35714	C	0.72727	A	0.27273	C	0.88235	A	0.11765	C	0.82192	A	0.17808
823	Excalibur_rep_c67141_73	1A	8998661	A	0.9898	C	0.0102	0	A	1	NA	0	A	1	NA	0	A	0.93333	C	0.06667	A	1	NA	0	A	1	NA	0	A	0.98649	C	0.01351
824	Kukri_c2332_1093	1A	8999141	C	0.97449	A	0.02551	0	C	1	NA	0	C	1	NA	0	C	0.93333	A	0.06667	C	1	NA	0	C	0.98039	A	0.01961	C	0.95946	A	0.04054
825	RAC875_c19569_564	1A	8999697	C	0.98958	A	0.01042	0.02041	C	1	NA	0	C	1	NA	0	C	0.93333	A	0.06667	C	1	NA	0	C	1	NA	0	C	0.98649	A	0.01351
826	GENE-0411_807	1A	9580988	C	0.97605	A	0.02395	0.14796	C	1	NA	0	C	1	NA	0	C	1	NA	0	C	1	NA	0	C	0.98	A	0.02	C	0.94737	A	0.05263
827	BS00080187_51	1A	9650898	C	0.57219	A	0.42781	0.04592	C	0.66667	A	0.33333	C	0.625	A	0.375	C	0.73333	A	0.26667	C	0.64516	A	0.35484	C	0.5098	A	0.4902	C	0.51471	A	0.48529
828	BS00021748_51	1A	9659522	C	0.97927	A	0.02073	0.01531	C	1	NA	0	C	1	NA	0	C	1	NA	0	C	1	NA	0	C	0.98	A	0.02	C	0.95946	A	0.04054
829	wsnp_Ex_c6420_11162653	1A	9667449	A	0.98824	C	0.01176	0.13265	A	1	NA	0	A	1	NA	0	A	0.92857	C	0.07143	A	1	NA	0	A	1	NA	0	A	0.98387	C	0.01613
830	wsnp_Ex_c57982_59470152	1A	9668044	C	0.51852	A	0.48148	0.03571	A	0.5	C	0.5	A	0.55556	C	0.44444	C	0.57143	A	0.42857	C	0.64516	A	0.35484	A	0.5	C	0.5	A	0.53425	C	0.46575
831	Ex_c57982_980	1A	9668352	C	0.80829	A	0.19171	0.01531	C	0.91667	A	0.08333	C	0.88889	A	0.11111	C	0.73333	A	0.26667	C	0.71875	A	0.28125	C	0.84314	A	0.15686	C	0.81944	A	0.18056
832	RAC875_c19183_306	1A	9969685	A	0.74074	C	0.25926	0.17347	A	0.81818	C	0.18182	A	0.88889	C	0.11111	A	0.81818	C	0.18182	A	0.82143	C	0.17857	A	0.64286	C	0.35714	A	0.72881	C	0.27119
833	RAC875_c1710_376	1A	10438374	C	0.95789	A	0.04211	0.03061	C	0.90909	A	0.09091	C	0.88889	A	0.11111	C	0.92857	A	0.07143	C	0.96875	A	0.03125	C	1	NA	0	C	0.94366	A	0.05634
834	BS00010128_51	1A	10439652	A	0.53571	C	0.46429	0	A	0.66667	C	0.33333	A	0.55556	C	0.44444	A	0.66667	C	0.33333	A	0.60606	C	0.39394	A	0.5098	C	0.4902	C	0.54054	A	0.45946
835	RAC875_rep_c104335_293	1A	10442582	C	0.98462	A	0.01538	0.0051	C	1	NA	0	C	1	NA	0	C	0.93333	A	0.06667	C	0.9697	A	0.0303	C	1	NA	0	C	0.9863	A	0.0137
836	Excalibur_c5139_198	1A	10444996	A	0.57143	C	0.42857	0.03571	A	0.66667	C	0.33333	A	0.55556	C	0.44444	A	0.73333	C	0.26667	A	0.65625	C	0.34375	A	0.56522	C	0.43478	C	0.52055	A	0.47945
837	Excalibur_c82557_201	1A	10457551	C	0.56842	A	0.43158	0.03061	C	0.66667	A	0.33333	C	0.55556	A	0.44444	C	0.73333	A	0.26667	C	0.65625	A	0.34375	C	0.53061	A	0.46939	A	0.50704	C	0.49296
838	BobWhite_c20934_397	1A	10725361	A	0.56284	C	0.43716	0.06633	A	0.63636	C	0.36364	A	0.55556	C	0.44444	A	0.64286	C	0.35714	A	0.55556	C	0.44444	A	0.54167	C	0.45833	A	0.55556	C	0.44444
839	wsnp_Ku_c13229_21142792	1A	10728303	A	0.86224	C	0.13776	0	A	0.91667	C	0.08333	A	0.66667	C	0.33333	A	0.73333	C	0.26667	A	0.81818	C	0.18182	A	0.86275	C	0.13725	A	0.91892	C	0.08108
840	IAAV7479	1A	10919017	C	0.50515	A	0.49485	0.0102	C	0.63636	A	0.36364	C	0.55556	A	0.44444	C	0.73333	A	0.26667	C	0.63636	A	0.36364	A	0.54902	C	0.45098	A	0.60274	C	0.39726
841	Kukri_c2446_683	1A	10919916	C	0.95722	A	0.04278	0.04592	C	0.9	A	0.1	C	0.88889	A	0.11111	C	0.86667	A	0.13333	C	0.96774	A	0.03226	C	1	NA	0	C	0.95775	A	0.04225
842	BobWhite_rep_c52088_322	1A	10923832	A	0.59669	C	0.40331	0.07653	C	0.58333	A	0.41667	A	0.55556	C	0.44444	A	0.61538	C	0.38462	C	0.53333	A	0.46667	A	0.70455	C	0.29545	A	0.6338	C	0.3662
843	Tdurum_contig68827_61	1A	10949354	C	0.51295	A	0.48705	0.01531	C	0.66667	A	0.33333	C	0.55556	A	0.44444	C	0.73333	A	0.26667	C	0.63636	A	0.36364	A	0.54902	C	0.45098	A	0.59155	C	0.40845
844	Kukri_c46939_83	1A	10949548	C	0.58235	A	0.41765	0.13265	C	0.72727	A	0.27273	C	0.55556	A	0.44444	C	0.73333	A	0.26667	C	0.67742	A	0.32258	C	0.53488	A	0.46512	A	0.50847	C	0.49153
845	Kukri_c29655_239	1A	10949672	C	0.55978	A	0.44022	0.06122	C	0.7	A	0.3	A	0.5	C	0.5	C	0.73333	A	0.26667	C	0.65625	A	0.34375	C	0.55319	A	0.44681	A	0.53521	C	0.46479
846	Kukri_c29655_194	1A	10949717	A	0.84656	C	0.15344	0.03571	A	0.90909	C	0.09091	A	0.66667	C	0.33333	A	0.78571	C	0.21429	A	0.78125	C	0.21875	A	0.83673	C	0.16327	A	0.90278	C	0.09722
847	RFL_Contig5637_1008	1A	10949885	C	0.88144	A	0.11856	0.0102	C	0.75	A	0.25	C	0.88889	A	0.11111	C	0.8	A	0.2	C	0.90625	A	0.09375	C	0.96	A	0.04	C	0.85135	A	0.14865
848	RFL_Contig4140_1183	1A	11012389	C	0.80102	A	0.19898	0	C	0.75	A	0.25	C	1	NA	0	C	1	NA	0	C	0.87879	A	0.12121	C	0.76471	A	0.23529	C	0.74324	A	0.25676
849	Kukri_c87556_380	1A	11013271	C	0.97938	A	0.02062	0.0102	C	1	NA	0	C	1	NA	0	C	1	NA	0	C	1	NA	0	C	0.98039	A	0.01961	C	0.9589	A	0.0411
850	GENE-4832_103	1A	11013362	A	0.53439	C	0.46561	0.03571	A	0.66667	C	0.33333	A	0.55556	C	0.44444	A	0.53333	C	0.46667	A	0.5	C	0.5	A	0.52083	C	0.47917	A	0.53425	C	0.46575
851	BS00003595_51	1A	11349446	A	0.79558	C	0.20442	0.07653	A	0.75	C	0.25	A	1	NA	0	A	1	NA	0	A	0.86667	C	0.13333	A	0.78	C	0.22	A	0.73134	C	0.26866
852	BS00108090_51	1A	11350351	C	0.94211	A	0.05789	0.03061	C	0.91667	A	0.08333	C	1	NA	0	C	1	NA	0	C	0.9375	A	0.0625	C	0.875	A	0.125	C	0.9863	A	0.0137
853	RAC875_rep_c101110_474	1A	11350438	A	0.51546	C	0.48454	0.0102	C	0.58333	A	0.41667	C	0.55556	A	0.44444	C	0.66667	A	0.33333	C	0.60606	A	0.39394	A	0.55102	C	0.44898	A	0.62162	C	0.37838
854	RAC875_rep_c101110_563	1A	11350527	A	0.52062	C	0.47938	0.0102	C	0.58333	A	0.41667	C	0.55556	A	0.44444	C	0.66667	A	0.33333	C	0.60606	A	0.39394	A	0.57143	C	0.42857	A	0.62162	C	0.37838
855	Kukri_c24962_123	1A	11350829	C	0.5285	A	0.4715	0.01531	A	0.58333	C	0.41667	A	0.5	C	0.5	A	0.66667	C	0.33333	A	0.59375	C	0.40625	C	0.56863	A	0.43137	C	0.63014	A	0.36986
856	RAC875_c18640_821	1A	11424238	A	0.56383	C	0.43617	0.04082	A	0.7	C	0.3	A	0.55556	C	0.44444	A	0.73333	C	0.26667	A	0.63636	C	0.36364	A	0.5102	C	0.4898	A	0.5	C	0.5
857	Tdurum_contig43943_1165	1A	11437098	C	0.53409	A	0.46591	0.10204	A	0.54545	C	0.45455	C	0.625	A	0.375	A	0.53846	C	0.46154	A	0.55556	C	0.44444	A	0.5	C	0.5	C	0.63077	A	0.36923
858	GENE-0172_551	1A	11437361	C	0.98438	A	0.01562	0.02041	C	1	NA	0	C	1	NA	0	C	0.93333	A	0.06667	C	0.9697	A	0.0303	C	1	NA	0	C	0.98611	A	0.01389
859	Tdurum_contig68637_256	1A	11438475	A	0.70103	C	0.29897	0.0102	A	0.58333	C	0.41667	C	0.55556	A	0.44444	C	0.53333	A	0.46667	A	0.72727	C	0.27273	A	0.76471	C	0.23529	A	0.73611	C	0.26389
860	CAP11_c2581_302	1A	11439388	C	0.62766	A	0.37234	0.04082	C	0.72727	A	0.27273	C	0.66667	A	0.33333	C	0.78571	A	0.21429	C	0.75	A	0.25	C	0.65306	A	0.34694	A	0.50704	C	0.49296
861	CAP8_c2448_355	1A	11439443	A	0.52821	C	0.47179	0.0051	A	0.58333	C	0.41667	A	0.55556	C	0.44444	A	0.66667	C	0.33333	A	0.63636	C	0.36364	A	0.5	C	0.5	C	0.55405	A	0.44595
862	CAP7_c8902_121	1A	11439936	C	0.97849	A	0.02151	0.05102	C	1	NA	0	C	1	NA	0	C	1	NA	0	C	1	NA	0	C	0.98039	A	0.01961	C	0.95652	A	0.04348
863	Tdurum_contig14847_144	1A	11440026	C	0.88718	A	0.11282	0.0051	C	0.66667	A	0.33333	C	0.77778	A	0.22222	C	0.73333	A	0.26667	C	0.9697	A	0.0303	C	0.94118	A	0.05882	C	0.89041	A	0.10959
864	Excalibur_c97691_225	1A	11496638	A	0.53179	C	0.46821	0.11735	A	0.7	C	0.3	A	0.625	C	0.375	A	0.66667	C	0.33333	A	0.64516	C	0.35484	C	0.55319	A	0.44681	C	0.55	A	0.45
865	Kukri_c36272_216	1A	12371308	C	0.76963	A	0.23037	0.02551	C	0.63636	A	0.36364	C	1	NA	0	C	1	NA	0	C	0.87879	A	0.12121	C	0.72	A	0.28	C	0.70423	A	0.29577
866	Tdurum_contig85467_208	1A	12414618	C	0.93717	A	0.06283	0.02551	C	0.83333	A	0.16667	C	0.88889	A	0.11111	C	0.86667	A	0.13333	C	0.90909	A	0.09091	C	0.93878	A	0.06122	C	0.98592	A	0.01408
867	Tdurum_contig26035_231	1A	12956775	C	0.97906	A	0.02094	0.02551	C	1	NA	0	C	0.88889	A	0.11111	C	0.93333	A	0.06667	C	1	NA	0	C	1	NA	0	C	0.97183	A	0.02817
868	RAC875_c57939_78	1A	12956830	A	0.64815	C	0.35185	0.17347	A	0.77778	C	0.22222	A	0.85714	C	0.14286	A	0.85714	C	0.14286	A	0.74194	C	0.25806	A	0.71053	C	0.28947	C	0.54098	A	0.45902
869	RAC875_c57939_175	1A	12956927	C	0.52353	A	0.47647	0.13265	C	0.55556	A	0.44444	A	0.625	C	0.375	A	0.72727	C	0.27273	A	0.68966	C	0.31034	A	0.5102	C	0.4898	C	0.71429	A	0.28571
870	Excalibur_c47455_133	1A	13047935	C	0.98969	A	0.01031	0.0102	C	1	NA	0	C	1	NA	0	C	0.93333	A	0.06667	C	0.9697	A	0.0303	C	1	NA	0	C	1	NA	0
871	Kukri_c34536_259	1A	13048152	C	0.98352	A	0.01648	0.07143	C	1	NA	0	C	1	NA	0	C	0.93333	A	0.06667	C	0.9697	A	0.0303	C	1	NA	0	C	0.98387	A	0.01613
872	BobWhite_c28295_256	1A	13048739	A	0.74603	C	0.25397	0.03571	A	0.83333	C	0.16667	A	1	NA	0	A	1	NA	0	A	0.87097	C	0.12903	A	0.67391	C	0.32609	A	0.64865	C	0.35135
873	TA003247-1072	1A	13049287	C	0.9837	A	0.0163	0.06122	C	1	NA	0	C	1	NA	0	C	0.92308	A	0.07692	C	0.9697	A	0.0303	C	1	NA	0	C	0.98485	A	0.01515
874	CAP7_c3299_316	1A	13050044	A	0.78125	C	0.21875	0.02041	A	0.66667	C	0.33333	A	0.55556	C	0.44444	A	0.78571	C	0.21429	A	0.67742	C	0.32258	A	0.82353	C	0.17647	A	0.83562	C	0.16438
875	CAP7_c3299_342	1A	13050070	C	0.86364	A	0.13636	0.10204	C	0.88889	A	0.11111	C	0.83333	A	0.16667	C	0.84615	A	0.15385	C	0.75862	A	0.24138	C	0.82353	A	0.17647	C	0.93939	A	0.06061
876	Kukri_c5715_141	1A	13200913	C	0.8	A	0.2	0.0051	C	0.83333	A	0.16667	C	0.77778	A	0.22222	C	0.73333	A	0.26667	C	0.84848	A	0.15152	C	0.8	A	0.2	C	0.78378	A	0.21622
877	TA005766-0499	1A	13271847	C	0.98429	A	0.01571	0.02551	C	1	NA	0	C	1	NA	0	C	0.93333	A	0.06667	C	0.96875	A	0.03125	C	1	NA	0	C	0.9863	A	0.0137
878	Tdurum_contig76266_134	1A	13310237	C	0.77604	A	0.22396	0.02041	C	0.75	A	0.25	C	1	NA	0	C	1	NA	0	C	0.875	A	0.125	C	0.73469	A	0.26531	C	0.69863	A	0.30137
879	IAAV6115	1A	13310258	A	0.98925	C	0.01075	0.05102	A	1	NA	0	A	1	NA	0	A	0.93333	C	0.06667	A	0.96875	C	0.03125	A	1	NA	0	A	1	NA	0
880	TA002993-0179-w	1A	13310265	C	0.98953	A	0.01047	0.02551	C	1	NA	0	C	1	NA	0	C	0.93333	A	0.06667	C	0.9697	A	0.0303	C	1	NA	0	C	1	NA	0
881	wsnp_Ex_c38203_45790396	1A	13311167	A	0.98454	C	0.01546	0.0102	A	1	NA	0	A	1	NA	0	A	0.93333	C	0.06667	A	0.9697	C	0.0303	A	1	NA	0	A	0.9863	C	0.0137
882	Kukri_rep_c69910_1153	1A	13313824	A	0.98817	C	0.01183	0.13776	A	1	NA	0	A	1	NA	0	A	0.92857	C	0.07143	A	0.96875	C	0.03125	A	1	NA	0	A	1	NA	0
883	wsnp_Ku_c28164_38103270	1A	13315999	C	0.7551	A	0.2449	0	C	0.83333	A	0.16667	C	1	NA	0	C	1	NA	0	C	0.87879	A	0.12121	C	0.70588	A	0.29412	C	0.64865	A	0.35135
884	Excalibur_rep_c67198_530	1A	13316231	C	0.75385	A	0.24615	0.0051	C	0.83333	A	0.16667	C	1	NA	0	C	1	NA	0	C	0.875	A	0.125	C	0.70588	A	0.29412	C	0.64865	A	0.35135
885	Kukri_c28164_739	1A	13316276	C	0.81347	A	0.18653	0.01531	C	0.72727	A	0.27273	C	0.875	A	0.125	C	0.93333	A	0.06667	C	0.93939	A	0.06061	C	0.78431	A	0.21569	C	0.75342	A	0.24658
886	Excalibur_c44883_244	1A	13316384	C	0.98454	A	0.01546	0.0102	C	1	NA	0	C	1	NA	0	C	0.93333	A	0.06667	C	0.9697	A	0.0303	C	1	NA	0	C	0.98611	A	0.01389
887	Excalibur_c12789_1184	1A	13370258	C	0.98974	A	0.01026	0.0051	C	1	NA	0	C	1	NA	0	C	0.93333	A	0.06667	C	0.9697	A	0.0303	C	1	NA	0	C	1	NA	0
888	wsnp_Ku_c17177_26216230	1A	13371025	C	0.79167	A	0.20833	0.02041	C	0.91667	A	0.08333	C	1	NA	0	C	1	NA	0	C	0.87879	A	0.12121	C	0.76471	A	0.23529	C	0.69014	A	0.30986
889	Excalibur_c98785_249	1A	13372541	A	0.56284	C	0.43716	0.06633	A	0.75	C	0.25	A	0.55556	C	0.44444	C	0.57143	A	0.42857	C	0.7	A	0.3	C	0.625	A	0.375	A	0.80882	C	0.19118
890	BS00110709_51	1A	13392840	C	0.84409	A	0.15591	0.05102	C	0.72727	A	0.27273	C	0.85714	A	0.14286	C	0.92857	A	0.07143	C	0.93939	A	0.06061	C	0.86275	A	0.13725	C	0.78261	A	0.21739
891	RAC875_c25125_210	1A	13535095	A	0.75824	C	0.24176	0.07143	A	0.81818	C	0.18182	A	1	NA	0	A	1	NA	0	A	0.87097	C	0.12903	A	0.70213	C	0.29787	A	0.65672	C	0.34328
892	RAC875_c16352_326	1A	13539304	C	0.74332	A	0.25668	0.04592	C	0.81818	A	0.18182	C	1	NA	0	C	1	NA	0	C	0.875	A	0.125	C	0.69388	A	0.30612	C	0.6338	A	0.3662
893	Excalibur_c44754_312	1A	13583800	A	0.93583	C	0.06417	0.04592	A	0.90909	C	0.09091	A	1	NA	0	A	1	NA	0	A	1	NA	0	A	0.97959	C	0.02041	A	0.85714	C	0.14286
894	Excalibur_c15692_532	1A	13583984	A	0.83537	C	0.16463	0.16327	A	1	NA	0	A	0.88889	C	0.11111	A	0.73333	C	0.26667	A	0.78571	C	0.21429	A	0.81818	C	0.18182	A	0.85965	C	0.14035
895	BobWhite_c34604_222	1A	13599348	C	0.9898	A	0.0102	0	C	1	NA	0	C	1	NA	0	C	0.93333	A	0.06667	C	0.9697	A	0.0303	C	1	NA	0	C	1	NA	0
896	RFL_Contig1703_695	1A	13622604	A	0.64045	C	0.35955	0.09184	A	0.72727	C	0.27273	A	0.66667	C	0.33333	A	0.71429	C	0.28571	A	0.53571	C	0.46429	A	0.61905	C	0.38095	A	0.68056	C	0.31944
897	IACX11001	1A	13743562	A	0.65969	C	0.34031	0.02551	A	0.75	C	0.25	A	0.66667	C	0.33333	A	0.73333	C	0.26667	A	0.5625	C	0.4375	A	0.66	C	0.34	A	0.68056	C	0.31944
898	wsnp_Ex_c4876_8692849	1A	13744832	A	0.97484	C	0.02516	0.18878	A	0.88889	C	0.11111	A	1	NA	0	A	0.92308	C	0.07692	A	0.96667	C	0.03333	A	1	NA	0	A	0.98246	C	0.01754
899	Kukri_c2121_1334	1A	13744872	A	0.61453	C	0.38547	0.08673	A	0.66667	C	0.33333	A	0.57143	C	0.42857	A	0.73333	C	0.26667	A	0.5	C	0.5	A	0.61702	C	0.38298	A	0.65152	C	0.34848
900	Ku_c2121_1232	1A	13744974	C	0.98469	A	0.01531	0	C	1	NA	0	C	1	NA	0	C	0.93333	A	0.06667	C	0.9697	A	0.0303	C	1	NA	0	C	0.98649	A	0.01351
901	Excalibur_c25175_512	1A	13753120	A	0.60541	C	0.39459	0.05612	A	0.72727	C	0.27273	A	0.55556	C	0.44444	A	0.57143	C	0.42857	C	0.5625	A	0.4375	A	0.58696	C	0.41304	A	0.70423	C	0.29577
902	BS00077350_51	1A	13804638	A	0.95833	C	0.04167	0.02041	A	1	NA	0	A	1	NA	0	A	0.93333	C	0.06667	A	0.9375	C	0.0625	A	0.96	C	0.04	A	0.95833	C	0.04167
903	BS00077351_51	1A	13804639	A	0.95385	C	0.04615	0.0051	A	1	NA	0	A	1	NA	0	A	0.93333	C	0.06667	A	0.93939	C	0.06061	A	0.96078	C	0.03922	A	0.94521	C	0.05479
904	wsnp_Ex_c7705_13139890	1A	13808249	A	0.74346	C	0.25654	0.02551	A	0.83333	C	0.16667	A	1	NA	0	A	1	NA	0	A	0.875	C	0.125	A	0.6875	C	0.3125	A	0.63014	C	0.36986
905	tplb0061f07_1411	1A	13808403	A	0.88265	C	0.11735	0	A	1	NA	0	A	0.88889	C	0.11111	A	0.73333	C	0.26667	A	0.84848	C	0.15152	A	0.90196	C	0.09804	A	0.89189	C	0.10811
906	RAC875_c5243_236	1A	13808918	A	0.7732	C	0.2268	0.0102	A	0.83333	C	0.16667	A	1	NA	0	A	1	NA	0	A	0.875	C	0.125	A	0.72549	C	0.27451	A	0.68493	C	0.31507
907	wsnp_Ex_c7965_13519586	1A	13808976	C	0.96392	A	0.03608	0.0102	C	1	NA	0	C	1	NA	0	C	0.92857	A	0.07143	C	0.93939	A	0.06061	C	0.96078	A	0.03922	C	0.9726	A	0.0274
908	tplb0061f07_961	1A	13809126	C	0.9641	A	0.0359	0.0051	C	1	NA	0	C	1	NA	0	C	0.93333	A	0.06667	C	0.93939	A	0.06061	C	0.96078	A	0.03922	C	0.9726	A	0.0274
909	wsnp_Ku_c3097_5801027	1A	13809553	C	0.98324	A	0.01676	0.08673	C	1	NA	0	C	1	NA	0	C	0.92857	A	0.07143	C	0.96774	A	0.03226	C	1	NA	0	C	0.98485	A	0.01515
910	BS00103478_51	1A	13809775	A	0.53889	C	0.46111	0.08163	A	0.66667	C	0.33333	C	0.57143	A	0.42857	A	0.53333	C	0.46667	C	0.58065	A	0.41935	A	0.51064	C	0.48936	A	0.62121	C	0.37879
911	Kukri_c26550_243	1A	13848360	C	0.73936	A	0.26064	0.04082	C	0.75	A	0.25	C	0.55556	A	0.44444	C	0.6	A	0.4	C	0.6129	A	0.3871	C	0.85417	A	0.14583	C	0.77465	A	0.22535
912	Tdurum_contig42479_1254	1A	13942293	A	0.71809	C	0.28191	0.04082	A	0.75	C	0.25	A	0.77778	C	0.22222	A	0.78571	C	0.21429	A	0.6129	C	0.3871	A	0.72917	C	0.27083	A	0.73611	C	0.26389
913	Tdurum_contig42479_1624	1A	13942663	A	0.8871	C	0.1129	0.05102	A	0.91667	C	0.08333	A	0.88889	C	0.11111	A	0.86667	C	0.13333	A	0.90625	C	0.09375	A	0.875	C	0.125	A	0.88235	C	0.11765
914	RAC875_c67106_97	1A	13943424	A	0.59887	C	0.40113	0.09694	A	0.66667	C	0.33333	A	0.5	C	0.5	A	0.57143	C	0.42857	A	0.57576	C	0.42424	A	0.54902	C	0.45098	A	0.65079	C	0.34921
915	wsnp_Ex_c1137_2182795	1A	13943544	C	0.73214	A	0.26786	0.14286	C	0.77778	A	0.22222	C	0.77778	A	0.22222	C	0.73333	A	0.26667	C	0.64516	A	0.35484	C	0.79545	A	0.20455	C	0.71186	A	0.28814
916	BobWhite_c685_1231	1A	14027876	C	0.75385	A	0.24615	0.0051	C	0.58333	A	0.41667	C	0.66667	A	0.33333	C	0.6	A	0.4	C	0.75	A	0.25	C	0.76471	A	0.23529	C	0.81081	A	0.18919
917	BS00074370_51	1A	14238601	A	0.86857	C	0.13143	0.10714	A	1	NA	0	A	0.88889	C	0.11111	A	0.73333	C	0.26667	A	0.8	C	0.2	A	0.85417	C	0.14583	A	0.91667	C	0.08333
918	BS00074369_51	1A	14238643	C	0.98953	A	0.01047	0.02551	C	1	NA	0	C	1	NA	0	C	0.93333	A	0.06667	C	0.9697	A	0.0303	C	1	NA	0	C	1	NA	0
919	wsnp_Ex_c7442_12743787	1A	14552794	C	0.98404	A	0.01596	0.04082	C	0.83333	A	0.16667	C	1	NA	0	C	1	NA	0	C	0.96875	A	0.03125	C	1	NA	0	C	1	NA	0
920	Kukri_c41943_535	1A	14706588	A	0.66146	C	0.33854	0.02041	A	0.66667	C	0.33333	A	0.55556	C	0.44444	A	0.6	C	0.4	A	0.57576	C	0.42424	A	0.73469	C	0.26531	A	0.68056	C	0.31944
921	Excalibur_c64890_61	1A	15203123	A	0.76757	C	0.23243	0.05612	A	0.83333	C	0.16667	A	1	NA	0	A	1	NA	0	A	0.87097	C	0.12903	A	0.71429	C	0.28571	A	0.67164	C	0.32836
922	wsnp_Ex_c7252_12453079	1A	15213269	A	0.57732	C	0.42268	0.0102	A	0.66667	C	0.33333	C	0.55556	A	0.44444	A	0.53333	C	0.46667	C	0.53125	A	0.46875	A	0.58824	C	0.41176	A	0.63014	C	0.36986
923	wsnp_Ex_c7252_12452995	1A	15213353	A	0.69792	C	0.30208	0.02041	C	0.58333	A	0.41667	A	0.66667	C	0.33333	A	0.6	C	0.4	A	0.66667	C	0.33333	A	0.6875	C	0.3125	A	0.78082	C	0.21918
924	BobWhite_c1265_247	1A	15302268	C	0.8232	A	0.1768	0.07653	C	1	NA	0	C	1	NA	0	C	0.93333	A	0.06667	C	0.87879	A	0.12121	C	0.8	A	0.2	C	0.74194	A	0.25806
925	Excalibur_c16851_142	1A	15306747	A	0.77041	C	0.22959	0	A	1	NA	0	A	0.77778	C	0.22222	A	0.6	C	0.4	A	0.63636	C	0.36364	A	0.72549	C	0.27451	A	0.85135	C	0.14865
926	RAC875_c23587_548	1A	15306988	C	0.76963	A	0.23037	0.02551	C	1	NA	0	C	0.77778	A	0.22222	C	0.57143	A	0.42857	C	0.63636	A	0.36364	C	0.72	A	0.28	C	0.86111	A	0.13889
927	IAAV3809	1A	15307032	A	0.70811	C	0.29189	0.05612	A	0.83333	C	0.16667	A	1	NA	0	A	1	NA	0	A	0.86207	C	0.13793	A	0.68	C	0.32	A	0.55714	C	0.44286
928	BS00081682_51	1A	15307347	C	0.64045	A	0.35955	0.09184	C	0.8	A	0.2	C	0.66667	A	0.33333	C	0.57143	A	0.42857	A	0.5	C	0.5	C	0.61224	A	0.38776	C	0.72308	A	0.27692
929	RAC875_c23587_271	1A	15307362	C	0.59278	A	0.40722	0.0102	C	0.66667	A	0.33333	A	0.55556	C	0.44444	C	0.53333	A	0.46667	A	0.51515	C	0.48485	C	0.6	A	0.4	C	0.65753	A	0.34247
930	CAP7_c3847_204	1A	15401028	A	0.91515	C	0.08485	0.15816	A	1	NA	0	A	1	NA	0	A	1	NA	0	A	0.90625	C	0.09375	A	0.91489	C	0.08511	A	0.875	C	0.125
931	Tdurum_contig75476_167	1A	15518749	C	0.9898	A	0.0102	0	C	1	NA	0	C	1	NA	0	C	0.93333	A	0.06667	C	1	NA	0	C	1	NA	0	C	0.98649	A	0.01351
932	Tdurum_contig83113_134	1A	15595413	A	0.87634	C	0.12366	0.05102	A	0.88889	C	0.11111	A	0.75	C	0.25	A	0.86667	C	0.13333	A	0.90909	C	0.09091	A	0.86275	C	0.13725	A	0.88235	C	0.11765
933	Excalibur_c55959_651	1A	15681388	A	0.85799	C	0.14201	0.13776	A	1	NA	0	A	1	NA	0	A	1	NA	0	A	0.90323	C	0.09677	A	0.68	C	0.32	A	0.92	C	0.08
934	Excalibur_c105151_200	1A	15682518	C	0.98171	A	0.01829	0.16327	C	0.91667	A	0.08333	C	1	NA	0	C	0.93333	A	0.06667	C	1	NA	0	C	1	NA	0	C	0.98182	A	0.01818
935	BS00022977_51	1A	15702249	C	0.97927	A	0.02073	0.01531	C	0.91667	A	0.08333	C	1	NA	0	C	0.93333	A	0.06667	C	1	NA	0	C	1	NA	0	C	0.9726	A	0.0274
936	Tdurum_contig50845_215	1A	15702349	C	0.97938	A	0.02062	0.0102	C	0.90909	A	0.09091	C	1	NA	0	C	0.93333	A	0.06667	C	1	NA	0	C	1	NA	0	C	0.9726	A	0.0274
937	Tdurum_contig50845_82	1A	15702482	A	0.98404	C	0.01596	0.04082	A	0.9	C	0.1	A	1	NA	0	A	0.93333	C	0.06667	A	1	NA	0	A	1	NA	0	A	0.98592	C	0.01408
938	BS00026453_51	1A	15793499	C	0.98454	A	0.01546	0.0102	C	0.91667	A	0.08333	C	1	NA	0	C	0.93333	A	0.06667	C	1	NA	0	C	1	NA	0	C	0.98611	A	0.01389
939	BS00077492_51	1A	15899637	C	0.88542	A	0.11458	0.02041	C	0.91667	A	0.08333	C	0.77778	A	0.22222	C	0.86667	A	0.13333	C	0.9375	A	0.0625	C	0.88	A	0.12	C	0.875	A	0.125
940	Ex_c21793_378	1A	16064972	A	0.91753	C	0.08247	0.0102	A	0.91667	C	0.08333	A	0.77778	C	0.22222	A	0.86667	C	0.13333	A	0.93939	C	0.06061	A	0.86275	C	0.13725	A	0.97222	C	0.02778
941	Ex_c21793_457	1A	16065051	A	0.9171	C	0.0829	0.01531	A	0.91667	C	0.08333	A	0.77778	C	0.22222	A	0.86667	C	0.13333	A	0.93939	C	0.06061	A	0.86275	C	0.13725	A	0.97183	C	0.02817
942	RFL_Contig4222_294	1A	16066844	A	0.57838	C	0.42162	0.05612	C	0.58333	A	0.41667	C	0.875	A	0.125	A	0.6	C	0.4	A	0.51724	C	0.48276	A	0.54167	C	0.45833	A	0.69014	C	0.30986
943	RAC875_c41481_283	1A	16712860	A	0.98352	C	0.01648	0.07143	A	0.77778	C	0.22222	A	1	NA	0	A	1	NA	0	A	0.96875	C	0.03125	A	1	NA	0	A	1	NA	0
944	RAC875_c2122_795	1A	17318310	C	0.67021	A	0.32979	0.04082	C	0.83333	A	0.16667	C	0.77778	A	0.22222	C	0.86667	A	0.13333	C	0.83871	A	0.16129	C	0.61702	A	0.38298	C	0.55556	A	0.44444
945	RAC875_rep_c105658_115	1A	17319715	C	0.98462	A	0.01538	0.0051	C	0.83333	A	0.16667	C	1	NA	0	C	1	NA	0	C	0.9697	A	0.0303	C	1	NA	0	C	1	NA	0
946	BobWhite_c1890_712	1A	17322110	A	0.76923	C	0.23077	0.07143	A	0.75	C	0.25	A	0.625	C	0.375	A	0.66667	C	0.33333	A	0.78125	C	0.21875	A	0.75	C	0.25	A	0.81538	C	0.18462
947	RAC875_c2122_159	1A	17323826	C	0.98837	A	0.01163	0.12245	C	1	NA	0	C	1	NA	0	C	1	NA	0	C	1	NA	0	C	0.975	A	0.025	C	0.98507	A	0.01493
948	Tdurum_contig61492_684	1A	17325734	C	0.89637	A	0.10363	0.01531	C	0.83333	A	0.16667	C	0.77778	A	0.22222	C	0.86667	A	0.13333	C	0.9375	A	0.0625	C	0.9	A	0.1	C	0.90541	A	0.09459
949	BS00003761_51	1A	18272279	A	0.85714	C	0.14286	0	A	0.83333	C	0.16667	A	0.77778	C	0.22222	A	0.86667	C	0.13333	A	0.87879	C	0.12121	A	0.88235	C	0.11765	A	0.83784	C	0.16216
950	wsnp_BF200531A_Ta_2_1	1A	18315479	C	0.83978	A	0.16022	0.07653	C	0.83333	A	0.16667	C	0.75	A	0.25	C	0.84615	A	0.15385	C	0.85714	A	0.14286	C	0.86667	A	0.13333	C	0.82192	A	0.17808
951	IAAV1469	1A	20348750	A	0.9375	C	0.0625	0.02041	A	0.90909	C	0.09091	A	1	NA	0	A	0.92857	C	0.07143	A	0.93939	C	0.06061	A	0.98039	C	0.01961	A	0.90411	C	0.09589
952	RAC875_c59712_105	1A	20349014	A	0.94388	C	0.05612	0	A	0.91667	C	0.08333	A	1	NA	0	A	0.93333	C	0.06667	A	0.9697	C	0.0303	A	0.98039	C	0.01961	A	0.90541	C	0.09459
953	Tdurum_contig42740_687	1A	20358418	A	0.98469	C	0.01531	0	A	1	NA	0	A	1	NA	0	A	1	NA	0	A	1	NA	0	A	0.96078	C	0.03922	A	0.98649	C	0.01351
954	BobWhite_c1764_139	1A	21987593	C	0.93889	A	0.06111	0.08163	C	0.90909	A	0.09091	C	1	NA	0	C	0.93333	A	0.06667	C	1	NA	0	C	0.97674	A	0.02326	C	0.88406	A	0.11594
955	GENE-0211_446	1A	21988245	A	0.78261	C	0.21739	0.06122	A	1	NA	0	A	1	NA	0	A	1	NA	0	A	0.93103	C	0.06897	A	0.70213	C	0.29787	A	0.66197	C	0.33803
956	BS00022738_51	1A	21989017	A	0.92899	C	0.07101	0.13776	A	0.90909	C	0.09091	A	1	NA	0	A	0.93333	C	0.06667	A	0.9375	C	0.0625	A	0.97619	C	0.02381	A	0.88333	C	0.11667
957	BobWhite_c46501_92	1A	21989064	C	0.94118	A	0.05882	0.04592	C	0.9	A	0.1	C	1	NA	0	C	0.92857	A	0.07143	C	0.93939	A	0.06061	C	0.97959	A	0.02041	C	0.91429	A	0.08571
958	Tdurum_contig11756_264	1A	21989460	C	0.77273	A	0.22727	0.10204	C	1	NA	0	C	1	NA	0	C	1	NA	0	C	0.92857	A	0.07143	C	0.6875	A	0.3125	C	0.66154	A	0.33846
959	Kukri_c38587_263	1A	22076435	A	0.97802	C	0.02198	0.07143	A	1	NA	0	A	1	NA	0	A	1	NA	0	A	0.96875	C	0.03125	A	0.97826	C	0.02174	A	0.97015	C	0.02985
960	RAC875_c37934_285	1A	22862217	C	0.73958	A	0.26042	0.02041	C	0.83333	A	0.16667	C	1	NA	0	C	0.93333	A	0.06667	C	0.84375	A	0.15625	C	0.76	A	0.24	C	0.58904	A	0.41096
961	Kukri_rep_c81545_195	1A	22862545	C	0.70349	A	0.29651	0.12245	C	0.8	A	0.2	C	0.85714	A	0.14286	C	0.91667	A	0.08333	C	0.82143	A	0.17857	C	0.72093	A	0.27907	C	0.57143	A	0.42857
962	BS00107852_51	1A	22864873	C	0.91716	A	0.08284	0.13776	C	1	NA	0	C	0.77778	A	0.22222	C	0.76923	A	0.23077	C	0.92593	A	0.07407	C	0.84211	A	0.15789	C	0.98592	A	0.01408
963	Ex_c64327_523	1A	22925135	C	0.94149	A	0.05851	0.04082	C	0.90909	A	0.09091	C	1	NA	0	C	1	NA	0	C	1	NA	0	C	0.93617	A	0.06383	C	0.90411	A	0.09589
964	RAC875_c2654_1817	1A	22927645	A	0.71429	C	0.28571	0.14286	A	0.75	C	0.25	A	0.83333	C	0.16667	A	0.85714	C	0.14286	A	0.8	C	0.2	A	0.72917	C	0.27083	A	0.6	C	0.4
965	Ku_c12689_1094	1A	22930725	C	0.96571	A	0.03429	0.10714	C	0.8	A	0.2	C	0.88889	A	0.11111	C	0.93333	A	0.06667	C	1	NA	0	C	0.97727	A	0.02273	C	0.98413	A	0.01587
966	Kukri_c67721_184	1A	23225767	C	0.9734	A	0.0266	0.04082	C	0.90909	A	0.09091	C	1	NA	0	C	1	NA	0	C	1	NA	0	C	0.97917	A	0.02083	C	0.9589	A	0.0411
967	IAAV3168	1A	23563298	C	0.68557	A	0.31443	0.0102	C	0.66667	A	0.33333	C	0.77778	A	0.22222	C	0.85714	A	0.14286	C	0.81818	A	0.18182	C	0.72	A	0.28	C	0.55405	A	0.44595
968	Kukri_c16760_1427	1A	23570980	C	0.61735	A	0.38265	0	A	0.75	C	0.25	C	0.55556	A	0.44444	C	0.8	A	0.2	C	0.78788	A	0.21212	C	0.70588	A	0.29412	C	0.51351	A	0.48649
969	Kukri_c36756_316	1A	23573024	C	0.64641	A	0.35359	0.07653	A	0.66667	C	0.33333	C	0.625	A	0.375	C	0.8	A	0.2	C	0.78125	A	0.21875	C	0.71429	A	0.28571	C	0.54545	A	0.45455
970	BS00065419_51	1A	23650861	A	0.72131	C	0.27869	0.06633	A	0.875	C	0.125	A	1	NA	0	A	0.93333	C	0.06667	A	0.83871	C	0.16129	A	0.76	C	0.24	A	0.53623	C	0.46377
971	Excalibur_c22642_90	1A	24225580	C	0.73298	A	0.26702	0.02551	C	0.83333	A	0.16667	C	0.88889	A	0.11111	C	0.93333	A	0.06667	C	0.81818	A	0.18182	C	0.7551	A	0.2449	C	0.59155	A	0.40845
972	Kukri_c33670_261	1A	24226293	A	0.73158	C	0.26842	0.03061	A	0.58333	C	0.41667	A	0.66667	C	0.33333	A	0.5	C	0.5	A	0.6129	C	0.3871	A	0.7551	C	0.2449	A	0.83562	C	0.16438
973	GENE-0321_364	1A	24233508	C	0.97765	A	0.02235	0.08673	C	1	NA	0	C	1	NA	0	C	1	NA	0	C	1	NA	0	C	0.97826	A	0.02174	C	0.95652	A	0.04348
974	Excalibur_rep_c92985_510	1A	24234204	C	0.69492	A	0.30508	0.09694	C	0.83333	A	0.16667	C	0.88889	A	0.11111	C	0.92308	A	0.07692	C	0.7931	A	0.2069	C	0.72727	A	0.27273	C	0.52941	A	0.47059
975	Excalibur_rep_c92985_618	1A	24234844	A	0.69565	C	0.30435	0.17857	A	0.875	C	0.125	A	0.8	C	0.2	A	0.91667	C	0.08333	A	0.81818	C	0.18182	A	0.76596	C	0.23404	C	0.52727	A	0.47273
976	BS00004033_51	1A	24594157	C	0.95977	A	0.04023	0.11224	C	1	NA	0	C	1	NA	0	C	0.92857	A	0.07143	C	1	NA	0	C	0.95833	A	0.04167	C	0.93651	A	0.06349
977	Tdurum_contig34049_172	1A	25117355	A	0.96939	C	0.03061	0	A	1	NA	0	A	1	NA	0	A	1	NA	0	A	1	NA	0	A	0.96078	C	0.03922	A	0.94595	C	0.05405
978	Excalibur_c46729_268	1A	25498445	A	0.69892	C	0.30108	0.05102	A	0.54545	C	0.45455	A	0.88889	C	0.11111	A	0.8	C	0.2	A	0.58065	C	0.41935	A	0.72	C	0.28	A	0.72059	C	0.27941
979	IAAV6525	1A	26027592	C	0.97382	A	0.02618	0.02551	C	0.90909	A	0.09091	C	1	NA	0	C	1	NA	0	C	1	NA	0	C	0.97959	A	0.02041	C	0.95946	A	0.04054
980	BS00022590_51	1A	26027673	A	0.97906	C	0.02094	0.02551	A	1	NA	0	A	1	NA	0	A	1	NA	0	A	1	NA	0	A	0.98039	C	0.01961	A	0.9589	C	0.0411
981	Excalibur_c11941_675	1A	26028131	C	0.96923	A	0.03077	0.0051	C	1	NA	0	C	0.88889	A	0.11111	C	0.86667	A	0.13333	C	0.9697	A	0.0303	C	1	NA	0	C	0.97297	A	0.02703
982	GENE-3956_349	1A	26028468	A	0.86387	C	0.13613	0.02551	A	1	NA	0	A	1	NA	0	A	0.86667	C	0.13333	A	0.84375	C	0.15625	A	0.88235	C	0.11765	A	0.81429	C	0.18571
983	BS00078982_51	1A	26307377	C	0.66667	A	0.33333	0.06633	C	0.58333	A	0.41667	A	0.5	C	0.5	C	0.57143	A	0.42857	C	0.5625	A	0.4375	C	0.64583	A	0.35417	C	0.77612	A	0.22388
984	BS00105601_51	1A	26381119	C	0.67614	A	0.32386	0.10204	C	0.63636	A	0.36364	A	0.5	C	0.5	C	0.61538	A	0.38462	C	0.54545	A	0.45455	C	0.65217	A	0.34783	C	0.79365	A	0.20635
985	Kukri_c64989_168	1A	26408512	A	0.90206	C	0.09794	0.0102	A	1	NA	0	A	0.88889	C	0.11111	A	0.66667	C	0.33333	A	0.87879	C	0.12121	A	0.92	C	0.08	A	0.93243	C	0.06757
986	Tdurum_contig47337_1356	1A	26408608	C	0.97368	A	0.02632	0.03061	C	0.91667	A	0.08333	C	1	NA	0	C	1	NA	0	C	1	NA	0	C	1	NA	0	C	0.94444	A	0.05556
987	wsnp_Ex_c4215_7614645	1A	26865131	A	0.86905	C	0.13095	0.14286	A	0.88889	C	0.11111	A	1	NA	0	A	0.85714	C	0.14286	A	0.93333	C	0.06667	A	0.90698	C	0.09302	A	0.80303	C	0.19697
988	wsnp_Ku_rep_c101175_88380491	1A	27002234	A	0.63158	C	0.36842	0.03061	A	0.58333	C	0.41667	C	0.55556	A	0.44444	A	0.53333	C	0.46667	A	0.53125	C	0.46875	A	0.61702	C	0.38298	A	0.72603	C	0.27397
989	BS00110455_51	1A	27002377	C	0.97449	A	0.02551	0	C	1	NA	0	C	1	NA	0	C	1	NA	0	C	1	NA	0	C	0.98039	A	0.01961	C	0.94595	A	0.05405
990	Kukri_c16098_95	1A	27654376	A	0.59278	C	0.40722	0.0102	A	0.5	C	0.5	C	0.66667	A	0.33333	C	0.53333	A	0.46667	C	0.51515	A	0.48485	A	0.6	C	0.4	A	0.69863	C	0.30137
991	CAP7_c4833_141	1A	27655845	C	0.58639	A	0.41361	0.02551	A	0.5	C	0.5	A	0.66667	C	0.33333	A	0.53333	C	0.46667	A	0.51515	C	0.48485	C	0.59184	A	0.40816	C	0.69014	A	0.30986
992	wsnp_Ku_c42878_50516167	1A	27854205	C	0.63636	A	0.36364	0.04592	C	0.58333	A	0.41667	A	0.55556	C	0.44444	C	0.53333	A	0.46667	C	0.5625	A	0.4375	C	0.6383	A	0.3617	C	0.71429	A	0.28571
993	Kukri_c7436_2259	1A	29101561	C	0.50829	A	0.49171	0.07653	A	0.63636	C	0.36364	A	0.77778	C	0.22222	A	0.53333	C	0.46667	A	0.58065	C	0.41935	A	0.5	C	0.5	C	0.61194	A	0.38806
994	TA006139-0953	1A	29102014	C	0.60541	A	0.39459	0.05612	A	0.58333	C	0.41667	A	0.66667	C	0.33333	C	0.61538	A	0.38462	C	0.56667	A	0.43333	C	0.58333	A	0.41667	C	0.69014	A	0.30986
995	wsnp_Ex_c5323_9409407	1A	29102034	C	0.57812	A	0.42188	0.02041	A	0.58333	C	0.41667	A	0.66667	C	0.33333	C	0.53333	A	0.46667	C	0.51515	A	0.48485	C	0.5625	A	0.4375	C	0.67123	A	0.32877
996	wsnp_Ex_c5323_9408829	1A	29103487	A	0.52604	C	0.47396	0.02041	C	0.66667	A	0.33333	C	0.77778	A	0.22222	C	0.53333	A	0.46667	C	0.5625	A	0.4375	A	0.54	C	0.46	A	0.625	C	0.375
997	GENE-0074_370	1A	29103818	C	0.97409	A	0.02591	0.01531	C	1	NA	0	C	1	NA	0	C	1	NA	0	C	1	NA	0	C	0.98039	A	0.01961	C	0.94444	A	0.05556
998	GENE-0074_455	1A	29103912	A	0.97449	C	0.02551	0	A	1	NA	0	A	1	NA	0	A	1	NA	0	A	1	NA	0	A	0.98039	C	0.01961	A	0.94595	C	0.05405
999	RAC875_c8245_272	1A	29104304	C	0.58421	A	0.41579	0.03061	A	0.58333	C	0.41667	A	0.66667	C	0.33333	C	0.53333	A	0.46667	C	0.53125	A	0.46875	C	0.57447	A	0.42553	C	0.67123	A	0.32877
1000	RAC875_c16820_419	1A	29395581	C	0.57447	A	0.42553	0.04082	A	0.5	C	0.5	C	0.55556	A	0.44444	C	0.86667	A	0.13333	C	0.6875	A	0.3125	C	0.58696	A	0.41304	A	0.54167	C	0.45833
1001	Excalibur_c10689_254	1A	29505189	A	0.6943	C	0.3057	0.01531	A	0.83333	C	0.16667	A	0.77778	C	0.22222	A	1	NA	0	A	0.75758	C	0.24242	A	0.7	C	0.3	A	0.55556	C	0.44444
1002	BobWhite_c23763_350	1A	30503386	C	0.57068	A	0.42932	0.02551	C	0.66667	A	0.33333	C	0.77778	A	0.22222	C	0.85714	A	0.14286	C	0.57576	A	0.42424	C	0.64	A	0.36	A	0.57746	C	0.42254
1003	Kukri_c13136_1363	1A	30753362	A	0.59585	C	0.40415	0.01531	A	0.83333	C	0.16667	A	0.88889	C	0.11111	A	0.8	C	0.2	A	0.66667	C	0.33333	A	0.65306	C	0.34694	C	0.58904	A	0.41096
1004	wsnp_JD_c9290_10155594	1A	30754457	C	0.72021	A	0.27979	0.01531	C	0.91667	A	0.08333	C	0.88889	A	0.11111	C	1	NA	0	C	0.84375	A	0.15625	C	0.7	A	0.3	C	0.56164	A	0.43836
1005	BobWhite_c4328_1345	1A	30765818	A	0.60317	C	0.39683	0.03571	A	0.83333	C	0.16667	A	0.88889	C	0.11111	A	0.8	C	0.2	A	0.66667	C	0.33333	A	0.65306	C	0.34694	C	0.57971	A	0.42029
1006	Kukri_c48959_528	1A	30767635	C	0.93011	A	0.06989	0.05102	C	0.91667	A	0.08333	C	1	NA	0	C	1	NA	0	C	1	NA	0	C	1	NA	0	C	0.83333	A	0.16667
1007	BS00011787_51	1A	30899481	A	0.59783	C	0.40217	0.06122	A	0.8	C	0.2	A	0.66667	C	0.33333	A	0.85714	C	0.14286	A	0.63333	C	0.36667	A	0.56	C	0.44	A	0.52174	C	0.47826
1008	Kukri_c22508_119	1A	30899953	C	0.60733	A	0.39267	0.02551	C	0.83333	A	0.16667	C	0.66667	A	0.33333	C	0.86667	A	0.13333	C	0.65625	A	0.34375	C	0.56	A	0.44	C	0.52113	A	0.47887
1009	Tdurum_contig13937_1782	1A	31332366	A	0.98446	C	0.01554	0.01531	A	1	NA	0	A	1	NA	0	A	1	NA	0	A	1	NA	0	A	0.98	C	0.02	A	0.9726	C	0.0274
1010	wsnp_Ra_c26191_35761997	1A	31333234	A	0.62162	C	0.37838	0.05612	A	0.6	C	0.4	A	0.625	C	0.375	A	0.92308	C	0.07692	A	0.66667	C	0.33333	A	0.58	C	0.42	A	0.57971	C	0.42029
1011	BS00064263_51	1A	31747374	A	0.59777	C	0.40223	0.08673	A	0.91667	C	0.08333	A	0.85714	C	0.14286	A	0.53333	C	0.46667	A	0.5625	C	0.4375	A	0.54167	C	0.45833	A	0.5873	C	0.4127
1012	CAP12_c6260_64	1A	33275716	A	0.77487	C	0.22513	0.02551	A	0.66667	C	0.33333	A	0.77778	C	0.22222	A	0.53333	C	0.46667	A	0.65625	C	0.34375	A	0.87234	C	0.12766	A	0.82432	C	0.17568
1013	CAP12_c6260_154	1A	33275786	A	0.73988	C	0.26012	0.11735	A	0.75	C	0.25	A	0.75	C	0.25	C	0.53846	A	0.46154	A	0.6129	C	0.3871	A	0.82979	C	0.17021	A	0.78689	C	0.21311
1014	Kukri_c63336_279	1A	33277505	C	0.93583	A	0.06417	0.04592	C	1	NA	0	C	1	NA	0	C	1	NA	0	C	1	NA	0	C	0.98	A	0.02	C	0.85915	A	0.14085
1015	BobWhite_c4499_153	1A	33901677	A	0.52332	C	0.47668	0.01531	A	0.66667	C	0.33333	A	0.625	C	0.375	C	0.6	A	0.4	A	0.60606	C	0.39394	A	0.58	C	0.42	C	0.57534	A	0.42466
1016	GENE-0507_285	1A	33902447	A	0.51337	C	0.48663	0.04592	C	0.75	A	0.25	A	0.55556	C	0.44444	A	0.6	C	0.4	A	0.54545	C	0.45455	C	0.51064	A	0.48936	A	0.54286	C	0.45714
1017	wsnp_BE586140A_Ta_2_1	1A	33903399	C	0.92268	A	0.07732	0.0102	C	0.91667	A	0.08333	C	1	NA	0	C	1	NA	0	C	1	NA	0	C	0.96078	A	0.03922	C	0.83333	A	0.16667
1018	BS00009885_51	1A	33904012	C	0.61635	A	0.38365	0.18878	A	0.625	C	0.375	A	0.6	C	0.4	C	0.53846	A	0.46154	C	0.58621	A	0.41379	C	0.58696	A	0.41304	C	0.7193	A	0.2807
1019	BS00084022_51	1A	33904171	C	0.5814	A	0.4186	0.12245	C	0.81818	A	0.18182	C	0.625	A	0.375	C	0.54545	A	0.45455	C	0.64516	A	0.35484	C	0.5625	A	0.4375	C	0.5082	A	0.4918
1020	GENE-0002_856	1A	34217150	C	0.51295	A	0.48705	0.01531	A	0.83333	C	0.16667	A	0.55556	C	0.44444	C	0.6	A	0.4	C	0.51515	A	0.48485	C	0.57143	A	0.42857	C	0.52055	A	0.47945
1021	IAAV4318	1A	34635248	A	0.90286	C	0.09714	0.10714	A	0.90909	C	0.09091	A	1	NA	0	A	0.84615	C	0.15385	A	0.88462	C	0.11538	A	0.93617	C	0.06383	A	0.88406	C	0.11594
1022	Excalibur_c14806_1091	1A	34712981	C	0.7772	A	0.2228	0.01531	C	0.66667	A	0.33333	C	0.66667	A	0.33333	C	0.73333	A	0.26667	C	0.84848	A	0.15152	C	0.78	A	0.22	C	0.80556	A	0.19444
1023	RAC875_c24163_501	1A	34726614	A	0.66667	C	0.33333	0.08163	A	0.58333	C	0.41667	A	0.5	C	0.5	C	0.6	A	0.4	A	0.5625	C	0.4375	A	0.77778	C	0.22222	A	0.74627	C	0.25373
1024	BS00087133_51	1A	35073415	C	0.97906	A	0.02094	0.02551	C	1	NA	0	C	1	NA	0	C	1	NA	0	C	1	NA	0	C	0.97917	A	0.02083	C	0.9589	A	0.0411
1025	BS00022604_51	1A	35073445	C	0.97861	A	0.02139	0.04592	C	1	NA	0	C	1	NA	0	C	1	NA	0	C	1	NA	0	C	0.97872	A	0.02128	C	0.9589	A	0.0411
1026	wsnp_Ex_c31983_40709866	1A	35073483	A	0.51813	C	0.48187	0.01531	A	0.91667	C	0.08333	A	0.66667	C	0.33333	C	0.66667	A	0.33333	A	0.54545	C	0.45455	C	0.5102	A	0.4898	C	0.52055	A	0.47945
1027	Kukri_c46010_872	1A	35074575	C	0.65979	A	0.34021	0.0102	A	0.58333	C	0.41667	C	0.55556	A	0.44444	C	0.66667	A	0.33333	C	0.57576	A	0.42424	C	0.63265	A	0.36735	C	0.77027	A	0.22973
1028	BS00015528_51	1A	35201254	C	0.97927	A	0.02073	0.01531	C	1	NA	0	C	1	NA	0	C	1	NA	0	C	1	NA	0	C	0.97917	A	0.02083	C	0.95946	A	0.04054
1029	IACX14648	1A	35201254	C	0.97938	A	0.02062	0.0102	C	1	NA	0	C	1	NA	0	C	1	NA	0	C	1	NA	0	C	0.97959	A	0.02041	C	0.95946	A	0.04054
1030	Tdurum_contig50355_269	1A	35201254	C	0.95028	A	0.04972	0.07653	C	1	NA	0	C	0.88889	A	0.11111	C	0.92308	A	0.07692	C	1	NA	0	C	0.87755	A	0.12245	C	0.98462	A	0.01538
1031	Ra_c22663_367	1A	35201537	C	0.92268	A	0.07732	0.0102	C	0.75	A	0.25	C	0.77778	A	0.22222	C	1	NA	0	C	0.90909	A	0.09091	C	0.94	A	0.06	C	0.94521	A	0.05479
1032	Jagger_c1036_447	1A	35201585	C	0.9418	A	0.0582	0.03571	C	1	NA	0	C	1	NA	0	C	0.92308	A	0.07692	C	0.96875	A	0.03125	C	0.87755	A	0.12245	C	0.95833	A	0.04167
1033	Tdurum_contig13946_241	1A	35552762	A	0.80928	C	0.19072	0.0102	A	0.58333	C	0.41667	A	0.77778	C	0.22222	A	1	NA	0	A	0.84848	C	0.15152	A	0.86275	C	0.13725	A	0.75	C	0.25
1034	Tdurum_contig13946_329	1A	35552850	A	0.82199	C	0.17801	0.02551	A	0.58333	C	0.41667	A	0.77778	C	0.22222	A	1	NA	0	A	0.84848	C	0.15152	A	0.88	C	0.12	A	0.77143	C	0.22857
1035	Tdurum_contig77289_179	1A	35553603	A	0.54645	C	0.45355	0.06633	A	1	NA	0	A	0.66667	C	0.33333	C	0.64286	A	0.35714	A	0.54839	C	0.45161	A	0.52083	C	0.47917	A	0.51471	C	0.48529
1036	RAC875_c53593_236	1A	35555990	A	0.96907	C	0.03093	0.0102	A	1	NA	0	A	1	NA	0	A	1	NA	0	A	1	NA	0	A	0.96078	C	0.03922	A	0.94595	C	0.05405
1037	Kukri_c82555_88	1A	35556032	C	0.57732	A	0.42268	0.0102	C	1	NA	0	C	0.66667	A	0.33333	A	0.66667	C	0.33333	C	0.60606	A	0.39394	C	0.53061	A	0.46939	C	0.56757	A	0.43243
1038	IACX1465	1A	35556110	C	0.82902	A	0.17098	0.01531	C	0.66667	A	0.33333	C	0.88889	A	0.11111	C	1	NA	0	C	0.87879	A	0.12121	C	0.86	A	0.14	C	0.76389	A	0.23611
1039	RAC875_c57353_245	1A	36319245	C	0.67526	A	0.32474	0.0102	C	0.58333	A	0.41667	C	0.77778	A	0.22222	A	0.53333	C	0.46667	C	0.6875	A	0.3125	C	0.70588	A	0.29412	C	0.68493	A	0.31507
1040	RAC875_c35052_670	1A	36335590	C	0.92935	A	0.07065	0.06122	C	0.91667	A	0.08333	C	1	NA	0	C	0.92308	A	0.07692	C	0.9697	A	0.0303	C	1	NA	0	C	0.85075	A	0.14925
1041	Ra_c24839_215	1A	36340258	C	0.70103	A	0.29897	0.0102	C	0.91667	A	0.08333	C	0.77778	A	0.22222	C	0.73333	A	0.26667	C	0.75758	A	0.24242	C	0.61224	A	0.38776	C	0.68919	A	0.31081
1042	Excalibur_c94756_540	1A	36340291	A	0.63158	C	0.36842	0.03061	A	0.75	C	0.25	A	0.875	C	0.125	A	0.78571	C	0.21429	A	0.72727	C	0.27273	A	0.61224	C	0.38776	A	0.52778	C	0.47222
1043	IAAV6	1A	36340389	C	0.70103	A	0.29897	0.0102	C	0.91667	A	0.08333	C	0.77778	A	0.22222	C	0.73333	A	0.26667	C	0.75758	A	0.24242	C	0.61224	A	0.38776	C	0.68919	A	0.31081
1044	wsnp_Ku_rep_c70742_70379526	1A	36340389	A	0.6134	C	0.3866	0.0102	A	0.75	C	0.25	A	0.77778	C	0.22222	A	0.73333	C	0.26667	A	0.72727	C	0.27273	A	0.57143	C	0.42857	A	0.52703	C	0.47297
1045	RAC875_c14066_452	1A	36343645	A	0.66146	C	0.33854	0.02041	C	0.66667	A	0.33333	C	0.55556	A	0.44444	A	0.66667	C	0.33333	A	0.63636	C	0.36364	A	0.7	C	0.3	A	0.73239	C	0.26761
1046	Tdurum_contig11572_931	1A	36577825	A	0.8805	C	0.1195	0.18878	A	0.88889	C	0.11111	A	1	NA	0	A	0.90909	C	0.09091	A	0.83871	C	0.16129	A	0.91667	C	0.08333	A	0.85185	C	0.14815
1047	Kukri_c7579_749	1A	37210725	C	0.91209	A	0.08791	0.07143	C	0.66667	A	0.33333	C	0.75	A	0.25	C	0.76923	A	0.23077	C	0.96774	A	0.03226	C	0.97872	A	0.02128	C	0.91667	A	0.08333
1048	Kukri_c7579_559	1A	37210915	C	0.6943	A	0.3057	0.01531	A	0.66667	C	0.33333	A	0.55556	C	0.44444	C	0.64286	A	0.35714	C	0.63636	A	0.36364	C	0.72	A	0.28	C	0.80822	A	0.19178
1049	Excalibur_c4887_1814	1A	37820098	C	0.68478	A	0.31522	0.06122	A	0.66667	C	0.33333	A	0.55556	C	0.44444	C	0.73333	A	0.26667	C	0.66667	A	0.33333	C	0.71739	A	0.28261	C	0.76119	A	0.23881
1050	wsnp_CAP12_c633_339740	1A	37829397	C	0.51235	A	0.48765	0.17347	A	0.83333	C	0.16667	A	0.625	C	0.375	A	0.66667	C	0.33333	A	0.62069	C	0.37931	C	0.60976	A	0.39024	C	0.64407	A	0.35593
1051	RAC875_c8271_1469	1A	38215517	A	0.59162	C	0.40838	0.02551	A	0.83333	C	0.16667	A	0.77778	C	0.22222	A	0.6	C	0.4	A	0.59375	C	0.40625	A	0.52083	C	0.47917	A	0.57534	C	0.42466
1052	Excalibur_c28016_132	1A	38215536	C	0.6134	A	0.3866	0.0102	C	0.83333	A	0.16667	C	0.77778	A	0.22222	C	0.6	A	0.4	C	0.60606	A	0.39394	C	0.54	A	0.46	C	0.61644	A	0.38356
1053	RAC875_c10090_963	1A	38216024	A	0.69948	C	0.30052	0.01531	C	0.66667	A	0.33333	C	0.55556	A	0.44444	A	0.66667	C	0.33333	A	0.63636	C	0.36364	A	0.73469	C	0.26531	A	0.80822	C	0.19178
1054	RAC875_c8271_887	1A	38216099	A	0.59375	C	0.40625	0.02041	A	0.83333	C	0.16667	A	0.77778	C	0.22222	A	0.6	C	0.4	A	0.60606	C	0.39394	A	0.52083	C	0.47917	A	0.57534	C	0.42466
1055	RAC875_rep_c111911_116	1A	38216870	A	0.69588	C	0.30412	0.0102	C	0.66667	A	0.33333	C	0.55556	A	0.44444	A	0.64286	C	0.35714	A	0.63636	C	0.36364	A	0.72549	C	0.27451	A	0.80822	C	0.19178
1056	wsnp_Ku_c34659_43981982	1A	38217575	A	0.67456	C	0.32544	0.13776	A	1	NA	0	A	0.875	C	0.125	C	0.69231	A	0.30769	A	0.58065	C	0.41935	A	0.70732	C	0.29268	A	0.68254	C	0.31746
1057	RAC875_c25101_644	1A	38217897	C	0.56831	A	0.43169	0.06633	C	0.77778	A	0.22222	C	0.71429	A	0.28571	C	0.6	A	0.4	C	0.60606	A	0.39394	C	0.53061	A	0.46939	C	0.53623	A	0.46377
1058	wsnp_Ex_c6417_11155739	1A	38218276	A	0.62637	C	0.37363	0.07143	A	0.77778	C	0.22222	A	0.75	C	0.25	A	0.6	C	0.4	A	0.60606	C	0.39394	A	0.55102	C	0.44898	A	0.66667	C	0.33333
1059	Kukri_c105601_74	1A	38223012	A	0.57219	C	0.42781	0.04592	A	0.8	C	0.2	A	0.71429	C	0.28571	A	0.53846	C	0.46154	A	0.60606	C	0.39394	A	0.5098	C	0.4902	A	0.56338	C	0.43662
1060	Tdurum_contig11004_400	1A	38843642	C	0.92222	A	0.07778	0.08163	C	0.75	A	0.25	C	0.88889	A	0.11111	C	0.84615	A	0.15385	C	0.96552	A	0.03448	C	1	NA	0	C	0.89552	A	0.10448
1061	Tdurum_contig11004_613	1A	38844654	A	0.96939	C	0.03061	0	A	0.75	C	0.25	A	0.88889	C	0.11111	A	1	NA	0	A	0.9697	C	0.0303	A	1	NA	0	A	0.98649	C	0.01351
1062	BS00012392_51	1A	38847268	C	0.88889	A	0.11111	0.17347	C	0.71429	A	0.28571	C	0.75	A	0.25	C	0.71429	A	0.28571	C	0.80645	A	0.19355	C	0.93878	A	0.06122	C	0.96429	A	0.03571
1063	Excalibur_c7237_1208	1A	38848266	C	0.69588	A	0.30412	0.0102	A	0.66667	C	0.33333	A	0.55556	C	0.44444	C	0.66667	A	0.33333	C	0.625	A	0.375	C	0.72549	A	0.27451	C	0.80822	A	0.19178
1064	Tdurum_contig61515_259	1A	38848663	A	0.96907	C	0.03093	0.0102	A	0.75	C	0.25	A	1	NA	0	A	1	NA	0	A	0.9697	C	0.0303	A	1	NA	0	A	0.9726	C	0.0274
1065	BS00029346_51	1A	39776886	A	0.51099	C	0.48901	0.07143	C	0.54545	A	0.45455	C	0.875	A	0.125	A	0.53333	C	0.46667	A	0.5	C	0.5	C	0.52941	A	0.47059	A	0.61905	C	0.38095
1066	IAAV3890	1A	40639280	C	0.58757	A	0.41243	0.09694	A	0.81818	C	0.18182	A	0.625	C	0.375	C	0.57143	A	0.42857	A	0.51613	C	0.48387	C	0.65306	A	0.34694	C	0.69355	A	0.30645
1067	Kukri_c52742_114	1A	40984539	A	0.7125	C	0.2875	0.18367	C	0.55556	A	0.44444	A	0.57143	C	0.42857	A	0.71429	C	0.28571	A	0.51852	C	0.48148	A	0.725	C	0.275	A	0.83871	C	0.16129
1068	RAC875_c26747_243	1A	40984611	A	0.55789	C	0.44211	0.03061	C	0.83333	A	0.16667	C	0.625	A	0.375	A	0.53333	C	0.46667	C	0.53125	A	0.46875	A	0.62745	C	0.37255	A	0.64286	C	0.35714
1069	IACX1592	1A	40999292	C	0.57979	A	0.42021	0.04082	C	0.58333	A	0.41667	A	0.66667	C	0.33333	C	0.57143	A	0.42857	C	0.58621	A	0.41379	A	0.52	C	0.48	C	0.69444	A	0.30556
1070	Excalibur_c46833_204	1A	41000512	A	0.60209	C	0.39791	0.02551	A	0.58333	C	0.41667	A	0.77778	C	0.22222	C	0.57143	A	0.42857	A	0.5625	C	0.4375	A	0.63265	C	0.36735	A	0.60274	C	0.39726
1071	RAC875_c89908_105	1A	41001148	A	0.57692	C	0.42308	0.07143	A	0.58333	C	0.41667	A	0.77778	C	0.22222	C	0.61538	A	0.38462	A	0.53333	C	0.46667	A	0.5814	C	0.4186	A	0.58904	C	0.41096
1072	TA003773-0807	1A	41663379	C	0.59783	A	0.40217	0.06122	C	0.7	A	0.3	A	0.66667	C	0.33333	C	0.57143	A	0.42857	C	0.54839	A	0.45161	A	0.52941	C	0.47059	C	0.75	A	0.25
1073	Kukri_rep_c109931_197	1A	43627289	A	0.9711	C	0.0289	0.11735	A	1	NA	0	A	1	NA	0	A	1	NA	0	A	1	NA	0	A	0.95833	C	0.04167	A	0.95082	C	0.04918
1074	RFL_Contig5444_1284	1A	43975817	C	0.97949	A	0.02051	0.0051	C	1	NA	0	C	1	NA	0	C	1	NA	0	C	1	NA	0	C	0.98039	A	0.01961	C	0.9589	A	0.0411
1075	BobWhite_c48490_241	1A	43979096	C	0.95238	A	0.04762	0.14286	C	1	NA	0	C	1	NA	0	C	0.9	A	0.1	C	0.92857	A	0.07143	C	0.95238	A	0.04762	C	0.97015	A	0.02985
1076	Tdurum_contig37488_126	1A	43980101	A	0.97917	C	0.02083	0.02041	A	1	NA	0	A	1	NA	0	A	1	NA	0	A	1	NA	0	A	0.97959	C	0.02041	A	0.9589	C	0.0411
1077	Kukri_c54074_178	1A	44015021	A	0.66146	C	0.33854	0.02041	A	0.83333	C	0.16667	A	0.77778	C	0.22222	A	0.6	C	0.4	A	0.65625	C	0.34375	A	0.61224	C	0.38776	A	0.65753	C	0.34247
1078	IAAV8987	1A	44171205	A	0.56771	C	0.43229	0.02041	A	0.83333	C	0.16667	A	0.66667	C	0.33333	C	0.71429	A	0.28571	C	0.5625	A	0.4375	A	0.62	C	0.38	A	0.57534	C	0.42466
1079	Tdurum_contig47183_205	1A	44519518	A	0.66061	C	0.33939	0.15816	A	0.9	C	0.1	A	0.85714	C	0.14286	C	0.6	A	0.4	C	0.54839	A	0.45161	A	0.70213	C	0.29787	A	0.7069	C	0.2931
1080	TA004545-0174	1A	44772373	C	0.73158	A	0.26842	0.03061	C	0.91667	A	0.08333	C	0.77778	A	0.22222	A	0.71429	C	0.28571	C	0.6129	A	0.3871	C	0.77551	A	0.22449	C	0.79452	A	0.20548
1081	BobWhite_c816_289	1A	44809990	A	0.63158	C	0.36842	0.03061	A	0.83333	C	0.16667	A	0.77778	C	0.22222	A	0.57143	C	0.42857	A	0.65625	C	0.34375	A	0.58824	C	0.41176	A	0.6	C	0.4
1082	IAAV4794	1A	44810467	A	0.58824	C	0.41176	0.13265	A	0.75	C	0.25	A	0.6	C	0.4	A	0.57143	C	0.42857	A	0.64516	C	0.35484	A	0.5625	C	0.4375	A	0.55556	C	0.44444
1083	Excalibur_c46695_219	1A	44928075	C	0.63212	A	0.36788	0.01531	C	0.83333	A	0.16667	C	0.77778	A	0.22222	C	0.53333	A	0.46667	C	0.64516	A	0.35484	C	0.58824	A	0.41176	C	0.61644	A	0.38356
1084	RFL_Contig3232_1224	1A	48357746	A	0.55556	C	0.44444	0.03571	A	0.58333	C	0.41667	A	0.66667	C	0.33333	C	0.57143	A	0.42857	C	0.5625	A	0.4375	A	0.68	C	0.32	A	0.51429	C	0.48571
1085	RFL_Contig3232_1308	1A	48357830	A	0.97895	C	0.02105	0.03061	A	1	NA	0	A	1	NA	0	A	1	NA	0	A	1	NA	0	A	0.97959	C	0.02041	A	0.95714	C	0.04286
1086	BS00067339_51	1A	48794458	C	0.54237	A	0.45763	0.09694	A	0.58333	C	0.41667	C	0.66667	A	0.33333	C	0.71429	A	0.28571	C	0.64516	A	0.35484	A	0.52083	C	0.47917	C	0.53125	A	0.46875
1087	RAC875_c65431_351	1A	48796263	A	0.58549	C	0.41451	0.01531	A	0.58333	C	0.41667	A	0.66667	C	0.33333	C	0.53333	A	0.46667	C	0.5625	A	0.4375	A	0.68627	C	0.31373	A	0.58333	C	0.41667
1088	Kukri_c51050_444	1A	48797528	C	0.80606	A	0.19394	0.15816	C	0.875	A	0.125	C	0.83333	A	0.16667	C	1	NA	0	C	0.89655	A	0.10345	C	0.76596	A	0.23404	C	0.75806	A	0.24194
1089	Excalibur_c12215_352	1A	48797920	A	0.50785	C	0.49215	0.02551	A	0.58333	C	0.41667	A	0.55556	C	0.44444	C	0.71429	A	0.28571	C	0.625	A	0.375	A	0.56	C	0.44	A	0.54167	C	0.45833
1090	Kukri_c4900_3100	1A	48797924	A	0.66049	C	0.33951	0.17347	A	0.66667	C	0.33333	A	0.85714	C	0.14286	C	0.69231	A	0.30769	A	0.51613	C	0.48387	A	0.69388	C	0.30612	A	0.76923	C	0.23077
1091	Kukri_c53962_102	1A	49751250	A	0.97927	C	0.02073	0.01531	A	1	NA	0	A	1	NA	0	A	1	NA	0	A	1	NA	0	A	0.98039	C	0.01961	A	0.9589	C	0.0411
1092	BS00110151_51	1A	49771409	A	0.58333	C	0.41667	0.02041	A	0.58333	C	0.41667	A	0.75	C	0.25	C	0.57143	A	0.42857	C	0.5625	A	0.4375	A	0.68	C	0.32	A	0.58108	C	0.41892
1093	BS00109971_51	1A	49771466	C	0.98462	A	0.01538	0.0051	C	1	NA	0	C	1	NA	0	C	1	NA	0	C	1	NA	0	C	0.98039	A	0.01961	C	0.9726	A	0.0274
1094	Kukri_c53398_200	1A	50141117	C	0.64433	A	0.35567	0.0102	C	0.83333	A	0.16667	C	0.77778	A	0.22222	C	0.6	A	0.4	C	0.69697	A	0.30303	C	0.58	A	0.42	C	0.61644	A	0.38356
1095	Kukri_c29134_108	1A	50283696	C	0.56915	A	0.43085	0.04082	C	0.58333	A	0.41667	C	0.75	A	0.25	A	0.53333	C	0.46667	A	0.58065	C	0.41935	C	0.65306	A	0.34694	C	0.56338	A	0.43662
1096	Tdurum_contig5008_635	1A	50344225	C	0.56383	A	0.43617	0.04082	C	0.58333	A	0.41667	C	0.66667	A	0.33333	A	0.57143	C	0.42857	A	0.5625	C	0.4375	C	0.67347	A	0.32653	C	0.54286	A	0.45714
1097	Tdurum_contig5008_556	1A	50344304	C	0.63068	A	0.36932	0.10204	C	0.58333	A	0.41667	C	0.66667	A	0.33333	C	0.53846	A	0.46154	C	0.51852	A	0.48148	C	0.73913	A	0.26087	C	0.61194	A	0.38806
1098	Kukri_c24648_262	1A	50358542	C	0.64615	A	0.35385	0.0051	C	0.83333	A	0.16667	C	0.77778	A	0.22222	C	0.6	A	0.4	C	0.69697	A	0.30303	C	0.58	A	0.42	C	0.62162	A	0.37838
1099	Tdurum_contig69753_513	1A	50376028	A	0.57368	C	0.42632	0.03061	A	0.58333	C	0.41667	A	0.66667	C	0.33333	C	0.57143	A	0.42857	C	0.5625	A	0.4375	A	0.68	C	0.32	A	0.56338	C	0.43662
1100	Kukri_c26731_312	1A	51136241	C	0.97949	A	0.02051	0.0051	C	1	NA	0	C	1	NA	0	C	1	NA	0	C	1	NA	0	C	0.98039	A	0.01961	C	0.9589	A	0.0411
1101	tplb0052b04_1104	1A	51322989	A	0.97326	C	0.02674	0.04592	A	1	NA	0	A	1	NA	0	A	1	NA	0	A	0.9697	C	0.0303	A	0.97826	C	0.02174	A	0.95775	C	0.04225
1102	CAP7_c2317_217	1A	51336303	C	0.50286	A	0.49714	0.10714	A	0.5	C	0.5	A	0.57143	C	0.42857	C	0.75	A	0.25	C	0.625	A	0.375	A	0.64583	C	0.35417	C	0.53125	A	0.46875
1103	Kukri_c23985_229	1A	51528332	A	0.51381	C	0.48619	0.07653	A	0.54545	C	0.45455	A	0.66667	C	0.33333	C	0.64286	A	0.35714	C	0.63333	A	0.36667	A	0.56818	C	0.43182	A	0.53521	C	0.46479
1104	TA005390-1205	1A	51531281	C	0.97949	A	0.02051	0.0051	C	1	NA	0	C	1	NA	0	C	1	NA	0	C	1	NA	0	C	0.98039	A	0.01961	C	0.95946	A	0.04054
1105	BS00104686_51	1A	51531428	C	0.97895	A	0.02105	0.03061	C	1	NA	0	C	1	NA	0	C	1	NA	0	C	1	NA	0	C	0.97826	A	0.02174	C	0.95946	A	0.04054
1106	Jagger_c5906_333	1A	51531642	C	0.97838	A	0.02162	0.05612	C	1	NA	0	C	1	NA	0	C	1	NA	0	C	1	NA	0	C	0.97826	A	0.02174	C	0.95714	A	0.04286
1107	BS00023056_51	1A	51531649	A	0.97802	C	0.02198	0.07143	A	1	NA	0	A	1	NA	0	A	1	NA	0	A	1	NA	0	A	0.97561	C	0.02439	A	0.95833	C	0.04167
1108	BobWhite_rep_c66800_54	1A	51532045	A	0.94536	C	0.05464	0.06633	A	1	NA	0	A	1	NA	0	A	1	NA	0	A	1	NA	0	A	0.81395	C	0.18605	A	0.97297	C	0.02703
1109	Tdurum_contig25384_530	1A	51646395	A	0.97849	C	0.02151	0.05102	A	1	NA	0	A	1	NA	0	A	1	NA	0	A	1	NA	0	A	0.98	C	0.02	A	0.95522	C	0.04478
1110	Excalibur_c47654_70	1A	51646485	A	0.58378	C	0.41622	0.05612	A	0.63636	C	0.36364	A	0.66667	C	0.33333	C	0.64286	A	0.35714	C	0.59375	A	0.40625	A	0.6875	C	0.3125	A	0.6087	C	0.3913
1111	BS00022521_51	1A	51701347	A	0.97423	C	0.02577	0.0102	A	1	NA	0	A	1	NA	0	A	1	NA	0	A	1	NA	0	A	0.98039	C	0.01961	A	0.94595	C	0.05405
1112	BobWhite_c4646_119	1A	51701902	C	0.55851	A	0.44149	0.04082	C	0.58333	A	0.41667	C	0.66667	A	0.33333	A	0.64286	C	0.35714	A	0.6129	C	0.3871	C	0.67347	A	0.32653	C	0.56338	A	0.43662
1113	IACX5982	1A	51701971	C	0.55789	A	0.44211	0.03061	C	0.58333	A	0.41667	C	0.66667	A	0.33333	A	0.64286	C	0.35714	A	0.59375	C	0.40625	C	0.66667	A	0.33333	C	0.56164	A	0.43836
1114	Tdurum_contig25732_112	1A	51801167	A	0.97906	C	0.02094	0.02551	A	1	NA	0	A	1	NA	0	A	1	NA	0	A	1	NA	0	A	0.97872	C	0.02128	A	0.95946	C	0.04054
1115	RAC875_c5544_725	1A	51827440	C	0.97714	A	0.02286	0.10714	C	1	NA	0	C	1	NA	0	C	1	NA	0	C	1	NA	0	C	0.97959	A	0.02041	C	0.95082	A	0.04918
1116	RAC875_c5544_4156	1A	51836941	C	0.5445	A	0.4555	0.02551	C	0.58333	A	0.41667	C	0.66667	A	0.33333	A	0.64286	C	0.35714	A	0.59375	C	0.40625	C	0.66	A	0.34	C	0.52778	A	0.47222
1117	BobWhite_c6812_144	1A	51911082	A	0.97906	C	0.02094	0.02551	A	1	NA	0	A	1	NA	0	A	1	NA	0	A	1	NA	0	A	0.97872	C	0.02128	A	0.95946	C	0.04054
1118	RAC875_c118477_79	1A	52072703	A	0.98413	C	0.01587	0.03571	A	1	NA	0	A	1	NA	0	A	1	NA	0	A	1	NA	0	A	0.97872	C	0.02128	A	0.97183	C	0.02817
1119	wsnp_Ex_c12117_19381493	1A	52075080	C	0.94737	A	0.05263	0.03061	C	0.75	A	0.25	C	0.875	A	0.125	C	0.93333	A	0.06667	C	0.90625	A	0.09375	C	0.97872	A	0.02128	C	0.98649	A	0.01351
1120	Ra_c56967_900	1A	52075539	C	0.9433	A	0.0567	0.0102	C	0.75	A	0.25	C	0.77778	A	0.22222	C	0.93333	A	0.06667	C	0.90625	A	0.09375	C	0.98	A	0.02	C	0.98649	A	0.01351
1121	RAC875_c42365_61	1A	52541083	C	0.96648	A	0.03352	0.08673	C	0.81818	A	0.18182	C	0.88889	A	0.11111	C	0.92308	A	0.07692	C	0.96875	A	0.03125	C	0.97872	A	0.02128	C	1	NA	0
1122	BS00011205_51	1A	54231816	C	0.52747	A	0.47253	0.07143	C	0.75	A	0.25	C	0.66667	A	0.33333	A	0.5	C	0.5	C	0.6129	A	0.3871	C	0.52381	A	0.47619	A	0.55556	C	0.44444
1123	TA002846-0949	1A	56514264	C	0.94845	A	0.05155	0.0102	C	0.83333	A	0.16667	C	0.875	A	0.125	C	0.93333	A	0.06667	C	0.90909	A	0.09091	C	0.98039	A	0.01961	C	0.9726	A	0.0274
1124	TA001473-0980	1A	56581160	A	0.96648	C	0.03352	0.08673	A	1	NA	0	A	1	NA	0	A	1	NA	0	A	1	NA	0	A	0.97959	C	0.02041	A	0.92424	C	0.07576
1125	wsnp_BE445121A_Ta_1_8	1A	56859037	C	0.93785	A	0.06215	0.09694	C	0.83333	A	0.16667	C	0.77778	A	0.22222	C	0.92308	A	0.07692	C	0.89655	A	0.10345	C	0.97917	A	0.02083	C	0.96923	A	0.03077
1126	BS00070522_51	1A	59706663	A	0.96825	C	0.03175	0.03571	A	1	NA	0	A	1	NA	0	A	1	NA	0	A	1	NA	0	A	0.97959	C	0.02041	A	0.93243	C	0.06757
1127	IACX16878	1A	59798657	A	0.97917	C	0.02083	0.02041	A	1	NA	0	A	1	NA	0	A	1	NA	0	A	1	NA	0	A	0.97959	C	0.02041	A	0.9589	C	0.0411
1128	Tdurum_contig11824_416	1A	59800439	C	0.97849	A	0.02151	0.05102	C	1	NA	0	C	1	NA	0	C	1	NA	0	C	1	NA	0	C	0.97872	A	0.02128	C	0.95652	A	0.04348
1129	Tdurum_contig11824_281	1A	59800676	C	0.97872	A	0.02128	0.04082	C	1	NA	0	C	1	NA	0	C	1	NA	0	C	1	NA	0	C	0.97778	A	0.02222	C	0.9589	A	0.0411
1130	RAC875_c10659_1539	1A	60255059	C	0.90526	A	0.09474	0.03061	C	1	NA	0	C	1	NA	0	C	0.8	A	0.2	C	0.90909	A	0.09091	C	0.94	A	0.06	C	0.87143	A	0.12857
1131	RAC875_c10659_570	1A	60259434	A	0.96791	C	0.03209	0.04592	A	1	NA	0	A	1	NA	0	A	1	NA	0	A	1	NA	0	A	0.97778	C	0.02222	A	0.93151	C	0.06849
1132	tplb0038o14_241	1A	60612243	C	0.97838	A	0.02162	0.05612	C	1	NA	0	C	1	NA	0	C	1	NA	0	C	1	NA	0	C	0.97778	A	0.02222	C	0.95714	A	0.04286
1133	TA001211-0664	1A	60659332	A	0.97382	C	0.02618	0.02551	A	1	NA	0	A	1	NA	0	A	1	NA	0	A	1	NA	0	A	0.98	C	0.02	A	0.94444	C	0.05556
1134	Kukri_c18052_356	1A	60659342	C	0.89529	A	0.10471	0.02551	C	0.91667	A	0.08333	C	1	NA	0	C	0.8	A	0.2	C	0.90909	A	0.09091	C	0.92157	A	0.07843	C	0.87143	A	0.12857
1135	Kukri_c81766_686	1A	60660188	C	0.89175	A	0.10825	0.0102	C	0.91667	A	0.08333	C	1	NA	0	C	0.8	A	0.2	C	0.9375	A	0.0625	C	0.92157	A	0.07843	C	0.84932	A	0.15068
1136	Ex_c68770_506	1A	60662877	C	0.94388	A	0.05612	0	C	0.83333	A	0.16667	C	0.77778	A	0.22222	C	0.93333	A	0.06667	C	0.90909	A	0.09091	C	0.98039	A	0.01961	C	0.97297	A	0.02703
1137	BS00003839_51	1A	60663751	A	0.89119	C	0.10881	0.01531	A	0.91667	C	0.08333	A	1	NA	0	A	0.8	C	0.2	A	0.90625	C	0.09375	A	0.94	C	0.06	A	0.84932	C	0.15068
1138	Kukri_c74724_548	1A	60782090	C	0.83422	A	0.16578	0.04592	C	0.81818	A	0.18182	C	0.88889	A	0.11111	C	0.92308	A	0.07692	C	0.90323	A	0.09677	C	0.86	A	0.14	C	0.77778	A	0.22222
1139	BS00062723_51	1A	61187812	A	0.97884	C	0.02116	0.03571	A	1	NA	0	A	1	NA	0	A	1	NA	0	A	1	NA	0	A	0.97872	C	0.02128	A	0.95946	C	0.04054
1140	Kukri_c25500_879	1A	61322811	C	0.88889	A	0.11111	0.03571	C	1	NA	0	C	1	NA	0	C	0.8	A	0.2	C	0.90909	A	0.09091	C	0.92	A	0.08	C	0.83824	A	0.16176
1141	RAC875_c13454_1256	1A	61385064	C	0.97423	A	0.02577	0.0102	C	1	NA	0	C	1	NA	0	C	1	NA	0	C	1	NA	0	C	0.98	A	0.02	C	0.94595	A	0.05405
1142	Ku_c7557_607	1A	61386230	C	0.86842	A	0.13158	0.03061	C	1	NA	0	C	1	NA	0	C	0.8	A	0.2	C	0.90625	A	0.09375	C	0.89583	A	0.10417	C	0.80556	A	0.19444
1143	Excalibur_c6213_689	1A	61611623	A	0.97647	C	0.02353	0.13265	A	1	NA	0	A	1	NA	0	A	1	NA	0	A	1	NA	0	A	0.97959	C	0.02041	A	0.94915	C	0.05085
1144	BobWhite_c13378_662	1A	62091649	A	0.97409	C	0.02591	0.01531	A	1	NA	0	A	1	NA	0	A	1	NA	0	A	1	NA	0	A	0.97917	C	0.02083	A	0.94595	C	0.05405
1145	RAC875_c56796_114	1A	62334395	C	0.97802	A	0.02198	0.07143	C	1	NA	0	C	1	NA	0	C	1	NA	0	C	1	NA	0	C	0.97727	A	0.02273	C	0.95775	A	0.04225
1146	Kukri_c5299_462	1A	62819807	A	0.97917	C	0.02083	0.02041	A	1	NA	0	A	1	NA	0	A	1	NA	0	A	1	NA	0	A	0.97959	C	0.02041	A	0.9589	C	0.0411
1147	Kukri_c5299_341	1A	62819928	A	0.89362	C	0.10638	0.04082	A	0.90909	C	0.09091	A	1	NA	0	A	0.8	C	0.2	A	0.90909	C	0.09091	A	0.92157	C	0.07843	A	0.86957	C	0.13043
1148	BS00042335_51	1A	63374989	A	0.96203	C	0.03797	0.19388	A	1	NA	0	A	1	NA	0	A	1	NA	0	A	1	NA	0	A	0.95745	C	0.04255	A	0.92	C	0.08
1149	JD_c6297_810	1A	65063241	C	0.97436	A	0.02564	0.0051	C	1	NA	0	C	1	NA	0	C	1	NA	0	C	1	NA	0	C	0.98039	A	0.01961	C	0.94521	A	0.05479
1150	Tdurum_contig14418_1242	1A	65067326	C	0.95055	A	0.04945	0.07143	C	0.91667	A	0.08333	C	1	NA	0	C	1	NA	0	C	0.96774	A	0.03226	C	0.88372	A	0.11628	C	0.97143	A	0.02857
1151	Excalibur_c2541_874	1A	65497234	C	0.85052	A	0.14948	0.0102	C	1	NA	0	C	1	NA	0	C	0.8	A	0.2	C	0.87879	A	0.12121	C	0.88	A	0.12	C	0.78378	A	0.21622
1152	BS00067444_51	1A	65497332	C	0.97449	A	0.02551	0	C	1	NA	0	C	1	NA	0	C	1	NA	0	C	1	NA	0	C	0.98039	A	0.01961	C	0.94595	A	0.05405
1153	wsnp_Ex_c2181_4089639	1A	67023926	A	0.83598	C	0.16402	0.03571	A	0.83333	C	0.16667	A	0.77778	C	0.22222	A	0.93333	C	0.06667	A	0.90625	C	0.09375	A	0.875	C	0.125	A	0.76056	C	0.23944
1154	wsnp_Ex_c2181_4089788	1A	67024185	A	0.84456	C	0.15544	0.01531	A	0.83333	C	0.16667	A	0.77778	C	0.22222	A	0.93333	C	0.06667	A	0.90909	C	0.09091	A	0.90196	C	0.09804	A	0.76056	C	0.23944
1155	wsnp_CAP11_c23_61357	1A	67119229	A	0.84375	C	0.15625	0.18367	A	0.83333	C	0.16667	A	0.77778	C	0.22222	A	0.91667	C	0.08333	A	0.89286	C	0.10714	A	0.88372	C	0.11628	A	0.78182	C	0.21818
1156	Kukri_c6027_66	1A	67119365	A	0.82682	C	0.17318	0.08673	A	1	NA	0	A	1	NA	0	A	0.78571	C	0.21429	A	0.86667	C	0.13333	A	0.85714	C	0.14286	A	0.75758	C	0.24242
1157	Kukri_rep_c112099_98	1A	67119445	C	0.84456	A	0.15544	0.01531	C	1	NA	0	C	1	NA	0	C	0.8	A	0.2	C	0.87097	A	0.12903	C	0.88	A	0.12	C	0.78378	A	0.21622
1158	IAAV4349	1A	67139650	C	0.82723	A	0.17277	0.02551	C	1	NA	0	C	1	NA	0	C	0.8	A	0.2	C	0.875	A	0.125	C	0.87234	A	0.12766	C	0.74324	A	0.25676
1159	BobWhite_rep_c50112_99	1A	67674897	C	0.97409	A	0.02591	0.01531	C	1	NA	0	C	1	NA	0	C	1	NA	0	C	1	NA	0	C	0.97959	A	0.02041	C	0.94595	A	0.05405
1160	Excalibur_c32472_263	1A	68198569	C	0.94652	A	0.05348	0.04592	C	1	NA	0	C	0.88889	A	0.11111	C	0.93333	A	0.06667	C	0.93548	A	0.06452	C	0.93182	A	0.06818	C	0.95946	A	0.04054
1161	wsnp_Ex_c24686_33941368	1A	69295672	A	0.83696	C	0.16304	0.06122	A	0.8	C	0.2	A	0.75	C	0.25	A	0.92857	C	0.07143	A	0.90909	C	0.09091	A	0.9	C	0.1	A	0.74627	C	0.25373
1162	BS00110530_51	1A	69295832	C	0.97436	A	0.02564	0.0051	C	1	NA	0	C	1	NA	0	C	1	NA	0	C	1	NA	0	C	0.98039	A	0.01961	C	0.94595	A	0.05405
1163	GENE-0025_338	1A	71574989	A	0.97814	C	0.02186	0.06633	A	1	NA	0	A	1	NA	0	A	1	NA	0	A	1	NA	0	A	0.98039	C	0.01961	A	0.95455	C	0.04545
1164	BobWhite_c19204_92	1A	73456057	A	0.97714	C	0.02286	0.10714	A	1	NA	0	A	1	NA	0	A	1	NA	0	A	1	NA	0	A	0.97826	C	0.02174	A	0.95238	C	0.04762
1165	GENE-0539_177	1A	75148521	A	0.6763	C	0.3237	0.11735	A	0.8	C	0.2	A	1	NA	0	A	0.66667	C	0.33333	A	0.5	C	0.5	C	0.52174	A	0.47826	A	0.84375	C	0.15625
1166	TA003204-1339	1A	75661501	C	0.97959	A	0.02041	0	C	1	NA	0	C	1	NA	0	C	1	NA	0	C	1	NA	0	C	0.98039	A	0.01961	C	0.95946	A	0.04054
1167	Ku_c60287_908	1A	75675356	A	0.83938	C	0.16062	0.01531	A	1	NA	0	A	1	NA	0	A	0.8	C	0.2	A	0.875	C	0.125	A	0.86275	C	0.13725	A	0.77778	C	0.22222
1168	IAAV1554	1A	75690159	C	0.97423	A	0.02577	0.0102	C	1	NA	0	C	1	NA	0	C	1	NA	0	C	1	NA	0	C	0.98039	A	0.01961	C	0.94444	A	0.05556
1169	Tdurum_contig12173_180	1A	75717195	C	0.98305	A	0.01695	0.09694	C	1	NA	0	C	1	NA	0	C	1	NA	0	C	1	NA	0	C	0.97917	A	0.02083	C	0.96875	A	0.03125
1170	wsnp_Ex_c20975_30093038	1A	78071234	A	0.85052	C	0.14948	0.0102	A	1	NA	0	A	1	NA	0	A	0.8	C	0.2	A	0.90625	C	0.09375	A	0.88	C	0.12	A	0.78378	C	0.21622
1171	IAAV4723	1A	78071578	C	0.97409	A	0.02591	0.01531	C	1	NA	0	C	1	NA	0	C	1	NA	0	C	1	NA	0	C	0.97959	A	0.02041	C	0.94595	A	0.05405
1172	Ex_c29914_480	1A	78385026	C	0.93846	A	0.06154	0.0051	C	0.83333	A	0.16667	C	0.77778	A	0.22222	C	0.92857	A	0.07143	C	0.90909	A	0.09091	C	0.98039	A	0.01961	C	0.95946	A	0.04054
1173	TA016320-0412	1A	78839193	C	0.97895	A	0.02105	0.03061	C	1	NA	0	C	1	NA	0	C	1	NA	0	C	1	NA	0	C	0.97917	A	0.02083	C	0.95833	A	0.04167
1174	wsnp_Ex_rep_c103028_88077819	1A	78839705	C	0.97368	A	0.02632	0.03061	C	1	NA	0	C	0.875	A	0.125	C	0.93333	A	0.06667	C	0.9375	A	0.0625	C	0.98039	A	0.01961	C	1	NA	0
1175	Ku_c13532_1765	1A	78848583	A	0.83516	C	0.16484	0.07143	A	1	NA	0	A	1	NA	0	A	0.8	C	0.2	A	0.875	C	0.125	A	0.86	C	0.14	A	0.75806	C	0.24194
1176	Ku_c13532_1753	1A	78848591	A	0.8125	C	0.1875	0.02041	A	1	NA	0	A	1	NA	0	A	0.8	C	0.2	A	0.90625	C	0.09375	A	0.84314	C	0.15686	A	0.71233	C	0.28767
1177	Kukri_c22635_451	1A	80135952	A	0.91935	C	0.08065	0.05102	A	1	NA	0	A	0.875	C	0.125	A	1	NA	0	A	0.9375	C	0.0625	A	0.88235	C	0.11765	A	0.92647	C	0.07353
1178	RAC875_rep_c75626_232	1A	82029639	C	0.97701	A	0.02299	0.11224	C	1	NA	0	C	1	NA	0	C	1	NA	0	C	1	NA	0	C	0.98	A	0.02	C	0.95082	A	0.04918
1179	IAAV8409	1A	82030107	A	0.97423	C	0.02577	0.0102	A	1	NA	0	A	1	NA	0	A	1	NA	0	A	1	NA	0	A	0.98	C	0.02	A	0.94595	C	0.05405
1180	IAAV6503	1A	82624757	C	0.98454	A	0.01546	0.0102	C	1	NA	0	C	1	NA	0	C	1	NA	0	C	1	NA	0	C	0.98039	A	0.01961	C	0.9726	A	0.0274
1181	Excalibur_c73922_109	1A	83666737	C	0.72775	A	0.27225	0.02551	C	0.66667	A	0.33333	C	0.66667	A	0.33333	C	0.86667	A	0.13333	C	0.71875	A	0.28125	C	0.76	A	0.24	C	0.70423	A	0.29577
1182	JD_c3173_1128	1A	84826220	A	0.97436	C	0.02564	0.0051	A	1	NA	0	A	1	NA	0	A	1	NA	0	A	1	NA	0	A	0.98	C	0.02	A	0.94595	C	0.05405
1183	IAAV814	1A	84829767	A	0.9433	C	0.0567	0.0102	A	0.83333	C	0.16667	A	0.77778	C	0.22222	A	0.93333	C	0.06667	A	0.90625	C	0.09375	A	0.98039	C	0.01961	A	0.9726	C	0.0274
1184	BS00110181_51	1A	84833615	A	0.97949	C	0.02051	0.0051	A	1	NA	0	A	1	NA	0	A	1	NA	0	A	1	NA	0	A	0.98039	C	0.01961	A	0.9589	C	0.0411
1185	TA003169-1042	1A	85249242	C	0.97959	A	0.02041	0	C	1	NA	0	C	1	NA	0	C	1	NA	0	C	1	NA	0	C	0.98039	A	0.01961	C	0.95946	A	0.04054
1186	Kukri_rep_c104963_458	1A	86310238	A	0.97884	C	0.02116	0.03571	A	1	NA	0	A	1	NA	0	A	1	NA	0	A	1	NA	0	A	0.97959	C	0.02041	A	0.95775	C	0.04225
1187	Excalibur_rep_c108957_344	1A	86310584	C	0.97895	A	0.02105	0.03061	C	1	NA	0	C	1	NA	0	C	1	NA	0	C	1	NA	0	C	0.98039	A	0.01961	C	0.95652	A	0.04348
1188	RAC875_rep_c105942_155	1A	87631079	C	0.90957	A	0.09043	0.04082	C	0.91667	A	0.08333	C	1	NA	0	C	1	NA	0	C	1	NA	0	C	0.97917	A	0.02083	C	0.80556	A	0.19444
1189	RFL_Contig2670_718	1A	87631401	C	0.97959	A	0.02041	0	C	1	NA	0	C	1	NA	0	C	1	NA	0	C	1	NA	0	C	0.98039	A	0.01961	C	0.95946	A	0.04054
1190	BS00063905_51	1A	88116031	A	0.90761	C	0.09239	0.06122	A	0.72727	C	0.27273	A	0.88889	C	0.11111	A	1	NA	0	A	0.93548	C	0.06452	A	0.96078	C	0.03922	A	0.86364	C	0.13636
1191	RAC875_c2138_254	1A	88520710	C	0.97927	A	0.02073	0.01531	C	1	NA	0	C	1	NA	0	C	1	NA	0	C	1	NA	0	C	1	NA	0	C	0.94595	A	0.05405
1192	Ex_c60135_528	1A	88522262	C	0.90909	A	0.09091	0.15816	C	0.81818	A	0.18182	C	0.77778	A	0.22222	C	0.92857	A	0.07143	C	0.90625	A	0.09375	C	0.95833	A	0.04167	C	0.9	A	0.1
1193	Kukri_rep_c68217_1702	1A	88924978	A	0.97268	C	0.02732	0.06633	A	1	NA	0	A	1	NA	0	A	1	NA	0	A	1	NA	0	A	0.95455	C	0.04545	A	0.95652	C	0.04348
1194	Excalibur_rep_c103847_565	1A	88925007	C	0.97927	A	0.02073	0.01531	C	1	NA	0	C	1	NA	0	C	1	NA	0	C	1	NA	0	C	0.98	A	0.02	C	0.95946	A	0.04054
1195	Kukri_rep_c68217_1456	1A	88925224	A	0.97959	C	0.02041	0	A	1	NA	0	A	1	NA	0	A	1	NA	0	A	1	NA	0	A	0.98039	C	0.01961	A	0.95946	C	0.04054
1196	BS00021870_51	1A	88926430	A	0.97753	C	0.02247	0.09184	A	1	NA	0	A	1	NA	0	A	1	NA	0	A	1	NA	0	A	0.98	C	0.02	A	0.95	C	0.05
1197	BS00083237_51	1A	88927574	C	0.97449	A	0.02551	0	C	1	NA	0	C	1	NA	0	C	1	NA	0	C	1	NA	0	C	0.98039	A	0.01961	C	0.94595	A	0.05405
1198	Excalibur_c9766_2249	1A	88928505	C	0.97949	A	0.02051	0.0051	C	1	NA	0	C	1	NA	0	C	1	NA	0	C	1	NA	0	C	0.98039	A	0.01961	C	0.9589	A	0.0411
1199	Kukri_c34567_575	1A	89453733	A	0.98421	C	0.01579	0.03061	A	0.91667	C	0.08333	A	1	NA	0	A	0.92857	C	0.07143	A	1	NA	0	A	1	NA	0	A	0.98611	C	0.01389
1200	RAC875_c21004_880	1A	90618204	A	0.80925	C	0.19075	0.11735	A	1	NA	0	A	0.875	C	0.125	A	0.85714	C	0.14286	A	0.84848	C	0.15152	A	0.8	C	0.2	A	0.73214	C	0.26786
1201	IAAV3306	1A	93310773	C	0.95361	A	0.04639	0.0102	C	0.83333	A	0.16667	C	0.875	A	0.125	C	0.93333	A	0.06667	C	0.9375	A	0.0625	C	0.98039	A	0.01961	C	0.97297	A	0.02703
1202	Excalibur_c14541_350	1A	93321017	A	0.97949	C	0.02051	0.0051	A	1	NA	0	A	1	NA	0	A	1	NA	0	A	1	NA	0	A	0.98039	C	0.01961	A	0.9589	C	0.0411
1203	IAAV2375	1A	93321162	C	0.97895	A	0.02105	0.03061	C	1	NA	0	C	1	NA	0	C	1	NA	0	C	1	NA	0	C	0.97872	A	0.02128	C	0.95833	A	0.04167
1204	Kukri_c15901_1064	1A	93853512	A	0.97927	C	0.02073	0.01531	A	1	NA	0	A	1	NA	0	A	1	NA	0	A	1	NA	0	A	0.98039	C	0.01961	A	0.95833	C	0.04167
1205	GENE-0564_313	1A	93855469	C	0.97468	A	0.02532	0.19388	C	1	NA	0	C	1	NA	0	C	1	NA	0	C	1	NA	0	C	0.97959	A	0.02041	C	0.94118	A	0.05882
1206	GENE-0564_125	1A	93855653	A	0.97884	C	0.02116	0.03571	A	1	NA	0	A	1	NA	0	A	1	NA	0	A	1	NA	0	A	0.98	C	0.02	A	0.95833	C	0.04167
1207	TA003412-0312	1A	93863937	C	0.9774	A	0.0226	0.09694	C	1	NA	0	C	1	NA	0	C	1	NA	0	C	1	NA	0	C	0.97143	A	0.02857	C	0.95946	A	0.04054
1208	BobWhite_rep_c51917_234	1A	94817593	C	0.97409	A	0.02591	0.01531	C	1	NA	0	C	1	NA	0	C	1	NA	0	C	1	NA	0	C	0.98	A	0.02	C	0.94595	A	0.05405
1209	IAAV5364	1A	94818099	C	0.97436	A	0.02564	0.0051	C	1	NA	0	C	1	NA	0	C	1	NA	0	C	1	NA	0	C	0.98039	A	0.01961	C	0.94595	A	0.05405
1210	IACX6344	1A	94820106	C	0.67895	A	0.32105	0.03061	C	1	NA	0	C	0.77778	A	0.22222	A	0.5	C	0.5	C	0.59375	A	0.40625	C	0.72	A	0.28	C	0.64789	A	0.35211
1211	IAAV1463	1A	94823016	A	0.93814	C	0.06186	0.0102	A	0.83333	C	0.16667	A	0.77778	C	0.22222	A	0.93333	C	0.06667	A	0.90909	C	0.09091	A	0.96078	C	0.03922	A	0.97222	C	0.02778
1212	RAC875_c1668_1110	1A	94824434	A	0.97949	C	0.02051	0.0051	A	1	NA	0	A	1	NA	0	A	1	NA	0	A	1	NA	0	A	0.98039	C	0.01961	A	0.9589	C	0.0411
1213	wsnp_Ex_c2749_5091813	1A	94826414	A	0.93122	C	0.06878	0.03571	A	0.83333	C	0.16667	A	0.77778	C	0.22222	A	0.93333	C	0.06667	A	0.90625	C	0.09375	A	0.95918	C	0.04082	A	0.95714	C	0.04286
1214	CAP7_s13262_197	1A	95618052	C	0.97895	A	0.02105	0.03061	C	1	NA	0	C	1	NA	0	C	1	NA	0	C	1	NA	0	C	0.98	A	0.02	C	0.95714	A	0.04286
1215	BS00093102_51	1A	95651101	C	0.97917	A	0.02083	0.02041	C	1	NA	0	C	1	NA	0	C	1	NA	0	C	1	NA	0	C	0.98	A	0.02	C	0.95946	A	0.04054
1216	BobWhite_c29659_339	1A	95936244	C	0.97423	A	0.02577	0.0102	C	1	NA	0	C	1	NA	0	C	1	NA	0	C	1	NA	0	C	0.98	A	0.02	C	0.94595	A	0.05405
1217	GENE-0528_131	1A	95936502	C	0.97449	A	0.02551	0	C	1	NA	0	C	1	NA	0	C	1	NA	0	C	1	NA	0	C	0.98039	A	0.01961	C	0.94595	A	0.05405
1218	Jagger_c7740_104	1A	95936603	C	0.97949	A	0.02051	0.0051	C	1	NA	0	C	1	NA	0	C	1	NA	0	C	1	NA	0	C	0.98	A	0.02	C	0.95946	A	0.04054
1219	BobWhite_c26130_475	1A	95938245	A	0.97222	C	0.02778	0.08163	A	1	NA	0	A	1	NA	0	A	1	NA	0	A	1	NA	0	A	0.97826	C	0.02174	A	0.94118	C	0.05882
1220	IAAV3128	1A	96356727	A	0.97409	C	0.02591	0.01531	A	1	NA	0	A	1	NA	0	A	1	NA	0	A	1	NA	0	A	0.97959	C	0.02041	A	0.94595	C	0.05405
1221	BobWhite_c24155_194	1A	96867644	C	0.85	A	0.15	0.08163	C	0.90909	A	0.09091	C	0.66667	A	0.33333	C	0.69231	A	0.30769	C	0.85185	A	0.14815	C	0.87755	A	0.12245	C	0.86957	A	0.13043
1222	Jagger_c295_58	1A	97422429	A	0.79769	C	0.20231	0.11735	A	0.77778	C	0.22222	A	0.625	C	0.375	A	0.73333	C	0.26667	A	0.84848	C	0.15152	A	0.78	C	0.22	A	0.82143	C	0.17857
1223	Kukri_c6361_407	1A	97702881	C	0.65104	A	0.34896	0.02041	C	1	NA	0	C	0.66667	A	0.33333	C	0.64286	A	0.35714	C	0.63636	A	0.36364	C	0.65306	A	0.34694	C	0.60274	A	0.39726
1224	Excalibur_c52484_106	1A	98054099	C	0.97884	A	0.02116	0.03571	C	1	NA	0	C	1	NA	0	C	1	NA	0	C	1	NA	0	C	0.98	A	0.02	C	0.95833	A	0.04167
1225	Excalibur_rep_c101395_56	1A	98056303	C	0.97396	A	0.02604	0.02041	C	0.91667	A	0.08333	C	1	NA	0	C	1	NA	0	C	1	NA	0	C	0.97959	A	0.02041	C	0.95946	A	0.04054
1226	BobWhite_c14271_1379	1A	98068904	A	0.89247	C	0.10753	0.05102	A	0.83333	C	0.16667	A	0.66667	C	0.33333	A	0.92857	C	0.07143	A	0.9	C	0.1	A	0.93478	C	0.06522	A	0.89041	C	0.10959
1227	wsnp_Ex_c31525_40302747	1A	98081562	C	0.93583	A	0.06417	0.04592	C	0.8	A	0.2	C	0.77778	A	0.22222	C	0.93333	A	0.06667	C	0.90909	A	0.09091	C	0.98039	A	0.01961	C	0.95522	A	0.04478
1228	wsnp_Ex_c31525_40302140	1A	98084294	A	0.94388	C	0.05612	0	A	0.83333	C	0.16667	A	0.77778	C	0.22222	A	0.93333	C	0.06667	A	0.90909	C	0.09091	A	0.98039	C	0.01961	A	0.97297	C	0.02703
1229	Kukri_c4099_321	1A	98085194	A	0.93814	C	0.06186	0.0102	A	0.83333	C	0.16667	A	0.77778	C	0.22222	A	0.93333	C	0.06667	A	0.90625	C	0.09375	A	0.98039	C	0.01961	A	0.9589	C	0.0411
1230	BS00062729_51	1A	98668573	A	0.50296	C	0.49704	0.13776	C	0.66667	A	0.33333	C	0.71429	A	0.28571	C	0.57143	A	0.42857	A	0.55172	C	0.44828	A	0.66667	C	0.33333	C	0.59016	A	0.40984
1231	Ex_c17493_1618	1A	98723664	C	0.8836	A	0.1164	0.03571	C	1	NA	0	C	1	NA	0	C	0.85714	A	0.14286	C	0.87879	A	0.12121	C	0.9	A	0.1	C	0.84286	A	0.15714
1232	Kukri_c11587_131	1A	100026506	A	0.85204	C	0.14796	0	A	1	NA	0	A	1	NA	0	A	0.8	C	0.2	A	0.87879	C	0.12121	A	0.88235	C	0.11765	A	0.7973	C	0.2027
1233	Kukri_c11587_99	1A	100026538	A	0.69811	C	0.30189	0.18878	A	0.8	C	0.2	A	1	NA	0	A	0.76923	C	0.23077	A	0.74074	C	0.25926	A	0.70455	C	0.29545	A	0.63934	C	0.36066
1234	RAC875_c75885_302	1A	100036577	C	0.80208	A	0.19792	0.02041	C	1	NA	0	C	1	NA	0	C	0.8	A	0.2	C	0.81818	A	0.18182	C	0.82	A	0.18	C	0.74648	A	0.25352
1235	JD_c4432_1913	1A	100467695	C	0.97949	A	0.02051	0.0051	C	1	NA	0	C	1	NA	0	C	1	NA	0	C	1	NA	0	C	0.98039	A	0.01961	C	0.95946	A	0.04054
1236	RAC875_c14137_994	1A	100472294	C	0.88601	A	0.11399	0.01531	C	0.91667	A	0.08333	C	1	NA	0	C	0.78571	A	0.21429	C	0.78788	A	0.21212	C	0.86275	A	0.13725	C	0.94444	A	0.05556
1237	RFL_Contig1952_781	1A	101230553	A	0.97861	C	0.02139	0.04592	A	1	NA	0	A	1	NA	0	A	1	NA	0	A	1	NA	0	A	0.98	C	0.02	A	0.95588	C	0.04412
1238	TA001371-0399	1A	101238127	C	0.72105	A	0.27895	0.03061	C	0.91667	A	0.08333	C	0.77778	A	0.22222	C	0.73333	A	0.26667	C	0.75	A	0.25	C	0.68085	A	0.31915	C	0.68493	A	0.31507
1239	wsnp_BF478737A_Ta_2_1	1A	101239852	C	0.68824	A	0.31176	0.13265	C	0.625	A	0.375	C	0.57143	A	0.42857	C	0.69231	A	0.30769	C	1	NA	0	C	0.82222	A	0.17778	A	0.50746	C	0.49254
1240	wsnp_Ex_c14733_22819350	1A	102143820	C	0.95833	A	0.04167	0.02041	C	0.90909	A	0.09091	C	0.875	A	0.125	C	0.93333	A	0.06667	C	0.9375	A	0.0625	C	0.98039	A	0.01961	C	0.9726	A	0.0274
1241	IAAV7414	1A	102144020	C	0.95833	A	0.04167	0.02041	C	0.90909	A	0.09091	C	0.875	A	0.125	C	0.93333	A	0.06667	C	0.9375	A	0.0625	C	0.98039	A	0.01961	C	0.9726	A	0.0274
1242	wsnp_Ex_c14733_22819625	1A	102144095	A	0.93264	C	0.06736	0.01531	A	0.81818	C	0.18182	A	0.77778	C	0.22222	A	0.93333	C	0.06667	A	0.90909	C	0.09091	A	0.98	C	0.02	A	0.94521	C	0.05479
1243	BobWhite_c24113_529	1A	102144245	A	0.93333	C	0.06667	0.0051	A	0.83333	C	0.16667	A	0.77778	C	0.22222	A	0.93333	C	0.06667	A	0.90909	C	0.09091	A	0.98039	C	0.01961	A	0.94521	C	0.05479
1244	RAC875_rep_c78572_78	1A	102244027	A	0.53368	C	0.46632	0.01531	A	0.66667	C	0.33333	C	0.55556	A	0.44444	A	0.57143	C	0.42857	A	0.54545	C	0.45455	A	0.54902	C	0.45098	A	0.5	C	0.5
1245	wsnp_Ex_c1725_3267186	1A	102244177	A	0.53608	C	0.46392	0.0102	A	0.66667	C	0.33333	C	0.55556	A	0.44444	A	0.57143	C	0.42857	A	0.54545	C	0.45455	A	0.54902	C	0.45098	A	0.50685	C	0.49315
1246	BS00087939_51	1A	103165208	A	0.97436	C	0.02564	0.0051	A	1	NA	0	A	1	NA	0	A	1	NA	0	A	1	NA	0	A	0.98039	C	0.01961	A	0.94521	C	0.05479
1247	Kukri_c34436_560	1A	103166057	A	0.97906	C	0.02094	0.02551	A	1	NA	0	A	1	NA	0	A	1	NA	0	A	1	NA	0	A	0.97872	C	0.02128	A	0.95946	C	0.04054
1248	tplb0032d09_1393	1A	103220024	A	0.93782	C	0.06218	0.01531	A	0.83333	C	0.16667	A	0.75	C	0.25	A	0.93333	C	0.06667	A	0.90909	C	0.09091	A	0.98039	C	0.01961	A	0.95833	C	0.04167
1249	Ku_c78471_263	1A	103220973	C	0.98788	A	0.01212	0.15816	C	1	NA	0	C	1	NA	0	C	1	NA	0	C	0.96667	A	0.03333	C	1	NA	0	C	0.98413	A	0.01587
1250	BS00076668_51	1A	103512824	C	0.93846	A	0.06154	0.0051	C	0.83333	A	0.16667	C	0.77778	A	0.22222	C	0.93333	A	0.06667	C	0.90909	A	0.09091	C	0.98039	A	0.01961	C	0.9589	A	0.0411
1251	RAC875_rep_c76047_63	1A	103604994	C	0.93846	A	0.06154	0.0051	C	0.83333	A	0.16667	C	0.77778	A	0.22222	C	0.93333	A	0.06667	C	0.90909	A	0.09091	C	0.98039	A	0.01961	C	0.9589	A	0.0411
1252	BS00022625_51	1A	103605245	C	0.95789	A	0.04211	0.03061	C	0.90909	A	0.09091	C	0.875	A	0.125	C	1	NA	0	C	1	NA	0	C	0.98	A	0.02	C	0.93151	A	0.06849
1253	TA004447-1006	1A	104201695	C	0.61272	A	0.38728	0.11735	C	0.8	A	0.2	C	0.66667	A	0.33333	C	0.63636	A	0.36364	C	0.85185	A	0.14815	C	0.78261	A	0.21739	A	0.61765	C	0.38235
1254	tplb0053b16_1030	1A	104208779	A	0.97959	C	0.02041	0	A	1	NA	0	A	1	NA	0	A	1	NA	0	A	1	NA	0	A	0.98039	C	0.01961	A	0.95946	C	0.04054
1255	wsnp_Ex_c48375_53299028	1A	104211065	A	0.93878	C	0.06122	0	A	0.83333	C	0.16667	A	0.77778	C	0.22222	A	0.93333	C	0.06667	A	0.90909	C	0.09091	A	0.98039	C	0.01961	A	0.95946	C	0.04054
1256	RAC875_c9965_354	1A	105155480	A	0.93878	C	0.06122	0	A	0.83333	C	0.16667	A	0.77778	C	0.22222	A	0.93333	C	0.06667	A	0.90909	C	0.09091	A	0.98039	C	0.01961	A	0.95946	C	0.04054
1257	wsnp_Ex_c50235_54588957	1A	105155576	A	0.93846	C	0.06154	0.0051	A	0.83333	C	0.16667	A	0.77778	C	0.22222	A	0.93333	C	0.06667	A	0.90909	C	0.09091	A	0.98039	C	0.01961	A	0.9589	C	0.0411
1258	GENE-0565_201	1A	105468031	C	0.97449	A	0.02551	0	C	1	NA	0	C	1	NA	0	C	1	NA	0	C	1	NA	0	C	0.98039	A	0.01961	C	0.94595	A	0.05405
1259	GENE-0189_307	1A	106051714	A	0.97647	C	0.02353	0.13265	A	1	NA	0	A	1	NA	0	A	1	NA	0	A	1	NA	0	A	0.97297	C	0.02703	A	0.95714	C	0.04286
1260	wsnp_Ex_c18662_27538313	1A	106770906	C	0.93583	A	0.06417	0.04592	C	0.81818	A	0.18182	C	0.77778	A	0.22222	C	0.93333	A	0.06667	C	0.90625	A	0.09375	C	0.98039	A	0.01961	C	0.95522	A	0.04478
1261	Excalibur_c44498_610	1A	107734612	C	0.97849	A	0.02151	0.05102	C	1	NA	0	C	1	NA	0	C	1	NA	0	C	1	NA	0	C	0.97778	A	0.02222	C	0.95775	A	0.04225
1262	wsnp_Ex_c44498_50537128	1A	107735837	C	0.93878	A	0.06122	0	C	0.83333	A	0.16667	C	0.77778	A	0.22222	C	0.93333	A	0.06667	C	0.90909	A	0.09091	C	0.98039	A	0.01961	C	0.95946	A	0.04054
1263	Excalibur_c5775_228	1A	107736214	A	0.98919	C	0.01081	0.05612	A	1	NA	0	A	1	NA	0	A	1	NA	0	A	1	NA	0	A	0.97778	C	0.02222	A	0.98571	C	0.01429
1264	RAC875_c37025_2027	1A	108938547	A	0.94819	C	0.05181	0.01531	A	0.83333	C	0.16667	A	0.77778	C	0.22222	A	0.92857	C	0.07143	A	0.9375	C	0.0625	A	0.98039	C	0.01961	A	0.9726	C	0.0274
1265	Kukri_c7936_630	1A	108938711	A	0.97297	C	0.02703	0.05612	A	1	NA	0	A	1	NA	0	A	1	NA	0	A	0.9697	C	0.0303	A	0.98	C	0.02	A	0.95522	C	0.04478
1266	BobWhite_c12695_394	1A	108939773	A	0.96914	C	0.03086	0.17347	A	1	NA	0	A	1	NA	0	A	1	NA	0	A	0.96774	C	0.03226	A	0.975	C	0.025	A	0.94737	C	0.05263
1267	Tdurum_contig10663_409	1A	109292552	C	0.98413	A	0.01587	0.03571	C	1	NA	0	C	1	NA	0	C	1	NA	0	C	1	NA	0	C	0.97917	A	0.02083	C	0.97222	A	0.02778
1268	Tdurum_contig10663_1143	1A	109298269	C	0.97884	A	0.02116	0.03571	C	1	NA	0	C	1	NA	0	C	1	NA	0	C	1	NA	0	C	0.98	A	0.02	C	0.9589	A	0.0411
1269	wsnp_Ex_c9872_16271161	1A	109305953	C	0.93373	A	0.06627	0.15306	C	0.77778	A	0.22222	C	0.71429	A	0.28571	C	0.92857	A	0.07143	C	0.90625	A	0.09375	C	0.97872	A	0.02128	C	0.96364	A	0.03636
1270	Ex_c9201_714	1A	109472365	A	0.92857	C	0.07143	0.07143	A	0.8	C	0.2	A	0.77778	C	0.22222	A	0.92308	C	0.07692	A	0.90909	C	0.09091	A	0.98039	C	0.01961	A	0.9375	C	0.0625
1271	BS00064029_51	1A	109601197	A	0.96891	C	0.03109	0.01531	A	1	NA	0	A	1	NA	0	A	1	NA	0	A	1	NA	0	A	0.97917	C	0.02083	A	0.93243	C	0.06757
1272	Ku_c2449_578	1A	109899550	A	0.93814	C	0.06186	0.0102	A	0.83333	C	0.16667	A	0.77778	C	0.22222	A	0.93333	C	0.06667	A	0.90625	C	0.09375	A	0.98039	C	0.01961	A	0.9589	C	0.0411
1273	GENE-0084_248	1A	109901096	C	0.97849	A	0.02151	0.05102	C	1	NA	0	C	1	NA	0	C	1	NA	0	C	1	NA	0	C	0.97674	A	0.02326	C	0.95946	A	0.04054
1274	GENE-0041_486	1A	110889787	A	0.97861	C	0.02139	0.04592	A	1	NA	0	A	1	NA	0	A	1	NA	0	A	1	NA	0	A	0.98039	C	0.01961	A	0.95588	C	0.04412
1275	GENE-0041_415	1A	110889854	C	0.97906	A	0.02094	0.02551	C	1	NA	0	C	1	NA	0	C	1	NA	0	C	1	NA	0	C	0.97917	A	0.02083	C	0.95946	A	0.04054
1276	wsnp_Ex_c66106_64268316	1A	110892927	A	0.94301	C	0.05699	0.01531	A	0.83333	C	0.16667	A	0.77778	C	0.22222	A	0.93333	C	0.06667	A	0.90909	C	0.09091	A	0.98	C	0.02	A	0.97222	C	0.02778
1277	BS00013901_51	1A	110895309	C	0.97647	A	0.02353	0.13265	C	1	NA	0	C	1	NA	0	C	1	NA	0	C	1	NA	0	C	0.97368	A	0.02632	C	0.95652	A	0.04348
1278	Kukri_rep_c108791_458	1A	110895392	C	0.85204	A	0.14796	0	C	1	NA	0	C	1	NA	0	C	0.8	A	0.2	C	0.87879	A	0.12121	C	0.88235	A	0.11765	C	0.7973	A	0.2027
1279	Kukri_rep_c101218_200	1A	110959711	A	0.93333	C	0.06667	0.0051	A	0.83333	C	0.16667	A	0.77778	C	0.22222	A	0.93333	C	0.06667	A	0.90909	C	0.09091	A	0.98	C	0.02	A	0.94595	C	0.05405
1280	Kukri_c12000_1447	1A	110964558	A	0.93194	C	0.06806	0.02551	A	0.83333	C	0.16667	A	0.77778	C	0.22222	A	0.93333	C	0.06667	A	0.90625	C	0.09375	A	0.97959	C	0.02041	A	0.94444	C	0.05556
1281	Tdurum_contig11442_930	1A	110972040	C	0.97959	A	0.02041	0	C	1	NA	0	C	1	NA	0	C	1	NA	0	C	1	NA	0	C	0.98039	A	0.01961	C	0.95946	A	0.04054
1282	RAC875_c90431_275	1A	110974373	A	0.82105	C	0.17895	0.03061	A	1	NA	0	A	1	NA	0	A	0.8	C	0.2	A	0.87879	C	0.12121	A	0.86957	C	0.13043	A	0.72973	C	0.27027
1283	IAAV3583	1A	112176174	C	0.97382	A	0.02618	0.02551	C	1	NA	0	C	1	NA	0	C	1	NA	0	C	1	NA	0	C	0.97959	A	0.02041	C	0.94521	A	0.05479
1284	GENE-0332_657	1A	112176767	C	0.97861	A	0.02139	0.04592	C	1	NA	0	C	1	NA	0	C	1	NA	0	C	1	NA	0	C	0.97727	A	0.02273	C	0.95946	A	0.04054
1285	BS00091445_51	1A	112177501	C	0.98454	A	0.01546	0.0102	C	1	NA	0	C	1	NA	0	C	1	NA	0	C	1	NA	0	C	0.98	A	0.02	C	0.9726	A	0.0274
1286	RFL_Contig388_958	1A	113330204	C	0.97861	A	0.02139	0.04592	C	1	NA	0	C	1	NA	0	C	1	NA	0	C	1	NA	0	C	0.97959	A	0.02041	C	0.95714	A	0.04286
1287	GENE-0032_895	1A	113336065	C	0.96111	A	0.03889	0.08163	C	1	NA	0	C	0.83333	A	0.16667	C	1	NA	0	C	1	NA	0	C	0.98	A	0.02	C	0.92647	A	0.07353
1288	GENE-0032_951	1A	113336117	A	0.97753	C	0.02247	0.09184	A	1	NA	0	A	1	NA	0	A	1	NA	0	A	1	NA	0	A	0.97959	C	0.02041	A	0.95455	C	0.04545
1289	RAC875_c4878_170	1A	114158854	A	0.92857	C	0.07143	0.07143	A	0.77778	C	0.22222	A	0.77778	C	0.22222	A	0.92308	C	0.07692	A	0.90625	C	0.09375	A	0.97959	C	0.02041	A	0.94118	C	0.05882
1290	Kukri_c8682_360	1A	114159293	A	0.93782	C	0.06218	0.01531	A	0.83333	C	0.16667	A	0.77778	C	0.22222	A	0.93333	C	0.06667	A	0.90625	C	0.09375	A	0.98039	C	0.01961	A	0.95833	C	0.04167
1291	BS00026015_51	1A	114161561	C	0.97159	A	0.02841	0.10204	C	0.9	A	0.1	C	0.85714	A	0.14286	C	0.92857	A	0.07143	C	0.96429	A	0.03571	C	1	NA	0	C	0.98571	A	0.01429
1292	Kukri_c43707_314	1A	114167268	A	0.97688	C	0.02312	0.11735	A	1	NA	0	A	1	NA	0	A	1	NA	0	A	0.9375	C	0.0625	A	0.97959	C	0.02041	A	0.98438	C	0.01562
1293	wsnp_Ku_rep_c68419_67400635	1A	114224350	C	0.93333	A	0.06667	0.0051	C	0.83333	A	0.16667	C	0.77778	A	0.22222	C	0.93333	A	0.06667	C	0.90909	A	0.09091	C	0.98	A	0.02	C	0.94595	A	0.05405
1294	wsnp_Ex_c45880_51550172	1A	115726210	C	0.93684	A	0.06316	0.03061	C	0.83333	A	0.16667	C	0.77778	A	0.22222	C	0.93333	A	0.06667	C	0.90625	A	0.09375	C	0.97826	A	0.02174	C	0.95946	A	0.04054
1295	BobWhite_s63351_73	1A	115727061	A	0.98324	C	0.01676	0.08673	A	1	NA	0	A	1	NA	0	A	1	NA	0	A	1	NA	0	A	0.98039	C	0.01961	A	0.96774	C	0.03226
1296	BS00087437_51	1A	116044326	A	0.7957	C	0.2043	0.05102	C	0.6	A	0.4	A	0.75	C	0.25	A	0.92857	C	0.07143	A	0.84848	C	0.15152	A	0.88	C	0.12	A	0.74286	C	0.25714
1297	Kukri_c8943_1381	1A	116062138	C	0.97382	A	0.02618	0.02551	C	1	NA	0	C	1	NA	0	C	1	NA	0	C	1	NA	0	C	0.97959	A	0.02041	C	0.94521	A	0.05479
1298	Excalibur_c25624_86	1A	116062406	A	0.97814	C	0.02186	0.06633	A	1	NA	0	A	1	NA	0	A	1	NA	0	A	1	NA	0	A	0.97561	C	0.02439	A	0.9589	C	0.0411
1299	Ku_c12783_286	1A	116252743	C	0.97938	A	0.02062	0.0102	C	1	NA	0	C	1	NA	0	C	1	NA	0	C	1	NA	0	C	0.98	A	0.02	C	0.95946	A	0.04054
1300	wsnp_Ra_c20126_29372577	1A	116253702	A	0.97059	C	0.02941	0.13265	A	0.88889	C	0.11111	A	1	NA	0	A	0.93333	C	0.06667	A	1	NA	0	A	0.97959	C	0.02041	A	0.96364	C	0.03636
1301	wsnp_Ex_c39661_46902689	1A	116733226	C	0.94241	A	0.05759	0.02551	C	0.83333	A	0.16667	C	0.77778	A	0.22222	C	0.93333	A	0.06667	C	0.90909	A	0.09091	C	0.97917	A	0.02083	C	0.97222	A	0.02778
1302	TA004686-1347	1A	117544336	A	0.67232	C	0.32768	0.09694	A	0.5	C	0.5	C	0.55556	A	0.44444	C	0.53846	A	0.46154	A	0.72414	C	0.27586	A	0.73333	C	0.26667	A	0.70149	C	0.29851
1303	BS00028874_51	1A	119974731	C	0.93264	A	0.06736	0.01531	C	0.83333	A	0.16667	C	0.75	A	0.25	C	0.93333	A	0.06667	C	0.90625	A	0.09375	C	0.98039	A	0.01961	C	0.94521	A	0.05479
1304	BS00048117_51	1A	120455843	A	0.93264	C	0.06736	0.01531	A	0.75	C	0.25	A	0.77778	C	0.22222	A	0.93333	C	0.06667	A	0.90625	C	0.09375	A	0.98039	C	0.01961	A	0.95833	C	0.04167
1305	BS00048118_51	1A	120456066	C	0.92857	A	0.07143	0	C	0.75	A	0.25	C	0.77778	A	0.22222	C	0.93333	A	0.06667	C	0.90909	A	0.09091	C	0.98039	A	0.01961	C	0.94595	A	0.05405
1306	BS00044052_51	1A	120672904	C	0.95812	A	0.04188	0.02551	C	0.81818	A	0.18182	C	0.875	A	0.125	C	0.93333	A	0.06667	C	1	NA	0	C	0.98039	A	0.01961	C	0.95946	A	0.04054
1307	BobWhite_c11817_376	1A	120976712	A	0.97872	C	0.02128	0.04082	A	1	NA	0	A	1	NA	0	A	1	NA	0	A	1	NA	0	A	0.97959	C	0.02041	A	0.95833	C	0.04167
1308	Excalibur_c2906_1753	1A	120976958	C	0.95429	A	0.04571	0.10714	C	1	NA	0	C	1	NA	0	C	0.90909	A	0.09091	C	0.9697	A	0.0303	C	0.94	A	0.06	C	0.95161	A	0.04839
1309	D_contig07994_167	1A	121309792	C	0.97449	A	0.02551	0	C	1	NA	0	C	1	NA	0	C	1	NA	0	C	1	NA	0	C	0.98039	A	0.01961	C	0.94595	A	0.05405
1310	BS00010287_51	1A	122167368	A	0.91617	C	0.08383	0.14796	A	0.72727	C	0.27273	A	0.75	C	0.25	A	0.92308	C	0.07692	A	0.9	C	0.1	A	0.97872	C	0.02128	A	0.92857	C	0.07143
1311	IAAV8824	1A	123195590	A	0.92857	C	0.07143	0	A	0.75	C	0.25	A	0.77778	C	0.22222	A	0.93333	C	0.06667	A	0.90909	C	0.09091	A	0.98039	C	0.01961	A	0.94595	C	0.05405
1312	BobWhite_c60093_205	1A	123278194	C	0.98469	A	0.01531	0	C	1	NA	0	C	1	NA	0	C	1	NA	0	C	1	NA	0	C	1	NA	0	C	0.95946	A	0.04054
1313	BobWhite_c30545_131	1A	123278775	C	0.98421	A	0.01579	0.03061	C	1	NA	0	C	1	NA	0	C	1	NA	0	C	1	NA	0	C	1	NA	0	C	0.95775	A	0.04225
1314	RAC875_c30632_374	1A	123892376	A	0.95918	C	0.04082	0	A	1	NA	0	A	1	NA	0	A	1	NA	0	A	1	NA	0	A	0.98039	C	0.01961	A	0.90541	C	0.09459
1315	Kukri_c29652_858	1A	127022166	A	0.93048	C	0.06952	0.04592	A	0.83333	C	0.16667	A	0.77778	C	0.22222	A	0.93333	C	0.06667	A	0.90625	C	0.09375	A	0.97959	C	0.02041	A	0.94118	C	0.05882
1316	Kukri_c26669_515	1A	129198478	A	0.96316	C	0.03684	0.03061	A	1	NA	0	A	0.875	C	0.125	A	0.93333	C	0.06667	A	0.96774	C	0.03226	A	0.98039	C	0.01961	A	0.9589	C	0.0411
1317	BS00063964_51	1A	129199493	C	0.98446	A	0.01554	0.01531	C	1	NA	0	C	1	NA	0	C	1	NA	0	C	1	NA	0	C	0.98	A	0.02	C	0.97222	A	0.02778
1318	BS00004637_51	1A	129880301	A	0.97449	C	0.02551	0	A	1	NA	0	A	1	NA	0	A	1	NA	0	A	1	NA	0	A	0.98039	C	0.01961	A	0.94595	C	0.05405
1319	wsnp_Ex_c28165_37310070	1A	134070742	A	0.9433	C	0.0567	0.0102	A	0.83333	C	0.16667	A	0.77778	C	0.22222	A	0.93333	C	0.06667	A	0.90625	C	0.09375	A	0.98039	C	0.01961	A	0.9726	C	0.0274
1320	Tdurum_contig13709_317	1A	134518092	A	0.97959	C	0.02041	0	A	1	NA	0	A	1	NA	0	A	1	NA	0	A	1	NA	0	A	0.98039	C	0.01961	A	0.95946	C	0.04054
1321	wsnp_Ex_c11374_18361760	1A	134584451	C	0.93846	A	0.06154	0.0051	C	0.83333	A	0.16667	C	0.77778	A	0.22222	C	0.93333	A	0.06667	C	0.90909	A	0.09091	C	0.98039	A	0.01961	C	0.9589	A	0.0411
1322	Excalibur_c11374_1126	1A	134586377	A	0.93846	C	0.06154	0.0051	A	0.83333	C	0.16667	A	0.77778	C	0.22222	A	0.93333	C	0.06667	A	0.90625	C	0.09375	A	0.98039	C	0.01961	A	0.95946	C	0.04054
1323	wsnp_Ku_c3468_6420199	1A	134588422	A	0.93182	C	0.06818	0.10204	A	0.77778	C	0.22222	A	0.75	C	0.25	A	0.92857	C	0.07143	A	0.90909	C	0.09091	A	0.98	C	0.02	A	0.95082	C	0.04918
1324	RAC875_c21620_1359	1A	134883055	A	0.92778	C	0.07222	0.08163	A	0.77778	C	0.22222	A	0.77778	C	0.22222	A	0.93333	C	0.06667	A	0.90625	C	0.09375	A	0.98	C	0.02	A	0.93651	C	0.06349
1325	wsnp_Ex_rep_c68183_66958099	1A	134884062	A	0.93367	C	0.06633	0	A	0.83333	C	0.16667	A	0.77778	C	0.22222	A	0.93333	C	0.06667	A	0.90909	C	0.09091	A	0.98039	C	0.01961	A	0.94595	C	0.05405
1326	RAC875_rep_c70404_755	1A	134884204	A	0.93367	C	0.06633	0	A	0.83333	C	0.16667	A	0.77778	C	0.22222	A	0.93333	C	0.06667	A	0.90909	C	0.09091	A	0.98039	C	0.01961	A	0.94595	C	0.05405
1327	GENE-0158_358	1A	134888809	C	0.97449	A	0.02551	0	C	1	NA	0	C	1	NA	0	C	1	NA	0	C	1	NA	0	C	0.98039	A	0.01961	C	0.94595	A	0.05405
1328	BS00080438_51	1A	134889047	C	0.93367	A	0.06633	0	C	0.83333	A	0.16667	C	0.77778	A	0.22222	C	0.93333	A	0.06667	C	0.90909	A	0.09091	C	0.98039	A	0.01961	C	0.94595	A	0.05405
1329	tplb0032f08_401	1A	135260922	A	0.97884	C	0.02116	0.03571	A	1	NA	0	A	1	NA	0	A	1	NA	0	A	1	NA	0	A	0.97778	C	0.02222	A	0.95946	C	0.04054
1330	Kukri_c30451_473	1A	135511961	A	0.98469	C	0.01531	0	A	1	NA	0	A	0.88889	C	0.11111	A	1	NA	0	A	1	NA	0	A	1	NA	0	A	0.97297	C	0.02703
1331	wsnp_Ex_rep_c69775_68731015	1A	135511998	A	0.9433	C	0.0567	0.0102	A	0.83333	C	0.16667	A	0.77778	C	0.22222	A	0.93333	C	0.06667	A	0.90909	C	0.09091	A	0.98039	C	0.01961	A	0.97222	C	0.02778
1332	IAAV1625	1A	135512459	A	0.97906	C	0.02094	0.02551	A	1	NA	0	A	1	NA	0	A	1	NA	0	A	1	NA	0	A	0.98039	C	0.01961	A	0.95833	C	0.04167
1333	IAAV8664	1A	136100757	C	0.92896	A	0.07104	0.06633	C	0.8	A	0.2	C	0.77778	A	0.22222	C	0.93333	A	0.06667	C	0.90323	A	0.09677	C	0.97778	A	0.02222	C	0.94366	A	0.05634
1334	Ex_c7959_588	1A	136101874	C	0.95092	A	0.04908	0.16837	C	1	NA	0	C	1	NA	0	C	1	NA	0	C	1	NA	0	C	0.95745	A	0.04255	C	0.89286	A	0.10714
1335	RAC875_c30367_736	1A	137036390	C	0.97688	A	0.02312	0.11735	C	1	NA	0	C	1	NA	0	C	1	NA	0	C	1	NA	0	C	0.97917	A	0.02083	C	0.95082	A	0.04918
1336	Ex_c23451_720	1A	137046745	C	0.94271	A	0.05729	0.02041	C	0.83333	A	0.16667	C	0.77778	A	0.22222	C	0.93333	A	0.06667	C	0.90625	A	0.09375	C	0.98	A	0.02	C	0.97222	A	0.02778
1337	TA005710-0827	1A	137047106	A	0.97959	C	0.02041	0	A	1	NA	0	A	1	NA	0	A	1	NA	0	A	1	NA	0	A	0.98039	C	0.01961	A	0.95946	C	0.04054
1338	Excalibur_rep_c112996_167	1A	137047507	A	0.97949	C	0.02051	0.0051	A	1	NA	0	A	1	NA	0	A	1	NA	0	A	1	NA	0	A	0.98039	C	0.01961	A	0.9589	C	0.0411
1339	wsnp_Ra_c7847_13421750	1A	137609439	A	0.92121	C	0.07879	0.15816	A	0.77778	C	0.22222	A	0.83333	C	0.16667	A	0.92308	C	0.07692	A	0.90909	C	0.09091	A	0.96	C	0.04	A	0.92453	C	0.07547
1340	wsnp_Ex_rep_c66318_64485410	1A	138059448	C	0.94845	A	0.05155	0.0102	C	0.83333	A	0.16667	C	0.875	A	0.125	C	0.93333	A	0.06667	C	0.90909	A	0.09091	C	0.98039	A	0.01961	C	0.9726	A	0.0274
1341	RAC875_c14902_256	1A	139040583	A	0.96392	C	0.03608	0.0102	A	1	NA	0	A	0.875	C	0.125	A	1	NA	0	A	1	NA	0	A	0.98	C	0.02	A	0.93243	C	0.06757
1342	wsnp_Ex_rep_c105244_89727546	1A	139046058	A	0.98295	C	0.01705	0.10204	A	1	NA	0	A	1	NA	0	A	1	NA	0	A	1	NA	0	A	0.97778	C	0.02222	A	0.97101	C	0.02899
1343	wsnp_Ex_rep_c105244_89727666	1A	139046119	C	0.96809	A	0.03191	0.04082	C	0.90909	A	0.09091	C	0.875	A	0.125	C	0.93333	A	0.06667	C	0.9375	A	0.0625	C	0.98	A	0.02	C	1	NA	0
1344	TA003907-0995	1A	140309736	A	0.97949	C	0.02051	0.0051	A	1	NA	0	A	1	NA	0	A	1	NA	0	A	1	NA	0	A	0.98	C	0.02	A	0.95946	C	0.04054
1345	BS00030644_51	1A	140311058	A	0.94271	C	0.05729	0.02041	A	0.83333	C	0.16667	A	0.77778	C	0.22222	A	0.93333	C	0.06667	A	0.90909	C	0.09091	A	0.98	C	0.02	A	0.97183	C	0.02817
1346	BobWhite_rep_c49149_530	1A	141635551	C	0.97449	A	0.02551	0	C	1	NA	0	C	1	NA	0	C	1	NA	0	C	1	NA	0	C	0.98039	A	0.01961	C	0.94595	A	0.05405
1347	TA003235-0794	1A	141713240	A	0.97927	C	0.02073	0.01531	A	1	NA	0	A	1	NA	0	A	1	NA	0	A	1	NA	0	A	0.97959	C	0.02041	A	0.95946	C	0.04054
1348	Excalibur_c43793_106	1A	142493285	C	0.98469	A	0.01531	0	C	0.91667	A	0.08333	C	0.88889	A	0.11111	C	1	NA	0	C	0.9697	A	0.0303	C	1	NA	0	C	1	NA	0
1349	RAC875_c3656_1229	1A	147468134	A	0.97423	C	0.02577	0.0102	A	1	NA	0	A	1	NA	0	A	1	NA	0	A	1	NA	0	A	0.98	C	0.02	A	0.94595	C	0.05405
1350	Jagger_c6610_109	1A	148715880	A	0.93333	C	0.06667	0.0051	A	0.83333	C	0.16667	A	0.77778	C	0.22222	A	0.93333	C	0.06667	A	0.90909	C	0.09091	A	0.98039	C	0.01961	A	0.94521	C	0.05479
1351	BobWhite_c872_890	1A	149434062	A	0.63953	C	0.36047	0.12245	A	0.66667	C	0.33333	A	0.5	C	0.5	A	0.69231	C	0.30769	A	0.61538	C	0.38462	C	0.59091	A	0.40909	A	0.79104	C	0.20896
1352	BobWhite_c872_587	1A	149434503	C	0.97436	A	0.02564	0.0051	C	1	NA	0	C	1	NA	0	C	1	NA	0	C	1	NA	0	C	0.98039	A	0.01961	C	0.94595	A	0.05405
1353	GENE-0553_173	1A	149435107	C	0.9779	A	0.0221	0.07653	C	1	NA	0	C	1	NA	0	C	1	NA	0	C	1	NA	0	C	0.98	A	0.02	C	0.95238	A	0.04762
1354	BobWhite_c872_311	1A	149436180	A	0.98295	C	0.01705	0.10204	A	1	NA	0	A	1	NA	0	A	1	NA	0	A	1	NA	0	A	1	NA	0	A	0.95082	C	0.04918
1355	BS00066308_51	1A	149986710	C	0.93782	A	0.06218	0.01531	C	0.83333	A	0.16667	C	0.77778	A	0.22222	C	0.93333	A	0.06667	C	0.90909	A	0.09091	C	0.98039	A	0.01961	C	0.95775	A	0.04225
1356	RAC875_c82649_146	1A	151425275	A	0.97949	C	0.02051	0.0051	A	1	NA	0	A	1	NA	0	A	1	NA	0	A	1	NA	0	A	0.98	C	0.02	A	0.95946	C	0.04054
1357	BobWhite_c3771_338	1A	151579981	C	0.79781	A	0.20219	0.06633	A	0.5	C	0.5	C	0.55556	A	0.44444	C	0.92308	A	0.07692	C	0.96875	A	0.03125	C	0.93878	A	0.06122	C	0.68182	A	0.31818
1358	BobWhite_c3771_441	1A	151580084	C	0.63077	A	0.36923	0.0051	A	0.75	C	0.25	A	0.66667	C	0.33333	C	0.66667	A	0.33333	C	0.51515	A	0.48485	C	0.6	A	0.4	C	0.78378	A	0.21622
1359	TA005699-1050	1A	151582978	C	0.97436	A	0.02564	0.0051	C	1	NA	0	C	1	NA	0	C	1	NA	0	C	1	NA	0	C	0.98	A	0.02	C	0.94595	A	0.05405
1360	Kukri_c33586_75	1A	151959011	A	0.9779	C	0.0221	0.07653	A	1	NA	0	A	1	NA	0	A	1	NA	0	A	1	NA	0	A	0.98	C	0.02	A	0.95714	C	0.04286
1361	RAC875_c25100_89	1A	153830689	A	0.97849	C	0.02151	0.05102	A	1	NA	0	A	1	NA	0	A	1	NA	0	A	1	NA	0	A	0.98039	C	0.01961	A	0.95588	C	0.04412
1362	IAAV3801	1A	155388371	C	0.98125	A	0.01875	0.18367	C	1	NA	0	C	1	NA	0	C	1	NA	0	C	1	NA	0	C	0.98	A	0.02	C	0.95918	A	0.04082
1363	RAC875_c21367_209	1A	156620271	C	0.97927	A	0.02073	0.01531	C	1	NA	0	C	1	NA	0	C	1	NA	0	C	1	NA	0	C	0.98	A	0.02	C	0.9589	A	0.0411
1364	wsnp_Ex_c2389_4479352	1A	157119398	A	0.93064	C	0.06936	0.11735	A	0.83333	C	0.16667	A	0.75	C	0.25	A	0.91667	C	0.08333	A	0.88462	C	0.11538	A	0.97826	C	0.02174	A	0.95522	C	0.04478
1365	wsnp_Ex_c2389_4479047	1A	157120216	A	0.93048	C	0.06952	0.04592	A	0.81818	C	0.18182	A	0.77778	C	0.22222	A	0.93333	C	0.06667	A	0.90909	C	0.09091	A	0.98	C	0.02	A	0.9403	C	0.0597
1366	wsnp_Ex_c7668_13089715	1A	157120593	A	0.79894	C	0.20106	0.03571	A	0.83333	C	0.16667	A	0.88889	C	0.11111	A	0.85714	C	0.14286	A	0.86207	C	0.13793	A	0.86	C	0.14	A	0.69863	C	0.30137
1367	Ex_c2389_1834	1A	157120625	A	0.94611	C	0.05389	0.14796	A	0.88889	C	0.11111	A	0.85714	C	0.14286	A	0.92308	C	0.07692	A	0.92857	C	0.07143	A	0.97727	C	0.02273	A	0.95312	C	0.04688
1368	Ex_c2389_1633	1A	157120826	C	0.95699	A	0.04301	0.05102	C	0.90909	A	0.09091	C	0.875	A	0.125	C	0.92857	A	0.07143	C	0.93333	A	0.06667	C	1	NA	0	C	0.9589	A	0.0411
1369	wsnp_Ex_c2389_4478238	1A	157121144	C	0.95789	A	0.04211	0.03061	C	0.90909	A	0.09091	C	0.875	A	0.125	C	0.93333	A	0.06667	C	0.90625	A	0.09375	C	1	NA	0	C	0.97222	A	0.02778
1370	wsnp_Ex_c2389_4477880	1A	157121502	A	0.83607	C	0.16393	0.06633	A	0.75	C	0.25	A	0.77778	C	0.22222	A	0.75	C	0.25	A	0.7931	C	0.2069	A	0.81633	C	0.18367	A	0.91429	C	0.08571
1371	wsnp_Ex_c2389_4477552	1A	157121917	A	0.93299	C	0.06701	0.0102	A	0.81818	C	0.18182	A	0.77778	C	0.22222	A	0.93333	C	0.06667	A	0.90909	C	0.09091	A	0.98	C	0.02	A	0.94595	C	0.05405
1372	Excalibur_c2389_361	1A	157122322	C	0.91139	A	0.08861	0.19388	C	0.88889	A	0.11111	C	1	NA	0	C	1	NA	0	C	0.93333	A	0.06667	C	0.91111	A	0.08889	C	0.86	A	0.14
1373	wsnp_Ex_c2389_4477096	1A	157122510	C	0.95652	A	0.04348	0.06122	C	0.90909	A	0.09091	C	0.875	A	0.125	C	0.92857	A	0.07143	C	0.9	A	0.1	C	1	NA	0	C	0.97183	A	0.02817
1374	Excalibur_c6255_1119	1A	157733781	C	0.93846	A	0.06154	0.0051	C	0.83333	A	0.16667	C	0.77778	A	0.22222	C	0.93333	A	0.06667	C	0.90909	A	0.09091	C	0.98	A	0.02	C	0.95946	A	0.04054
1375	Tdurum_contig27840_304	1A	157733824	C	0.97949	A	0.02051	0.0051	C	1	NA	0	C	1	NA	0	C	1	NA	0	C	1	NA	0	C	0.98	A	0.02	C	0.95946	A	0.04054
1376	Tdurum_contig27840_865	1A	157736036	A	0.93846	C	0.06154	0.0051	A	0.83333	C	0.16667	A	0.77778	C	0.22222	A	0.93333	C	0.06667	A	0.90909	C	0.09091	A	0.98039	C	0.01961	A	0.9589	C	0.0411
1377	IAAV3828	1A	157736646	C	0.90909	A	0.09091	0.04592	C	0.75	A	0.25	C	0.77778	A	0.22222	C	0.92857	A	0.07143	C	0.875	A	0.125	C	0.93878	A	0.06122	C	0.95652	A	0.04348
1378	IAAV2777	1A	159856629	A	0.97449	C	0.02551	0	A	1	NA	0	A	1	NA	0	A	1	NA	0	A	1	NA	0	A	0.98039	C	0.01961	A	0.94595	C	0.05405
1379	BS00033760_51	1A	159858657	C	0.93443	A	0.06557	0.06633	C	0.8	A	0.2	C	0.85714	A	0.14286	C	0.92857	A	0.07143	C	0.90909	A	0.09091	C	0.98039	A	0.01961	C	0.93939	A	0.06061
1380	Excalibur_c16256_551	1A	161536406	C	0.97884	A	0.02116	0.03571	C	1	NA	0	C	1	NA	0	C	1	NA	0	C	1	NA	0	C	0.98039	A	0.01961	C	0.95775	A	0.04225
1381	BobWhite_c13654_447	1A	165398398	C	0.98396	A	0.01604	0.04592	C	1	NA	0	C	1	NA	0	C	1	NA	0	C	1	NA	0	C	0.98039	A	0.01961	C	0.97059	A	0.02941
1382	wsnp_Ex_rep_c104050_88861052	1A	165399067	C	0.93143	A	0.06857	0.10714	C	0.8	A	0.2	C	0.77778	A	0.22222	C	0.93333	A	0.06667	C	0.92593	A	0.07407	C	0.97619	A	0.02381	C	0.94286	A	0.05714
1383	wsnp_Ex_c40942_47886087	1A	165400554	A	0.96237	C	0.03763	0.05102	A	0.9	C	0.1	A	0.875	C	0.125	A	0.92857	C	0.07143	A	0.9375	C	0.0625	A	0.98	C	0.02	A	0.98571	C	0.01429
1384	Kukri_c14968_674	1A	166460278	C	0.97938	A	0.02062	0.0102	C	1	NA	0	C	1	NA	0	C	1	NA	0	C	1	NA	0	C	0.98	A	0.02	C	0.95946	A	0.04054
1385	IACX3433	1A	167169302	C	0.97938	A	0.02062	0.0102	C	1	NA	0	C	1	NA	0	C	1	NA	0	C	1	NA	0	C	0.98039	A	0.01961	C	0.9589	A	0.0411
1386	IAAV6948	1A	167169504	C	0.97449	A	0.02551	0	C	1	NA	0	C	1	NA	0	C	1	NA	0	C	1	NA	0	C	0.98039	A	0.01961	C	0.94595	A	0.05405
1387	wsnp_Ex_rep_c67665_66326492	1A	167171043	C	0.92268	A	0.07732	0.0102	C	0.83333	A	0.16667	C	0.77778	A	0.22222	C	0.92857	A	0.07143	C	0.90909	A	0.09091	C	0.96078	A	0.03922	C	0.93151	A	0.06849
1388	RAC875_c2021_898	1A	168327112	A	0.93367	C	0.06633	0	A	0.83333	C	0.16667	A	0.77778	C	0.22222	A	0.93333	C	0.06667	A	0.90909	C	0.09091	A	0.98039	C	0.01961	A	0.94595	C	0.05405
1389	IAAV3509	1A	169159780	A	0.97409	C	0.02591	0.01531	A	1	NA	0	A	1	NA	0	A	1	NA	0	A	1	NA	0	A	0.98	C	0.02	A	0.94595	C	0.05405
1390	BS00078086_51	1A	170570342	C	0.71348	A	0.28652	0.09184	C	0.54545	A	0.45455	A	0.55556	C	0.44444	C	0.76923	A	0.23077	C	0.96774	A	0.03226	C	0.91667	A	0.08333	A	0.5	C	0.5
1391	Ku_c4273_1327	1A	170709345	A	0.96111	C	0.03889	0.08163	A	0.9	C	0.1	A	1	NA	0	A	1	NA	0	A	0.96552	C	0.03448	A	0.95556	C	0.04444	A	0.95714	C	0.04286
1392	Excalibur_c32033_97	1A	173436456	C	0.97024	A	0.02976	0.14286	C	1	NA	0	C	1	NA	0	C	1	NA	0	C	1	NA	0	C	0.97619	A	0.02381	C	0.9375	A	0.0625
1393	RAC875_c15646_783	1A	173436484	C	0.96859	A	0.03141	0.02551	C	0.91667	A	0.08333	C	1	NA	0	C	1	NA	0	C	0.9697	A	0.0303	C	0.98	A	0.02	C	0.95775	A	0.04225
1394	Ku_c12345_328	1A	175732803	C	0.85976	A	0.14024	0.16327	C	0.7	A	0.3	C	0.85714	A	0.14286	C	0.83333	A	0.16667	C	0.83333	A	0.16667	C	0.86364	A	0.13636	C	0.89831	A	0.10169
1395	RAC875_c2313_887	1A	177122126	A	0.9433	C	0.0567	0.0102	A	0.83333	C	0.16667	A	0.77778	C	0.22222	A	0.93333	C	0.06667	A	0.90909	C	0.09091	A	0.98	C	0.02	A	0.9726	C	0.0274
1396	RAC875_c2313_410	1A	177122603	C	0.93367	A	0.06633	0	C	0.83333	A	0.16667	C	0.77778	A	0.22222	C	0.93333	A	0.06667	C	0.90909	A	0.09091	C	0.98039	A	0.01961	C	0.94595	A	0.05405
1397	Kukri_c23382_1431	1A	178401157	A	0.93529	C	0.06471	0.13265	A	0.75	C	0.25	A	0.85714	C	0.14286	A	0.91667	C	0.08333	A	0.90625	C	0.09375	A	0.98039	C	0.01961	A	0.94915	C	0.05085
1398	RAC875_c7891_426	1A	179415854	A	0.93229	C	0.06771	0.02041	A	0.83333	C	0.16667	A	0.77778	C	0.22222	A	0.93333	C	0.06667	A	0.90909	C	0.09091	A	0.98	C	0.02	A	0.94366	C	0.05634
1399	wsnp_Ex_c26800_36025427	1A	179417722	C	0.9172	A	0.0828	0.19898	C	0.81818	A	0.18182	C	0.77778	A	0.22222	C	0.92857	A	0.07143	C	0.90323	A	0.09677	C	0.95	A	0.05	C	0.94118	A	0.05882
1400	wsnp_Ex_c26800_36025663	1A	179417958	C	0.93122	A	0.06878	0.03571	C	0.81818	A	0.18182	C	0.77778	A	0.22222	C	0.93333	A	0.06667	C	0.90323	A	0.09677	C	0.97959	A	0.02041	C	0.94444	A	0.05556
1401	BS00076538_51	1A	182532447	C	0.93011	A	0.06989	0.05102	C	0.81818	A	0.18182	C	0.77778	A	0.22222	C	0.92308	A	0.07692	C	0.9	A	0.1	C	0.98039	A	0.01961	C	0.94286	A	0.05714
1402	BobWhite_c20703_141	1A	182533085	A	0.93367	C	0.06633	0	A	0.83333	C	0.16667	A	0.77778	C	0.22222	A	0.93333	C	0.06667	A	0.90909	C	0.09091	A	0.98039	C	0.01961	A	0.94595	C	0.05405
1403	Ra_c12999_321	1A	183897542	C	0.92896	A	0.07104	0.06633	C	0.8	A	0.2	C	0.71429	A	0.28571	C	0.93333	A	0.06667	C	0.90909	A	0.09091	C	0.97959	A	0.02041	C	0.9403	A	0.0597
1404	IAAV5756	1A	184187676	A	0.93878	C	0.06122	0	A	0.83333	C	0.16667	A	0.77778	C	0.22222	A	0.93333	C	0.06667	A	0.90909	C	0.09091	A	0.98039	C	0.01961	A	0.95946	C	0.04054
1405	Ku_c2898_1284	1A	184187826	A	0.93878	C	0.06122	0	A	0.83333	C	0.16667	A	0.77778	C	0.22222	A	0.93333	C	0.06667	A	0.90909	C	0.09091	A	0.98039	C	0.01961	A	0.95946	C	0.04054
1406	Ku_c2898_1247	1A	184187863	C	0.93878	A	0.06122	0	C	0.83333	A	0.16667	C	0.77778	A	0.22222	C	0.93333	A	0.06667	C	0.90909	A	0.09091	C	0.98039	A	0.01961	C	0.95946	A	0.04054
1407	Ex_c3799_2429	1A	184294370	A	0.92697	C	0.07303	0.09184	A	0.83333	C	0.16667	A	0.77778	C	0.22222	A	0.93333	C	0.06667	A	0.9	C	0.1	A	0.97297	C	0.02703	A	0.94521	C	0.05479
1408	wsnp_Ex_c13724_21535046	1A	187230893	A	0.93567	C	0.06433	0.12755	A	0.77778	C	0.22222	A	0.75	C	0.25	A	0.90909	C	0.09091	A	0.90909	C	0.09091	A	0.97917	C	0.02083	A	0.96721	C	0.03279
1409	BobWhite_c11036_842	1A	187231616	C	0.97449	A	0.02551	0	C	1	NA	0	C	1	NA	0	C	1	NA	0	C	1	NA	0	C	0.98039	A	0.01961	C	0.94595	A	0.05405
1410	wsnp_Ex_rep_c70593_69508988	1A	187234145	C	0.92308	A	0.07692	0.0051	C	0.83333	A	0.16667	C	0.77778	A	0.22222	C	0.93333	A	0.06667	C	0.90909	A	0.09091	C	0.96078	A	0.03922	C	0.93151	A	0.06849
1411	Excalibur_c98531_344	1A	188798637	C	0.85542	A	0.14458	0.15306	C	0.77778	A	0.22222	C	1	NA	0	C	0.9	A	0.1	C	0.90625	A	0.09375	C	0.95918	A	0.04082	C	0.73333	A	0.26667
1412	Excalibur_c27843_185	1A	189075247	C	0.98305	A	0.01695	0.09694	C	1	NA	0	C	1	NA	0	C	1	NA	0	C	1	NA	0	C	1	NA	0	C	0.95238	A	0.04762
1413	GENE-2795_120	1A	189075784	C	0.93785	A	0.06215	0.09694	C	0.83333	A	0.16667	C	0.77778	A	0.22222	C	1	NA	0	C	0.93103	A	0.06897	C	0.97368	A	0.02632	C	0.94521	A	0.05479
1414	Excalibur_c27500_469	1A	190304139	C	0.92973	A	0.07027	0.05612	C	0.83333	A	0.16667	C	0.77778	A	0.22222	C	0.86667	A	0.13333	C	0.93548	A	0.06452	C	0.98	A	0.02	C	0.93939	A	0.06061
1415	IACX19890	1A	191787256	C	0.97895	A	0.02105	0.03061	C	1	NA	0	C	1	NA	0	C	1	NA	0	C	1	NA	0	C	0.97872	A	0.02128	C	0.9589	A	0.0411
1416	Excalibur_c26691_807	1A	192030872	C	0.8538	A	0.1462	0.12755	C	0.81818	A	0.18182	C	1	NA	0	C	0.91667	A	0.08333	C	0.96552	A	0.03448	C	0.81579	A	0.18421	C	0.83099	A	0.16901
1417	wsnp_Ex_c17684_26426672	1A	203877189	C	0.93367	A	0.06633	0	C	0.83333	A	0.16667	C	0.77778	A	0.22222	C	0.93333	A	0.06667	C	0.90909	A	0.09091	C	0.98039	A	0.01961	C	0.94595	A	0.05405
1418	BS00066117_51	1A	204225257	A	0.97861	C	0.02139	0.04592	A	1	NA	0	A	1	NA	0	A	1	NA	0	A	1	NA	0	A	0.98039	C	0.01961	A	0.95652	C	0.04348
1419	wsnp_Ex_c10595_17291999	1A	205444529	A	0.96923	C	0.03077	0.0051	A	0.91667	C	0.08333	A	1	NA	0	A	0.93333	C	0.06667	A	1	NA	0	A	0.98039	C	0.01961	A	0.95946	C	0.04054
1420	RAC875_rep_c72774_131	1A	205444659	C	0.93878	A	0.06122	0	C	0.83333	A	0.16667	C	0.77778	A	0.22222	C	0.93333	A	0.06667	C	0.90909	A	0.09091	C	0.98039	A	0.01961	C	0.95946	A	0.04054
1421	wsnp_Ex_c591_1177097	1A	205444702	C	0.93367	A	0.06633	0	C	0.83333	A	0.16667	C	0.77778	A	0.22222	C	0.93333	A	0.06667	C	0.90909	A	0.09091	C	0.98039	A	0.01961	C	0.94595	A	0.05405
1422	wsnp_Ex_c15852_24239968	1A	205925857	C	0.93642	A	0.06358	0.11735	C	0.875	A	0.125	C	0.83333	A	0.16667	C	0.93333	A	0.06667	C	0.90909	A	0.09091	C	0.97872	A	0.02128	C	0.93651	A	0.06349
1423	Excalibur_c26662_197	1A	206949302	A	0.79558	C	0.20442	0.07653	A	0.75	C	0.25	A	1	NA	0	A	0.73333	C	0.26667	A	0.84615	C	0.15385	A	0.76596	C	0.23404	A	0.80282	C	0.19718
1424	IAAV4676	1A	208899918	A	0.97449	C	0.02551	0	A	1	NA	0	A	1	NA	0	A	1	NA	0	A	1	NA	0	A	0.98039	C	0.01961	A	0.94595	C	0.05405
1425	GENE-2766_500	1A	208900399	C	0.97409	A	0.02591	0.01531	C	1	NA	0	C	1	NA	0	C	1	NA	0	C	1	NA	0	C	0.97959	A	0.02041	C	0.94595	A	0.05405
1426	wsnp_Ra_c26956_36503468	1A	210304950	C	0.92529	A	0.07471	0.11224	C	0.83333	A	0.16667	C	0.77778	A	0.22222	C	0.92857	A	0.07143	C	0.9	A	0.1	C	0.97222	A	0.02778	C	0.94366	A	0.05634
1427	wsnp_Ex_rep_c66875_65276404	1A	210306403	A	0.9337	C	0.0663	0.07653	A	0.8	C	0.2	A	0.77778	C	0.22222	A	0.92308	C	0.07692	A	0.90625	C	0.09375	A	0.98	C	0.02	A	0.95455	C	0.04545
1428	Kukri_rep_c81206_235	1A	210772164	A	0.93367	C	0.06633	0	A	0.83333	C	0.16667	A	0.77778	C	0.22222	A	0.93333	C	0.06667	A	0.90909	C	0.09091	A	0.98039	C	0.01961	A	0.94595	C	0.05405
1429	Ra_c16532_425	1A	210772356	C	0.94301	A	0.05699	0.01531	C	0.83333	A	0.16667	C	0.875	A	0.125	C	0.93333	A	0.06667	C	0.90909	A	0.09091	C	0.98039	A	0.01961	C	0.95833	A	0.04167
1430	Ra_c16532_954	1A	210772964	A	0.97283	C	0.02717	0.06122	A	1	NA	0	A	1	NA	0	A	0.92308	C	0.07692	A	0.93939	C	0.06061	A	0.98039	C	0.01961	A	0.98529	C	0.01471
1431	Excalibur_rep_c101549_745	1A	210773038	A	0.88718	C	0.11282	0.0051	A	0.66667	C	0.33333	A	0.625	C	0.375	A	0.93333	C	0.06667	A	0.87879	C	0.12121	A	0.92157	C	0.07843	A	0.93243	C	0.06757
1432	Excalibur_c18735_1380	1A	210999373	C	0.97382	A	0.02618	0.02551	C	1	NA	0	C	1	NA	0	C	1	NA	0	C	1	NA	0	C	0.97917	A	0.02083	C	0.94521	A	0.05479
1433	Excalibur_c44731_1000	1A	215882910	A	0.9433	C	0.0567	0.0102	A	0.83333	C	0.16667	A	0.77778	C	0.22222	A	0.93333	C	0.06667	A	0.90625	C	0.09375	A	0.98039	C	0.01961	A	0.9726	C	0.0274
1434	Ra_c69908_1877	1A	215885199	C	0.97436	A	0.02564	0.0051	C	0.91667	A	0.08333	C	1	NA	0	C	0.93333	A	0.06667	C	1	NA	0	C	0.98039	A	0.01961	C	0.9726	A	0.0274
1435	RAC875_c25442_231	1A	218388852	A	0.93333	C	0.06667	0.0051	A	0.83333	C	0.16667	A	0.77778	C	0.22222	A	0.93333	C	0.06667	A	0.90909	C	0.09091	A	0.98039	C	0.01961	A	0.94521	C	0.05479
1436	Kukri_c7476_415	1A	219576417	A	0.96429	C	0.03571	0	A	1	NA	0	A	1	NA	0	A	1	NA	0	A	0.9697	C	0.0303	A	0.98039	C	0.01961	A	0.93243	C	0.06757
1437	wsnp_Ex_c3747_6824863	1A	219578279	C	0.93367	A	0.06633	0	C	0.83333	A	0.16667	C	0.77778	A	0.22222	C	0.93333	A	0.06667	C	0.90909	A	0.09091	C	0.98039	A	0.01961	C	0.94595	A	0.05405
1438	Excalibur_rep_c108057_435	1A	219578282	C	0.96373	A	0.03627	0.01531	C	1	NA	0	C	1	NA	0	C	1	NA	0	C	0.96875	A	0.03125	C	0.98	A	0.02	C	0.93151	A	0.06849
1439	BS00066135_51	1A	220171127	C	0.97423	A	0.02577	0.0102	C	1	NA	0	C	1	NA	0	C	1	NA	0	C	1	NA	0	C	0.98	A	0.02	C	0.94595	A	0.05405
1440	BS00065700_51	1A	221314423	A	0.53608	C	0.46392	0.0102	A	0.5	C	0.5	A	0.66667	C	0.33333	A	0.6	C	0.4	A	0.63636	C	0.36364	A	0.54	C	0.46	C	0.52055	A	0.47945
1441	wsnp_Ex_c645_1273901	1A	221840920	C	0.9433	A	0.0567	0.0102	C	0.83333	A	0.16667	C	0.77778	A	0.22222	C	1	NA	0	C	0.9375	A	0.0625	C	0.98039	A	0.01961	C	0.94595	A	0.05405
1442	wsnp_Ex_c645_1273590	1A	221841666	C	0.93367	A	0.06633	0	C	0.83333	A	0.16667	C	0.77778	A	0.22222	C	0.93333	A	0.06667	C	0.90909	A	0.09091	C	0.98039	A	0.01961	C	0.94595	A	0.05405
1443	Tdurum_contig42633_1354	1A	224305284	A	0.97802	C	0.02198	0.07143	A	1	NA	0	A	1	NA	0	A	1	NA	0	A	1	NA	0	A	0.98	C	0.02	A	0.95522	C	0.04478
1444	Kukri_rep_c111709_230	1A	224312898	A	0.98429	C	0.01571	0.02551	A	0.91667	C	0.08333	A	1	NA	0	A	1	NA	0	A	0.9697	C	0.0303	A	0.98	C	0.02	A	1	NA	0
1445	IAAV9022	1A	224855586	C	0.9433	A	0.0567	0.0102	C	0.83333	A	0.16667	C	0.875	A	0.125	C	0.93333	A	0.06667	C	0.90909	A	0.09091	C	0.98039	A	0.01961	C	0.9589	A	0.0411
1446	Ex_c3567_1048	1A	224856397	C	0.9418	A	0.0582	0.03571	C	0.8	A	0.2	C	0.875	A	0.125	C	0.93333	A	0.06667	C	0.90625	A	0.09375	C	0.98039	A	0.01961	C	0.95775	A	0.04225
1447	wsnp_Ex_c3567_6526582	1A	224856634	C	0.93258	A	0.06742	0.09184	C	0.83333	A	0.16667	C	0.77778	A	0.22222	C	1	NA	0	C	0.90323	A	0.09677	C	0.97778	A	0.02222	C	0.94118	A	0.05882
1448	Excalibur_c18009_66	1A	225870433	A	0.97895	C	0.02105	0.03061	A	1	NA	0	A	1	NA	0	A	1	NA	0	A	1	NA	0	A	0.97959	C	0.02041	A	0.9589	C	0.0411
1449	BS00053718_51	1A	225921637	C	0.96257	A	0.03743	0.04592	C	0.81818	A	0.18182	C	0.77778	A	0.22222	C	0.93333	A	0.06667	C	0.96667	A	0.03333	C	1	NA	0	C	0.98571	A	0.01429
1450	wsnp_Ex_c21450_30588044	1A	226754142	A	0.93367	C	0.06633	0	A	0.83333	C	0.16667	A	0.77778	C	0.22222	A	0.93333	C	0.06667	A	0.90909	C	0.09091	A	0.98039	C	0.01961	A	0.94595	C	0.05405
1451	Ex_c21450_396	1A	226754156	A	0.9661	C	0.0339	0.09694	A	0.9	C	0.1	A	1	NA	0	A	0.92857	C	0.07143	A	1	NA	0	A	0.97959	C	0.02041	A	0.95385	C	0.04615
1452	Excalibur_c6141_1337	1A	227432417	C	0.93367	A	0.06633	0	C	0.83333	A	0.16667	C	0.77778	A	0.22222	C	0.93333	A	0.06667	C	0.90909	A	0.09091	C	0.98039	A	0.01961	C	0.94595	A	0.05405
1453	wsnp_Ex_c6934_11953178	1A	230430589	C	0.93299	A	0.06701	0.0102	C	0.83333	A	0.16667	C	0.77778	A	0.22222	C	0.93333	A	0.06667	C	0.90625	A	0.09375	C	0.98	A	0.02	C	0.94595	A	0.05405
1454	wsnp_Ex_c9279_15416671	1A	230432469	A	0.89474	C	0.10526	0.03061	A	0.72727	C	0.27273	A	0.55556	C	0.44444	A	0.93333	C	0.06667	A	0.90909	C	0.09091	A	0.98	C	0.02	A	0.88571	C	0.11429
1455	Kukri_c34519_630	1A	232045063	A	0.97006	C	0.02994	0.14796	A	1	NA	0	A	1	NA	0	A	1	NA	0	A	0.96552	C	0.03448	A	0.97674	C	0.02326	A	0.95312	C	0.04688
1456	RAC875_rep_c105400_1131	1A	233959499	C	0.9027	A	0.0973	0.05612	C	0.72727	A	0.27273	C	0.77778	A	0.22222	C	0.92308	A	0.07692	C	0.96774	A	0.03226	C	1	NA	0	C	0.84058	A	0.15942
1457	wsnp_Ex_c19730_28728245	1A	233963615	C	0.9433	A	0.0567	0.0102	C	0.83333	A	0.16667	C	0.875	A	0.125	C	0.93333	A	0.06667	C	0.9375	A	0.0625	C	0.98039	A	0.01961	C	0.94595	A	0.05405
1458	wsnp_Ex_rep_c102155_87382570	1A	233976615	A	0.96923	C	0.03077	0.0051	A	0.91667	C	0.08333	A	0.88889	C	0.11111	A	1	NA	0	A	0.93939	C	0.06061	A	1	NA	0	A	0.9726	C	0.0274
1459	wsnp_RFL_Contig1186_254286	1A	233976765	A	0.96	C	0.04	0.10714	A	0.91667	C	0.08333	A	0.88889	C	0.11111	A	1	NA	0	A	0.93333	C	0.06667	A	1	NA	0	A	0.9589	C	0.0411
1460	Kukri_c18896_491	1A	234228339	C	0.94301	A	0.05699	0.01531	C	1	NA	0	C	1	NA	0	C	0.86667	A	0.13333	C	0.9375	A	0.0625	C	0.96	A	0.04	C	0.93151	A	0.06849
1461	RAC875_c18355_804	1A	234229714	A	0.93333	C	0.06667	0.0051	A	0.83333	C	0.16667	A	0.77778	C	0.22222	A	0.93333	C	0.06667	A	0.90909	C	0.09091	A	0.98	C	0.02	A	0.94595	C	0.05405
1462	RAC875_c7305_75	1A	234494146	A	0.93264	C	0.06736	0.01531	A	0.83333	C	0.16667	A	0.77778	C	0.22222	A	0.93333	C	0.06667	A	0.90625	C	0.09375	A	0.97959	C	0.02041	A	0.94595	C	0.05405
1463	Kukri_c93273_605	1A	234505247	A	0.94301	C	0.05699	0.01531	A	0.83333	C	0.16667	A	0.77778	C	0.22222	A	0.93333	C	0.06667	A	0.90909	C	0.09091	A	0.98039	C	0.01961	A	0.97183	C	0.02817
1464	wsnp_Ex_c15722_24074399	1A	235798808	C	0.93264	A	0.06736	0.01531	C	0.83333	A	0.16667	C	0.77778	A	0.22222	C	0.93333	A	0.06667	C	0.90323	A	0.09677	C	0.98	A	0.02	C	0.94595	A	0.05405
1465	BobWhite_c14258_434	1A	235800227	C	0.98352	A	0.01648	0.07143	C	1	NA	0	C	1	NA	0	C	1	NA	0	C	1	NA	0	C	1	NA	0	C	0.95714	A	0.04286
1466	wsnp_Ra_c20163_29413615	1A	236667608	A	0.93264	C	0.06736	0.01531	A	0.83333	C	0.16667	A	0.77778	C	0.22222	A	0.93333	C	0.06667	A	0.90323	C	0.09677	A	0.98	C	0.02	A	0.94595	C	0.05405
1467	IACX7767	1A	238576366	C	0.93367	A	0.06633	0	C	0.83333	A	0.16667	C	0.77778	A	0.22222	C	0.93333	A	0.06667	C	0.90909	A	0.09091	C	0.98039	A	0.01961	C	0.94595	A	0.05405
1468	wsnp_Ex_c2972_5477975	1A	238576566	C	0.93684	A	0.06316	0.03061	C	0.81818	A	0.18182	C	0.77778	A	0.22222	C	0.93333	A	0.06667	C	0.90909	A	0.09091	C	0.98039	A	0.01961	C	0.95714	A	0.04286
1469	IAAV5236	1A	238576875	C	0.97449	A	0.02551	0	C	1	NA	0	C	1	NA	0	C	1	NA	0	C	1	NA	0	C	0.98039	A	0.01961	C	0.94595	A	0.05405
1470	wsnp_Ex_c11697_18821490	1A	238577109	C	0.93814	A	0.06186	0.0102	C	0.90909	A	0.09091	C	0.77778	A	0.22222	C	0.92857	A	0.07143	C	0.90909	A	0.09091	C	0.98039	A	0.01961	C	0.94595	A	0.05405
1471	Excalibur_c74466_344	1A	240487612	A	0.79114	C	0.20886	0.19388	A	0.54545	C	0.45455	A	0.55556	C	0.44444	A	0.81818	C	0.18182	A	0.8125	C	0.1875	A	0.90244	C	0.09756	A	0.76923	C	0.23077
1472	BS00077815_51	1A	240492427	A	0.93846	C	0.06154	0.0051	A	0.83333	C	0.16667	A	0.77778	C	0.22222	A	1	NA	0	A	0.90909	C	0.09091	A	0.98039	C	0.01961	A	0.94595	C	0.05405
1473	wsnp_Ex_c6826_11774795	1A	240518855	A	0.93264	C	0.06736	0.01531	A	0.83333	C	0.16667	A	0.77778	C	0.22222	A	0.93333	C	0.06667	A	0.90625	C	0.09375	A	0.97959	C	0.02041	A	0.94595	C	0.05405
1474	Excalibur_rep_c114648_58	1A	240519643	C	0.76796	A	0.23204	0.07653	C	0.66667	A	0.33333	C	0.77778	A	0.22222	C	0.66667	A	0.33333	C	0.78125	A	0.21875	C	0.8913	A	0.1087	C	0.72059	A	0.27941
1475	BobWhite_c44224_71	1A	240519653	A	0.93367	C	0.06633	0	A	0.83333	C	0.16667	A	0.77778	C	0.22222	A	0.93333	C	0.06667	A	0.90909	C	0.09091	A	0.98039	C	0.01961	A	0.94595	C	0.05405
1476	IACX292	1A	240941418	C	0.98469	A	0.01531	0	C	1	NA	0	C	0.88889	A	0.11111	C	1	NA	0	C	1	NA	0	C	1	NA	0	C	0.97297	A	0.02703
1477	BS00063063_51	1A	242148514	A	0.93814	C	0.06186	0.0102	A	0.83333	C	0.16667	A	0.875	C	0.125	A	0.93333	C	0.06667	A	0.90909	C	0.09091	A	0.98039	C	0.01961	A	0.94521	C	0.05479
1478	wsnp_Ex_c6278_10941843	1A	243835632	A	0.93333	C	0.06667	0.0051	A	0.83333	C	0.16667	A	0.77778	C	0.22222	A	0.93333	C	0.06667	A	0.90909	C	0.09091	A	0.98039	C	0.01961	A	0.94521	C	0.05479
1479	BS00057649_51	1A	245430982	A	0.98378	C	0.01622	0.05612	A	1	NA	0	A	1	NA	0	A	0.93333	C	0.06667	A	1	NA	0	A	1	NA	0	A	0.98507	C	0.01493
1480	Kukri_c3187_1062	1A	246306863	A	0.89011	C	0.10989	0.07143	A	0.85714	C	0.14286	A	0.88889	C	0.11111	A	0.8	C	0.2	A	0.90625	C	0.09375	A	0.91837	C	0.08163	A	0.89706	C	0.10294
1481	Excalibur_c63753_211	1A	246306885	A	0.93333	C	0.06667	0.0051	A	0.83333	C	0.16667	A	0.77778	C	0.22222	A	0.93333	C	0.06667	A	0.90909	C	0.09091	A	0.98	C	0.02	A	0.94595	C	0.05405
1482	RAC875_c42104_639	1A	246306928	C	0.93299	A	0.06701	0.0102	C	0.83333	A	0.16667	C	0.77778	A	0.22222	C	0.92857	A	0.07143	C	0.90909	A	0.09091	C	0.98039	A	0.01961	C	0.94521	A	0.05479
1483	wsnp_Ex_c8666_14522816	1A	246919095	C	0.93367	A	0.06633	0	C	0.83333	A	0.16667	C	0.77778	A	0.22222	C	0.93333	A	0.06667	C	0.90909	A	0.09091	C	0.98039	A	0.01961	C	0.94595	A	0.05405
1484	wsnp_Ex_c3365_6183009	1A	247324184	C	0.93846	A	0.06154	0.0051	C	0.83333	A	0.16667	C	0.875	A	0.125	C	0.93333	A	0.06667	C	0.90909	A	0.09091	C	0.98039	A	0.01961	C	0.94595	A	0.05405
1485	Kukri_c19641_477	1A	247926500	C	0.98462	A	0.01538	0.0051	C	1	NA	0	C	0.88889	A	0.11111	C	1	NA	0	C	1	NA	0	C	1	NA	0	C	0.97297	A	0.02703
1486	IAAV742	1A	247927738	A	0.92737	C	0.07263	0.08673	A	0.8	C	0.2	A	0.75	C	0.25	A	0.92857	C	0.07143	A	0.90625	C	0.09375	A	0.97917	C	0.02083	A	0.93939	C	0.06061
1487	Kukri_c27690_411	1A	247927996	A	0.98469	C	0.01531	0	A	1	NA	0	A	0.88889	C	0.11111	A	1	NA	0	A	1	NA	0	A	1	NA	0	A	0.97297	C	0.02703
1488	Ex_c19477_336	1A	250212897	A	0.98429	C	0.01571	0.02551	A	1	NA	0	A	0.88889	C	0.11111	A	1	NA	0	A	1	NA	0	A	1	NA	0	A	0.97222	C	0.02778
1489	wsnp_Ex_c18196_27006489	1A	250834407	C	0.92821	A	0.07179	0.0051	C	0.75	A	0.25	C	0.77778	A	0.22222	C	0.93333	A	0.06667	C	0.90625	A	0.09375	C	0.98039	A	0.01961	C	0.94595	A	0.05405
1490	BS00062869_51	1A	251159493	C	0.91848	A	0.08152	0.06122	C	1	NA	0	C	1	NA	0	C	1	NA	0	C	0.9375	A	0.0625	C	0.91304	A	0.08696	C	0.86765	A	0.13235
1491	Kukri_c50414_251	1A	253473612	C	0.87958	A	0.12042	0.02551	C	0.66667	A	0.33333	C	0.625	A	0.375	C	0.8	A	0.2	C	0.90909	A	0.09091	C	0.94118	A	0.05882	C	0.90141	A	0.09859
1492	Ex_c759_3362	1A	253476733	A	0.93617	C	0.06383	0.04082	A	0.75	C	0.25	A	0.88889	C	0.11111	A	1	NA	0	A	0.90625	C	0.09375	A	0.98	C	0.02	A	0.94203	C	0.05797
1493	wsnp_Ra_c6474_11298812	1A	253477348	A	0.92553	C	0.07447	0.04082	A	0.72727	C	0.27273	A	0.77778	C	0.22222	A	0.93333	C	0.06667	A	0.90909	C	0.09091	A	0.97826	C	0.02174	A	0.94521	C	0.05479
1494	wsnp_Ra_c6474_11298858	1A	253477394	C	0.93158	A	0.06842	0.03061	C	0.75	A	0.25	C	0.77778	A	0.22222	C	1	NA	0	C	0.90625	A	0.09375	C	0.97872	A	0.02128	C	0.94595	A	0.05405
1495	Ex_c759_2378	1A	253478014	A	0.93367	C	0.06633	0	A	0.83333	C	0.16667	A	0.77778	C	0.22222	A	0.93333	C	0.06667	A	0.90909	C	0.09091	A	0.98039	C	0.01961	A	0.94595	C	0.05405
1496	Ex_c14515_218	1A	253478921	A	0.92308	C	0.07692	0.0051	A	0.75	C	0.25	A	0.77778	C	0.22222	A	0.93333	C	0.06667	A	0.90909	C	0.09091	A	0.96	C	0.04	A	0.94595	C	0.05405
1497	Ra_c11042_1500	1A	253479520	C	0.92188	A	0.07812	0.02041	C	0.75	A	0.25	C	0.77778	A	0.22222	C	0.93333	A	0.06667	C	0.90323	A	0.09677	C	0.96078	A	0.03922	C	0.94444	A	0.05556
1498	Excalibur_c759_163	1A	253480227	C	0.86503	A	0.13497	0.16837	C	0.6	A	0.4	C	0.75	A	0.25	C	0.85714	A	0.14286	C	0.93333	A	0.06667	C	0.94595	A	0.05405	C	0.83871	A	0.16129
1499	Excalibur_c7692_139	1A	254208847	A	0.93814	C	0.06186	0.0102	A	0.75	C	0.25	A	0.875	C	0.125	A	0.93333	C	0.06667	A	0.90909	C	0.09091	A	0.98039	C	0.01961	A	0.9589	C	0.0411
1500	Excalibur_c41211_311	1A	254388279	A	0.97765	C	0.02235	0.08673	A	0.88889	C	0.11111	A	0.875	C	0.125	A	1	NA	0	A	1	NA	0	A	1	NA	0	A	0.96923	C	0.03077
1501	Kukri_c46608_277	1A	254507723	C	0.92473	A	0.07527	0.05102	C	0.8	A	0.2	C	0.77778	A	0.22222	C	0.92308	A	0.07692	C	0.90625	A	0.09375	C	0.95918	A	0.04082	C	0.94366	A	0.05634
1502	wsnp_Ex_c3142_5808330	1A	256263791	C	0.94271	A	0.05729	0.02041	C	0.9	A	0.1	C	0.77778	A	0.22222	C	0.93333	A	0.06667	C	0.90909	A	0.09091	C	1	NA	0	C	0.94521	A	0.05479
1503	wsnp_Ex_c3142_5808220	1A	256264360	C	0.93782	A	0.06218	0.01531	C	0.81818	A	0.18182	C	0.77778	A	0.22222	C	0.93333	A	0.06667	C	0.90909	A	0.09091	C	0.98039	A	0.01961	C	0.95833	A	0.04167
1504	Kukri_c35749_214	1A	257617508	C	0.90526	A	0.09474	0.03061	C	0.75	A	0.25	C	1	NA	0	C	0.85714	A	0.14286	C	0.90323	A	0.09677	C	0.92	A	0.08	C	0.91781	A	0.08219
1505	wsnp_BE518393A_Td_2_3	1A	257769984	C	0.93122	A	0.06878	0.03571	C	0.72727	A	0.27273	C	0.875	A	0.125	C	0.93333	A	0.06667	C	0.90909	A	0.09091	C	0.98	A	0.02	C	0.94366	A	0.05634
1506	BS00077504_51	1A	258564072	A	0.93333	C	0.06667	0.0051	A	0.81818	C	0.18182	A	0.77778	C	0.22222	A	0.93333	C	0.06667	A	0.90909	C	0.09091	A	0.98039	C	0.01961	A	0.94595	C	0.05405
1507	Ku_c2742_638	1A	259440028	C	0.93333	A	0.06667	0.0051	C	0.75	A	0.25	C	0.77778	A	0.22222	C	0.93333	A	0.06667	C	0.90909	A	0.09091	C	0.96078	A	0.03922	C	0.9726	A	0.0274
1508	RAC875_c30381_573	1A	259442080	C	0.78534	A	0.21466	0.02551	C	0.91667	A	0.08333	C	0.88889	A	0.11111	C	0.64286	A	0.35714	C	0.75	A	0.25	C	0.79167	A	0.20833	C	0.78378	A	0.21622
1509	IAAV3846	1A	259442308	C	0.92857	A	0.07143	0	C	0.75	A	0.25	C	0.77778	A	0.22222	C	0.93333	A	0.06667	C	0.90909	A	0.09091	C	0.96078	A	0.03922	C	0.95946	A	0.04054
1510	Tdurum_contig100984_162	1A	263126151	A	0.80435	C	0.19565	0.06122	A	0.66667	C	0.33333	A	0.5	C	0.5	A	0.92308	C	0.07692	A	0.875	C	0.125	A	0.93617	C	0.06383	A	0.71429	C	0.28571
1511	RFL_Contig5699_1155	1A	263251058	A	0.91716	C	0.08284	0.13776	A	0.66667	C	0.33333	A	0.66667	C	0.33333	A	0.92308	C	0.07692	A	0.90909	C	0.09091	A	0.98	C	0.02	A	0.92982	C	0.07018
1512	Kukri_rep_c111213_148	1A	263693313	A	0.91192	C	0.08808	0.01531	A	0.91667	C	0.08333	A	1	NA	0	A	0.86667	C	0.13333	A	0.90625	C	0.09375	A	0.9	C	0.1	A	0.91781	C	0.08219
1513	Ra_c87559_934	1A	264708187	C	0.93878	A	0.06122	0	C	1	NA	0	C	1	NA	0	C	0.86667	A	0.13333	C	0.93939	A	0.06061	C	0.94118	A	0.05882	C	0.93243	A	0.06757
1514	TA004184-0525	1A	264713090	C	0.90155	A	0.09845	0.01531	C	0.91667	A	0.08333	C	1	NA	0	C	0.86667	A	0.13333	C	0.875	A	0.125	C	0.9	A	0.1	C	0.90411	A	0.09589
1515	Kukri_c13156_129	1A	264713140	C	0.89637	A	0.10363	0.01531	C	0.91667	A	0.08333	C	1	NA	0	C	0.86667	A	0.13333	C	0.87879	A	0.12121	C	0.90196	A	0.09804	C	0.88889	A	0.11111
1516	BS00022207_51	1A	266084012	C	0.93814	A	0.06186	0.0102	C	0.75	A	0.25	C	0.875	A	0.125	C	0.93333	A	0.06667	C	0.90909	A	0.09091	C	0.98039	A	0.01961	C	0.9589	A	0.0411
1517	BS00084428_51	1A	266848817	C	0.93333	A	0.06667	0.0051	C	0.75	A	0.25	C	0.77778	A	0.22222	C	0.93333	A	0.06667	C	0.90909	A	0.09091	C	0.98039	A	0.01961	C	0.9589	A	0.0411
1518	RAC875_c21131_3615	1A	266887593	C	0.89674	A	0.10326	0.06122	C	0.91667	A	0.08333	C	1	NA	0	C	0.86667	A	0.13333	C	0.86667	A	0.13333	C	0.88372	A	0.11628	C	0.90411	A	0.09589
1519	Ku_c13235_1241	1A	266888915	A	0.94475	C	0.05525	0.07653	A	1	NA	0	A	1	NA	0	A	0.92857	C	0.07143	A	0.93939	C	0.06061	A	0.95918	C	0.04082	A	0.92537	C	0.07463
1520	RAC875_rep_c110216_250	1A	266889702	C	0.90206	A	0.09794	0.0102	C	0.91667	A	0.08333	C	1	NA	0	C	0.86667	A	0.13333	C	0.875	A	0.125	C	0.90196	A	0.09804	C	0.90411	A	0.09589
1521	RAC875_c10226_1478	1A	269968984	C	0.91753	A	0.08247	0.0102	C	0.91667	A	0.08333	C	1	NA	0	C	0.86667	A	0.13333	C	0.90909	A	0.09091	C	0.90196	A	0.09804	C	0.93056	A	0.06944
1522	TA004095-0446	1A	270231889	C	0.98964	A	0.01036	0.01531	C	1	NA	0	C	1	NA	0	C	1	NA	0	C	0.96875	A	0.03125	C	1	NA	0	C	0.9863	A	0.0137
1523	tplb0031m14_1597	1A	270232083	A	0.9893	C	0.0107	0.04592	A	1	NA	0	A	1	NA	0	A	1	NA	0	A	0.96774	C	0.03226	A	1	NA	0	A	0.98571	C	0.01429
1524	wsnp_RFL_Contig2794_2564017	1A	270780312	C	0.83684	A	0.16316	0.03061	C	0.91667	A	0.08333	C	1	NA	0	C	0.73333	A	0.26667	C	0.80645	A	0.19355	C	0.85106	A	0.14894	C	0.82432	A	0.17568
1525	Tdurum_contig42289_936	1A	271832976	C	0.8973	A	0.1027	0.05612	C	0.90909	A	0.09091	C	1	NA	0	C	0.85714	A	0.14286	C	0.87879	A	0.12121	C	0.92	A	0.08	C	0.8806	A	0.1194
1526	Tdurum_contig42289_1857	1A	271837402	A	0.90256	C	0.09744	0.0051	A	0.91667	C	0.08333	A	1	NA	0	A	0.86667	C	0.13333	A	0.87879	C	0.12121	A	0.90196	C	0.09804	A	0.90411	C	0.09589
1527	Ra_c7855_938	1A	271840206	C	0.93814	A	0.06186	0.0102	C	1	NA	0	C	1	NA	0	C	0.86667	A	0.13333	C	0.93939	A	0.06061	C	0.94	A	0.06	C	0.93151	A	0.06849
1528	Ex_c69833_480	1A	271841001	A	0.93814	C	0.06186	0.0102	A	1	NA	0	A	1	NA	0	A	0.86667	C	0.13333	A	0.93939	C	0.06061	A	0.94118	C	0.05882	A	0.93056	C	0.06944
1529	BS00021895_51	1A	271841188	C	0.92857	A	0.07143	0	C	0.75	A	0.25	C	0.77778	A	0.22222	C	0.93333	A	0.06667	C	0.90909	A	0.09091	C	0.98039	A	0.01961	C	0.94595	A	0.05405
1530	RAC875_c7855_456	1A	271841265	A	0.94301	C	0.05699	0.01531	A	1	NA	0	A	1	NA	0	A	0.86667	C	0.13333	A	0.93939	C	0.06061	A	0.95918	C	0.04082	A	0.93151	C	0.06849
1531	BS00062969_51	1A	278109470	A	0.92784	C	0.07216	0.0102	A	0.75	C	0.25	A	0.77778	C	0.22222	A	0.93333	C	0.06667	A	0.90909	C	0.09091	A	0.98	C	0.02	A	0.94521	C	0.05479
1532	Kukri_c10313_154	1A	278357445	C	0.90395	A	0.09605	0.09694	C	0.8	A	0.2	C	0.83333	A	0.16667	C	0.93333	A	0.06667	C	1	NA	0	C	0.96	A	0.04	C	0.82812	A	0.17188
1533	GENE-0287_28	1A	278757111	A	0.92857	C	0.07143	0	A	0.75	C	0.25	A	0.77778	C	0.22222	A	0.93333	C	0.06667	A	0.90909	C	0.09091	A	0.98039	C	0.01961	A	0.94595	C	0.05405
1534	wsnp_Ku_c11180_18309767	1A	279421602	C	0.93878	A	0.06122	0	C	1	NA	0	C	1	NA	0	C	0.86667	A	0.13333	C	0.93939	A	0.06061	C	0.94118	A	0.05882	C	0.93243	A	0.06757
1535	Excalibur_c64533_980	1A	281517712	C	0.83505	A	0.16495	0.0102	C	0.83333	A	0.16667	C	1	NA	0	C	0.73333	A	0.26667	C	0.81818	A	0.18182	C	0.85714	A	0.14286	C	0.82432	A	0.17568
1536	Excalibur_c5052_151	1A	281603801	A	0.84103	C	0.15897	0.0051	A	0.91667	C	0.08333	A	1	NA	0	A	0.73333	C	0.26667	A	0.81818	C	0.18182	A	0.86	C	0.14	A	0.82432	C	0.17568
1537	RAC875_c11749_97	1A	281604362	A	0.84021	C	0.15979	0.0102	A	0.91667	C	0.08333	A	1	NA	0	A	0.73333	C	0.26667	A	0.81818	C	0.18182	A	0.85714	C	0.14286	A	0.82432	C	0.17568
1538	RAC875_c2972_225	1A	281604647	C	0.84103	A	0.15897	0.0051	C	0.91667	A	0.08333	C	1	NA	0	C	0.73333	A	0.26667	C	0.81818	A	0.18182	C	0.86	A	0.14	C	0.82432	A	0.17568
1539	Tdurum_contig19102_84	1A	281617621	C	0.8359	A	0.1641	0.0051	C	0.90909	A	0.09091	C	1	NA	0	C	0.73333	A	0.26667	C	0.81818	A	0.18182	C	0.84314	A	0.15686	C	0.82432	A	0.17568
1540	RAC875_c25708_503	1A	281619742	A	0.83938	C	0.16062	0.01531	A	0.91667	C	0.08333	A	1	NA	0	A	0.73333	C	0.26667	A	0.8125	C	0.1875	A	0.86	C	0.14	A	0.82192	C	0.17808
1541	BS00086680_51	1A	283427469	A	0.6648	C	0.3352	0.08673	A	1	NA	0	A	0.77778	C	0.22222	A	0.5	C	0.5	A	0.59259	C	0.40741	A	0.67442	C	0.32558	A	0.63889	C	0.36111
1542	RAC875_c7341_144	1A	284323120	A	0.94388	C	0.05612	0	A	1	NA	0	A	1	NA	0	A	1	NA	0	A	0.9697	C	0.0303	A	0.96078	C	0.03922	A	0.89189	C	0.10811
1543	wsnp_Ex_c11177_18096010	1A	284327165	A	0.82386	C	0.17614	0.10204	A	0.875	C	0.125	A	1	NA	0	A	0.73333	C	0.26667	A	0.80645	C	0.19355	A	0.85714	C	0.14286	A	0.8	C	0.2
1544	CAP7_rep_c12580_266	1A	284330449	C	0.84737	A	0.15263	0.03061	C	0.91667	A	0.08333	C	1	NA	0	C	0.73333	A	0.26667	C	0.83871	A	0.16129	C	0.87234	A	0.12766	C	0.82432	A	0.17568
1545	Kukri_rep_c68583_931	1A	284473842	C	0.84021	A	0.15979	0.0102	C	0.91667	A	0.08333	C	1	NA	0	C	0.73333	A	0.26667	C	0.81818	A	0.18182	C	0.85714	A	0.14286	C	0.82432	A	0.17568
1546	RAC875_rep_c75762_175	1A	284473941	A	0.8342	C	0.1658	0.01531	A	0.91667	C	0.08333	A	1	NA	0	A	0.73333	C	0.26667	A	0.8125	C	0.1875	A	0.84	C	0.16	A	0.82192	C	0.17808
1547	Ku_c62848_956	1A	284473973	C	0.84021	A	0.15979	0.0102	C	0.91667	A	0.08333	C	1	NA	0	C	0.73333	A	0.26667	C	0.81818	A	0.18182	C	0.85714	A	0.14286	C	0.82432	A	0.17568
1548	Kukri_c62848_106	1A	284476720	C	0.8253	A	0.1747	0.15306	C	0.9	A	0.1	C	1	NA	0	C	0.71429	A	0.28571	C	0.81818	A	0.18182	C	0.83673	A	0.16327	C	0.80769	A	0.19231
1549	RAC875_c20420_87	1A	285624007	A	0.82081	C	0.17919	0.11735	A	0.88889	C	0.11111	A	1	NA	0	A	0.73333	C	0.26667	A	0.8125	C	0.1875	A	0.86	C	0.14	A	0.77586	C	0.22414
1550	RAC875_c16677_56	1A	285910955	C	0.83684	A	0.16316	0.03061	C	0.91667	A	0.08333	C	1	NA	0	C	0.73333	A	0.26667	C	0.80645	A	0.19355	C	0.85106	A	0.14894	C	0.82432	A	0.17568
1551	Excalibur_c4082_370	1A	285911692	A	0.83938	C	0.16062	0.01531	A	0.91667	C	0.08333	A	1	NA	0	A	0.73333	C	0.26667	A	0.81818	C	0.18182	A	0.86	C	0.14	A	0.82192	C	0.17808
1552	RFL_Contig2784_641	1A	286681337	A	0.82558	C	0.17442	0.12245	A	0.9	C	0.1	A	1	NA	0	A	0.73333	C	0.26667	A	0.81818	C	0.18182	A	0.86957	C	0.13043	A	0.78333	C	0.21667
1553	Kukri_c7945_206	1A	287802110	C	0.92784	A	0.07216	0.0102	C	0.75	A	0.25	C	0.77778	A	0.22222	C	0.93333	A	0.06667	C	0.90323	A	0.09677	C	0.98039	A	0.01961	C	0.94595	A	0.05405
1554	BS00065930_51	1A	291114065	C	0.52356	A	0.47644	0.02551	A	0.91667	C	0.08333	A	0.88889	C	0.11111	A	0.53333	C	0.46667	C	0.5625	A	0.4375	C	0.59574	A	0.40426	C	0.59459	A	0.40541
1555	BS00011286_51	1A	291907316	A	0.92857	C	0.07143	0	A	0.75	C	0.25	A	0.77778	C	0.22222	A	0.93333	C	0.06667	A	0.90909	C	0.09091	A	0.98039	C	0.01961	A	0.94595	C	0.05405
1556	BobWhite_c3669_329	1A	291983211	A	0.93782	C	0.06218	0.01531	A	0.91667	C	0.08333	A	1	NA	0	A	0.86667	C	0.13333	A	0.9375	C	0.0625	A	0.95918	C	0.04082	A	0.93243	C	0.06757
1557	Tdurum_contig47035_428	1A	291983272	C	0.96277	A	0.03723	0.04082	C	0.91667	A	0.08333	C	1	NA	0	C	0.92308	A	0.07692	C	0.93939	A	0.06061	C	0.95918	A	0.04082	C	0.98571	A	0.01429
1558	TA004365-0417	1A	293031654	A	0.93264	C	0.06736	0.01531	A	0.75	C	0.25	A	0.77778	C	0.22222	A	0.93333	C	0.06667	A	0.90625	C	0.09375	A	0.98039	C	0.01961	A	0.95833	C	0.04167
1559	BS00066697_51	1A	293688682	C	0.86905	A	0.13095	0.14286	C	0.90909	A	0.09091	C	1	NA	0	C	0.58333	A	0.41667	C	0.82759	A	0.17241	C	0.92683	A	0.07317	C	0.87879	A	0.12121
1560	BobWhite_c31155_350	1A	293849212	C	0.9375	A	0.0625	0.02041	C	0.83333	A	0.16667	C	0.77778	A	0.22222	C	0.92857	A	0.07143	C	0.90909	A	0.09091	C	0.98039	A	0.01961	C	0.95775	A	0.04225
1561	Kukri_c2115_622	1A	294524475	C	0.94845	A	0.05155	0.0102	C	1	NA	0	C	1	NA	0	C	0.92857	A	0.07143	C	0.93939	A	0.06061	C	0.94118	A	0.05882	C	0.94521	A	0.05479
1562	TA003382-0407	1A	294643754	C	0.92857	A	0.07143	0	C	0.75	A	0.25	C	0.77778	A	0.22222	C	0.93333	A	0.06667	C	0.90909	A	0.09091	C	0.98039	A	0.01961	C	0.94595	A	0.05405
1563	Excalibur_c65280_322	1A	295082299	A	0.93846	C	0.06154	0.0051	A	0.83333	C	0.16667	A	0.77778	C	0.22222	A	0.93333	C	0.06667	A	0.90909	C	0.09091	A	0.98	C	0.02	A	0.95946	C	0.04054
1564	Ku_c12031_980	1A	295480515	C	0.93846	A	0.06154	0.0051	C	1	NA	0	C	1	NA	0	C	0.86667	A	0.13333	C	0.93939	A	0.06061	C	0.94118	A	0.05882	C	0.93151	A	0.06849
1565	Kukri_c4318_101	1A	296615005	A	0.96512	C	0.03488	0.12245	A	0.9	C	0.1	A	0.88889	C	0.11111	A	1	NA	0	A	0.93103	C	0.06897	A	1	NA	0	A	0.9726	C	0.0274
1566	RAC875_c39165_148	1A	296617187	A	0.8631	C	0.1369	0.14286	A	0.72727	C	0.27273	A	0.77778	C	0.22222	A	0.92857	C	0.07143	A	0.92857	C	0.07143	A	0.95833	C	0.04167	A	0.78571	C	0.21429
1567	RAC875_c61590_448	1A	296617187	A	0.89143	C	0.10857	0.10714	A	0.8	C	0.2	A	0.75	C	0.25	A	1	NA	0	A	0.93333	C	0.06667	A	0.97727	C	0.02273	A	0.83582	C	0.16418
1568	Kukri_c7902_438	1A	296982690	C	0.88601	A	0.11399	0.01531	C	1	NA	0	C	1	NA	0	C	0.86667	A	0.13333	C	0.875	A	0.125	C	0.88235	A	0.11765	C	0.875	A	0.125
1569	RAC875_s118740_182	1A	297334528	C	0.59487	A	0.40513	0.0051	A	0.58333	C	0.41667	A	0.55556	C	0.44444	C	0.66667	A	0.33333	C	0.57576	A	0.42424	C	0.58824	A	0.41176	C	0.64384	A	0.35616
1570	RFL_Contig1152_2659	1A	297334650	C	0.65385	A	0.34615	0.07143	A	0.5	C	0.5	C	0.55556	A	0.44444	C	0.76923	A	0.23077	C	0.6	A	0.4	C	0.66667	A	0.33333	C	0.69014	A	0.30986
1571	Kukri_rep_c108194_232	1A	297335857	A	0.63298	C	0.36702	0.04082	C	0.58333	A	0.41667	C	0.55556	A	0.44444	A	0.73333	C	0.26667	A	0.62069	C	0.37931	A	0.64583	C	0.35417	A	0.65753	C	0.34247
1572	Tdurum_contig29769_202	1A	297336865	C	0.89529	A	0.10471	0.02551	C	0.83333	A	0.16667	C	1	NA	0	C	0.8	A	0.2	C	0.87879	A	0.12121	C	0.91837	A	0.08163	C	0.91549	A	0.08451
1573	Kukri_rep_c106406_265	1A	297955100	A	0.87113	C	0.12887	0.0102	A	0.83333	C	0.16667	A	1	NA	0	A	0.8	C	0.2	A	0.875	C	0.125	A	0.88235	C	0.11765	A	0.87671	C	0.12329
1574	Excalibur_c32608_64	1A	297959413	C	0.96629	A	0.03371	0.09184	C	0.83333	A	0.16667	C	1	NA	0	C	1	NA	0	C	0.96154	A	0.03846	C	0.97826	A	0.02174	C	0.97183	A	0.02817
1575	CAP8_c806_297	1A	299122731	A	0.95918	C	0.04082	0	A	0.83333	C	0.16667	A	0.88889	C	0.11111	A	1	NA	0	A	0.93939	C	0.06061	A	1	NA	0	A	0.95946	C	0.04054
1576	GENE-0227_217	1A	299438603	A	0.69519	C	0.30481	0.04592	A	0.91667	C	0.08333	A	1	NA	0	A	0.6	C	0.4	A	0.75	C	0.25	A	0.69388	C	0.30612	A	0.6338	C	0.3662
1577	tplb0029b01_1022	1A	299441021	C	0.69312	A	0.30688	0.03571	C	0.91667	A	0.08333	C	1	NA	0	C	0.57143	A	0.42857	C	0.70968	A	0.29032	C	0.6875	A	0.3125	C	0.64384	A	0.35616
1578	BobWhite_c2506_332	1A	299486563	C	0.74074	A	0.25926	0.03571	C	0.91667	A	0.08333	C	0.66667	A	0.33333	C	0.85714	A	0.14286	C	0.78125	A	0.21875	C	0.74468	A	0.25532	C	0.67123	A	0.32877
1579	Excalibur_c20133_87	1A	299777744	C	0.92347	A	0.07653	0	C	0.75	A	0.25	C	0.77778	A	0.22222	C	0.93333	A	0.06667	C	0.90909	A	0.09091	C	0.96078	A	0.03922	C	0.94595	A	0.05405
1580	Excalibur_rep_c88290_94	1A	299848284	A	0.92347	C	0.07653	0	A	0.75	C	0.25	A	0.77778	C	0.22222	A	0.93333	C	0.06667	A	0.90909	C	0.09091	A	0.96078	C	0.03922	A	0.94595	C	0.05405
1581	BS00022201_51	1A	299855435	C	0.92347	A	0.07653	0	C	0.75	A	0.25	C	0.77778	A	0.22222	C	0.93333	A	0.06667	C	0.90909	A	0.09091	C	0.96078	A	0.03922	C	0.94595	A	0.05405
1582	BS00102492_51	1A	299855464	A	0.92228	C	0.07772	0.01531	A	0.75	C	0.25	A	0.77778	C	0.22222	A	0.93333	C	0.06667	A	0.90909	C	0.09091	A	0.95833	C	0.04167	A	0.94595	C	0.05405
1583	Kukri_c362_91	1A	299856108	C	0.92347	A	0.07653	0	C	0.75	A	0.25	C	0.77778	A	0.22222	C	0.93333	A	0.06667	C	0.90909	A	0.09091	C	0.96078	A	0.03922	C	0.94595	A	0.05405
1584	BS00011835_51	1A	299856798	A	0.95455	C	0.04545	0.10204	A	0.9	C	0.1	A	1	NA	0	A	0.92857	C	0.07143	A	0.92593	C	0.07407	A	0.95556	C	0.04444	A	0.97183	C	0.02817
1585	BS00063885_51	1A	300296163	C	0.88333	A	0.11667	0.08163	C	1	NA	0	C	1	NA	0	C	0.84615	A	0.15385	C	0.9	A	0.1	C	0.85417	A	0.14583	C	0.8806	A	0.1194
1586	Kukri_rep_c101550_113	1A	300342406	A	0.72472	C	0.27528	0.09184	A	0.77778	C	0.22222	A	1	NA	0	A	0.66667	C	0.33333	A	0.8	C	0.2	A	0.7451	C	0.2549	A	0.65625	C	0.34375
1587	wsnp_CAP11_c1029_611774	1A	300370261	A	0.93194	C	0.06806	0.02551	A	0.81818	C	0.18182	A	0.77778	C	0.22222	A	0.93333	C	0.06667	A	0.90323	C	0.09677	A	0.96	C	0.04	A	0.9589	C	0.0411
1588	BS00037255_51	1A	300380845	C	0.9125	A	0.0875	0.18367	C	0.75	A	0.25	C	0.75	A	0.25	C	1	NA	0	C	0.88462	A	0.11538	C	0.95	A	0.05	C	0.93651	A	0.06349
1589	Kukri_c12936_1505	1A	301369620	C	0.82902	A	0.17098	0.01531	C	0.91667	A	0.08333	C	1	NA	0	C	0.73333	A	0.26667	C	0.84375	A	0.15625	C	0.8	A	0.2	C	0.83562	A	0.16438
1590	BobWhite_c13450_2100	1A	301369742	C	0.8299	A	0.1701	0.0102	C	0.91667	A	0.08333	C	1	NA	0	C	0.73333	A	0.26667	C	0.84375	A	0.15625	C	0.80392	A	0.19608	C	0.83562	A	0.16438
1591	Excalibur_rep_c106001_513	1A	301389275	A	0.82258	C	0.17742	0.05102	A	0.90909	C	0.09091	A	1	NA	0	A	0.73333	C	0.26667	A	0.83871	C	0.16129	A	0.80392	C	0.19608	A	0.82353	C	0.17647
1592	Excalibur_s107771_77	1A	301837429	A	0.91935	C	0.08065	0.05102	A	0.75	C	0.25	A	0.77778	C	0.22222	A	0.93333	C	0.06667	A	0.90625	C	0.09375	A	0.95745	C	0.04255	A	0.94203	C	0.05797
1593	BS00022156_51	1A	302915762	C	0.89503	A	0.10497	0.07653	C	0.625	A	0.375	C	0.77778	A	0.22222	C	0.85714	A	0.14286	C	0.9	A	0.1	C	0.95918	A	0.04082	C	0.9	A	0.1
1594	Tdurum_contig43360_1381	1A	302915976	A	0.90256	C	0.09744	0.0051	A	0.75	C	0.25	A	0.77778	C	0.22222	A	0.86667	C	0.13333	A	0.90909	C	0.09091	A	0.96078	C	0.03922	A	0.90411	C	0.09589
1595	IAAV4916	1A	303491274	C	0.90206	A	0.09794	0.0102	C	0.75	A	0.25	C	0.77778	A	0.22222	C	0.85714	A	0.14286	C	0.90909	A	0.09091	C	0.96078	A	0.03922	C	0.90411	A	0.09589
1596	IAAV2546	1A	303491379	C	0.81865	A	0.18135	0.01531	C	0.91667	A	0.08333	C	1	NA	0	C	0.73333	A	0.26667	C	0.84848	A	0.15152	C	0.81633	A	0.18367	C	0.78082	A	0.21918
1597	BS00031200_51	1A	303496990	C	0.90526	A	0.09474	0.03061	C	0.75	A	0.25	C	0.875	A	0.125	C	0.86667	A	0.13333	C	0.90625	A	0.09375	C	0.95745	A	0.04255	C	0.90541	A	0.09459
1598	Ra_c2322_174	1A	303571957	A	0.89796	C	0.10204	0	A	0.66667	C	0.33333	A	0.77778	C	0.22222	A	0.86667	C	0.13333	A	0.90909	C	0.09091	A	0.96078	C	0.03922	A	0.90541	C	0.09459
1599	IACX7695	1A	303612185	C	0.89286	A	0.10714	0	C	0.58333	A	0.41667	C	0.77778	A	0.22222	C	0.86667	A	0.13333	C	0.90909	A	0.09091	C	0.96078	A	0.03922	C	0.90541	A	0.09459
1600	Kukri_c59328_378	1A	303739285	A	0.64894	C	0.35106	0.04082	A	0.75	C	0.25	C	0.55556	A	0.44444	A	0.6	C	0.4	A	0.6	C	0.4	A	0.67347	C	0.32653	A	0.67606	C	0.32394
1601	wsnp_Ex_c1959_3692097	1A	304340133	C	0.93158	A	0.06842	0.03061	C	0.81818	A	0.18182	C	0.875	A	0.125	C	0.92857	A	0.07143	C	0.9375	A	0.0625	C	0.96078	A	0.03922	C	0.93056	A	0.06944
1602	Kukri_c49091_371	1A	305559176	A	0.79688	C	0.20312	0.02041	A	0.91667	C	0.08333	A	1	NA	0	A	0.71429	C	0.28571	A	0.84375	C	0.15625	A	0.80392	C	0.19608	A	0.73611	C	0.26389
1603	IAAV3552	1A	305742284	C	0.89947	A	0.10053	0.03571	C	0.75	A	0.25	C	0.77778	A	0.22222	C	0.85714	A	0.14286	C	0.90625	A	0.09375	C	0.95918	A	0.04082	C	0.90141	A	0.09859
1604	Kukri_c28532_103	1A	305743398	A	0.93514	C	0.06486	0.05612	A	0.88889	C	0.11111	A	0.875	C	0.125	A	0.86667	C	0.13333	A	0.9375	C	0.0625	A	0.96078	C	0.03922	A	0.94118	C	0.05882
1605	RAC875_rep_c105092_114	1A	305745500	A	0.88776	C	0.11224	0	A	0.58333	C	0.41667	A	0.77778	C	0.22222	A	0.86667	C	0.13333	A	0.90909	C	0.09091	A	0.96078	C	0.03922	A	0.89189	C	0.10811
1606	wsnp_Ra_c34203_42948357	1A	305745650	A	0.8866	C	0.1134	0.0102	A	0.58333	C	0.41667	A	0.77778	C	0.22222	A	0.85714	C	0.14286	A	0.90909	C	0.09091	A	0.96078	C	0.03922	A	0.89041	C	0.10959
1607	wsnp_Ra_c41581_48764320	1A	306707033	A	0.88776	C	0.11224	0	A	0.58333	C	0.41667	A	0.77778	C	0.22222	A	0.86667	C	0.13333	A	0.90909	C	0.09091	A	0.96078	C	0.03922	A	0.89189	C	0.10811
1608	wsnp_Ex_c2178_4086161	1A	306712250	C	0.90206	A	0.09794	0.0102	C	0.75	A	0.25	C	0.77778	A	0.22222	C	0.86667	A	0.13333	C	0.90625	A	0.09375	C	0.96	A	0.04	C	0.90541	A	0.09459
1609	RAC875_c41581_176	1A	306712388	C	0.90256	A	0.09744	0.0051	C	0.75	A	0.25	C	0.77778	A	0.22222	C	0.86667	A	0.13333	C	0.90625	A	0.09375	C	0.96078	A	0.03922	C	0.90541	A	0.09459
1610	CAP7_c3885_73	1A	307034735	C	0.90104	A	0.09896	0.02041	C	0.75	A	0.25	C	0.77778	A	0.22222	C	0.86667	A	0.13333	C	0.90909	A	0.09091	C	0.95745	A	0.04255	C	0.90541	A	0.09459
1611	GENE-2323_270	1A	307035149	C	0.89062	A	0.10938	0.02041	C	0.91667	A	0.08333	C	1	NA	0	C	0.86667	A	0.13333	C	0.9375	A	0.0625	C	0.86275	A	0.13725	C	0.87324	A	0.12676
1612	IAAV7757	1A	307073013	C	0.91534	A	0.08466	0.03571	C	0.90909	A	0.09091	C	1	NA	0	C	0.92857	A	0.07143	C	0.93939	A	0.06061	C	0.94	A	0.06	C	0.87143	A	0.12857
1613	BobWhite_c15603_69	1A	307073106	C	0.91099	A	0.08901	0.02551	C	0.91667	A	0.08333	C	1	NA	0	C	0.86667	A	0.13333	C	0.93939	A	0.06061	C	0.95833	A	0.04167	C	0.86111	A	0.13889
1614	wsnp_Ex_c15188_23387754	1A	307813629	C	0.90625	A	0.09375	0.02041	C	0.81818	A	0.18182	C	0.77778	A	0.22222	C	0.86667	A	0.13333	C	0.90909	A	0.09091	C	0.96	A	0.04	C	0.90278	A	0.09722
1615	wsnp_Ex_c15188_23387523	1A	307813860	A	0.88718	C	0.11282	0.0051	A	0.58333	C	0.41667	A	0.77778	C	0.22222	A	0.86667	C	0.13333	A	0.90909	C	0.09091	A	0.96	C	0.04	A	0.89189	C	0.10811
1616	wsnp_Ex_c8429_14198883	1A	307813881	C	0.9382	A	0.0618	0.09184	C	0.9	A	0.1	C	1	NA	0	C	0.84615	A	0.15385	C	0.93548	A	0.06452	C	0.95652	A	0.04348	C	0.9403	A	0.0597
1617	Ra_c26970_1740	1A	307815901	A	0.89286	C	0.10714	0	A	0.58333	C	0.41667	A	0.77778	C	0.22222	A	0.86667	C	0.13333	A	0.90909	C	0.09091	A	0.96078	C	0.03922	A	0.90541	C	0.09459
1618	Excalibur_c37474_868	1A	308679619	A	0.51479	C	0.48521	0.13776	A	0.6	C	0.4	C	0.625	A	0.375	A	0.53846	C	0.46154	A	0.53125	C	0.46875	A	0.62	C	0.38	C	0.6	A	0.4
1619	Excalibur_c37474_179	1A	308680774	A	0.88601	C	0.11399	0.01531	A	0.58333	C	0.41667	A	0.77778	C	0.22222	A	0.86667	C	0.13333	A	0.90625	C	0.09375	A	0.96	C	0.04	A	0.89041	C	0.10959
1620	BS00064548_51	1A	309174028	A	0.7551	C	0.2449	0	A	1	NA	0	A	0.77778	C	0.22222	A	0.86667	C	0.13333	A	0.84848	C	0.15152	A	0.72549	C	0.27451	A	0.67568	C	0.32432
1621	wsnp_Ex_c9902_16309166	1A	309392494	C	0.78571	A	0.21429	0.14286	C	0.88889	A	0.11111	C	1	NA	0	C	0.71429	A	0.28571	C	0.84375	A	0.15625	C	0.8125	A	0.1875	C	0.7193	A	0.2807
1622	IAAV2764	1A	309394196	A	0.83851	C	0.16149	0.17857	A	1	NA	0	A	1	NA	0	A	0.71429	C	0.28571	A	0.87097	C	0.12903	A	0.83673	C	0.16327	A	0.82692	C	0.17308
1623	Ra_c10580_1629	1A	309395957	A	0.90306	C	0.09694	0	A	0.75	C	0.25	A	0.77778	C	0.22222	A	0.86667	C	0.13333	A	0.90909	C	0.09091	A	0.96078	C	0.03922	A	0.90541	C	0.09459
1624	RAC875_c49760_107	1A	309898761	A	0.90256	C	0.09744	0.0051	A	0.75	C	0.25	A	0.77778	C	0.22222	A	0.86667	C	0.13333	A	0.90909	C	0.09091	A	0.96	C	0.04	A	0.90541	C	0.09459
1625	BS00095100_51	1A	310260193	C	0.94898	A	0.05102	0	C	0.83333	A	0.16667	C	0.88889	A	0.11111	C	0.93333	A	0.06667	C	0.9697	A	0.0303	C	1	NA	0	C	0.93243	A	0.06757
1626	wsnp_Ku_rep_c71909_71634013	1A	310500443	A	0.90341	C	0.09659	0.10204	A	0.75	C	0.25	A	0.77778	C	0.22222	A	0.85714	C	0.14286	A	0.93333	C	0.06667	A	0.94444	C	0.05556	A	0.91781	C	0.08219
1627	BS00064679_51	1A	313472655	A	0.92857	C	0.07143	0	A	0.66667	C	0.33333	A	0.77778	C	0.22222	A	0.93333	C	0.06667	A	0.90909	C	0.09091	A	0.98039	C	0.01961	A	0.95946	C	0.04054
1628	wsnp_Ex_c12339_19691393	1A	313513324	A	0.94792	C	0.05208	0.02041	A	1	NA	0	A	1	NA	0	A	0.86667	C	0.13333	A	0.93939	C	0.06061	A	0.95918	C	0.04082	A	0.94521	C	0.05479
1629	Kukri_c8787_1248	1A	313513463	A	0.94845	C	0.05155	0.0102	A	1	NA	0	A	1	NA	0	A	0.86667	C	0.13333	A	0.93939	C	0.06061	A	0.96	C	0.04	A	0.94521	C	0.05479
1630	BS00072686_51	1A	314823881	A	0.95767	C	0.04233	0.03571	A	0.8	C	0.2	A	1	NA	0	A	0.93333	C	0.06667	A	0.9375	C	0.0625	A	0.97959	C	0.02041	A	0.97297	C	0.02703
1631	BS00101116_51	1A	314824295	C	0.94845	A	0.05155	0.0102	C	0.66667	A	0.33333	C	0.875	A	0.125	C	1	NA	0	C	0.93939	A	0.06061	C	0.98039	A	0.01961	C	0.97297	A	0.02703
1632	IACX542	1A	315398570	A	0.93878	C	0.06122	0	A	0.66667	C	0.33333	A	0.77778	C	0.22222	A	0.93333	C	0.06667	A	0.93939	C	0.06061	A	0.98039	C	0.01961	A	0.97297	C	0.02703
1633	GENE-0572_334	1A	315398680	A	0.93846	C	0.06154	0.0051	A	0.66667	C	0.33333	A	0.77778	C	0.22222	A	0.93333	C	0.06667	A	0.93939	C	0.06061	A	0.98039	C	0.01961	A	0.9726	C	0.0274
1634	Excalibur_rep_c110450_286	1A	317482360	C	0.92708	A	0.07292	0.02041	C	0.66667	A	0.33333	C	0.77778	A	0.22222	C	0.93333	A	0.06667	C	0.9	A	0.1	C	0.98039	A	0.01961	C	0.9589	A	0.0411
1635	wsnp_BE585780A_Ta_2_1	1A	320712867	A	0.93878	C	0.06122	0	A	0.66667	C	0.33333	A	0.77778	C	0.22222	A	0.93333	C	0.06667	A	0.93939	C	0.06061	A	0.98039	C	0.01961	A	0.97297	C	0.02703
1636	wsnp_Ex_c5634_9907829	1A	321846764	A	0.59375	C	0.40625	0.02041	A	0.66667	C	0.33333	A	0.55556	C	0.44444	C	0.57143	A	0.42857	A	0.5	C	0.5	A	0.7	C	0.3	A	0.57534	C	0.42466
1637	BS00090634_51	1A	321846783	C	0.94388	A	0.05612	0	C	0.83333	A	0.16667	C	0.77778	A	0.22222	C	0.93333	A	0.06667	C	0.93939	A	0.06061	C	0.98039	A	0.01961	C	0.95946	A	0.04054
1638	wsnp_Ex_c5634_9906981	1A	321847612	A	0.57143	C	0.42857	0.03571	A	0.63636	C	0.36364	A	0.55556	C	0.44444	C	0.57143	A	0.42857	C	0.54839	A	0.45161	A	0.68	C	0.32	A	0.55556	C	0.44444
1639	Kukri_c6622_763	1A	321847640	C	0.9433	A	0.0567	0.0102	C	0.83333	A	0.16667	C	0.77778	A	0.22222	C	0.92308	A	0.07692	C	0.93939	A	0.06061	C	0.98039	A	0.01961	C	0.95946	A	0.04054
1640	wsnp_Ku_c16117_24917524	1A	321848116	A	0.78689	C	0.21311	0.06633	A	0.81818	C	0.18182	A	1	NA	0	A	0.71429	C	0.28571	A	0.86667	C	0.13333	A	0.80851	C	0.19149	A	0.72222	C	0.27778
1641	RAC875_c21842_1647	1A	322110323	C	0.81959	A	0.18041	0.0102	C	0.91667	A	0.08333	C	1	NA	0	C	0.73333	A	0.26667	C	0.875	A	0.125	C	0.8	A	0.2	C	0.78378	A	0.21622
1642	Kukri_c27874_515	1A	325556942	A	0.69744	C	0.30256	0.0051	A	0.75	C	0.25	A	0.88889	C	0.11111	A	0.8	C	0.2	A	0.75758	C	0.24242	A	0.6	C	0.4	A	0.7027	C	0.2973
1643	wsnp_Ex_rep_c105541_89932598	1A	326633019	A	0.56021	C	0.43979	0.02551	A	0.58333	C	0.41667	A	0.55556	C	0.44444	C	0.64286	A	0.35714	C	0.51613	A	0.48387	A	0.7	C	0.3	A	0.52055	C	0.47945
1644	BS00101500_51	1A	329106618	C	0.97849	A	0.02151	0.05102	C	1	NA	0	C	1	NA	0	C	1	NA	0	C	1	NA	0	C	1	NA	0	C	0.94118	A	0.05882
1645	Tdurum_contig13405_483	1A	330288480	A	0.97959	C	0.02041	0	A	1	NA	0	A	1	NA	0	A	1	NA	0	A	1	NA	0	A	1	NA	0	A	0.94595	C	0.05405
1646	Excalibur_c110968_321	1A	331650239	A	0.69061	C	0.30939	0.07653	A	0.63636	C	0.36364	A	0.55556	C	0.44444	C	0.53333	A	0.46667	A	0.58621	C	0.41379	A	0.72727	C	0.27273	A	0.77465	C	0.22535
1647	Kukri_rep_c88171_730	1A	335167865	C	0.83069	A	0.16931	0.03571	C	0.90909	A	0.09091	C	1	NA	0	C	0.83333	A	0.16667	C	0.87879	A	0.12121	C	0.81633	A	0.18367	C	0.78082	A	0.21918
1648	BS00062715_51	1A	335323590	C	0.54974	A	0.45026	0.02551	C	0.72727	A	0.27273	C	0.55556	A	0.44444	A	0.66667	C	0.33333	C	0.51613	A	0.48387	C	0.6	A	0.4	C	0.53425	A	0.46575
1649	Kukri_c691_3187	1A	335535460	C	0.55959	A	0.44041	0.01531	C	0.66667	A	0.33333	A	0.5	C	0.5	C	0.6	A	0.4	C	0.65625	A	0.34375	C	0.58	A	0.42	A	0.52703	C	0.47297
1650	wsnp_CAP7_c323_176386	1A	337085896	C	0.96875	A	0.03125	0.02041	C	0.90909	A	0.09091	C	0.875	A	0.125	C	1	NA	0	C	0.93939	A	0.06061	C	0.98039	A	0.01961	C	0.9863	A	0.0137
1651	BobWhite_c39091_286	1A	337373533	A	0.53886	C	0.46114	0.01531	A	0.58333	C	0.41667	C	0.55556	A	0.44444	A	0.6	C	0.4	A	0.59375	C	0.40625	C	0.54902	A	0.45098	A	0.58333	C	0.41667
1652	BobWhite_c3144_473	1A	338015514	C	0.94872	A	0.05128	0.0051	C	0.83333	A	0.16667	C	0.77778	A	0.22222	C	0.93333	A	0.06667	C	0.93939	A	0.06061	C	0.98	A	0.02	C	0.97297	A	0.02703
1653	wsnp_Ex_c1427_2736441	1A	338545449	C	0.96939	A	0.03061	0	C	0.91667	A	0.08333	C	1	NA	0	C	0.93333	A	0.06667	C	1	NA	0	C	1	NA	0	C	0.94595	A	0.05405
1654	Ra_c272_1632	1A	338546998	C	0.60326	A	0.39674	0.06122	C	0.72727	A	0.27273	C	0.75	A	0.25	A	0.53333	C	0.46667	C	0.57143	A	0.42857	C	0.70213	A	0.29787	C	0.53425	A	0.46575
1655	wsnp_Ex_c34821_43076533	1A	338548942	C	0.53297	A	0.46703	0.07143	C	0.58333	A	0.41667	C	0.55556	A	0.44444	A	0.64286	C	0.35714	A	0.57143	C	0.42857	C	0.65909	A	0.34091	C	0.50685	A	0.49315
1656	wsnp_Ku_c17726_26872129	1A	339191975	C	0.54595	A	0.45405	0.05612	C	0.58333	A	0.41667	C	0.55556	A	0.44444	A	0.64286	C	0.35714	A	0.51613	C	0.48387	C	0.65909	A	0.34091	C	0.52055	A	0.47945
1657	wsnp_Ex_c44049_50205457	1A	339213011	C	0.64848	A	0.35152	0.15816	C	0.8	A	0.2	C	0.85714	A	0.14286	C	0.53846	A	0.46154	C	0.53333	A	0.46667	C	0.68889	A	0.31111	C	0.63793	A	0.36207
1658	wsnp_Ex_c44049_50205904	1A	339213600	A	0.53261	C	0.46739	0.06122	A	0.75	C	0.25	A	0.77778	C	0.22222	C	0.64286	A	0.35714	C	0.55172	A	0.44828	A	0.57447	C	0.42553	C	0.50704	A	0.49296
1659	Kukri_c32885_145	1A	340117113	C	0.61053	A	0.38947	0.03061	C	0.75	A	0.25	C	0.77778	A	0.22222	A	0.57143	C	0.42857	C	0.53333	A	0.46667	C	0.72	A	0.28	C	0.54795	A	0.45205
1660	wsnp_Ex_c8364_14095508	1A	340375483	C	0.59067	A	0.40933	0.01531	C	0.75	A	0.25	C	0.55556	A	0.44444	A	0.6	C	0.4	C	0.53125	A	0.46875	C	0.7	A	0.3	C	0.54795	A	0.45205
1661	Excalibur_c19908_459	1A	343935539	C	0.91534	A	0.08466	0.03571	C	0.91667	A	0.08333	C	1	NA	0	C	1	NA	0	C	0.9375	A	0.0625	C	0.9375	A	0.0625	C	0.86111	A	0.13889
1662	Excalibur_c22728_610	1A	344425540	A	0.95135	C	0.04865	0.05612	A	0.91667	C	0.08333	A	0.88889	C	0.11111	A	0.93333	C	0.06667	A	0.93548	C	0.06452	A	0.97778	C	0.02222	A	0.95775	C	0.04225
1663	Kukri_c25839_487	1A	344425544	A	0.95408	C	0.04592	0	A	0.91667	C	0.08333	A	0.88889	C	0.11111	A	0.93333	C	0.06667	A	0.93939	C	0.06061	A	0.98039	C	0.01961	A	0.95946	C	0.04054
1664	RAC875_c43011_95	1A	344968398	C	0.9593	A	0.0407	0.12245	C	0.9	A	0.1	C	1	NA	0	C	0.92308	A	0.07692	C	0.96774	A	0.03226	C	0.98	A	0.02	C	0.94915	A	0.05085
1665	BS00090408_51	1A	345227952	A	0.95385	C	0.04615	0.0051	A	0.90909	C	0.09091	A	0.88889	C	0.11111	A	0.93333	C	0.06667	A	0.93939	C	0.06061	A	0.98039	C	0.01961	A	0.95946	C	0.04054
1666	Excalibur_c24041_794	1A	345228691	A	0.55851	C	0.44149	0.04082	A	0.66667	C	0.33333	A	0.625	C	0.375	C	0.66667	A	0.33333	A	0.51515	C	0.48485	A	0.58	C	0.42	A	0.57353	C	0.42647
1667	RAC875_c35729_1215	1A	345294002	C	0.96923	A	0.03077	0.0051	C	1	NA	0	C	1	NA	0	C	0.86667	A	0.13333	C	0.93939	A	0.06061	C	0.98039	A	0.01961	C	0.9863	A	0.0137
1668	RAC875_c18539_1159	1A	345838407	C	0.53093	A	0.46907	0.0102	C	0.58333	A	0.41667	C	0.55556	A	0.44444	C	0.73333	A	0.26667	C	0.60606	A	0.39394	A	0.56	C	0.44	C	0.52055	A	0.47945
1669	IAAV5730	1A	346024264	C	0.52	A	0.48	0.10714	C	0.66667	A	0.33333	A	0.66667	C	0.33333	C	0.66667	A	0.33333	C	0.58065	A	0.41935	A	0.58333	C	0.41667	C	0.53846	A	0.46154
1670	wsnp_Ex_c34260_42602649	1A	346026274	C	0.54301	A	0.45699	0.05102	C	0.63636	A	0.36364	A	0.57143	C	0.42857	C	0.73333	A	0.26667	C	0.625	A	0.375	A	0.53191	C	0.46809	C	0.52778	A	0.47222
1671	wsnp_Ex_c34260_42602746	1A	346026493	C	0.55376	A	0.44624	0.05102	C	0.7	A	0.3	C	0.55556	A	0.44444	C	0.73333	A	0.26667	C	0.625	A	0.375	A	0.55102	C	0.44898	C	0.54286	A	0.45714
1672	Ex_c5759_663	1A	346648849	A	0.51282	C	0.48718	0.0051	A	0.5	C	0.5	A	0.55556	C	0.44444	C	0.66667	A	0.33333	C	0.54545	A	0.45455	A	0.56863	C	0.43137	A	0.52055	C	0.47945
1673	Ex_c5759_628	1A	346648884	A	0.54639	C	0.45361	0.0102	A	0.66667	C	0.33333	A	0.55556	C	0.44444	C	0.66667	A	0.33333	A	0.51515	C	0.48485	A	0.6	C	0.4	A	0.53425	C	0.46575
1674	RAC875_c15998_53	1A	346848477	C	0.53927	A	0.46073	0.02551	C	0.58333	A	0.41667	C	0.55556	A	0.44444	C	0.73333	A	0.26667	C	0.60606	A	0.39394	A	0.53191	C	0.46809	C	0.52055	A	0.47945
1675	wsnp_Ex_c33831_42253707	1A	346848627	C	0.54211	A	0.45789	0.03061	C	0.58333	A	0.41667	C	0.55556	A	0.44444	C	0.73333	A	0.26667	C	0.625	A	0.375	A	0.54167	C	0.45833	C	0.52778	A	0.47222
1676	RFL_Contig921_337	1A	347339474	A	0.51136	C	0.48864	0.10204	A	0.6	C	0.4	A	0.5	C	0.5	A	0.69231	C	0.30769	A	0.5625	C	0.4375	C	0.5625	A	0.4375	A	0.50794	C	0.49206
1677	GENE-0116_102	1A	349171364	A	0.82447	C	0.17553	0.04082	A	0.91667	C	0.08333	A	1	NA	0	A	0.73333	C	0.26667	A	0.87097	C	0.12903	A	0.82979	C	0.17021	A	0.78082	C	0.21918
1678	Excalibur_c3140_697	1A	349171700	C	0.82812	A	0.17188	0.02041	C	0.91667	A	0.08333	C	1	NA	0	C	0.73333	A	0.26667	C	0.875	A	0.125	C	0.83333	A	0.16667	C	0.78378	A	0.21622
1679	CAP7_rep_c7114_55	1A	349171734	C	0.82632	A	0.17368	0.03061	C	0.91667	A	0.08333	C	1	NA	0	C	0.73333	A	0.26667	C	0.875	A	0.125	C	0.82609	A	0.17391	C	0.78378	A	0.21622
1680	wsnp_Ex_c9979_16421462	1A	349177711	A	0.51892	C	0.48108	0.05612	A	0.66667	C	0.33333	A	0.55556	C	0.44444	C	0.66667	A	0.33333	A	0.5	C	0.5	A	0.55556	C	0.44444	A	0.5	C	0.5
1681	GENE-1214_288	1A	349456195	A	0.60571	C	0.39429	0.10714	A	0.66667	C	0.33333	A	0.71429	C	0.28571	C	0.61538	A	0.38462	A	0.51515	C	0.48485	A	0.61702	C	0.38298	A	0.65574	C	0.34426
1682	wsnp_Ex_c7271_12483592	1A	350253217	C	0.63253	A	0.36747	0.15306	C	0.72727	A	0.27273	C	0.71429	A	0.28571	A	0.54545	C	0.45455	C	0.53333	A	0.46667	C	0.61224	A	0.38776	C	0.69643	A	0.30357
1683	wsnp_Ex_c43454_49770425	1A	351530537	A	0.5858	C	0.4142	0.13776	A	0.66667	C	0.33333	A	0.55556	C	0.44444	C	0.61538	A	0.38462	A	0.51613	C	0.48387	A	0.6383	C	0.3617	A	0.6	C	0.4
1684	Kukri_c6462_320	1A	351533125	A	0.82383	C	0.17617	0.01531	A	0.83333	C	0.16667	A	1	NA	0	A	0.73333	C	0.26667	A	0.87879	C	0.12121	A	0.83333	C	0.16667	A	0.78378	C	0.21622
1685	RAC875_c6338_1887	1A	351540356	A	0.95385	C	0.04615	0.0051	A	0.91667	C	0.08333	A	0.88889	C	0.11111	A	0.93333	C	0.06667	A	0.93939	C	0.06061	A	0.98039	C	0.01961	A	0.9589	C	0.0411
1686	Ku_c1564_1190	1A	351948785	C	0.68586	A	0.31414	0.02551	C	0.54545	A	0.45455	C	0.66667	A	0.33333	A	0.73333	C	0.26667	C	0.57576	A	0.42424	C	0.76471	A	0.23529	C	0.8	A	0.2
1687	TA003542-0511	1A	352282272	A	0.95897	C	0.04103	0.0051	A	0.91667	C	0.08333	A	1	NA	0	A	0.93333	C	0.06667	A	0.93939	C	0.06061	A	0.98039	C	0.01961	A	0.95946	C	0.04054
1688	RAC875_c10506_434	1A	353404131	A	0.95732	C	0.04268	0.16327	A	0.88889	C	0.11111	A	1	NA	0	A	0.92308	C	0.07692	A	0.96667	C	0.03333	A	0.97917	C	0.02083	A	0.94737	C	0.05263
1689	wsnp_Ex_c12352_19708127	1A	353537521	A	0.52577	C	0.47423	0.0102	A	0.83333	C	0.16667	A	0.55556	C	0.44444	C	0.73333	A	0.26667	C	0.51515	A	0.48485	A	0.56	C	0.44	A	0.50685	C	0.49315
1690	RAC875_rep_c71967_180	1A	353537526	C	0.97561	A	0.02439	0.16327	C	0.88889	A	0.11111	C	0.85714	A	0.14286	C	1	NA	0	C	0.96875	A	0.03125	C	1	NA	0	C	0.98039	A	0.01961
1691	Kukri_rep_c106359_124	1A	353537671	A	0.52356	C	0.47644	0.02551	A	0.83333	C	0.16667	A	0.55556	C	0.44444	C	0.78571	A	0.21429	C	0.53125	A	0.46875	A	0.56	C	0.44	A	0.51389	C	0.48611
1692	RAC875_c19749_181	1A	353539415	C	0.90476	A	0.09524	0.03571	C	1	NA	0	C	0.88889	A	0.11111	C	0.78571	A	0.21429	C	0.9375	A	0.0625	C	0.82353	A	0.17647	C	0.95833	A	0.04167
1693	wsnp_Ex_c1374_2630879	1A	353657979	A	0.54211	C	0.45789	0.03061	A	0.58333	C	0.41667	A	0.55556	C	0.44444	A	0.78571	C	0.21429	A	0.625	C	0.375	C	0.56	A	0.44	A	0.53521	C	0.46479
1694	wsnp_Ex_c1374_2630830	1A	353657983	A	0.54255	C	0.45745	0.04082	A	0.83333	C	0.16667	A	0.55556	C	0.44444	C	0.73333	A	0.26667	C	0.51515	A	0.48485	A	0.62222	C	0.37778	A	0.51389	C	0.48611
1695	wsnp_Ex_c8885_14842394	1A	353693484	C	0.52406	A	0.47594	0.04592	C	0.8	A	0.2	C	0.55556	A	0.44444	A	0.71429	C	0.28571	A	0.53125	C	0.46875	C	0.58	A	0.42	A	0.5	C	0.5
1696	wsnp_Ex_c15383_23645972	1A	354378843	A	0.6087	C	0.3913	0.17857	A	0.90909	C	0.09091	A	0.66667	C	0.33333	C	0.66667	A	0.33333	A	0.51724	C	0.48276	A	0.65909	C	0.34091	A	0.59649	C	0.40351
1697	wsnp_Ra_c18045_27024765	1A	354768113	C	0.53093	A	0.46907	0.0102	C	0.58333	A	0.41667	C	0.55556	A	0.44444	C	0.73333	A	0.26667	C	0.60606	A	0.39394	A	0.56	C	0.44	C	0.52055	A	0.47945
1698	GENE-0126_140	1A	354769134	C	0.51596	A	0.48404	0.04082	C	0.83333	A	0.16667	C	0.55556	A	0.44444	A	0.73333	C	0.26667	A	0.54839	C	0.45161	C	0.5625	A	0.4375	A	0.50704	C	0.49296
1699	Kukri_c43730_841	1A	354769767	C	0.53125	A	0.46875	0.02041	C	0.83333	A	0.16667	C	0.55556	A	0.44444	A	0.73333	C	0.26667	A	0.51515	C	0.48485	C	0.57143	A	0.42857	C	0.51389	A	0.48611
1700	Excalibur_rep_c68424_255	1A	354769773	C	0.61728	A	0.38272	0.17347	C	0.77778	A	0.22222	C	0.66667	A	0.33333	C	0.78571	A	0.21429	C	0.625	A	0.375	A	0.54	C	0.46	C	0.7	A	0.3
1701	wsnp_Ex_c21592_30743815	1A	354769923	C	0.53368	A	0.46632	0.01531	C	0.58333	A	0.41667	C	0.55556	A	0.44444	C	0.73333	A	0.26667	C	0.60606	A	0.39394	A	0.55102	C	0.44898	C	0.52055	A	0.47945
1702	wsnp_Ex_c21592_30743513	1A	354770225	A	0.53191	C	0.46809	0.04082	A	0.83333	C	0.16667	A	0.55556	C	0.44444	C	0.73333	A	0.26667	C	0.54839	A	0.45161	A	0.58	C	0.42	A	0.52857	C	0.47143
1703	wsnp_Ex_c3572_6531810	1A	355142306	A	0.52062	C	0.47938	0.0102	A	0.66667	C	0.33333	A	0.55556	C	0.44444	C	0.73333	A	0.26667	C	0.51515	A	0.48485	A	0.58	C	0.42	A	0.50685	C	0.49315
1704	RFL_Contig5001_1099	1A	355429167	C	0.52381	A	0.47619	0.14286	A	0.5	C	0.5	A	0.57143	C	0.42857	C	0.71429	A	0.28571	C	0.5625	A	0.4375	A	0.56	C	0.44	C	0.55357	A	0.44643
1705	RAC875_c5227_1385	1A	355809991	A	0.83246	C	0.16754	0.02551	A	0.83333	C	0.16667	A	1	NA	0	A	0.71429	C	0.28571	A	0.87879	C	0.12121	A	0.875	C	0.125	A	0.78082	C	0.21918
1706	RAC875_c33300_141	1A	355814475	C	0.53448	A	0.46552	0.11224	A	0.72727	C	0.27273	C	0.55556	A	0.44444	C	0.73333	A	0.26667	C	0.58065	A	0.41935	A	0.53191	C	0.46809	C	0.57627	A	0.42373
1707	CAP12_c6266_339	1A	356331985	C	0.55319	A	0.44681	0.04082	C	0.58333	A	0.41667	C	0.55556	A	0.44444	C	0.73333	A	0.26667	C	0.625	A	0.375	A	0.5	C	0.5	C	0.52055	A	0.47945
1708	CAP12_c6266_298	1A	356332026	C	0.50532	A	0.49468	0.04082	C	0.72727	A	0.27273	A	0.55556	C	0.44444	A	0.73333	C	0.26667	A	0.54545	C	0.45455	C	0.58333	A	0.41667	A	0.51429	C	0.48571
1709	CAP12_c6266_187	1A	356332137	A	0.5	C	0.5	0.11224	C	0.72727	A	0.27273	A	0.625	C	0.375	A	0.69231	C	0.30769	A	0.53125	C	0.46875	C	0.57447	A	0.42553	A	0.53226	C	0.46774
1710	RAC875_c68797_400	1A	356442964	C	0.50549	A	0.49451	0.07143	A	0.75	C	0.25	C	0.55556	A	0.44444	C	0.73333	A	0.26667	C	0.56667	A	0.43333	A	0.56522	C	0.43478	C	0.52174	A	0.47826
1711	CAP11_c1969_268	1A	356446324	C	0.83333	A	0.16667	0.02041	C	0.91667	A	0.08333	C	1	NA	0	C	0.73333	A	0.26667	C	0.90625	A	0.09375	C	0.83333	A	0.16667	C	0.78378	A	0.21622
1712	BobWhite_c46349_402	1A	356446540	C	0.84103	A	0.15897	0.0051	C	0.75	A	0.25	C	0.66667	A	0.33333	C	0.73333	A	0.26667	C	0.875	A	0.125	C	0.86275	A	0.13725	C	0.86486	A	0.13514
1713	BobWhite_c43322_203	1A	356447970	A	0.82222	C	0.17778	0.08163	A	0.90909	C	0.09091	A	1	NA	0	A	0.71429	C	0.28571	A	0.87097	C	0.12903	A	0.8	C	0.2	A	0.79452	C	0.20548
1714	Excalibur_rep_c86757_244	1A	356457845	A	0.51053	C	0.48947	0.03061	C	0.58333	A	0.41667	A	0.55556	C	0.44444	A	0.73333	C	0.26667	A	0.5625	C	0.4375	C	0.55319	A	0.44681	A	0.50685	C	0.49315
1715	wsnp_Ku_c18611_27943266	1A	356457933	A	0.52406	C	0.47594	0.04592	C	0.58333	A	0.41667	A	0.55556	C	0.44444	A	0.73333	C	0.26667	A	0.58065	C	0.41935	C	0.52174	A	0.47826	A	0.51389	C	0.48611
1716	Excalibur_c33881_618	1A	356830241	A	0.50769	C	0.49231	0.0051	A	0.75	C	0.25	C	0.55556	A	0.44444	C	0.73333	A	0.26667	C	0.54545	A	0.45455	A	0.56863	C	0.43137	C	0.50685	A	0.49315
1717	Excalibur_c59486_172	1A	357221259	C	0.51309	A	0.48691	0.02551	C	0.63636	A	0.36364	A	0.55556	C	0.44444	A	0.71429	C	0.28571	A	0.53125	C	0.46875	C	0.58	A	0.42	C	0.50685	A	0.49315
1718	Kukri_rep_c103147_745	1A	357976054	C	0.52778	A	0.47222	0.08163	A	0.7	C	0.3	C	0.625	A	0.375	C	0.73333	A	0.26667	C	0.5625	A	0.4375	A	0.58	C	0.42	C	0.57812	A	0.42188
1719	IACX2325	1A	357976085	A	0.57292	C	0.42708	0.02041	A	0.91667	C	0.08333	A	0.66667	C	0.33333	C	0.66667	A	0.33333	A	0.51515	C	0.48485	A	0.6	C	0.4	A	0.5493	C	0.4507
1720	Tdurum_contig10326_151	1A	359667836	A	0.79894	C	0.20106	0.03571	A	0.83333	C	0.16667	A	1	NA	0	A	0.71429	C	0.28571	A	0.875	C	0.125	A	0.84	C	0.16	A	0.71429	C	0.28571
1721	RAC875_c38417_246	1A	360249728	C	0.51337	A	0.48663	0.04592	A	0.75	C	0.25	C	0.55556	A	0.44444	C	0.73333	A	0.26667	C	0.6	A	0.4	A	0.53191	C	0.46809	C	0.51389	A	0.48611
1722	Kukri_rep_c108436_534	1A	362966816	A	0.82383	C	0.17617	0.01531	A	0.83333	C	0.16667	A	1	NA	0	A	0.73333	C	0.26667	A	0.875	C	0.125	A	0.83673	C	0.16327	A	0.78378	C	0.21622
1723	Excalibur_c14943_695	1A	362967803	C	0.54787	A	0.45213	0.04082	C	0.58333	A	0.41667	C	0.55556	A	0.44444	C	0.73333	A	0.26667	C	0.66667	A	0.33333	A	0.56	C	0.44	C	0.54286	A	0.45714
1724	RAC875_c94973_396	1A	363089524	C	0.68421	A	0.31579	0.03061	C	0.63636	A	0.36364	C	0.55556	A	0.44444	C	0.66667	A	0.33333	C	0.67742	A	0.32258	C	0.8	A	0.2	C	0.63889	A	0.36111
1725	RAC875_c104148_77	1A	363506480	A	0.72917	C	0.27083	0.02041	A	0.83333	C	0.16667	C	0.55556	A	0.44444	A	0.73333	C	0.26667	A	0.6875	C	0.3125	A	0.75	C	0.25	A	0.74324	C	0.25676
1726	RAC875_rep_c113313_607	1A	364082047	A	0.85938	C	0.14062	0.02041	A	0.83333	C	0.16667	A	0.88889	C	0.11111	A	0.73333	C	0.26667	A	0.78125	C	0.21875	A	0.87755	C	0.12245	A	0.90411	C	0.09589
1727	RAC875_c8515_653	1A	364082319	C	0.50259	A	0.49741	0.01531	C	0.72727	A	0.27273	A	0.55556	C	0.44444	A	0.73333	C	0.26667	A	0.54545	C	0.45455	C	0.56863	A	0.43137	A	0.51389	C	0.48611
1728	BobWhite_c1488_299	1A	364311572	C	0.9375	A	0.0625	0.02041	C	0.83333	A	0.16667	C	1	NA	0	C	0.86667	A	0.13333	C	0.96875	A	0.03125	C	0.9375	A	0.0625	C	0.94595	A	0.05405
1729	BobWhite_c1488_504	1A	364311755	C	0.51366	A	0.48634	0.06633	A	0.75	C	0.25	C	0.55556	A	0.44444	C	0.73333	A	0.26667	C	0.58065	A	0.41935	A	0.53333	C	0.46667	C	0.52174	A	0.47826
1730	Ra_c11023_679	1A	364313045	C	0.50521	A	0.49479	0.02041	A	0.58333	C	0.41667	C	0.55556	A	0.44444	C	0.73333	A	0.26667	C	0.54545	A	0.45455	A	0.5625	C	0.4375	C	0.50685	A	0.49315
1731	RAC875_c39721_351	1A	365137652	C	0.51323	A	0.48677	0.03571	A	0.72727	C	0.27273	C	0.55556	A	0.44444	C	0.73333	A	0.26667	C	0.58065	A	0.41935	A	0.54902	C	0.45098	C	0.52857	A	0.47143
1732	Kukri_c47825_138	1A	365140025	A	0.5	C	0.5	0.02041	A	0.63636	C	0.36364	C	0.55556	A	0.44444	C	0.73333	A	0.26667	C	0.54545	A	0.45455	A	0.56863	C	0.43137	C	0.50704	A	0.49296
1733	wsnp_Ra_c6182_10833256	1A	365668061	A	0.51295	C	0.48705	0.01531	A	0.66667	C	0.33333	A	0.55556	C	0.44444	C	0.73333	A	0.26667	C	0.53125	A	0.46875	A	0.56	C	0.44	A	0.50685	C	0.49315
1734	wsnp_Ex_rep_c101746_87053634	1A	365668146	C	0.52062	A	0.47938	0.0102	C	0.66667	A	0.33333	C	0.55556	A	0.44444	A	0.73333	C	0.26667	A	0.51515	C	0.48485	C	0.58	A	0.42	C	0.50685	A	0.49315
1735	Kukri_rep_c101316_375	1A	365668174	A	0.51562	C	0.48438	0.02041	A	0.66667	C	0.33333	A	0.55556	C	0.44444	C	0.73333	A	0.26667	C	0.53125	A	0.46875	A	0.57143	C	0.42857	A	0.50685	C	0.49315
1736	BobWhite_c1318_691	1A	366502314	A	0.80729	C	0.19271	0.02041	A	0.83333	C	0.16667	A	0.875	C	0.125	A	0.78571	C	0.21429	A	0.875	C	0.125	A	0.80392	C	0.19608	A	0.76712	C	0.23288
1737	GENE-0168_7	1A	366939516	C	0.71503	A	0.28497	0.01531	C	0.66667	A	0.33333	C	0.66667	A	0.33333	C	0.53333	A	0.46667	C	0.63636	A	0.36364	C	0.73469	A	0.26531	C	0.79452	A	0.20548
1738	Excalibur_c25273_149	1A	369296386	A	0.51042	C	0.48958	0.02041	C	0.72727	A	0.27273	A	0.55556	C	0.44444	A	0.73333	C	0.26667	A	0.57576	C	0.42424	C	0.56863	A	0.43137	A	0.53521	C	0.46479
1739	Excalibur_c49588_76	1A	369616535	C	0.50521	A	0.49479	0.02041	C	0.75	A	0.25	A	0.5	C	0.5	A	0.73333	C	0.26667	A	0.59375	C	0.40625	C	0.58	A	0.42	A	0.50685	C	0.49315
1740	CAP7_c3269_236	1A	369617083	A	0.5	C	0.5	0.03061	A	0.72727	C	0.27273	C	0.55556	A	0.44444	C	0.73333	A	0.26667	C	0.6129	A	0.3871	A	0.59184	C	0.40816	C	0.50685	A	0.49315
1741	wsnp_Ex_c3906_7086294	1A	370228681	C	0.54396	A	0.45604	0.07143	C	0.6	A	0.4	C	0.55556	A	0.44444	C	0.73333	A	0.26667	C	0.6129	A	0.3871	A	0.54348	C	0.45652	C	0.53623	A	0.46377
1742	RAC875_c39125_365	1A	370228699	C	0.55682	A	0.44318	0.10204	C	0.90909	A	0.09091	C	0.71429	A	0.28571	A	0.73333	C	0.26667	A	0.53571	C	0.46429	C	0.60417	A	0.39583	C	0.53846	A	0.46154
1743	Ex_c6765_2118	1A	370497372	C	0.5082	A	0.4918	0.06633	A	0.75	C	0.25	A	0.55556	C	0.44444	C	0.73333	A	0.26667	C	0.5625	A	0.4375	A	0.5625	C	0.4375	C	0.54545	A	0.45455
1744	wsnp_Ex_rep_c103087_88123733	1A	371104552	C	0.50521	A	0.49479	0.02041	A	0.66667	C	0.33333	C	0.55556	A	0.44444	C	0.73333	A	0.26667	C	0.59375	A	0.40625	A	0.58	C	0.42	C	0.51389	A	0.48611
1745	wsnp_Ex_rep_c103087_88124573	1A	371105392	A	0.50259	C	0.49741	0.01531	C	0.66667	A	0.33333	A	0.55556	C	0.44444	A	0.73333	C	0.26667	A	0.59375	C	0.40625	C	0.58	A	0.42	A	0.50685	C	0.49315
1746	GENE-0053_224	1A	371496971	A	0.5	C	0.5	0.02041	C	0.75	A	0.25	A	0.55556	C	0.44444	A	0.73333	C	0.26667	A	0.59375	C	0.40625	C	0.57143	A	0.42857	A	0.50685	C	0.49315
1747	Kukri_c67601_267	1A	371498944	A	0.5285	C	0.4715	0.01531	A	0.83333	C	0.16667	A	0.55556	C	0.44444	C	0.73333	A	0.26667	C	0.51515	A	0.48485	A	0.57143	C	0.42857	A	0.51351	C	0.48649
1748	BS00081455_51	1A	371500883	C	0.52514	A	0.47486	0.08673	C	0.8	A	0.2	C	0.55556	A	0.44444	A	0.76923	C	0.23077	A	0.54839	C	0.45161	C	0.59184	A	0.40816	C	0.50769	A	0.49231
1749	wsnp_Ex_c18169_26977013	1A	371501019	C	0.53968	A	0.46032	0.03571	C	0.83333	A	0.16667	C	0.625	A	0.375	A	0.76923	C	0.23077	A	0.51515	C	0.48485	C	0.56863	A	0.43137	C	0.52857	A	0.47143
1750	Tdurum_contig62552_256	1A	371501181	C	0.97436	A	0.02564	0.0051	C	0.91667	A	0.08333	C	0.88889	A	0.11111	C	1	NA	0	C	0.9375	A	0.0625	C	1	NA	0	C	0.98649	A	0.01351
1751	Tdurum_contig55009_1153	1A	371509130	C	0.55738	A	0.44262	0.06633	C	0.90909	A	0.09091	C	0.625	A	0.375	A	0.71429	C	0.28571	A	0.5	C	0.5	C	0.61702	A	0.38298	C	0.52113	A	0.47887
1752	wsnp_Ex_c4605_8241260	1A	371509280	C	0.56742	A	0.43258	0.09184	C	0.83333	A	0.16667	C	0.625	A	0.375	A	0.73333	C	0.26667	C	0.51724	A	0.48276	C	0.6087	A	0.3913	C	0.56061	A	0.43939
1753	wsnp_Ex_c4605_8240189	1A	371510349	A	0.5285	C	0.4715	0.01531	A	0.83333	C	0.16667	A	0.55556	C	0.44444	C	0.73333	A	0.26667	C	0.51515	A	0.48485	A	0.58	C	0.42	A	0.5	C	0.5
1754	wsnp_BF475149A_Ta_2_1	1A	371510740	A	0.55975	C	0.44025	0.18878	A	1	NA	0	A	0.75	C	0.25	C	0.66667	A	0.33333	C	0.54839	A	0.45161	A	0.56863	C	0.43137	A	0.58491	C	0.41509
1755	wsnp_Ex_c4605_8239915	1A	371510900	A	0.51579	C	0.48421	0.03061	A	0.81818	C	0.18182	A	0.55556	C	0.44444	C	0.73333	A	0.26667	C	0.51515	A	0.48485	A	0.56	C	0.44	C	0.51429	A	0.48571
1756	wsnp_Ex_rep_c101414_86780996	1A	371511230	C	0.53093	A	0.46907	0.0102	C	0.83333	A	0.16667	C	0.55556	A	0.44444	A	0.73333	C	0.26667	A	0.51515	C	0.48485	C	0.58	A	0.42	C	0.50685	A	0.49315
1757	RAC875_c3751_96	1A	371511263	C	0.61538	A	0.38462	0.13776	C	1	NA	0	C	0.71429	A	0.28571	A	0.63636	C	0.36364	A	0.51515	C	0.48485	C	0.59184	A	0.40816	C	0.66667	A	0.33333
1758	Kukri_c12165_1148	1A	374028928	A	0.53591	C	0.46409	0.07653	C	0.75	A	0.25	A	0.55556	C	0.44444	A	0.84615	C	0.15385	A	0.62069	C	0.37931	A	0.53488	C	0.46512	A	0.50685	C	0.49315
1759	TA001772-0625	1A	375599180	C	0.51309	A	0.48691	0.02551	C	0.75	A	0.25	A	0.55556	C	0.44444	A	0.73333	C	0.26667	A	0.57576	C	0.42424	C	0.58	A	0.42	C	0.51429	A	0.48571
1760	RAC875_c10400_791	1A	375949262	C	0.50515	A	0.49485	0.0102	C	0.75	A	0.25	A	0.5	C	0.5	A	0.73333	C	0.26667	A	0.57576	C	0.42424	C	0.56863	A	0.43137	A	0.50685	C	0.49315
1761	BS00094681_51	1A	376069974	A	0.52717	C	0.47283	0.06122	A	0.9	C	0.1	A	0.57143	C	0.42857	C	0.71429	A	0.28571	C	0.5625	A	0.4375	A	0.58333	C	0.41667	A	0.50704	C	0.49296
1762	wsnp_BE403956A_Ta_2_3	1A	376844866	C	0.53333	A	0.46667	0.08163	A	0.72727	C	0.27273	C	0.55556	A	0.44444	C	0.71429	A	0.28571	C	0.65517	A	0.34483	A	0.51111	C	0.48889	C	0.52113	A	0.47887
1763	IACX293	1A	376845224	C	0.50276	A	0.49724	0.07653	A	0.75	C	0.25	C	0.55556	A	0.44444	C	0.76923	A	0.23077	C	0.60714	A	0.39286	A	0.57778	C	0.42222	C	0.51389	A	0.48611
1764	wsnp_BE403956B_Ta_2_3	1A	376845305	C	0.73438	A	0.26562	0.02041	C	0.90909	A	0.09091	C	1	NA	0	C	0.73333	A	0.26667	C	0.8125	A	0.1875	C	0.73469	A	0.26531	C	0.64865	A	0.35135
1765	BS00077199_51	1A	376851332	C	0.50256	A	0.49744	0.0051	C	0.75	A	0.25	A	0.55556	C	0.44444	A	0.73333	C	0.26667	A	0.57576	C	0.42424	C	0.58	A	0.42	A	0.51351	C	0.48649
1766	wsnp_Ex_rep_c69738_68695568	1A	377511887	C	0.57513	A	0.42487	0.01531	C	0.91667	A	0.08333	C	0.66667	A	0.33333	A	0.66667	C	0.33333	C	0.51515	A	0.48485	C	0.6	A	0.4	C	0.55556	A	0.44444
1767	Kukri_c54467_100	1A	377512037	C	0.57513	A	0.42487	0.01531	C	0.91667	A	0.08333	C	0.75	A	0.25	A	0.66667	C	0.33333	C	0.51515	A	0.48485	C	0.6	A	0.4	C	0.54795	A	0.45205
1768	wsnp_Ku_c47386_53862969	1A	377514203	C	0.50515	A	0.49485	0.0102	C	0.75	A	0.25	A	0.55556	C	0.44444	A	0.73333	C	0.26667	A	0.57576	C	0.42424	C	0.58	A	0.42	A	0.50685	C	0.49315
1769	Excalibur_rep_c107144_405	1A	377514323	C	0.50259	A	0.49741	0.01531	C	0.75	A	0.25	A	0.55556	C	0.44444	A	0.73333	C	0.26667	A	0.57576	C	0.42424	C	0.57143	A	0.42857	A	0.50685	C	0.49315
1770	Kukri_c29668_338	1A	377518975	A	0.5	C	0.5	0.02041	C	0.75	A	0.25	A	0.55556	C	0.44444	A	0.73333	C	0.26667	A	0.59375	C	0.40625	C	0.57143	A	0.42857	A	0.50685	C	0.49315
1771	Kukri_rep_c115954_137	1A	377521097	C	0.53889	A	0.46111	0.08163	C	0.81818	A	0.18182	C	0.57143	A	0.42857	A	0.71429	C	0.28571	A	0.5625	C	0.4375	C	0.57143	A	0.42857	C	0.55385	A	0.44615
1772	IAAV7929	1A	378044874	C	0.50262	A	0.49738	0.02551	C	0.75	A	0.25	A	0.55556	C	0.44444	A	0.73333	C	0.26667	A	0.59375	C	0.40625	C	0.57143	A	0.42857	A	0.5	C	0.5
1773	BS00011712_51	1A	378044996	A	0.73684	C	0.26316	0.03061	A	0.83333	C	0.16667	A	1	NA	0	A	0.73333	C	0.26667	A	0.8125	C	0.1875	A	0.75	C	0.25	A	0.65278	C	0.34722
1774	wsnp_Ra_c24776_34331660	1A	378357789	A	0.53591	C	0.46409	0.07653	A	0.7	C	0.3	A	0.55556	C	0.44444	C	0.66667	A	0.33333	C	0.54839	A	0.45161	A	0.6875	C	0.3125	C	0.5303	A	0.4697
1775	Ku_c13515_171	1A	378513217	C	0.73958	A	0.26042	0.02041	C	0.83333	A	0.16667	C	1	NA	0	C	0.73333	A	0.26667	C	0.8125	A	0.1875	C	0.74	A	0.26	C	0.66667	A	0.33333
1776	wsnp_Ku_c4413_8008008	1A	378911340	C	0.50521	A	0.49479	0.02041	C	0.75	A	0.25	A	0.55556	C	0.44444	A	0.73333	C	0.26667	A	0.59375	C	0.40625	C	0.58	A	0.42	A	0.5	C	0.5
1777	wsnp_Ex_c35563_43690084	1A	378911574	C	0.50262	A	0.49738	0.02551	A	0.75	C	0.25	C	0.55556	A	0.44444	C	0.73333	A	0.26667	C	0.59375	A	0.40625	A	0.5625	C	0.4375	C	0.50685	A	0.49315
1778	wsnp_Ra_c4481_8119609	1A	378912469	C	0.50777	A	0.49223	0.01531	C	0.75	A	0.25	A	0.5	C	0.5	A	0.73333	C	0.26667	A	0.57576	C	0.42424	C	0.58	A	0.42	A	0.50685	C	0.49315
1779	TA016013-1040	1A	378912538	C	0.50515	A	0.49485	0.0102	C	0.75	A	0.25	A	0.55556	C	0.44444	A	0.71429	C	0.28571	A	0.57576	C	0.42424	C	0.56863	A	0.43137	A	0.50685	C	0.49315
1780	wsnp_Ex_c10100_16600633	1A	378912575	C	0.50515	A	0.49485	0.0102	C	0.75	A	0.25	A	0.55556	C	0.44444	A	0.73333	C	0.26667	A	0.57576	C	0.42424	C	0.58	A	0.42	A	0.50685	C	0.49315
1781	BS00110766_51	1A	379117977	A	0.50794	C	0.49206	0.03571	C	0.72727	A	0.27273	A	0.55556	C	0.44444	A	0.71429	C	0.28571	A	0.60606	C	0.39394	C	0.58	A	0.42	A	0.52857	C	0.47143
1782	Kukri_rep_c106037_96	1A	382441606	A	0.53846	C	0.46154	0.07143	A	0.75	C	0.25	A	0.57143	C	0.42857	C	0.73333	A	0.26667	C	0.57576	A	0.42424	A	0.58333	C	0.41667	A	0.56923	C	0.43077
1783	Excalibur_rep_c113303_500	1A	382451900	C	0.50515	A	0.49485	0.0102	C	0.75	A	0.25	A	0.55556	C	0.44444	A	0.73333	C	0.26667	A	0.57576	C	0.42424	C	0.58	A	0.42	A	0.50685	C	0.49315
1784	wsnp_Ex_c3565_6521098	1A	382452018	C	0.50515	A	0.49485	0.0102	C	0.75	A	0.25	A	0.55556	C	0.44444	A	0.73333	C	0.26667	A	0.57576	C	0.42424	C	0.58	A	0.42	A	0.50685	C	0.49315
1785	wsnp_Ex_c3565_6520901	1A	382452215	C	0.51295	A	0.48705	0.01531	C	0.75	A	0.25	A	0.5	C	0.5	A	0.71429	C	0.28571	A	0.57576	C	0.42424	C	0.56863	A	0.43137	C	0.50685	A	0.49315
1786	Excalibur_c3565_2673	1A	382452385	C	0.50262	A	0.49738	0.02551	A	0.75	C	0.25	C	0.55556	A	0.44444	C	0.73333	A	0.26667	C	0.57576	A	0.42424	A	0.58	C	0.42	C	0.52857	A	0.47143
1787	RAC875_c105730_397	1A	382453117	A	0.5	C	0.5	0.0102	C	0.75	A	0.25	A	0.55556	C	0.44444	A	0.73333	C	0.26667	A	0.59375	C	0.40625	C	0.56863	A	0.43137	A	0.50685	C	0.49315
1788	RAC875_c24560_604	1A	382461035	C	0.50262	A	0.49738	0.02551	A	0.75	C	0.25	C	0.55556	A	0.44444	C	0.73333	A	0.26667	C	0.59375	A	0.40625	A	0.5625	C	0.4375	C	0.50685	A	0.49315
1789	GENE-0235_245	1A	382803354	C	0.50794	A	0.49206	0.03571	A	0.72727	C	0.27273	C	0.55556	A	0.44444	C	0.73333	A	0.26667	C	0.59375	A	0.40625	A	0.58	C	0.42	C	0.52113	A	0.47887
1790	BS00041358_51	1A	383304435	C	0.50785	A	0.49215	0.02551	C	0.75	A	0.25	A	0.55556	C	0.44444	A	0.73333	C	0.26667	A	0.5625	C	0.4375	C	0.58	A	0.42	A	0.50704	C	0.49296
1791	RAC875_c12808_182	1A	383713746	C	0.50777	A	0.49223	0.01531	C	0.75	A	0.25	A	0.5	C	0.5	A	0.73333	C	0.26667	A	0.57576	C	0.42424	C	0.58	A	0.42	A	0.50685	C	0.49315
1792	BS00065146_51	1A	384216348	C	0.50515	A	0.49485	0.0102	C	0.75	A	0.25	A	0.55556	C	0.44444	A	0.73333	C	0.26667	A	0.57576	C	0.42424	C	0.58	A	0.42	A	0.50685	C	0.49315
1793	wsnp_Ex_c6817_11761300	1A	384217840	A	0.51323	C	0.48677	0.03571	C	0.66667	A	0.33333	A	0.55556	C	0.44444	A	0.73333	C	0.26667	A	0.59375	C	0.40625	C	0.58	A	0.42	A	0.52778	C	0.47222
1794	wsnp_Ex_c6817_11762714	1A	384222807	C	0.50515	A	0.49485	0.0102	C	0.75	A	0.25	A	0.55556	C	0.44444	A	0.73333	C	0.26667	A	0.57576	C	0.42424	C	0.58	A	0.42	A	0.50685	C	0.49315
1795	wsnp_Ex_c3986_7217641	1A	386968699	C	0.50515	A	0.49485	0.0102	C	0.75	A	0.25	A	0.55556	C	0.44444	A	0.73333	C	0.26667	A	0.57576	C	0.42424	C	0.58	A	0.42	A	0.50685	C	0.49315
1796	wsnp_Ex_rep_c66562_64849366	1A	387511084	C	0.50259	A	0.49741	0.01531	C	0.72727	A	0.27273	A	0.55556	C	0.44444	A	0.73333	C	0.26667	A	0.57576	C	0.42424	C	0.58	A	0.42	A	0.50685	C	0.49315
1797	BobWhite_c4942_279	1A	389122587	A	0.69412	C	0.30588	0.13265	A	0.63636	C	0.36364	A	0.88889	C	0.11111	A	0.76923	C	0.23077	A	0.56	C	0.44	C	0.53488	A	0.46512	A	0.86567	C	0.13433
1798	GENE-0283_96	1A	389763458	C	0.85052	A	0.14948	0.0102	C	0.91667	A	0.08333	C	1	NA	0	C	0.73333	A	0.26667	C	0.87879	A	0.12121	C	0.85714	A	0.14286	C	0.82432	A	0.17568
1799	GENE-4605_536	1A	391469875	C	0.74872	A	0.25128	0.0051	C	0.91667	A	0.08333	C	1	NA	0	C	0.73333	A	0.26667	C	0.8125	A	0.1875	C	0.7451	A	0.2549	C	0.67568	A	0.32432
1800	GENE-0491_632	1A	391689804	A	0.78462	C	0.21538	0.0051	A	0.66667	C	0.33333	A	0.77778	C	0.22222	A	0.93333	C	0.06667	A	0.81818	C	0.18182	A	0.78	C	0.22	A	0.77027	C	0.22973
1801	Kukri_c12151_769	1A	392849337	A	0.78351	C	0.21649	0.0102	A	0.91667	C	0.08333	A	1	NA	0	A	0.73333	C	0.26667	A	0.83871	C	0.16129	A	0.76471	C	0.23529	A	0.74324	C	0.25676
1802	Tdurum_contig25434_209	1A	392849776	C	0.79058	A	0.20942	0.02551	C	0.91667	A	0.08333	C	1	NA	0	C	0.73333	A	0.26667	C	0.84375	A	0.15625	C	0.77551	A	0.22449	C	0.75	A	0.25
1803	Tdurum_contig25434_218	1A	392849785	C	0.79581	A	0.20419	0.02551	C	0.91667	A	0.08333	C	1	NA	0	C	0.78571	A	0.21429	C	0.84375	A	0.15625	C	0.76	A	0.24	C	0.76389	A	0.23611
1804	IACX5814	1A	393368597	C	0.80526	A	0.19474	0.03061	C	0.91667	A	0.08333	C	1	NA	0	C	0.78571	A	0.21429	C	0.87097	A	0.12903	C	0.78	A	0.22	C	0.76389	A	0.23611
1805	RAC875_c9899_510	1A	393530699	A	0.74375	C	0.25625	0.18367	A	0.55556	C	0.44444	A	0.71429	C	0.28571	A	0.92308	C	0.07692	A	0.8125	C	0.1875	A	0.77551	C	0.22449	A	0.67347	C	0.32653
1806	Excalibur_rep_c84731_611	1A	394208548	A	0.78125	C	0.21875	0.02041	A	0.66667	C	0.33333	A	0.77778	C	0.22222	A	0.93333	C	0.06667	A	0.81818	C	0.18182	A	0.76596	C	0.23404	A	0.77027	C	0.22973
1807	Tdurum_contig29228_114	1A	395919794	C	0.85938	A	0.14062	0.02041	C	0.83333	A	0.16667	C	1	NA	0	C	0.73333	A	0.26667	C	0.87879	A	0.12121	C	0.89362	A	0.10638	C	0.83784	A	0.16216
1808	Tdurum_contig42129_3350	1A	395925441	C	0.64804	A	0.35196	0.08673	C	0.54545	A	0.45455	C	0.66667	A	0.33333	C	0.64286	A	0.35714	C	0.78571	A	0.21429	C	0.8	A	0.2	C	0.52857	A	0.47143
1809	RAC875_c9833_297	1A	395926894	C	0.93367	A	0.06633	0	C	0.83333	A	0.16667	C	0.77778	A	0.22222	C	0.93333	A	0.06667	C	0.90909	A	0.09091	C	0.98039	A	0.01961	C	0.94595	A	0.05405
1810	RAC875_c39200_143	1A	396263725	C	0.8601	A	0.1399	0.01531	C	0.91667	A	0.08333	C	1	NA	0	C	1	NA	0	C	0.9375	A	0.0625	C	0.80392	A	0.19608	C	0.82432	A	0.17568
1811	RAC875_c32894_1038	1A	396518044	C	0.77083	A	0.22917	0.02041	C	0.90909	A	0.09091	C	1	NA	0	C	0.73333	A	0.26667	C	0.83333	A	0.16667	C	0.7451	A	0.2549	C	0.72973	A	0.27027
1812	Kukri_rep_c96140_621	1A	396518306	A	0.93878	C	0.06122	0	A	0.83333	C	0.16667	A	0.77778	C	0.22222	A	0.93333	C	0.06667	A	0.90909	C	0.09091	A	0.98039	C	0.01961	A	0.95946	C	0.04054
1813	RAC875_rep_c71685_445	1A	396842870	A	0.76243	C	0.23757	0.07653	A	0.88889	C	0.11111	A	1	NA	0	A	0.73333	C	0.26667	A	0.84375	C	0.15625	A	0.7551	C	0.2449	A	0.70588	C	0.29412
1814	Kukri_c8332_120	1A	398148585	A	0.85052	C	0.14948	0.0102	A	0.91667	C	0.08333	A	1	NA	0	A	1	NA	0	A	0.90323	C	0.09677	A	0.78431	C	0.21569	A	0.82432	C	0.17568
1815	Tdurum_contig24079_635	1A	399339405	C	0.86702	A	0.13298	0.04082	C	0.91667	A	0.08333	C	1	NA	0	C	1	NA	0	C	0.9375	A	0.0625	C	0.82979	A	0.17021	C	0.81944	A	0.18056
1816	TA004725-0348	1A	399444508	A	0.57219	C	0.42781	0.04592	A	0.6	C	0.4	A	0.625	C	0.375	A	0.73333	C	0.26667	A	0.66667	C	0.33333	A	0.54	C	0.46	A	0.50725	C	0.49275
1817	Excalibur_c19374_344	1A	399722286	C	0.93684	A	0.06316	0.03061	C	0.83333	A	0.16667	C	0.77778	A	0.22222	C	1	NA	0	C	0.875	A	0.125	C	0.97872	A	0.02128	C	0.95946	A	0.04054
1818	BS00012051_51	1A	403900728	A	0.72626	C	0.27374	0.08673	A	0.91667	C	0.08333	A	0.875	C	0.125	A	0.73333	C	0.26667	A	0.7	C	0.3	A	0.8	C	0.2	A	0.64516	C	0.35484
1819	Ku_c10106_313	1A	404446126	C	0.81461	A	0.18539	0.09184	C	0.83333	A	0.16667	C	0.88889	A	0.11111	C	0.86667	A	0.13333	C	0.86667	A	0.13333	C	0.78947	A	0.21053	C	0.79167	A	0.20833
1820	Kukri_rep_c73393_848	1A	404446477	A	0.80829	C	0.19171	0.01531	A	0.83333	C	0.16667	A	0.88889	C	0.11111	A	0.86667	C	0.13333	A	0.875	C	0.125	A	0.78	C	0.22	A	0.78082	C	0.21918
1821	GENE-0549_18	1A	404665068	C	0.82812	A	0.17188	0.02041	C	0.91667	A	0.08333	C	1	NA	0	C	0.86667	A	0.13333	C	0.90625	A	0.09375	C	0.78431	A	0.21569	C	0.78873	A	0.21127
1822	JD_c6360_288	1A	404665109	C	0.81959	A	0.18041	0.0102	C	0.91667	A	0.08333	C	1	NA	0	C	0.86667	A	0.13333	C	0.90625	A	0.09375	C	0.78431	A	0.21569	C	0.76712	A	0.23288
1823	BobWhite_rep_c64736_316	1A	413868232	C	0.65608	A	0.34392	0.03571	C	0.90909	A	0.09091	C	0.875	A	0.125	C	0.57143	A	0.42857	C	0.66667	A	0.33333	C	0.6	A	0.4	C	0.6338	A	0.3662
1824	Tdurum_contig10250_272	1A	414050130	A	0.70312	C	0.29688	0.02041	A	1	NA	0	A	0.77778	C	0.22222	A	0.64286	C	0.35714	A	0.66667	C	0.33333	A	0.7451	C	0.2549	A	0.6338	C	0.3662
1825	Kukri_c65726_173	1A	419186048	A	0.94241	C	0.05759	0.02551	A	1	NA	0	A	1	NA	0	A	0.86667	C	0.13333	A	0.93939	C	0.06061	A	0.94	C	0.06	A	0.94366	C	0.05634
1826	Tdurum_contig42515_1593	1A	420725227	C	0.95312	A	0.04688	0.02041	C	1	NA	0	C	1	NA	0	C	0.92857	A	0.07143	C	1	NA	0	C	0.97959	A	0.02041	C	0.91892	A	0.08108
1827	BobWhite_c30109_240	1A	422241713	A	0.63354	C	0.36646	0.17857	A	0.7	C	0.3	A	0.75	C	0.25	A	0.66667	C	0.33333	A	0.53333	C	0.46667	A	0.58333	C	0.41667	A	0.71429	C	0.28571
1828	Tdurum_contig25797_564	1A	422242256	C	0.87778	A	0.12222	0.08163	C	0.75	A	0.25	C	0.66667	A	0.33333	C	1	NA	0	C	0.93103	A	0.06897	C	0.91837	A	0.08163	C	0.84615	A	0.15385
1829	Excalibur_c53069_54	1A	423508090	C	0.71978	A	0.28022	0.07143	A	0.54545	C	0.45455	C	0.55556	A	0.44444	C	0.85714	A	0.14286	C	0.93548	A	0.06452	C	0.94	A	0.06	A	0.50769	C	0.49231
1830	RFL_Contig530_2305	1A	426644827	A	0.73575	C	0.26425	0.01531	A	0.75	C	0.25	A	0.66667	C	0.33333	A	0.73333	C	0.26667	A	0.75	C	0.25	A	0.74	C	0.26	A	0.72603	C	0.27397
1831	Kukri_c65726_314	1A	427099809	C	0.9433	A	0.0567	0.0102	C	1	NA	0	C	1	NA	0	C	0.86667	A	0.13333	C	0.93939	A	0.06061	C	0.94	A	0.06	C	0.94521	A	0.05479
1832	Tdurum_contig45357_821	1A	427102164	C	0.81026	A	0.18974	0.0051	C	0.83333	A	0.16667	C	0.88889	A	0.11111	C	0.73333	A	0.26667	C	0.81818	A	0.18182	C	0.88235	A	0.11765	C	0.76712	A	0.23288
1833	CAP8_c4610_292	1A	428727323	C	0.97938	A	0.02062	0.0102	C	1	NA	0	C	1	NA	0	C	0.93333	A	0.06667	C	0.9697	A	0.0303	C	0.98039	A	0.01961	C	0.98649	A	0.01351
1834	wsnp_Ra_c8484_14372815	1A	429660333	A	0.90104	C	0.09896	0.02041	A	0.83333	C	0.16667	A	0.88889	C	0.11111	A	0.8	C	0.2	A	0.9375	C	0.0625	A	0.93878	C	0.06122	A	0.89041	C	0.10959
1835	wsnp_Ex_c17452_26163465	1A	429660636	A	0.88265	C	0.11735	0	A	0.83333	C	0.16667	A	0.88889	C	0.11111	A	0.8	C	0.2	A	0.93939	C	0.06061	A	0.90196	C	0.09804	A	0.86486	C	0.13514
1836	TA002594-0782	1A	432017255	A	0.7541	C	0.2459	0.06633	A	0.83333	C	0.16667	A	0.77778	C	0.22222	A	0.73333	C	0.26667	A	0.76667	C	0.23333	A	0.73171	C	0.26829	A	0.74324	C	0.25676
1837	RFL_Contig5706_1294	1A	432845545	A	0.875	C	0.125	0.02041	A	0.75	C	0.25	A	0.88889	C	0.11111	A	0.8	C	0.2	A	0.93548	C	0.06452	A	0.90196	C	0.09804	A	0.86111	C	0.13889
1838	Tdurum_contig99671_174	1A	434406888	C	0.80105	A	0.19895	0.02551	C	0.91667	A	0.08333	C	0.88889	A	0.11111	C	0.8	A	0.2	C	0.83871	A	0.16129	C	0.78	A	0.22	C	0.76712	A	0.23288
1839	wsnp_Ex_c22963_32183009	1A	434455590	A	0.80628	C	0.19372	0.02551	A	0.91667	C	0.08333	A	0.88889	C	0.11111	A	0.8	C	0.2	A	0.84375	C	0.15625	A	0.79167	C	0.20833	A	0.76712	C	0.23288
1840	Ex_c25689_1606	1A	434829207	A	0.80829	C	0.19171	0.01531	A	0.91667	C	0.08333	A	0.88889	C	0.11111	A	0.85714	C	0.14286	A	0.81818	C	0.18182	A	0.8	C	0.2	A	0.76712	C	0.23288
1841	Ex_c25689_1603	1A	434829210	C	0.79592	A	0.20408	0	C	0.91667	A	0.08333	C	0.88889	A	0.11111	C	0.8	A	0.2	C	0.81818	A	0.18182	C	0.78431	A	0.21569	C	0.75676	A	0.24324
1842	Ra_c54249_1031	1A	434829304	C	0.79487	A	0.20513	0.0051	C	0.91667	A	0.08333	C	0.88889	A	0.11111	C	0.8	A	0.2	C	0.8125	A	0.1875	C	0.78431	A	0.21569	C	0.75676	A	0.24324
1843	Tdurum_contig50221_210	1A	436280013	A	0.79487	C	0.20513	0.0051	A	0.91667	C	0.08333	A	0.88889	C	0.11111	A	0.8	C	0.2	A	0.81818	C	0.18182	A	0.78431	C	0.21569	A	0.75342	C	0.24658
1844	RAC875_c6664_63	1A	436723035	A	0.7861	C	0.2139	0.04592	A	0.91667	C	0.08333	A	0.88889	C	0.11111	A	0.8	C	0.2	A	0.80645	C	0.19355	A	0.76596	C	0.23404	A	0.74648	C	0.25352
1845	Kukri_c23350_433	1A	436723065	A	0.75758	C	0.24242	0.15816	A	0.77778	C	0.22222	A	0.85714	C	0.14286	A	0.78571	C	0.21429	A	0.7931	C	0.2069	A	0.8	C	0.2	A	0.67273	C	0.32727
1846	Ex_c12584_2014	1A	436910836	A	0.79897	C	0.20103	0.0102	A	0.91667	C	0.08333	A	0.88889	C	0.11111	A	0.78571	C	0.21429	A	0.81818	C	0.18182	A	0.8	C	0.2	A	0.75676	C	0.24324
1847	Ex_c36987_538	1A	437413332	A	0.79487	C	0.20513	0.0051	A	0.83333	C	0.16667	A	0.88889	C	0.11111	A	0.86667	C	0.13333	A	0.81818	C	0.18182	A	0.78	C	0.22	A	0.75676	C	0.24324
1848	wsnp_Ex_c10257_16825240	1A	438263704	A	0.79487	C	0.20513	0.0051	A	0.83333	C	0.16667	A	0.88889	C	0.11111	A	0.8	C	0.2	A	0.81818	C	0.18182	A	0.8	C	0.2	A	0.75676	C	0.24324
1849	wsnp_Ex_rep_c69986_68942866	1A	440131587	C	0.72449	A	0.27551	0	C	0.91667	A	0.08333	C	0.55556	A	0.44444	C	0.66667	A	0.33333	C	0.72727	A	0.27273	C	0.68627	A	0.31373	C	0.75676	A	0.24324
1850	RAC875_rep_c74070_518	1A	440131660	A	0.72449	C	0.27551	0	A	0.91667	C	0.08333	A	0.55556	C	0.44444	A	0.66667	C	0.33333	A	0.72727	C	0.27273	A	0.68627	C	0.31373	A	0.75676	C	0.24324
1851	JD_c63991_766	1A	440132802	C	0.75301	A	0.24699	0.15306	C	0.81818	A	0.18182	C	0.88889	A	0.11111	C	0.76923	A	0.23077	C	0.76	A	0.24	C	0.71053	A	0.28947	C	0.73913	A	0.26087
1852	Ex_c4121_1205	1A	440141575	C	0.83607	A	0.16393	0.06633	C	0.90909	A	0.09091	C	1	NA	0	C	0.8	A	0.2	C	0.81818	A	0.18182	C	0.78431	A	0.21569	C	0.85714	A	0.14286
1853	Ku_c23960_333	1A	440198027	A	0.78723	C	0.21277	0.04082	A	0.91667	C	0.08333	A	0.88889	C	0.11111	A	0.8	C	0.2	A	0.81818	C	0.18182	A	0.77083	C	0.22917	A	0.73913	C	0.26087
1854	IAAV4866	1A	442005094	C	0.76064	A	0.23936	0.04082	C	0.91667	A	0.08333	C	0.55556	A	0.44444	C	0.66667	A	0.33333	C	0.77419	A	0.22581	C	0.75	A	0.25	C	0.77778	A	0.22222
1855	wsnp_Ex_rep_c68712_67571580	1A	442265571	C	0.79592	A	0.20408	0	C	0.91667	A	0.08333	C	0.55556	A	0.44444	C	0.66667	A	0.33333	C	0.78788	A	0.21212	C	0.78431	A	0.21569	C	0.83784	A	0.16216
1856	Excalibur_c95579_465	1A	442267483	C	0.90674	A	0.09326	0.01531	C	0.83333	A	0.16667	C	0.88889	A	0.11111	C	1	NA	0	C	0.9697	A	0.0303	C	0.90196	A	0.09804	C	0.875	A	0.125
1857	Excalibur_c869_2091	1A	442935381	C	0.76667	A	0.23333	0.08163	C	0.91667	A	0.08333	C	0.55556	A	0.44444	C	0.69231	A	0.30769	C	0.70968	A	0.29032	C	0.73913	A	0.26087	C	0.8209	A	0.1791
1858	wsnp_Ex_rep_c66846_65240088	1A	443059667	A	0.76374	C	0.23626	0.07143	A	0.75	C	0.25	A	0.875	C	0.125	A	0.78571	C	0.21429	A	0.74194	C	0.25806	A	0.78261	C	0.21739	A	0.74286	C	0.25714
1859	GENE-0505_443	1A	443585485	A	0.5641	C	0.4359	0.0051	A	0.66667	C	0.33333	A	0.66667	C	0.33333	C	0.66667	A	0.33333	A	0.57576	C	0.42424	A	0.62	C	0.38	A	0.54054	C	0.45946
1860	BobWhite_rep_c51642_1057	1A	445005074	C	0.95361	A	0.04639	0.0102	C	1	NA	0	C	0.77778	A	0.22222	C	0.93333	A	0.06667	C	0.9375	A	0.0625	C	0.94118	A	0.05882	C	0.9863	A	0.0137
1861	wsnp_Ex_c31567_40338517	1A	445009058	C	0.95385	A	0.04615	0.0051	C	1	NA	0	C	0.77778	A	0.22222	C	0.93333	A	0.06667	C	0.9375	A	0.0625	C	0.94118	A	0.05882	C	0.98649	A	0.01351
1862	Kukri_c49015_1606	1A	445014634	C	0.95385	A	0.04615	0.0051	C	1	NA	0	C	0.77778	A	0.22222	C	0.93333	A	0.06667	C	0.9375	A	0.0625	C	0.94118	A	0.05882	C	0.98649	A	0.01351
1863	Kukri_c49015_1700	1A	445015479	A	0.95385	C	0.04615	0.0051	A	1	NA	0	A	0.77778	C	0.22222	A	0.93333	C	0.06667	A	0.9375	C	0.0625	A	0.94118	C	0.05882	A	0.98649	C	0.01351
1864	BobWhite_rep_c66032_270	1A	445928312	C	0.59487	A	0.40513	0.0051	C	0.83333	A	0.16667	C	0.55556	A	0.44444	C	0.53333	A	0.46667	C	0.66667	A	0.33333	C	0.56863	A	0.43137	C	0.56164	A	0.43836
1865	wsnp_Ra_c21032_30370234	1A	447055379	C	0.91237	A	0.08763	0.0102	C	0.91667	A	0.08333	C	1	NA	0	C	0.85714	A	0.14286	C	0.93939	A	0.06061	C	0.90196	A	0.09804	C	0.90411	A	0.09589
1866	Kukri_c52134_124	1A	447060744	A	0.96842	C	0.03158	0.03061	A	0.83333	C	0.16667	A	0.88889	C	0.11111	A	1	NA	0	A	1	NA	0	A	1	NA	0	A	0.95946	C	0.04054
1867	Ex_c42595_2332	1A	447674485	C	0.94872	A	0.05128	0.0051	C	0.91667	A	0.08333	C	0.88889	A	0.11111	C	0.93333	A	0.06667	C	1	NA	0	C	0.94118	A	0.05882	C	0.94595	A	0.05405
1868	Excalibur_c42595_581	1A	447677908	C	0.94898	A	0.05102	0	C	0.83333	A	0.16667	C	0.88889	A	0.11111	C	1	NA	0	C	0.9697	A	0.0303	C	0.98039	A	0.01961	C	0.93243	A	0.06757
1869	wsnp_Ex_rep_c66883_65286958	1A	447678387	C	0.85864	A	0.14136	0.02551	C	1	NA	0	C	0.85714	A	0.14286	C	0.93333	A	0.06667	C	0.87879	A	0.12121	C	0.82353	A	0.17647	C	0.84507	A	0.15493
1870	Ku_c70461_480	1A	448334522	C	0.96296	A	0.03704	0.03571	C	1	NA	0	C	1	NA	0	C	0.93333	A	0.06667	C	0.93939	A	0.06061	C	0.94118	A	0.05882	C	0.98611	A	0.01389
1871	Kukri_c35255_1312	1A	449793645	A	0.86316	C	0.13684	0.03061	A	1	NA	0	A	1	NA	0	A	0.53333	C	0.46667	A	0.70968	C	0.29032	A	0.92	C	0.08	A	0.91781	C	0.08219
1872	IAAV7383	1A	450409245	A	0.5625	C	0.4375	0.02041	A	0.66667	C	0.33333	C	0.55556	A	0.44444	A	0.53333	C	0.46667	A	0.64516	C	0.35484	A	0.56	C	0.44	A	0.53425	C	0.46575
1873	wsnp_Ex_c2004_3770146	1A	450697348	A	0.95699	C	0.04301	0.05102	A	1	NA	0	A	0.77778	C	0.22222	A	0.93333	C	0.06667	A	0.96552	C	0.03448	A	0.94	C	0.06	A	0.98592	C	0.01408
1874	RAC875_c46646_549	1A	451707859	C	0.79474	A	0.20526	0.03061	C	0.91667	A	0.08333	C	0.77778	A	0.22222	C	0.73333	A	0.26667	C	0.87097	A	0.12903	C	0.7451	A	0.2549	C	0.8	A	0.2
1875	IACX5699	1A	453815464	C	0.73545	A	0.26455	0.03571	C	0.58333	A	0.41667	C	0.77778	A	0.22222	C	0.91667	A	0.08333	C	0.78788	A	0.21212	C	0.77551	A	0.22449	C	0.68056	A	0.31944
1876	wsnp_Ku_c20139_29729256	1A	454213387	A	0.89119	C	0.10881	0.01531	A	0.75	C	0.25	A	0.77778	C	0.22222	A	0.86667	C	0.13333	A	0.90909	C	0.09091	A	0.90196	C	0.09804	A	0.91549	C	0.08451
1877	RAC875_c8878_232	1A	454511127	A	0.68617	C	0.31383	0.04082	A	0.72727	C	0.27273	A	0.55556	C	0.44444	A	0.6	C	0.4	A	0.72727	C	0.27273	A	0.71739	C	0.28261	A	0.68056	C	0.31944
1878	Kukri_c667_1073	1A	454516316	C	0.65445	A	0.34555	0.02551	C	0.66667	A	0.33333	C	0.55556	A	0.44444	C	0.6	A	0.4	C	0.71875	A	0.28125	C	0.64	A	0.36	C	0.66197	A	0.33803
1879	RAC875_c9335_746	1A	456081734	C	0.97949	A	0.02051	0.0051	C	1	NA	0	C	1	NA	0	C	0.93333	A	0.06667	C	0.9697	A	0.0303	C	1	NA	0	C	0.97297	A	0.02703
1880	Kukri_c20672_360	1A	456081761	C	0.60825	A	0.39175	0.0102	A	0.5	C	0.5	C	0.55556	A	0.44444	C	0.66667	A	0.33333	C	0.57576	A	0.42424	A	0.5	C	0.5	C	0.72603	A	0.27397
1881	Excalibur_c50665_1323	1A	456266771	A	0.68449	C	0.31551	0.04592	A	0.66667	C	0.33333	A	0.71429	C	0.28571	A	0.64286	C	0.35714	A	0.71875	C	0.28125	A	0.66	C	0.34	A	0.7	C	0.3
1882	Ku_c5611_1705	1A	459557204	C	0.8453	A	0.1547	0.07653	C	0.75	A	0.25	C	0.88889	A	0.11111	C	0.73333	A	0.26667	C	0.89286	A	0.10714	C	0.85106	A	0.14894	C	0.85507	A	0.14493
1883	BS00005206_51	1A	459687832	C	0.91257	A	0.08743	0.06633	C	0.90909	A	0.09091	C	1	NA	0	C	1	NA	0	C	0.93548	A	0.06452	C	0.79167	A	0.20833	C	0.95714	A	0.04286
1884	tplb0046g22_1351	1A	460124288	C	0.9898	A	0.0102	0	C	0.83333	A	0.16667	C	1	NA	0	C	1	NA	0	C	1	NA	0	C	1	NA	0	C	1	NA	0
1885	Kukri_c12945_349	1A	460289912	A	0.83158	C	0.16842	0.03061	A	1	NA	0	A	1	NA	0	A	0.73333	C	0.26667	A	0.77419	C	0.22581	A	0.91667	C	0.08333	A	0.78082	C	0.21918
1886	tplb0059e14_515	1A	460636780	C	0.625	A	0.375	0.02041	C	0.58333	A	0.41667	C	0.55556	A	0.44444	C	0.66667	A	0.33333	C	0.57576	A	0.42424	C	0.52083	A	0.47917	C	0.73973	A	0.26027
1887	Ra_c68984_1882	1A	460637139	C	0.83429	A	0.16571	0.10714	C	0.9	A	0.1	C	0.85714	A	0.14286	C	0.73333	A	0.26667	C	0.87097	A	0.12903	C	0.79167	A	0.20833	C	0.87097	A	0.12903
1888	Kukri_c35200_895	1A	461235618	C	0.61658	A	0.38342	0.01531	C	0.58333	A	0.41667	C	0.55556	A	0.44444	C	0.66667	A	0.33333	C	0.54545	A	0.45455	C	0.5102	A	0.4898	C	0.73973	A	0.26027
1889	IAAV5455	1A	461667246	A	0.91146	C	0.08854	0.02041	A	0.90909	C	0.09091	A	1	NA	0	A	0.86667	C	0.13333	A	0.93939	C	0.06061	A	0.90196	C	0.09804	A	0.90278	C	0.09722
1890	Jagger_c1403_60	1A	462755618	C	0.88068	A	0.11932	0.10204	C	1	NA	0	C	1	NA	0	C	0.92857	A	0.07143	C	0.87097	A	0.12903	C	0.875	A	0.125	C	0.83871	A	0.16129
1891	tplb0041a22_935	1A	463699645	C	0.76684	A	0.23316	0.01531	C	1	NA	0	C	0.77778	A	0.22222	C	0.53333	A	0.46667	C	0.66667	A	0.33333	C	0.81633	A	0.18367	C	0.78082	A	0.21918
1892	Kukri_c22434_513	1A	464129523	A	0.55738	C	0.44262	0.06633	A	0.7	C	0.3	A	0.625	C	0.375	C	0.64286	A	0.35714	A	0.5	C	0.5	A	0.66	C	0.34	A	0.51471	C	0.48529
1893	wsnp_Ku_c4018_7333828	1A	464129949	A	0.56085	C	0.43915	0.03571	A	0.66667	C	0.33333	A	0.66667	C	0.33333	C	0.61538	A	0.38462	C	0.53125	A	0.46875	A	0.66	C	0.34	A	0.52778	C	0.47222
1894	wsnp_Ex_c572_1138770	1A	464130115	C	0.57513	A	0.42487	0.01531	C	0.75	A	0.25	C	0.66667	A	0.33333	A	0.6	C	0.4	A	0.5	C	0.5	C	0.63265	A	0.36735	C	0.55405	A	0.44595
1895	IAAV7203	1A	464130346	C	0.58031	A	0.41969	0.01531	C	0.75	A	0.25	C	0.66667	A	0.33333	A	0.6	C	0.4	A	0.5	C	0.5	C	0.66	A	0.34	C	0.54795	A	0.45205
1896	wsnp_Ex_c572_1138339	1A	464130546	C	0.57812	A	0.42188	0.02041	C	0.75	A	0.25	C	0.66667	A	0.33333	A	0.6	C	0.4	A	0.5	C	0.5	C	0.66	A	0.34	C	0.54167	A	0.45833
1897	Ra_c2895_591	1A	464130901	C	0.57143	A	0.42857	0.03571	C	0.75	A	0.25	C	0.66667	A	0.33333	A	0.6	C	0.4	A	0.51613	C	0.48387	C	0.6383	A	0.3617	C	0.54795	A	0.45205
1898	RAC875_c87890_234	1A	464910594	A	0.77202	C	0.22798	0.01531	A	0.81818	C	0.18182	A	0.55556	C	0.44444	A	0.8	C	0.2	A	0.8125	C	0.1875	A	0.78431	C	0.21569	A	0.76712	C	0.23288
1899	TA003238-0490	1A	464911278	C	0.98469	A	0.01531	0	C	0.91667	A	0.08333	C	1	NA	0	C	1	NA	0	C	1	NA	0	C	1	NA	0	C	0.97297	A	0.02703
1900	BS00016654_51	1A	464979257	C	0.98438	A	0.01562	0.02041	C	0.91667	A	0.08333	C	1	NA	0	C	1	NA	0	C	1	NA	0	C	1	NA	0	C	0.97222	A	0.02778
1901	Excalibur_c59894_97	1A	465501616	A	0.80729	C	0.19271	0.02041	A	0.72727	C	0.27273	A	0.77778	C	0.22222	A	0.93333	C	0.06667	A	0.96875	C	0.03125	A	0.84314	C	0.15686	A	0.69444	C	0.30556
1902	wsnp_Ku_c39862_48205590	1A	465515172	C	0.90104	A	0.09896	0.02041	C	0.83333	A	0.16667	C	0.66667	A	0.33333	C	0.93333	A	0.06667	C	0.93548	A	0.06452	C	0.92	A	0.08	C	0.90411	A	0.09589
1903	Kukri_c32430_109	1A	465515835	A	0.89796	C	0.10204	0	A	0.83333	C	0.16667	A	0.66667	C	0.33333	A	0.93333	C	0.06667	A	0.93939	C	0.06061	A	0.92157	C	0.07843	A	0.89189	C	0.10811
1904	wsnp_Ex_c4310_7770452	1A	465933216	A	0.81538	C	0.18462	0.0051	A	0.75	C	0.25	A	0.77778	C	0.22222	A	0.93333	C	0.06667	A	0.9697	C	0.0303	A	0.84	C	0.16	A	0.71622	C	0.28378
1905	IACX18883	1A	466474758	A	0.81443	C	0.18557	0.0102	A	0.75	C	0.25	A	0.77778	C	0.22222	A	0.93333	C	0.06667	A	0.96875	C	0.03125	A	0.84	C	0.16	A	0.71622	C	0.28378
1906	RAC875_c86680_391	1A	466492075	C	0.85204	A	0.14796	0	C	0.75	A	0.25	C	0.88889	A	0.11111	C	1	NA	0	C	0.9697	A	0.0303	C	0.90196	A	0.09804	C	0.74324	A	0.25676
1907	Kukri_c88698_296	1A	466518780	A	0.85714	C	0.14286	0	A	0.83333	C	0.16667	A	0.88889	C	0.11111	A	1	NA	0	A	0.9697	C	0.0303	A	0.90196	C	0.09804	A	0.74324	C	0.25676
1908	BS00021719_51	1A	466810846	A	0.86813	C	0.13187	0.07143	A	0.90909	C	0.09091	A	0.88889	C	0.11111	A	1	NA	0	A	0.96774	C	0.03226	A	0.88372	C	0.11628	A	0.77465	C	0.22535
1909	TA005242-0705	1A	467181351	C	0.98404	A	0.01596	0.04082	C	0.83333	A	0.16667	C	1	NA	0	C	1	NA	0	C	0.96875	A	0.03125	C	1	NA	0	C	1	NA	0
1910	Kukri_c50572_263	1A	467181355	C	0.9027	A	0.0973	0.05612	C	0.90909	A	0.09091	C	1	NA	0	C	0.86667	A	0.13333	C	0.9375	A	0.0625	C	0.90196	A	0.09804	C	0.8806	A	0.1194
1911	Excalibur_c154_375	1A	467710703	C	0.84974	A	0.15026	0.01531	C	0.81818	A	0.18182	C	0.77778	A	0.22222	C	0.8	A	0.2	C	0.8125	A	0.1875	C	0.92157	A	0.07843	C	0.83562	A	0.16438
1912	CAP7_rep_c10603_130	1A	468012345	A	0.98942	C	0.01058	0.03571	A	0.90909	C	0.09091	A	1	NA	0	A	1	NA	0	A	1	NA	0	A	1	NA	0	A	0.98571	C	0.01429
1913	RAC875_c19014_725	1A	470261832	A	0.89231	C	0.10769	0.0051	A	1	NA	0	A	1	NA	0	A	0.86667	C	0.13333	A	0.93939	C	0.06061	A	0.88235	C	0.11765	A	0.84932	C	0.15068
1914	JD_c3116_778	1A	470261953	A	0.61257	C	0.38743	0.02551	A	1	NA	0	A	0.875	C	0.125	C	0.53333	A	0.46667	A	0.625	C	0.375	A	0.62745	C	0.37255	A	0.54167	C	0.45833
1915	wsnp_Ex_c4561_8184576	1A	470261982	A	0.89231	C	0.10769	0.0051	A	1	NA	0	A	1	NA	0	A	0.86667	C	0.13333	A	0.93939	C	0.06061	A	0.88	C	0.12	A	0.85135	C	0.14865
1916	Ex_c28144_1843	1A	472953834	C	0.91753	A	0.08247	0.0102	C	0.66667	A	0.33333	C	0.88889	A	0.11111	C	0.93333	A	0.06667	C	1	NA	0	C	0.92157	A	0.07843	C	0.91892	A	0.08108
1917	RAC875_c15426_1713	1A	472957706	C	0.91795	A	0.08205	0.0051	C	0.66667	A	0.33333	C	0.88889	A	0.11111	C	0.93333	A	0.06667	C	1	NA	0	C	0.92157	A	0.07843	C	0.91892	A	0.08108
1918	Ex_c8514_1342	1A	473331628	A	0.86154	C	0.13846	0.0051	C	0.58333	A	0.41667	A	0.77778	C	0.22222	A	0.93333	C	0.06667	A	0.93939	C	0.06061	A	0.90196	C	0.09804	A	0.86301	C	0.13699
1919	RAC875_rep_c119728_146	1A	473770825	A	0.61702	C	0.38298	0.04082	A	1	NA	0	A	0.875	C	0.125	C	0.53333	A	0.46667	A	0.63636	C	0.36364	A	0.64583	C	0.35417	A	0.54167	C	0.45833
1920	Excalibur_c5218_75	1A	473792362	C	0.62245	A	0.37755	0	C	1	NA	0	C	0.88889	A	0.11111	A	0.53333	C	0.46667	C	0.63636	A	0.36364	C	0.62745	A	0.37255	C	0.55405	A	0.44595
1921	wsnp_Ex_c25734_34995416	1A	473796877	A	0.86628	C	0.13372	0.12245	A	0.5	C	0.5	A	0.875	C	0.125	A	0.93333	C	0.06667	A	0.96875	C	0.03125	A	0.89796	C	0.10204	A	0.82456	C	0.17544
1922	BobWhite_rep_c49207_243	1A	474638136	A	0.88205	C	0.11795	0.0051	A	0.58333	C	0.41667	A	0.77778	C	0.22222	A	0.93333	C	0.06667	A	0.9697	C	0.0303	A	0.90196	C	0.09804	A	0.87671	C	0.12329
1923	BS00033469_51	1A	474660808	C	0.67039	A	0.32961	0.08673	A	0.5	C	0.5	C	0.66667	A	0.33333	C	0.93333	A	0.06667	C	0.88889	A	0.11111	C	0.69048	A	0.30952	C	0.54167	A	0.45833
1924	RAC875_c21625_246	1A	475253894	C	0.83957	A	0.16043	0.04592	C	1	NA	0	C	0.88889	A	0.11111	C	1	NA	0	C	0.9375	A	0.0625	C	0.83333	A	0.16667	C	0.72857	A	0.27143
1925	wsnp_Ex_c56097_58351893	1A	475256277	A	0.71728	C	0.28272	0.02551	A	0.54545	C	0.45455	A	0.75	C	0.25	A	0.93333	C	0.06667	A	0.90909	C	0.09091	A	0.7451	C	0.2549	A	0.57746	C	0.42254
1926	Excalibur_c56097_168	1A	475256802	C	0.80952	A	0.19048	0.03571	C	0.90909	A	0.09091	C	0.88889	A	0.11111	C	1	NA	0	C	0.9375	A	0.0625	C	0.84314	A	0.15686	C	0.66197	A	0.33803
1927	Ra_c6038_588	1A	475259537	C	0.91758	A	0.08242	0.07143	C	0.77778	A	0.22222	C	1	NA	0	C	0.93333	A	0.06667	C	0.96875	A	0.03125	C	0.89362	A	0.10638	C	0.91429	A	0.08571
1928	Ra_c58315_265	1A	475259982	A	0.69898	C	0.30102	0	A	0.5	C	0.5	A	0.66667	C	0.33333	A	0.93333	C	0.06667	A	0.90909	C	0.09091	A	0.7451	C	0.2549	A	0.55405	C	0.44595
1929	RAC875_c31133_464	1A	475593345	C	0.83598	A	0.16402	0.03571	C	0.75	A	0.25	C	0.88889	A	0.11111	C	0.57143	A	0.42857	C	0.81818	A	0.18182	C	0.89796	A	0.10204	C	0.87143	A	0.12857
1930	Kukri_c3582_87	1A	476262728	A	0.78462	C	0.21538	0.0051	A	0.58333	C	0.41667	A	0.77778	C	0.22222	A	0.93333	C	0.06667	A	0.9375	C	0.0625	A	0.84314	C	0.15686	A	0.67568	C	0.32432
1931	CAP11_c654_240	1A	476320401	C	0.66486	A	0.33514	0.05612	C	0.58333	A	0.41667	A	0.55556	C	0.44444	C	0.85714	A	0.14286	C	0.86207	A	0.13793	C	0.66667	A	0.33333	C	0.58108	A	0.41892
1932	Kukri_c65942_493	1A	476930624	C	0.62983	A	0.37017	0.07653	A	0.66667	C	0.33333	C	0.55556	A	0.44444	C	0.53846	A	0.46154	C	0.58065	A	0.41935	C	0.70833	A	0.29167	C	0.68182	A	0.31818
1933	RAC875_c25507_551	1A	476930624	A	0.91398	C	0.08602	0.05102	A	0.75	C	0.25	A	0.77778	C	0.22222	A	0.93333	C	0.06667	A	0.96552	C	0.03448	A	0.91837	C	0.08163	A	0.92857	C	0.07143
1934	wsnp_Ku_c2815_5317230	1A	478627058	C	0.90062	A	0.09938	0.17857	C	0.77778	A	0.22222	C	0.71429	A	0.28571	C	0.90909	A	0.09091	C	0.9375	A	0.0625	C	0.91837	A	0.08163	C	0.90385	A	0.09615
1935	IAAV1225	1A	478654499	A	0.9171	C	0.0829	0.01531	A	0.81818	C	0.18182	A	0.77778	C	0.22222	A	0.93333	C	0.06667	A	0.9375	C	0.0625	A	0.92	C	0.08	A	0.93243	C	0.06757
1936	BS00065676_51	1A	479307416	A	0.81959	C	0.18041	0.0102	A	0.75	C	0.25	A	0.77778	C	0.22222	A	0.92857	C	0.07143	A	0.9375	C	0.0625	A	0.86275	C	0.13725	A	0.72973	C	0.27027
1937	Kukri_c27785_400	1A	481423139	A	0.84021	C	0.15979	0.0102	A	0.83333	C	0.16667	A	0.88889	C	0.11111	A	0.93333	C	0.06667	A	0.96774	C	0.03226	A	0.86275	C	0.13725	A	0.74324	C	0.25676
1938	wsnp_Ex_rep_c70358_69302556	1A	481432053	C	0.94149	A	0.05851	0.04082	C	0.91667	A	0.08333	C	0.88889	A	0.11111	C	0.92857	A	0.07143	C	1	NA	0	C	0.91837	A	0.08163	C	0.94444	A	0.05556
1939	Kukri_c20062_389	1A	482141132	C	0.89744	A	0.10256	0.0051	C	0.91667	A	0.08333	C	1	NA	0	C	0.86667	A	0.13333	C	0.84848	A	0.15152	C	0.92157	A	0.07843	C	0.89041	A	0.10959
1940	RAC875_c53185_802	1A	482141621	A	0.84103	C	0.15897	0.0051	A	0.83333	C	0.16667	A	0.88889	C	0.11111	A	0.93333	C	0.06667	A	0.96875	C	0.03125	A	0.86275	C	0.13725	A	0.74324	C	0.25676
1941	Excalibur_c34625_281	1A	482164382	A	0.96392	C	0.03608	0.0102	A	0.90909	C	0.09091	A	1	NA	0	A	1	NA	0	A	1	NA	0	A	0.98039	C	0.01961	A	0.93151	C	0.06849
1942	RAC875_c37780_94	1A	482164420	C	0.96257	A	0.03743	0.04592	C	0.91667	A	0.08333	C	1	NA	0	C	1	NA	0	C	1	NA	0	C	0.97727	A	0.02273	C	0.93151	A	0.06849
1943	BS00023126_51	1A	482196814	A	0.96429	C	0.03571	0	A	1	NA	0	A	0.88889	C	0.11111	A	1	NA	0	A	0.9697	C	0.0303	A	0.98039	C	0.01961	A	0.94595	C	0.05405
1944	BS00040968_51	1A	482346749	A	0.95408	C	0.04592	0	A	0.58333	C	0.41667	A	0.88889	C	0.11111	A	1	NA	0	A	0.93939	C	0.06061	A	1	NA	0	A	0.98649	C	0.01351
1945	BS00023101_51	1A	482422351	C	0.77083	A	0.22917	0.02041	A	0.5	C	0.5	C	0.66667	A	0.33333	C	1	NA	0	C	0.90323	A	0.09677	C	0.84314	A	0.15686	C	0.66667	A	0.33333
1946	wsnp_Ex_c534_1058778	1A	482422626	C	0.78125	A	0.21875	0.02041	A	0.5	C	0.5	C	0.66667	A	0.33333	C	1	NA	0	C	0.90909	A	0.09091	C	0.84	A	0.16	C	0.69444	A	0.30556
1947	wsnp_JD_c13903_13781269	1A	482422626	A	0.77487	C	0.22513	0.02551	A	0.5	C	0.5	A	0.75	C	0.25	A	1	NA	0	A	0.90909	C	0.09091	A	0.84314	C	0.15686	A	0.66197	C	0.33803
1948	IACX662	1A	482423857	A	0.76963	C	0.23037	0.02551	A	0.5	C	0.5	A	0.66667	C	0.33333	A	1	NA	0	A	0.90625	C	0.09375	A	0.83333	C	0.16667	A	0.67123	C	0.32877
1949	wsnp_JD_c5659_6814240	1A	482424014	C	0.92857	A	0.07143	0	C	0.83333	A	0.16667	C	0.66667	A	0.33333	C	0.93333	A	0.06667	C	0.93939	A	0.06061	C	0.92157	A	0.07843	C	0.97297	A	0.02703
1950	wsnp_BE495786A_Ta_2_1	1A	483240284	A	0.67021	C	0.32979	0.04082	C	0.58333	A	0.41667	A	0.66667	C	0.33333	A	1	NA	0	A	0.86667	C	0.13333	A	0.70833	C	0.29167	A	0.53425	C	0.46575
1951	Excalibur_c7033_159	1A	483240998	C	0.68205	A	0.31795	0.0051	A	0.58333	C	0.41667	C	0.66667	A	0.33333	C	1	NA	0	C	0.875	A	0.125	C	0.72549	A	0.27451	C	0.54054	A	0.45946
1952	BS00087601_51	1A	483243544	C	0.89418	A	0.10582	0.03571	C	0.7	A	0.3	C	0.88889	A	0.11111	C	1	NA	0	C	0.9375	A	0.0625	C	0.88	A	0.12	C	0.88732	A	0.11268
1953	Ku_c1571_1457	1A	483280283	C	0.94737	A	0.05263	0.03061	C	0.91667	A	0.08333	C	0.88889	A	0.11111	C	1	NA	0	C	1	NA	0	C	0.91667	A	0.08333	C	0.94521	A	0.05479
1954	wsnp_Ex_c5216_9235964	1A	483280628	C	0.69792	A	0.30208	0.02041	A	0.5	C	0.5	C	0.75	A	0.25	C	1	NA	0	C	0.87879	A	0.12121	C	0.72549	A	0.27451	C	0.54795	A	0.45205
1955	Tdurum_contig31304_527	1A	483345839	C	0.94737	A	0.05263	0.12755	C	0.875	A	0.125	C	1	NA	0	C	1	NA	0	C	0.93939	A	0.06061	C	0.91837	A	0.08163	C	0.96491	A	0.03509
1956	IAAV2072	1A	483857946	C	0.9433	A	0.0567	0.0102	C	0.58333	A	0.41667	C	0.88889	A	0.11111	C	1	NA	0	C	0.9697	A	0.0303	C	0.96078	A	0.03922	C	0.97222	A	0.02778
1957	IACX4378	1A	483912570	C	0.7551	A	0.2449	0	C	0.83333	A	0.16667	C	0.77778	A	0.22222	C	1	NA	0	C	0.93939	A	0.06061	C	0.76471	A	0.23529	C	0.59459	A	0.40541
1958	Kukri_c10065_415	1A	483913864	A	0.66848	C	0.33152	0.06122	C	0.7	A	0.3	A	0.66667	C	0.33333	A	1	NA	0	A	0.9	C	0.1	A	0.72549	C	0.27451	A	0.51429	C	0.48571
1959	IACX4386	1A	483914158	A	0.93814	C	0.06186	0.0102	A	0.58333	C	0.41667	A	0.88889	C	0.11111	A	1	NA	0	A	1	NA	0	A	0.96078	C	0.03922	A	0.94595	C	0.05405
1960	CAP11_c1972_285	1A	484336167	C	0.7551	A	0.2449	0	C	0.83333	A	0.16667	C	0.77778	A	0.22222	C	1	NA	0	C	0.93939	A	0.06061	C	0.76471	A	0.23529	C	0.59459	A	0.40541
1961	CAP7_c12435_63	1A	484344388	A	0.68367	C	0.31633	0	C	0.58333	A	0.41667	A	0.66667	C	0.33333	A	1	NA	0	A	0.87879	C	0.12121	A	0.72549	C	0.27451	A	0.54054	C	0.45946
1962	RAC875_c94534_75	1A	484345459	C	0.65143	A	0.34857	0.10714	A	0.58333	C	0.41667	C	0.66667	A	0.33333	C	1	NA	0	C	0.875	A	0.125	C	0.65789	A	0.34211	A	0.50746	C	0.49254
1963	GENE-0091_426	1A	484352277	C	0.87629	A	0.12371	0.0102	C	0.83333	A	0.16667	C	1	NA	0	C	0.78571	A	0.21429	C	0.93939	A	0.06061	C	0.88235	A	0.11765	C	0.84932	A	0.15068
1964	BobWhite_c6803_387	1A	484352684	A	0.65217	C	0.34783	0.17857	A	0.625	C	0.375	A	0.83333	C	0.16667	A	0.8	C	0.2	A	0.8125	C	0.1875	A	0.75556	C	0.24444	C	0.57407	A	0.42593
1965	Excalibur_c30591_637	1A	484355496	C	0.79891	A	0.20109	0.06122	C	0.83333	A	0.16667	C	0.77778	A	0.22222	C	1	NA	0	C	0.96774	A	0.03226	C	0.79592	A	0.20408	C	0.66667	A	0.33333
1966	RAC875_c43643_176	1A	484604601	A	0.96373	C	0.03627	0.01531	A	0.66667	C	0.33333	A	0.88889	C	0.11111	A	1	NA	0	A	0.96875	C	0.03125	A	1	NA	0	A	0.98649	C	0.01351
1967	IACX742	1A	484605008	C	0.96923	A	0.03077	0.0051	C	0.91667	A	0.08333	C	1	NA	0	C	1	NA	0	C	1	NA	0	C	0.96078	A	0.03922	C	0.95946	A	0.04054
1968	RAC875_c31276_1128	1A	485904755	A	0.84103	C	0.15897	0.0051	A	0.91667	C	0.08333	A	0.77778	C	0.22222	A	1	NA	0	A	0.93939	C	0.06061	A	0.88	C	0.12	A	0.72973	C	0.27027
1969	wsnp_Ex_c27940_37101775	1A	485904928	C	0.81538	A	0.18462	0.0051	C	0.75	A	0.25	C	0.66667	A	0.33333	C	1	NA	0	C	0.90625	A	0.09375	C	0.88235	A	0.11765	C	0.71622	A	0.28378
1970	wsnp_Ra_c12148_19539667	1A	485905341	A	0.81633	C	0.18367	0	A	0.75	C	0.25	A	0.66667	C	0.33333	A	1	NA	0	A	0.90909	C	0.09091	A	0.88235	C	0.11765	A	0.71622	C	0.28378
1971	Ex_c5192_943	1A	486571543	A	0.74872	C	0.25128	0.0051	A	0.83333	C	0.16667	A	0.77778	C	0.22222	A	1	NA	0	A	0.90909	C	0.09091	A	0.76471	C	0.23529	A	0.59459	C	0.40541
1972	wsnp_Ex_c5192_9203682	1A	486571641	C	0.74603	A	0.25397	0.03571	C	0.83333	A	0.16667	C	0.77778	A	0.22222	C	1	NA	0	C	0.9	A	0.1	C	0.77083	A	0.22917	C	0.58904	A	0.41096
1973	wsnp_Ex_c5192_9203100	1A	486572510	A	0.70482	C	0.29518	0.15306	A	0.83333	C	0.16667	A	0.71429	C	0.28571	A	1	NA	0	A	0.88889	C	0.11111	A	0.73333	C	0.26667	A	0.52381	C	0.47619
1974	wsnp_Ex_c12336_19686808	1A	486574536	C	0.73514	A	0.26486	0.05612	C	0.81818	A	0.18182	C	0.75	A	0.25	C	1	NA	0	C	0.89655	A	0.10345	C	0.76	A	0.24	C	0.57143	A	0.42857
1975	BS00073585_51	1A	486797312	C	0.93529	A	0.06471	0.13265	C	0.625	A	0.375	C	1	NA	0	C	1	NA	0	C	0.9375	A	0.0625	C	0.89583	A	0.10417	C	0.98305	A	0.01695
1976	Excalibur_c32167_59	1A	486910166	A	0.83598	C	0.16402	0.03571	C	0.58333	A	0.41667	A	0.77778	C	0.22222	A	1	NA	0	A	0.90625	C	0.09375	A	0.87234	C	0.12766	A	0.81944	C	0.18056
1977	wsnp_Ku_c23926_33870364	1A	486910770	A	0.84021	C	0.15979	0.0102	C	0.58333	A	0.41667	A	0.77778	C	0.22222	A	1	NA	0	A	0.90909	C	0.09091	A	0.88235	C	0.11765	A	0.82192	C	0.17808
1978	wsnp_Ra_c37745_45806931	1A	486910792	C	0.97449	A	0.02551	0	C	0.91667	A	0.08333	C	0.88889	A	0.11111	C	1	NA	0	C	0.9697	A	0.0303	C	1	NA	0	C	0.97297	A	0.02703
1979	Kukri_c23926_409	1A	486910845	C	0.97449	A	0.02551	0	C	0.91667	A	0.08333	C	0.88889	A	0.11111	C	1	NA	0	C	0.9697	A	0.0303	C	1	NA	0	C	0.97297	A	0.02703
1980	wsnp_Ex_c8588_14419007	1A	486911551	C	0.82967	A	0.17033	0.07143	A	0.58333	C	0.41667	C	0.77778	A	0.22222	C	1	NA	0	C	0.9	A	0.1	C	0.86957	A	0.13043	C	0.81944	A	0.18056
1981	GENE-4927_542	1A	486914448	A	0.85227	C	0.14773	0.10204	A	0.91667	C	0.08333	A	0.77778	C	0.22222	A	1	NA	0	A	0.77419	C	0.22581	A	0.87805	C	0.12195	A	0.83582	C	0.16418
1982	wsnp_Ex_c34344_42676379	1A	486922843	A	0.85484	C	0.14516	0.05102	A	0.75	C	0.25	A	0.77778	C	0.22222	A	1	NA	0	A	0.90625	C	0.09375	A	0.85714	C	0.14286	A	0.82432	C	0.17568
1983	wsnp_Ex_c34344_42677360	1A	486923919	C	0.97396	A	0.02604	0.02041	C	0.91667	A	0.08333	C	0.88889	A	0.11111	C	1	NA	0	C	0.96774	A	0.03226	C	1	NA	0	C	0.9726	A	0.0274
1984	BobWhite_c5356_1272	1A	486924069	C	0.97354	A	0.02646	0.03571	C	0.91667	A	0.08333	C	0.875	A	0.125	C	1	NA	0	C	0.96774	A	0.03226	C	1	NA	0	C	0.97222	A	0.02778
1985	wsnp_Ex_rep_c66628_64934660	1A	486924903	A	0.85484	C	0.14516	0.05102	A	0.75	C	0.25	A	0.75	C	0.25	A	1	NA	0	A	0.90625	C	0.09375	A	0.875	C	0.125	A	0.81429	C	0.18571
1986	BobWhite_rep_c63278_349	1A	487618512	A	0.97449	C	0.02551	0	A	0.91667	C	0.08333	A	0.88889	C	0.11111	A	1	NA	0	A	0.9697	C	0.0303	A	1	NA	0	A	0.97297	C	0.02703
1987	CAP12_c2265_240	1A	487618873	C	0.94118	A	0.05882	0.04592	C	0.91667	A	0.08333	C	0.88889	A	0.11111	C	0.92857	A	0.07143	C	0.9	A	0.1	C	1	NA	0	C	0.92958	A	0.07042
1988	Excalibur_c49421_443	1A	488574031	C	0.97436	A	0.02564	0.0051	C	0.91667	A	0.08333	C	0.88889	A	0.11111	C	1	NA	0	C	0.9697	A	0.0303	C	1	NA	0	C	0.9726	A	0.0274
1989	wsnp_Ku_c33028_42580216	1A	488577201	C	0.68984	A	0.31016	0.04592	C	0.75	A	0.25	C	0.88889	A	0.11111	C	0.8	A	0.2	C	0.8125	A	0.1875	C	0.7	A	0.3	C	0.56716	A	0.43284
1990	wsnp_Ex_c42282_48900922	1A	488579187	A	0.8601	C	0.1399	0.01531	A	0.75	C	0.25	A	0.77778	C	0.22222	A	1	NA	0	A	0.90909	C	0.09091	A	0.88	C	0.12	A	0.81944	C	0.18056
1991	Kukri_c52952_315	1A	488579794	A	0.85714	C	0.14286	0.03571	A	0.72727	C	0.27273	A	0.77778	C	0.22222	A	1	NA	0	A	0.90323	C	0.09677	A	0.875	C	0.125	A	0.82192	C	0.17808
1992	Ra_c6701_506	1A	488654749	A	0.7043	C	0.2957	0.05102	A	0.75	C	0.25	A	1	NA	0	A	0.8	C	0.2	A	0.84375	C	0.15625	A	0.71429	C	0.28571	A	0.56716	C	0.43284
1993	wsnp_Ku_c39878_48218985	1A	488654812	A	0.86154	C	0.13846	0.0051	A	0.75	C	0.25	A	0.77778	C	0.22222	A	1	NA	0	A	0.90625	C	0.09375	A	0.88235	C	0.11765	A	0.82432	C	0.17568
1994	BS00072982_51	1A	488661788	C	0.71658	A	0.28342	0.04592	C	0.75	A	0.25	C	1	NA	0	C	0.85714	A	0.14286	C	0.84375	A	0.15625	C	0.75	A	0.25	C	0.57143	A	0.42857
1995	IAAV5406	1A	488871909	A	0.86154	C	0.13846	0.0051	A	0.75	C	0.25	A	0.77778	C	0.22222	A	1	NA	0	A	0.90625	C	0.09375	A	0.88235	C	0.11765	A	0.82432	C	0.17568
1996	Ku_c8351_2029	1A	488872059	A	0.86224	C	0.13776	0	A	0.75	C	0.25	A	0.77778	C	0.22222	A	1	NA	0	A	0.90909	C	0.09091	A	0.88235	C	0.11765	A	0.82432	C	0.17568
1997	RAC875_c54380_249	1A	489119308	C	0.97449	A	0.02551	0	C	0.91667	A	0.08333	C	0.88889	A	0.11111	C	1	NA	0	C	0.9697	A	0.0303	C	1	NA	0	C	0.97297	A	0.02703
[truncated: 26,801 more rows]
