# Supplementary material for: Genetic diversity and selective sweeps in historical and modern Canadian spring wheat cultivars using the 90K SNP array
Source: Sci Rep. 2021 Dec 10;11:23773. doi: 10.1038/s41598-021-02666-5 (PMC8664822; doi:10.1038/s41598-021-02666-5)
Supplement: Supplementary file 4 — Supplementary Table S3. [file 41598_2021_2666_MOESM4_ESM.xlsx]

## Sheet: Distance between cultivars
Supplementary Table S3. Genetic distance matrix between pairs of all 196 cultivars, cultivars within each group, and between groups.
a) Genetic distance matrix between pairs of 196 cultivars using 28,798 polymorphic SNPs.
Unit	Variety (cultivar)	Western Canada class (1st Aug2021)	Registration year and/or year of development	Breeding period_1	Breeding program code	AC Abbey	AC Cora	AC Crystal	AC Eatonia	AC Foremost	AC Majestic	AC Michael	AC Minto	AC Taber	Alikat	Alvena	AAC Concord	CDC Osler	Columbus	Conquer	Conway	Faller	Harvest	Prosper	Kane	Katepwa	Leader	Lillian	McKenzie	Neepawa	Oslo	Park	Pasqua	Pembina	Unity	5700PR	5701PR	5702PR	AAC Crossfield	AAC Entice	AAC Foray	AAC Penhold	AAC Ryley	AAC Tenacious	Biggar	AAC Goodwin	Cutler	Enchant	CDC Cordon CLPlus
1	AC Abbey	CNHR	1998	1991-2000	AAFC
2	AC Cora	CNHR	1994	1991-2000	Secan	0.247478
3	AC Crystal	CNHR	1996	1991-2000	Secan	0.315346	0.336614
4	AC Eatonia	CNHR	1993	1991-2000	Nutrien	0.244417	0.210174	0.323983
5	AC Foremost	CNHR	1995	1991-2000	Secan	0.31412	0.356645	0.0621403	0.329266
6	AC Majestic	CNHR	1996	1991-2000	Secan	0.26902	0.1283	0.337567	0.239515	0.351688
7	AC Michael	CNHR	1994	1991-2000	Secan	0.243236	0.0296734	0.337903	0.208556	0.35846	0.128776
8	AC Minto	CNHR	1991	1991-2000	Secan	0.231386	0.0463948	0.332751	0.214398	0.353936	0.119181	0.0416447
9	AC Taber	CNHR	1991	1991-2000	Secan	0.301457	0.319881	0.0297103	0.324582	0.0727684	0.323282	0.324046	0.316783
10	Alikat	CNHR	1999	1991-2000	UoA	0.239525	0.0490238	0.330729	0.223768	0.34849	0.154692	0.05769	0.0630956	0.313632
11	Alvena	CNHR	2006	2001-2010	AAFC	0.268843	0.161573	0.292619	0.287421	0.318421	0.213315	0.157687	0.158235	0.284045	0.164715
12	AAC Concord	CNHR	2016	2011-2018	AAFC	0.220927	0.243311	0.370268	0.244342	0.369551	0.22734	0.241446	0.245019	0.359734	0.252584	0.285618
13	CDC Osler	CNHR	2004	2001-2010	UofS	0.267248	0.0717917	0.340622	0.243569	0.35997	0.160049	0.0862352	0.106276	0.32483	0.105365	0.178602	0.256811
14	Columbus	CNHR	1980	1971-1980	Secan	0.26718	0.122723	0.343417	0.239618	0.361122	0.0397739	0.122703	0.114062	0.33079	0.148192	0.206652	0.221583	0.151678
15	Conquer	CNHR	2010	2001-2010	AAFC	0.303035	0.324055	0.237754	0.328575	0.233349	0.334126	0.329123	0.325256	0.236669	0.323129	0.304516	0.355496	0.322866	0.335901
16	Conway	CNHR	1986	1981-1990	UofS	0.245725	0.0265012	0.335809	0.216978	0.357771	0.122284	0.0227254	0.0399343	0.322194	0.0569869	0.15606	0.240298	0.0891253	0.117788	0.327541
17	Faller	CNHR	2018	2011-2018	Others	0.325869	0.29337	0.369831	0.339462	0.377513	0.304196	0.294865	0.299793	0.360442	0.313665	0.303868	0.299754	0.281028	0.305412	0.353977	0.297733
18	Harvest	CNHR	2002	2001-2010	Others	0.300838	0.222954	0.330671	0.258904	0.334133	0.21501	0.215647	0.212533	0.321175	0.240352	0.255853	0.279319	0.237587	0.202891	0.339568	0.219422	0.269621
19	Prosper	CNHR	2018	2011-2018	Others	0.328441	0.295004	0.369434	0.338315	0.376665	0.305087	0.296459	0.30175	0.358968	0.315187	0.306222	0.299087	0.28178	0.306196	0.352794	0.29931	0.00950382	0.270102
20	Kane	CNHR	2006	2001-2010	AAFC	0.302625	0.225131	0.319859	0.287532	0.329957	0.196183	0.228206	0.232485	0.3104	0.247368	0.262756	0.271367	0.226796	0.190858	0.327011	0.227648	0.249006	0.167171	0.249673
21	Katepwa	CNHR	1981	1981-1990	Secan	0.234413	0.0247154	0.325585	0.214496	0.346809	0.128685	0.0283271	0.033543	0.310034	0.038741	0.150721	0.246317	0.0828241	0.122741	0.314917	0.0287955	0.299655	0.22152	0.30088	0.224765
22	Leader	CNHR	1981	1981-1990	Secan	0.228991	0.221539	0.336361	0.0286195	0.336885	0.254084	0.223256	0.227616	0.332622	0.232621	0.294184	0.225689	0.257711	0.252928	0.337216	0.229152	0.352959	0.279253	0.35097	0.310032	0.228887
23	Lillian	CNHR	2003	2001-2010	Secan	0.255649	0.22457	0.362005	0.216504	0.374309	0.218509	0.225213	0.225782	0.35682	0.243249	0.253247	0.188319	0.235799	0.213015	0.341911	0.227213	0.324807	0.276553	0.326432	0.288885	0.226772	0.195599
24	McKenzie	CNHR	1997	1991-2000	Nutrien	0.285369	0.204495	0.349713	0.274314	0.364438	0.203701	0.204669	0.203932	0.334349	0.229521	0.270055	0.283938	0.209178	0.196122	0.336582	0.207366	0.286186	0.24963	0.287253	0.15237	0.208301	0.288743	0.260494
25	Neepawa	CNHR	1969	Pre-1970	AAFC	0.24029	0.0226659	0.336631	0.209585	0.355159	0.122657	0.01566	0.0353892	0.318533	0.0508157	0.154402	0.238809	0.0796045	0.115896	0.326313	0.0158954	0.29607	0.214383	0.297836	0.223692	0.0194273	0.222011	0.220587	0.201126
26	Oslo	CNHR	1987	1981-1990	Nutrien	0.345185	0.388862	0.246854	0.367309	0.249143	0.366194	0.388198	0.384806	0.249361	0.384867	0.334737	0.357863	0.352153	0.366925	0.275647	0.389646	0.383773	0.384143	0.38363	0.389223	0.379016	0.371209	0.359232	0.365492	0.390782
27	Park	CNHR	1963	Pre-1970	AAFC	0.259457	0.179598	0.370399	0.267738	0.388622	0.222646	0.17278	0.184326	0.356563	0.194524	0.247184	0.271182	0.153796	0.207229	0.35954	0.175735	0.298544	0.28076	0.300593	0.270385	0.181638	0.287766	0.24858	0.260409	0.16926	0.385885
28	Pasqua	CNHR	1990	1981-1990	Secan	0.276151	0.118209	0.345947	0.249911	0.356356	0.162849	0.117184	0.132306	0.331489	0.144602	0.178731	0.255177	0.135385	0.15947	0.336128	0.118005	0.289103	0.244352	0.291208	0.251225	0.123848	0.24757	0.229402	0.233083	0.11051	0.348067	0.188882
29	Pembina	CNHR	1959	Pre-1970	AAFC	0.309219	0.190914	0.374674	0.2814	0.391869	0.213897	0.192823	0.207483	0.365564	0.210433	0.259772	0.296594	0.188699	0.208753	0.352854	0.186137	0.289106	0.287692	0.286767	0.267816	0.19812	0.294337	0.267658	0.251209	0.187705	0.379492	0.177591	0.186538
30	Unity	CNHR	2007	2001-2010	AAFC	0.283652	0.210953	0.338122	0.281662	0.354925	0.198272	0.21151	0.208196	0.324651	0.235144	0.263685	0.284839	0.216673	0.198384	0.31987	0.213817	0.280565	0.247886	0.281683	0.153364	0.211114	0.300822	0.248692	0.0482532	0.207168	0.366872	0.259388	0.242586	0.259879
31	5700PR	CPSR	2001	2001-2010	Nutrien	0.340242	0.350854	0.178639	0.32207	0.150633	0.32436	0.343543	0.360799	0.185869	0.369294	0.321291	0.362412	0.326901	0.331538	0.279822	0.351941	0.349497	0.317187	0.346986	0.312954	0.353932	0.345066	0.355009	0.326048	0.351546	0.268649	0.357692	0.330225	0.34868	0.318471
32	5701PR	CPSR	2002	2001-2010	Nutrien	0.337027	0.296361	0.322083	0.309138	0.331914	0.308913	0.292275	0.306574	0.327677	0.310939	0.286274	0.327586	0.283081	0.311039	0.341388	0.303517	0.289141	0.310795	0.288334	0.291629	0.296901	0.330172	0.327799	0.294551	0.296342	0.345436	0.313251	0.282084	0.320354	0.295451	0.246487
33	5702PR	CPSR	2008	2001-2010	Syngenta	0.346449	0.304223	0.307351	0.348241	0.321651	0.3198	0.301782	0.309648	0.304869	0.30972	0.290059	0.355506	0.280934	0.324814	0.31634	0.309918	0.31573	0.309417	0.317353	0.299519	0.303482	0.359692	0.329266	0.293749	0.301468	0.340151	0.309124	0.307564	0.30418	0.297605	0.298214	0.265995
34	AAC Crossfield	CPSR	2016	2011-2018	AAFC	0.326815	0.29584	0.319003	0.319216	0.328114	0.311227	0.296676	0.293854	0.318986	0.299818	0.27212	0.324441	0.283663	0.303127	0.33204	0.30277	0.276575	0.307206	0.276685	0.289453	0.286574	0.335915	0.321811	0.299681	0.296185	0.338431	0.30217	0.283837	0.317858	0.30165	0.275204	0.0745896	0.274868
35	AAC Entice	CPSR	2016	2011-2018	AAFC	0.329003	0.298381	0.322451	0.321458	0.330705	0.312509	0.297179	0.297103	0.322443	0.301703	0.274997	0.319499	0.283888	0.305186	0.333397	0.303494	0.268542	0.309003	0.266491	0.291488	0.289408	0.335435	0.32401	0.302626	0.298751	0.33532	0.304091	0.281639	0.31346	0.303897	0.275989	0.078447	0.277803	0.0105008
36	AAC Foray	CPSR	2014	2011-2018	AAFC	0.331982	0.272511	0.258387	0.307074	0.261919	0.293313	0.275764	0.283064	0.258365	0.283459	0.289093	0.326934	0.286473	0.299523	0.311745	0.274162	0.321126	0.29945	0.320779	0.289047	0.279383	0.321854	0.327095	0.3059	0.274632	0.365994	0.314286	0.289886	0.310463	0.300162	0.269723	0.161549	0.282831	0.189856	0.192271
37	AAC Penhold	CPSR	2014	2011-2018	AAFC	0.357146	0.353626	0.22529	0.337907	0.186985	0.336483	0.354886	0.358691	0.228185	0.360787	0.320878	0.340703	0.325493	0.337878	0.30437	0.355983	0.314138	0.329564	0.315368	0.325732	0.358	0.337889	0.338257	0.333032	0.352667	0.307146	0.35948	0.323419	0.350975	0.335016	0.188816	0.277066	0.308949	0.265998	0.265416	0.295721
38	AAC Ryley	CPSR	2013	2011-2018	AAFC	0.319853	0.31052	0.263499	0.324691	0.259577	0.305416	0.31831	0.309771	0.266941	0.306523	0.312538	0.334041	0.287539	0.311056	0.317185	0.313486	0.304463	0.320005	0.305712	0.315419	0.309165	0.330515	0.333174	0.31788	0.317184	0.331109	0.307364	0.309077	0.31874	0.321194	0.287733	0.297561	0.299447	0.278375	0.274796	0.249773	0.268784
39	AAC Tenacious	CPSR	2014	2011-2018	AAFC	0.316426	0.278221	0.26829	0.320474	0.26264	0.274351	0.28492	0.296241	0.270063	0.302467	0.306432	0.33431	0.287276	0.273763	0.297238	0.282469	0.322528	0.292773	0.324423	0.274918	0.286479	0.332235	0.337053	0.308393	0.28145	0.354885	0.332579	0.302682	0.313405	0.292027	0.293953	0.335329	0.345485	0.343642	0.343277	0.304581	0.299011	0.332073
40	Biggar	CPSR	1989	1981-1990	Secan	0.32254	0.363682	0.0514163	0.332199	0.0283587	0.366777	0.366961	0.363316	0.0560465	0.356517	0.323667	0.37872	0.368195	0.376588	0.22927	0.367484	0.38372	0.340882	0.382504	0.339853	0.356647	0.339197	0.378209	0.368606	0.365735	0.239335	0.394849	0.37152	0.400315	0.360136	0.165916	0.328918	0.320513	0.322348	0.325834	0.25684	0.200706	0.259451	0.261641
41	AAC Goodwin	CPSR	2017	2011-2018	AAFC	0.304094	0.201576	0.344926	0.291029	0.348248	0.244042	0.209156	0.21743	0.33432	0.226037	0.207718	0.292557	0.195563	0.226845	0.340391	0.20466	0.260727	0.229404	0.258591	0.240999	0.211262	0.304001	0.296021	0.283003	0.204788	0.362448	0.255731	0.210755	0.278347	0.279017	0.334204	0.291123	0.312669	0.275734	0.272088	0.304515	0.32676	0.318128	0.311757	0.358079
42	Cutler	CPSR	1991	1991-2000	UoA	0.387145	0.384585	0.273133	0.350055	0.282302	0.377647	0.386312	0.384033	0.279862	0.379493	0.360128	0.403464	0.368721	0.389381	0.316021	0.388006	0.406049	0.383148	0.406081	0.383836	0.378786	0.358351	0.382831	0.379116	0.387772	0.25879	0.392237	0.365741	0.403808	0.367134	0.29409	0.325653	0.330193	0.328074	0.329368	0.332512	0.311304	0.335202	0.376252	0.269218	0.392592
43	Enchant	CPSR	2012	2011-2018	AAFC	0.314772	0.303178	0.230337	0.32776	0.224327	0.30389	0.312224	0.303557	0.237382	0.301878	0.30448	0.341097	0.318816	0.308734	0.28356	0.30913	0.330505	0.324046	0.330977	0.311915	0.301458	0.343317	0.341844	0.348021	0.308431	0.351745	0.329917	0.32094	0.338201	0.325633	0.277841	0.317229	0.319265	0.309848	0.310159	0.211207	0.298686	0.218905	0.283185	0.22972	0.329897	0.336285
44	CDC Cordon CLPlus	CNHR	2018	2011-2018	UofS	0.310963	0.257395	0.346616	0.321975	0.360339	0.261373	0.259703	0.267173	0.334367	0.284785	0.27648	0.2888	0.247467	0.258234	0.333902	0.264499	0.226652	0.230987	0.228597	0.202377	0.264932	0.334746	0.288402	0.212026	0.25887	0.360085	0.282788	0.25594	0.281758	0.2054	0.318043	0.301171	0.326348	0.273736	0.267891	0.305671	0.320112	0.299464	0.325536	0.361449	0.252346	0.397114	0.347415
45	SY Rowyn	CPSR	2016	2011-2018	Syngenta	0.326043	0.263926	0.309189	0.312021	0.323178	0.271479	0.271893	0.282413	0.303245	0.285731	0.280386	0.304617	0.252989	0.275506	0.317019	0.272101	0.241237	0.280903	0.240965	0.253952	0.270737	0.324692	0.297002	0.278225	0.269861	0.341591	0.276268	0.26345	0.270927	0.269255	0.292424	0.24842	0.267354	0.256043	0.246164	0.266927	0.281613	0.28562	0.289169	0.323574	0.273818	0.337808	0.296377	0.260793
46	AAC Castle	CPSR	2018	2011-2018	AAFC	0.329112	0.304103	0.297204	0.309514	0.290416	0.334489	0.308149	0.313783	0.293418	0.31609	0.303564	0.331193	0.314706	0.338398	0.233663	0.311667	0.312071	0.324549	0.31005	0.310529	0.30962	0.312783	0.350947	0.302826	0.307715	0.336674	0.351817	0.316916	0.319737	0.30385	0.259829	0.18774	0.260876	0.212474	0.20901	0.215413	0.267213	0.292194	0.313886	0.283122	0.323248	0.341117	0.296754	0.328233
47	HY320	CPSR	1985	1981-1990	AAFC	0.325665	0.361594	0.0577879	0.333985	0.0333394	0.365217	0.364701	0.362291	0.0608101	0.353969	0.324945	0.370392	0.364359	0.375279	0.231447	0.364156	0.377934	0.343015	0.374471	0.340944	0.35625	0.337082	0.379344	0.368928	0.363713	0.23234	0.393656	0.366239	0.388729	0.360822	0.170141	0.331331	0.322423	0.322755	0.318932	0.257427	0.198383	0.251637	0.260433	0.0102671	0.353148	0.271932	0.228033	0.355732
48	CDC Terrain	CPSR	2016	2011-2018	UofS	0.332017	0.313459	0.311553	0.320727	0.312446	0.31643	0.315456	0.326062	0.318154	0.322105	0.28537	0.325507	0.297577	0.32122	0.307983	0.316946	0.314069	0.333212	0.312991	0.31858	0.318062	0.325929	0.314551	0.30651	0.316228	0.272941	0.324715	0.278727	0.30616	0.311833	0.291442	0.200854	0.276415	0.222371	0.219952	0.260016	0.298707	0.296532	0.342205	0.310866	0.30502	0.322302	0.313975	0.311173
49	SY985	CPSR	2011	2011-2018	Syngenta	0.344412	0.314723	0.279748	0.332291	0.303256	0.321513	0.314558	0.314307	0.279973	0.319766	0.280631	0.352737	0.299247	0.32663	0.304851	0.320534	0.326454	0.331445	0.328239	0.304423	0.312719	0.341482	0.325395	0.290803	0.316489	0.297773	0.312083	0.301189	0.309292	0.291445	0.241816	0.169255	0.213242	0.189192	0.191781	0.228185	0.29492	0.295208	0.338499	0.291115	0.33045	0.291769	0.311096	0.326624
50	SY995	CPSR	2014	2011-2018	Syngenta	0.324302	0.297031	0.248566	0.315542	0.27122	0.293352	0.301777	0.311285	0.24893	0.315622	0.28913	0.318861	0.271939	0.290226	0.284841	0.305095	0.311375	0.299565	0.307729	0.272688	0.3035	0.327715	0.314354	0.282723	0.300316	0.292685	0.310589	0.284057	0.306747	0.287678	0.213484	0.157332	0.276477	0.178493	0.174564	0.217418	0.26248	0.283586	0.31619	0.267483	0.299247	0.301089	0.289089	0.281073
51	AC Karma	CPSW	1994	1991-2000	Secan	0.294739	0.33432	0.155557	0.32862	0.144557	0.318068	0.338033	0.334437	0.148709	0.328481	0.313134	0.353018	0.342968	0.327164	0.258307	0.340746	0.353829	0.327066	0.351814	0.305765	0.328189	0.333406	0.352232	0.3494	0.338211	0.290693	0.353564	0.341603	0.347633	0.346489	0.232325	0.324118	0.309198	0.317927	0.320039	0.272425	0.242808	0.241767	0.270921	0.144487	0.340089	0.33629	0.231838	0.33144
52	AC Vista	CPSW	1999	1991-2000	AAFC	0.318265	0.310089	0.216491	0.328224	0.208674	0.301331	0.318301	0.302041	0.219462	0.303733	0.311828	0.33846	0.313334	0.306503	0.293809	0.313561	0.350217	0.308476	0.352552	0.312236	0.306424	0.344687	0.344636	0.326112	0.314953	0.324789	0.326036	0.333949	0.332494	0.319985	0.272606	0.324177	0.295637	0.317442	0.31987	0.213374	0.277608	0.165003	0.298025	0.204599	0.318858	0.332513	0.136652	0.346955
53	AC2000	CPSW	2000	1991-2000	AAFC	0.327437	0.370376	0.197469	0.365284	0.204167	0.336227	0.370998	0.363217	0.189311	0.365978	0.32876	0.364962	0.346639	0.34379	0.295251	0.367672	0.359891	0.364468	0.359589	0.339532	0.361621	0.37297	0.354385	0.354714	0.367484	0.290126	0.326364	0.336789	0.327808	0.368936	0.247645	0.335181	0.327093	0.322873	0.322091	0.308281	0.253999	0.264728	0.300347	0.19834	0.371884	0.340255	0.271728	0.340554
54	Genesis	CPSW	1990	1981-1990	Secan	0.31253	0.332088	0.190583	0.296965	0.178974	0.338415	0.334753	0.332037	0.193069	0.318839	0.317441	0.351595	0.343475	0.343189	0.304871	0.336076	0.367093	0.337377	0.3675	0.33503	0.326976	0.30661	0.348161	0.354512	0.335277	0.307612	0.356301	0.338018	0.359129	0.351835	0.254854	0.315333	0.327761	0.309379	0.309976	0.261769	0.253299	0.261764	0.277546	0.178017	0.347001	0.307316	0.255005	0.363832
55	Snowhite475	CPSW	2006	2001-2010	AAFC	0.284777	0.31419	0.187133	0.329721	0.186502	0.296872	0.323013	0.30858	0.177903	0.305788	0.298234	0.326395	0.314411	0.304704	0.284304	0.315159	0.342664	0.319855	0.343008	0.310722	0.311094	0.334719	0.339784	0.340636	0.319385	0.294745	0.332268	0.317195	0.324466	0.333583	0.271171	0.335447	0.31467	0.32473	0.322272	0.251565	0.278053	0.213045	0.295142	0.189802	0.315599	0.33158	0.203159	0.330909
56	Snowhite476	CPSW	2006	2001-2010	AAFC	0.307164	0.31415	0.172587	0.300502	0.133787	0.296103	0.319824	0.31028	0.1727	0.316445	0.303649	0.327026	0.315838	0.301991	0.262851	0.319518	0.358622	0.313194	0.357485	0.316299	0.308123	0.300988	0.333849	0.342583	0.317266	0.274082	0.333728	0.313723	0.335977	0.347022	0.219359	0.306333	0.297074	0.291409	0.289448	0.24781	0.22811	0.211204	0.277776	0.137232	0.326728	0.311386	0.215765	0.348905
57	AC Corinne	CWES	1999	1991-2000	AAFC	0.354695	0.330485	0.311793	0.341941	0.32451	0.326022	0.328665	0.339588	0.30774	0.34287	0.295709	0.351934	0.307438	0.324386	0.338571	0.333259	0.306818	0.321546	0.308359	0.296186	0.336104	0.347315	0.324447	0.320409	0.32971	0.322654	0.34122	0.302806	0.294248	0.315885	0.309469	0.315923	0.226487	0.315609	0.314581	0.336633	0.290466	0.317784	0.323237	0.323563	0.316223	0.330956	0.327641	0.321753
58	Amazon	CWES	1999	1991-2000	Others	0.329073	0.349896	0.32291	0.356307	0.333308	0.349194	0.349337	0.346375	0.318271	0.348091	0.302726	0.33586	0.328125	0.347104	0.341473	0.351058	0.321599	0.347078	0.32069	0.321178	0.342555	0.33901	0.324769	0.345195	0.349157	0.324802	0.355697	0.322525	0.301267	0.34276	0.330179	0.329768	0.272385	0.316038	0.31302	0.352329	0.309527	0.318588	0.339053	0.331447	0.3327	0.356086	0.322414	0.342987
59	Bluesky	CWES	1987	1981-1990	Secan	0.322903	0.358466	0.292865	0.319416	0.296192	0.356223	0.357229	0.350509	0.292296	0.352665	0.313356	0.366166	0.339244	0.352037	0.331755	0.357253	0.344717	0.344885	0.344903	0.338272	0.35121	0.326873	0.343181	0.347438	0.358522	0.294977	0.358842	0.335706	0.334678	0.343687	0.278268	0.329973	0.291258	0.317618	0.319098	0.353874	0.309764	0.329363	0.340782	0.297058	0.338791	0.305473	0.345707	0.335379
60	Burnside	CWES	2004	2001-2010	AAFC	0.343639	0.333686	0.307143	0.344583	0.325419	0.328355	0.327161	0.324115	0.30741	0.332083	0.276178	0.353428	0.317415	0.325988	0.330037	0.333372	0.323664	0.323577	0.326203	0.303413	0.322082	0.35493	0.31466	0.321948	0.331035	0.324414	0.346212	0.31316	0.307412	0.315643	0.31082	0.318919	0.237837	0.315715	0.318921	0.352608	0.305991	0.323343	0.336575	0.323981	0.33403	0.333608	0.326113	0.330648
61	CDC Rama	CWES	2002	2001-2010	UofS	0.351583	0.330721	0.329882	0.345413	0.337652	0.324783	0.320484	0.319093	0.326175	0.329115	0.303999	0.353668	0.315108	0.327434	0.361507	0.326057	0.323525	0.326725	0.325707	0.32166	0.316177	0.353304	0.325035	0.335118	0.32213	0.34545	0.318167	0.307237	0.31583	0.336299	0.332827	0.325709	0.30089	0.319895	0.321166	0.355117	0.323276	0.325161	0.350028	0.339075	0.335761	0.329531	0.336292	0.344641
62	CDC Walrus	CWES	2004	2001-2010	UofS	0.339149	0.304226	0.311791	0.303802	0.333321	0.307673	0.305172	0.306337	0.309254	0.311522	0.286785	0.335051	0.302126	0.307052	0.347753	0.305568	0.323536	0.300981	0.32698	0.29731	0.308601	0.309348	0.318056	0.319821	0.303496	0.348861	0.340062	0.316706	0.31668	0.315382	0.337185	0.339591	0.253115	0.330163	0.332837	0.332998	0.31817	0.330288	0.323002	0.333646	0.318754	0.340337	0.334229	0.334089
63	CDN Bison	CWES	2009	2001-2010	AAFC	0.349684	0.357037	0.281201	0.347386	0.301086	0.350185	0.349968	0.350076	0.285174	0.355243	0.295038	0.36285	0.330219	0.355581	0.310614	0.358491	0.315659	0.335262	0.317596	0.304823	0.343798	0.36108	0.342756	0.326125	0.356969	0.298275	0.357031	0.333836	0.333024	0.32276	0.275709	0.298835	0.220456	0.304833	0.307111	0.332083	0.31165	0.321632	0.352265	0.301774	0.334187	0.323678	0.326916	0.318891
64	Glencross	CWES	2008	2001-2010	AAFC	0.334524	0.320371	0.302201	0.330201	0.319446	0.331043	0.314381	0.313574	0.303618	0.320036	0.285557	0.361359	0.303502	0.328173	0.296975	0.321323	0.341173	0.320155	0.34301	0.306581	0.307834	0.34225	0.332523	0.319358	0.318816	0.335107	0.344848	0.315372	0.304969	0.308661	0.308735	0.324892	0.253881	0.325318	0.32775	0.334092	0.322601	0.320561	0.318184	0.321644	0.331609	0.343863	0.316797	0.329755
65	Glenlea	CWES	1972	1971-1980	Others	0.347743	0.338316	0.307531	0.348003	0.318944	0.33593	0.336857	0.332653	0.302458	0.336624	0.289445	0.364654	0.316424	0.333486	0.334857	0.338897	0.321863	0.332344	0.32418	0.304827	0.328155	0.355441	0.330297	0.330757	0.334485	0.322205	0.345293	0.316111	0.302645	0.325854	0.316977	0.32103	0.231753	0.310479	0.313514	0.344664	0.302672	0.317648	0.334275	0.319823	0.329164	0.324494	0.323259	0.336967
66	Laser	CWES	1999	1991-2000	UoA	0.347262	0.330983	0.26258	0.358417	0.275435	0.334622	0.331687	0.326525	0.253744	0.326664	0.305149	0.363418	0.317353	0.33869	0.333787	0.334201	0.333156	0.344148	0.336365	0.321286	0.320575	0.365133	0.338939	0.348204	0.332264	0.296071	0.336974	0.309026	0.32866	0.348098	0.288731	0.319266	0.255343	0.303034	0.304079	0.334033	0.297978	0.320695	0.34723	0.273011	0.331509	0.314099	0.326852	0.321628
67	Norquay	CWES	1974	1971-1980	Others	0.359551	0.356951	0.332027	0.399901	0.342296	0.372064	0.357237	0.370272	0.329361	0.363838	0.329387	0.37016	0.330123	0.379258	0.353553	0.353844	0.315016	0.334473	0.313893	0.340507	0.362022	0.403748	0.369387	0.333407	0.358089	0.335416	0.346305	0.340763	0.344158	0.334682	0.333542	0.348072	0.299349	0.348859	0.345129	0.349681	0.32984	0.329369	0.352741	0.339481	0.324417	0.274059	0.367917	0.348942
68	Pitic 62	CWES	1969	Pre-1970	Others	0.33444	0.341035	0.260165	0.336583	0.253001	0.324805	0.349707	0.338988	0.260701	0.33205	0.328143	0.344141	0.34458	0.328924	0.312237	0.344864	0.359323	0.327333	0.358757	0.329533	0.33837	0.340339	0.348487	0.357524	0.34742	0.305783	0.344776	0.335003	0.348397	0.350265	0.304592	0.351272	0.324686	0.330803	0.327384	0.272225	0.309418	0.262337	0.313841	0.251862	0.343216	0.333346	0.241355	0.36693
69	Wildcat	CWES	1987	1981-1990	Secan	0.344651	0.325529	0.259048	0.350673	0.273407	0.335156	0.323124	0.324544	0.2514	0.325533	0.311323	0.36338	0.318918	0.339297	0.336393	0.328945	0.33467	0.336654	0.337335	0.322193	0.319667	0.359279	0.34061	0.347605	0.32634	0.297934	0.336514	0.310995	0.330361	0.346911	0.286665	0.318867	0.256315	0.308999	0.308829	0.329511	0.301688	0.323304	0.342973	0.271113	0.335372	0.312562	0.325707	0.323746
70	AAC Iceberg	CWHWS	2013	2011-2018	AAFC	0.319722	0.254438	0.352436	0.300923	0.358926	0.23842	0.266912	0.268526	0.343173	0.277949	0.290832	0.277267	0.26423	0.235994	0.332601	0.263037	0.226782	0.204301	0.228499	0.19974	0.266557	0.314803	0.323005	0.271651	0.262173	0.388167	0.2893	0.274857	0.291478	0.282987	0.350656	0.302848	0.327783	0.277287	0.277459	0.315072	0.317922	0.299047	0.318098	0.362265	0.21631	0.386625	0.331078	0.21264
71	AAC Whitefox	CWHWS	2013	2011-2018	AAFC	0.32463	0.239052	0.340607	0.290117	0.352186	0.202935	0.246792	0.242589	0.331513	0.263707	0.300597	0.300527	0.228852	0.20116	0.329564	0.242052	0.263421	0.21394	0.263449	0.193916	0.246765	0.303514	0.283734	0.194679	0.241534	0.361638	0.266362	0.243944	0.251832	0.21541	0.316698	0.296325	0.304793	0.288373	0.286037	0.291613	0.313648	0.292844	0.310191	0.35665	0.274914	0.359148	0.333048	0.235506
72	CDC Whitewood	CWHWS	2013	2011-2018	UofS	0.325465	0.256708	0.342552	0.307323	0.352967	0.236593	0.264423	0.261986	0.332918	0.2766	0.276781	0.25971	0.264144	0.224549	0.327643	0.259502	0.243918	0.193522	0.244279	0.207753	0.266313	0.309195	0.29384	0.266854	0.260043	0.370812	0.292116	0.26788	0.281773	0.272969	0.356634	0.309112	0.306937	0.28723	0.285417	0.296166	0.329957	0.290347	0.325581	0.3556	0.240945	0.372315	0.324524	0.236089
73	Kanata	CWHWS	2006	2001-2010	AAFC	0.30765	0.226949	0.327177	0.277961	0.346225	0.164711	0.225429	0.226193	0.318394	0.249611	0.266977	0.270483	0.237308	0.152807	0.336147	0.230809	0.276652	0.166363	0.275327	0.166725	0.23492	0.294087	0.263189	0.228079	0.229833	0.351605	0.269581	0.247958	0.237285	0.220158	0.318373	0.313612	0.318269	0.307619	0.307346	0.304643	0.340658	0.314833	0.288005	0.349107	0.264484	0.371718	0.332219	0.233209
74	Snowbird	CWHWS	2004	2001-2010	AAFC	0.323453	0.218732	0.337315	0.271686	0.343552	0.16788	0.224422	0.219938	0.324819	0.237754	0.280753	0.276334	0.226331	0.163278	0.340891	0.22274	0.264429	0.14114	0.266072	0.167319	0.224955	0.288447	0.261746	0.243689	0.218621	0.382464	0.260163	0.2502	0.255001	0.238596	0.335375	0.303772	0.311347	0.289517	0.290454	0.28902	0.335588	0.280715	0.30511	0.346203	0.259582	0.371518	0.306034	0.236455
75	Snowstar	CWHWS	2009	2001-2010	AAFC	0.309644	0.242681	0.333647	0.286033	0.359309	0.183738	0.247621	0.240348	0.323074	0.263537	0.301178	0.287565	0.249377	0.178421	0.332262	0.244991	0.298336	0.232373	0.299455	0.181276	0.247041	0.298163	0.296268	0.145418	0.244794	0.370004	0.282281	0.270806	0.27813	0.175142	0.340005	0.340272	0.335035	0.339853	0.341989	0.324006	0.344195	0.334958	0.307121	0.361034	0.298633	0.390673	0.347731	0.261393
76	Whitehawk	CWHWS	2012	2011-2018	AAFC	0.323185	0.235767	0.333346	0.293673	0.339295	0.176558	0.242395	0.235471	0.323661	0.249563	0.292263	0.274555	0.246536	0.171928	0.337253	0.239534	0.279922	0.216656	0.279292	0.20225	0.242593	0.306855	0.290441	0.227347	0.236973	0.354873	0.271956	0.2586	0.268399	0.239339	0.324569	0.29303	0.327015	0.278387	0.278893	0.289589	0.321086	0.295418	0.313146	0.343273	0.264975	0.347456	0.320992	0.257694
77	5604HR CL	CWRS	2011	2011-2018	Syngenta	0.311202	0.207857	0.344528	0.281429	0.35551	0.222767	0.220665	0.219157	0.329631	0.230747	0.276031	0.273628	0.201187	0.206649	0.332815	0.216811	0.257682	0.178829	0.258182	0.174907	0.216728	0.301378	0.281397	0.203759	0.213551	0.370844	0.24105	0.21795	0.245947	0.232851	0.329455	0.290678	0.318531	0.277682	0.278433	0.30681	0.326648	0.300622	0.31268	0.35934	0.231026	0.367654	0.334539	0.220546
78	5605HR CL	CNHR	2013	2011-2018	Syngenta	0.296468	0.197975	0.335481	0.271944	0.352254	0.2121	0.195063	0.203399	0.330186	0.223419	0.263424	0.264627	0.211863	0.194633	0.325162	0.195068	0.274391	0.224981	0.277049	0.237508	0.201753	0.288892	0.265145	0.244181	0.19344	0.376183	0.250237	0.212619	0.24528	0.260233	0.33609	0.3169	0.320358	0.304646	0.306208	0.29063	0.325782	0.297053	0.309061	0.359318	0.240144	0.380298	0.297845	0.252881
79	AAC Bailey	CWRS	2012	2011-2018	AAFC	0.25402	0.211745	0.358894	0.218399	0.370331	0.191728	0.213742	0.215122	0.351517	0.230636	0.237388	0.171044	0.237732	0.190579	0.340881	0.205278	0.314334	0.262588	0.315018	0.261367	0.216604	0.221861	0.154058	0.263834	0.207543	0.373737	0.251545	0.218718	0.270422	0.26164	0.359336	0.318216	0.343883	0.313992	0.314626	0.305164	0.354888	0.319264	0.318965	0.380126	0.273796	0.381055	0.337017	0.295451
80	AAC Brandon	CWRS	2013	2011-2018	AAFC	0.322949	0.228246	0.366603	0.309686	0.377067	0.25845	0.23307	0.239843	0.358572	0.256187	0.261595	0.304726	0.197802	0.255873	0.346103	0.2339	0.207608	0.218009	0.20804	0.223091	0.236414	0.325012	0.297958	0.254815	0.2299	0.394775	0.262284	0.248445	0.280914	0.257118	0.349096	0.304713	0.305172	0.291396	0.290044	0.314815	0.334203	0.296872	0.31828	0.384256	0.198671	0.405058	0.336332	0.223562
81	AAC Connery	CWRS	2015	2011-2018	AAFC	0.296426	0.169497	0.376731	0.284708	0.386027	0.215028	0.163307	0.182612	0.362889	0.200957	0.243815	0.269617	0.19343	0.216234	0.325061	0.171789	0.235649	0.253145	0.237504	0.245215	0.172695	0.29593	0.268708	0.240183	0.164293	0.396024	0.248983	0.189904	0.250984	0.247555	0.338059	0.284493	0.330265	0.280215	0.281065	0.308826	0.339521	0.323615	0.323076	0.39464	0.249907	0.393134	0.342779	0.230083
82	AAC Elie	CWRS	2013	2011-2018	AAFC	0.319741	0.225384	0.366182	0.305654	0.375988	0.255807	0.232734	0.23703	0.358359	0.252829	0.260698	0.304099	0.195673	0.252903	0.347092	0.232177	0.210858	0.215934	0.212343	0.218282	0.233401	0.323742	0.294884	0.252238	0.226999	0.397822	0.258894	0.247651	0.28117	0.253005	0.347724	0.308234	0.306415	0.293719	0.293901	0.319541	0.330392	0.30061	0.320499	0.383351	0.196642	0.40167	0.339962	0.222548
83	AAC Redwater	CNHR	2012	2011-2018	AAFC	0.309446	0.222214	0.36296	0.298141	0.368116	0.213576	0.22893	0.230509	0.352174	0.230939	0.248312	0.248914	0.218039	0.203294	0.34273	0.224564	0.280045	0.169547	0.277871	0.164362	0.226691	0.304006	0.288231	0.216478	0.221851	0.368508	0.274805	0.231312	0.276741	0.242612	0.362875	0.287137	0.308875	0.286042	0.283762	0.313755	0.333813	0.311703	0.321433	0.376521	0.227439	0.393241	0.341094	0.231616
84	AAC Viewfield	CWRS	2016	2011-2018	AAFC	0.342182	0.278194	0.370918	0.321845	0.364444	0.27756	0.28402	0.291113	0.367537	0.298334	0.300815	0.294753	0.276594	0.271398	0.368296	0.281139	0.218415	0.233659	0.219772	0.228014	0.285356	0.337712	0.327727	0.272471	0.281113	0.38325	0.317379	0.29325	0.320107	0.290182	0.3602	0.322403	0.329352	0.303716	0.299528	0.311289	0.346327	0.298021	0.344159	0.371543	0.230685	0.396982	0.331303	0.248594
85	AC Barrie	CWRS	1994	1991-2000	Secan	0.282179	0.16469	0.294387	0.273856	0.307457	0.161324	0.160881	0.172666	0.28035	0.179478	0.152646	0.246782	0.18027	0.145813	0.317827	0.16328	0.311157	0.240418	0.312344	0.228331	0.161564	0.282461	0.236991	0.265671	0.155905	0.324417	0.245622	0.154813	0.257506	0.260943	0.308555	0.279525	0.301892	0.290662	0.292241	0.284268	0.311704	0.3218	0.310412	0.32137	0.18002	0.341934	0.309465	0.287451
86	AC Cadillac	CWRS	1996	1991-2000	Others	0.278752	0.167478	0.311302	0.266722	0.318471	0.223654	0.168483	0.182893	0.30168	0.183186	0.155893	0.284314	0.162357	0.204548	0.329761	0.171681	0.301331	0.254346	0.303116	0.263496	0.171862	0.274102	0.274985	0.279723	0.16454	0.336531	0.225269	0.149454	0.256114	0.287038	0.315906	0.274616	0.302021	0.276639	0.278825	0.288474	0.312034	0.304984	0.308202	0.328188	0.120226	0.358071	0.325984	0.280792
87	AC Domain	CNHR	1993	1991-2000	Secan	0.341154	0.249232	0.34028	0.293686	0.344203	0.230631	0.255654	0.257798	0.329799	0.269022	0.297917	0.288691	0.253731	0.223175	0.346027	0.255602	0.245835	0.0820612	0.245837	0.12089	0.257544	0.311764	0.305681	0.26339	0.251391	0.399948	0.295723	0.275867	0.287377	0.255258	0.329174	0.300739	0.317722	0.288837	0.290145	0.295984	0.322072	0.315928	0.298995	0.346764	0.245209	0.381839	0.32439	0.218187
88	AC Elsa	CWRS	1996	1991-2000	Secan	0.300762	0.243145	0.301448	0.28707	0.315458	0.273344	0.25143	0.247335	0.291999	0.25019	0.227026	0.335228	0.232045	0.273428	0.315268	0.248195	0.336803	0.312764	0.3372	0.320598	0.23717	0.297048	0.272248	0.308431	0.244845	0.299932	0.258543	0.223412	0.279568	0.308743	0.321172	0.302012	0.299496	0.302314	0.305288	0.31637	0.325052	0.31034	0.351838	0.310371	0.255251	0.323549	0.334599	0.306189
89	AC Intrepid	CWRS	1997	1991-2000	AAFC	0.248732	0.1522	0.28136	0.279096	0.307584	0.222427	0.155481	0.150628	0.272584	0.161905	0.123395	0.2969	0.182096	0.220009	0.290442	0.14981	0.327739	0.276666	0.326521	0.279908	0.140616	0.288955	0.283859	0.265389	0.148639	0.336022	0.245561	0.193242	0.256776	0.270229	0.334846	0.312454	0.308192	0.308006	0.311048	0.30472	0.352436	0.306864	0.297465	0.308542	0.252914	0.348436	0.315373	0.286615
90	AC Splendor	CWRS	1997	1991-2000	Secan	0.294738	0.127822	0.330834	0.257318	0.349315	0.179361	0.137692	0.151148	0.320159	0.146243	0.176677	0.276654	0.132846	0.163656	0.328346	0.137926	0.307345	0.260039	0.306742	0.25904	0.132423	0.263001	0.226706	0.237695	0.128565	0.341675	0.205475	0.13793	0.220405	0.24479	0.321765	0.273366	0.285259	0.272805	0.274483	0.292899	0.318978	0.300747	0.322468	0.3518	0.212293	0.337537	0.329058	0.268971
91	Benito	CWRS	1979	1971-1980	Secan	0.238921	0.0242295	0.330891	0.199203	0.352985	0.131254	0.0297224	0.0534793	0.315338	0.0687493	0.162234	0.238006	0.0888407	0.129605	0.321934	0.0279321	0.29024	0.216797	0.292113	0.227071	0.041682	0.211159	0.222886	0.208014	0.0264922	0.387388	0.165534	0.107774	0.18207	0.214759	0.348109	0.296452	0.310144	0.296041	0.296812	0.268139	0.352585	0.304738	0.281572	0.355448	0.203581	0.377601	0.295772	0.256265
92	BW1039	CWRS	2016	2011-2018	UoA	0.348359	0.261247	0.322663	0.324492	0.33427	0.276416	0.270321	0.280432	0.316307	0.28177	0.282851	0.290346	0.247951	0.267498	0.3512	0.264638	0.242736	0.235586	0.240198	0.229675	0.275039	0.33704	0.313053	0.28432	0.268289	0.359362	0.285288	0.250071	0.279766	0.294305	0.32221	0.277067	0.304737	0.265274	0.262481	0.29165	0.308303	0.302884	0.325623	0.337484	0.20389	0.348956	0.319476	0.258306
93	BW278	CWRS	Unknown	Unknown	Others	0.352406	0.283627	0.35058	0.314841	0.356041	0.278633	0.284144	0.29366	0.34016	0.302327	0.330662	0.309774	0.288386	0.275351	0.361386	0.290394	0.270355	0.166897	0.270803	0.196001	0.288241	0.331562	0.326298	0.280124	0.284642	0.397619	0.309024	0.309458	0.307156	0.27539	0.33274	0.326259	0.309839	0.31409	0.314472	0.318123	0.343775	0.333194	0.305309	0.357686	0.280947	0.386716	0.340359	0.255234
94	BW493	CWRS	Unknown	Unknown	Others	0.307863	0.208855	0.283387	0.307743	0.293315	0.24005	0.209651	0.227506	0.279677	0.229063	0.233162	0.285368	0.237415	0.238223	0.330356	0.206504	0.314722	0.284645	0.314215	0.287647	0.215846	0.315963	0.299619	0.275067	0.205604	0.316794	0.286921	0.20903	0.276494	0.275232	0.316576	0.312903	0.335531	0.31086	0.305578	0.290903	0.296517	0.334122	0.273778	0.303201	0.237595	0.349481	0.308086	0.304075
95	SY Slate	CWRS	2016	2011-2018	Syngenta	0.314068	0.248003	0.339244	0.314921	0.358274	0.240767	0.248017	0.254015	0.332075	0.261996	0.263591	0.274581	0.247069	0.242784	0.344636	0.244299	0.227998	0.241941	0.230754	0.235255	0.252516	0.318742	0.288321	0.263172	0.245493	0.374204	0.272635	0.230913	0.254539	0.273915	0.334754	0.293046	0.309959	0.286171	0.281027	0.31281	0.285665	0.308141	0.321819	0.365833	0.260883	0.360781	0.345307	0.234184
96	SY Chert	CWRS	2017	2011-2018	Syngenta	0.304556	0.221267	0.335371	0.298425	0.346755	0.229905	0.223087	0.222985	0.32146	0.23177	0.245281	0.268988	0.207924	0.225972	0.320391	0.222854	0.265782	0.238566	0.262919	0.23535	0.225176	0.299197	0.263341	0.198281	0.217631	0.327856	0.269797	0.213561	0.284078	0.21021	0.321114	0.288069	0.301684	0.275642	0.272884	0.307649	0.303696	0.277751	0.328541	0.353513	0.211021	0.359742	0.336779	0.225189
97	AAC Redberry	CWRS	2016	2011-2018	AAFC	0.334942	0.267873	0.36823	0.321855	0.361704	0.289427	0.271157	0.282667	0.367375	0.289304	0.29572	0.308791	0.254652	0.277861	0.35681	0.274666	0.20518	0.236669	0.208042	0.232296	0.273443	0.33644	0.31358	0.256194	0.270779	0.379533	0.287125	0.272519	0.278895	0.274181	0.338235	0.303423	0.306748	0.280309	0.27349	0.313544	0.317811	0.305682	0.330295	0.370231	0.261132	0.39477	0.336985	0.229779
98	BW970 Pro	CWRS	2012	2011-2018	UofS	0.308752	0.249728	0.379801	0.320574	0.388947	0.246334	0.24647	0.250535	0.365912	0.267759	0.291753	0.281145	0.254495	0.244043	0.351351	0.249048	0.270084	0.268251	0.27009	0.194759	0.25151	0.333051	0.279393	0.140175	0.243558	0.377926	0.292037	0.273836	0.276994	0.123967	0.360815	0.341557	0.340566	0.337371	0.333516	0.351285	0.368165	0.36702	0.321529	0.392344	0.291757	0.392346	0.33994	0.235476
99	CDC Landmark	CWRS	2016	2011-2018	UofS	0.302931	0.225806	0.352343	0.290315	0.362514	0.220375	0.230331	0.227251	0.336849	0.249211	0.273318	0.279336	0.219459	0.219393	0.328981	0.227842	0.237755	0.209284	0.237055	0.171996	0.23394	0.305197	0.273142	0.15327	0.226109	0.369313	0.255263	0.242888	0.266351	0.12292	0.336901	0.295116	0.316683	0.285323	0.286831	0.292281	0.322705	0.2801	0.306816	0.368044	0.239087	0.381645	0.321057	0.206447
100	Zealand	CWRS	2016	2011-2018	UoA	0.269793	0.200397	0.293953	0.284124	0.307233	0.237684	0.199975	0.211965	0.284446	0.220046	0.182792	0.285418	0.202247	0.221568	0.304952	0.200201	0.311155	0.27953	0.309511	0.263914	0.206013	0.284443	0.295579	0.28711	0.193834	0.324448	0.269598	0.212042	0.271728	0.291802	0.307999	0.298319	0.313153	0.290944	0.286444	0.294987	0.319648	0.302153	0.289148	0.306812	0.224027	0.351295	0.320597	0.279371
101	BYT14-11	CWRS	2014	2011-2018	UoA	0.294402	0.176581	0.31953	0.291067	0.331395	0.236718	0.185096	0.199477	0.307911	0.198557	0.193324	0.261821	0.19245	0.240213	0.324097	0.178207	0.262497	0.236712	0.261869	0.233684	0.186845	0.291216	0.299848	0.262024	0.176643	0.352412	0.270816	0.187188	0.262387	0.265754	0.347948	0.296832	0.293474	0.290451	0.2858	0.28758	0.324289	0.307255	0.306545	0.342265	0.173592	0.378685	0.317893	0.255874
102	BW5020	CWRS	2015	2011-2018	UoA	0.329479	0.236491	0.351823	0.310378	0.358613	0.243083	0.240503	0.249779	0.341933	0.263087	0.26288	0.27061	0.24128	0.242414	0.359417	0.240085	0.250762	0.237708	0.247793	0.220827	0.245807	0.318451	0.328505	0.275255	0.237666	0.380651	0.291884	0.250304	0.28602	0.289176	0.356007	0.318237	0.314632	0.301785	0.294371	0.320899	0.325473	0.317284	0.31821	0.366698	0.209231	0.384763	0.33001	0.260399
103	BYT14-19	CWRS	2014	2011-2018	UoA	0.3081	0.195968	0.328684	0.303557	0.335819	0.209253	0.201904	0.213747	0.319812	0.212866	0.221511	0.263628	0.18999	0.208126	0.348629	0.200151	0.277896	0.246542	0.276138	0.242347	0.202258	0.314161	0.312495	0.277971	0.196224	0.352456	0.256728	0.208146	0.255634	0.292916	0.331193	0.310247	0.316176	0.299129	0.293578	0.312998	0.318345	0.307641	0.310627	0.343306	0.18231	0.376051	0.327619	0.27682
104	Canthatch	CWRS	1959	Pre-1970	AAFC	0.258646	0.112001	0.355924	0.241825	0.376631	0.173644	0.112112	0.129913	0.341336	0.140692	0.215281	0.246136	0.125681	0.166163	0.344482	0.108131	0.263386	0.251899	0.262033	0.240347	0.120284	0.24788	0.216102	0.237737	0.104583	0.372399	0.127171	0.136769	0.135238	0.242807	0.341252	0.276956	0.298921	0.266986	0.261859	0.285586	0.325819	0.280125	0.302132	0.379945	0.230528	0.370467	0.309951	0.26155
105	Canuck	CWRS	1974	1971-1980	AAFC	0.265077	0.274134	0.373491	0.325902	0.391063	0.320611	0.271917	0.287276	0.359311	0.285238	0.306335	0.279976	0.284527	0.311929	0.367065	0.276353	0.334597	0.334367	0.331224	0.325018	0.280441	0.305565	0.298394	0.305055	0.272405	0.382363	0.258051	0.279178	0.264147	0.299	0.380546	0.367028	0.328351	0.354057	0.34664	0.345095	0.388832	0.371916	0.352566	0.391983	0.309291	0.40694	0.374736	0.320275
106	Carberry	CWRS	2009	2001-2010	AAFC	0.325375	0.250827	0.365268	0.314391	0.371554	0.266986	0.260361	0.267313	0.353224	0.277234	0.283395	0.302483	0.244848	0.265734	0.354118	0.258955	0.200214	0.207961	0.201402	0.211433	0.259578	0.327667	0.311073	0.245752	0.257393	0.387264	0.290495	0.257652	0.299876	0.259074	0.341434	0.281269	0.309523	0.268645	0.270984	0.321516	0.316885	0.298265	0.334295	0.376913	0.16066	0.406347	0.352197	0.212891
107	Cardale	CWRS	2011	2011-2018	Others	0.318879	0.249197	0.379969	0.295753	0.390343	0.253082	0.252439	0.260832	0.366787	0.274821	0.30708	0.314536	0.230857	0.250547	0.352114	0.254726	0.249342	0.260026	0.250621	0.188975	0.256991	0.310238	0.288808	0.146666	0.250106	0.408376	0.275826	0.269087	0.257125	0.176575	0.366264	0.320023	0.318519	0.315071	0.31562	0.32874	0.355618	0.294566	0.319005	0.391606	0.257367	0.389514	0.342217	0.210458
108	CDC Abound	CWRS	2007	2001-2010	UofS	0.327944	0.253605	0.357633	0.30457	0.371536	0.259501	0.264453	0.267994	0.347746	0.27798	0.294811	0.28497	0.263393	0.248344	0.3495	0.260091	0.217733	0.187466	0.219384	0.178173	0.260393	0.320226	0.333453	0.267704	0.258702	0.403507	0.294058	0.275667	0.294362	0.273456	0.36008	0.304205	0.329212	0.288207	0.289231	0.313586	0.331425	0.312572	0.334974	0.375135	0.204168	0.400022	0.348141	0.207033
109	CDC Alsask	CWRS	2005	2001-2010	UofS	0.259528	0.125919	0.32905	0.255925	0.350543	0.193766	0.141214	0.139368	0.31625	0.147417	0.178451	0.272714	0.147876	0.189333	0.332847	0.135796	0.294437	0.268211	0.293578	0.271489	0.125739	0.269276	0.247403	0.257477	0.135371	0.361319	0.216647	0.172364	0.229693	0.263827	0.340306	0.292359	0.308082	0.284795	0.287102	0.305851	0.346628	0.304175	0.305913	0.353729	0.209309	0.367727	0.315635	0.274769
110	CDC Bounty	CWRS	2000	1991-2000	UofS	0.263279	0.117191	0.323764	0.242763	0.329855	0.186931	0.115037	0.135279	0.308249	0.130651	0.117913	0.252902	0.121702	0.176404	0.316602	0.121213	0.283007	0.227228	0.284679	0.230882	0.119459	0.247527	0.248184	0.251669	0.112225	0.344433	0.208701	0.137576	0.225915	0.255382	0.323446	0.268888	0.288589	0.26537	0.267372	0.277085	0.308862	0.297011	0.292259	0.337012	0.144602	0.374434	0.321682	0.25
111	CDC Bradwell	CWRS	2015	2011-2018	UofS	0.30886	0.203048	0.328237	0.279882	0.342588	0.225902	0.206249	0.216545	0.315361	0.204422	0.215823	0.259905	0.201416	0.221136	0.32356	0.205832	0.293086	0.270937	0.290598	0.25335	0.210377	0.283305	0.261463	0.25562	0.201118	0.34233	0.243386	0.196249	0.244172	0.258136	0.327875	0.281406	0.291603	0.276862	0.274335	0.300053	0.290795	0.307779	0.333346	0.348545	0.220715	0.358313	0.325165	0.271739
112	CDC Go	CWRS	2004	2001-2010	UofS	0.331027	0.288506	0.353412	0.338669	0.366979	0.312998	0.292302	0.298147	0.343148	0.312721	0.308309	0.316215	0.275515	0.307497	0.356902	0.291962	0.21357	0.245122	0.216313	0.249584	0.295466	0.355326	0.340914	0.293529	0.28941	0.388267	0.294658	0.29094	0.323825	0.303404	0.343565	0.301198	0.343105	0.27056	0.27253	0.328373	0.320507	0.315228	0.356365	0.367613	0.246144	0.395478	0.375298	0.16642
113	CDC Imagine	CWRS	2002	2001-2010	UofS	0.263322	0.14897	0.291649	0.265972	0.309594	0.201309	0.15147	0.163788	0.285823	0.170263	0.149073	0.249972	0.17242	0.200312	0.30612	0.146322	0.305901	0.259511	0.308269	0.246268	0.15002	0.271503	0.275393	0.269222	0.14559	0.355161	0.235771	0.173615	0.254169	0.27168	0.319153	0.288773	0.30131	0.290344	0.292663	0.272378	0.321758	0.293744	0.275639	0.31647	0.226608	0.345042	0.284668	0.275879
114	CDC Kernen	CWRS	2010	2001-2010	UofS	0.26375	0.136958	0.327701	0.256736	0.339194	0.196508	0.136733	0.153205	0.320939	0.156647	0.146022	0.242607	0.156782	0.194678	0.319452	0.137205	0.291681	0.259412	0.293663	0.259611	0.140291	0.260645	0.262034	0.268803	0.13426	0.350994	0.221364	0.154737	0.247324	0.272575	0.33422	0.292165	0.308163	0.284716	0.286651	0.301676	0.316433	0.305238	0.29671	0.347432	0.186351	0.375497	0.325237	0.25566
115	CDC Merlin	CWRS	1992	1991-2000	UofS	0.281031	0.199485	0.359716	0.258872	0.387504	0.23081	0.19537	0.202328	0.351215	0.223128	0.250763	0.278377	0.224816	0.223593	0.342773	0.200148	0.27132	0.236635	0.269737	0.282982	0.200843	0.279495	0.285261	0.268069	0.196139	0.415429	0.247829	0.234469	0.25299	0.28099	0.357037	0.314933	0.330671	0.31689	0.316922	0.315729	0.357379	0.338746	0.341269	0.391769	0.267637	0.420097	0.348569	0.274322
116	CDC Plentiful	CWRS	2012	2011-2018	UofS	0.316365	0.224599	0.318689	0.299331	0.328414	0.230065	0.216408	0.23413	0.308437	0.241185	0.203145	0.298112	0.2084	0.218754	0.333281	0.223066	0.317472	0.278968	0.31691	0.279414	0.222407	0.304209	0.260091	0.277635	0.216025	0.306206	0.245317	0.184486	0.259127	0.282233	0.306912	0.28624	0.28821	0.298516	0.298111	0.303887	0.301966	0.316852	0.326009	0.33332	0.215807	0.336493	0.341127	0.312518
117	CDC Stanley	CWRS	2010	2001-2010	UofS	0.284203	0.159182	0.338741	0.278167	0.345144	0.174252	0.158283	0.16606	0.32632	0.178145	0.193841	0.255131	0.172606	0.167665	0.345012	0.158441	0.31151	0.258972	0.312773	0.244831	0.161239	0.284382	0.284633	0.269499	0.154168	0.373898	0.230274	0.181787	0.257146	0.280511	0.350019	0.325541	0.315531	0.316302	0.316745	0.319486	0.336691	0.323253	0.311757	0.356744	0.218729	0.369853	0.327854	0.288439
118	CDC Teal	CWRS	1991	1991-2000	UofS	0.25969	0.1293	0.301464	0.263919	0.327244	0.18787	0.134224	0.144232	0.295181	0.152607	0.118067	0.247729	0.153378	0.185111	0.302677	0.125737	0.308857	0.245667	0.311235	0.251955	0.134954	0.269783	0.263261	0.248222	0.127984	0.343749	0.217132	0.151729	0.232773	0.255773	0.333721	0.29804	0.304824	0.30057	0.302867	0.277373	0.336943	0.300542	0.282212	0.335546	0.221405	0.36089	0.294216	0.257813
119	CDC Thrive	CWRS	2010	2001-2010	UofS	0.274576	0.134443	0.317193	0.256782	0.328061	0.190176	0.132153	0.149108	0.305053	0.152756	0.149728	0.247258	0.142611	0.187222	0.310956	0.134718	0.292413	0.24229	0.295066	0.239573	0.135835	0.261867	0.258437	0.268956	0.129513	0.350351	0.21873	0.168755	0.241459	0.272426	0.326219	0.276329	0.292174	0.275451	0.278185	0.279758	0.308776	0.295262	0.287036	0.33516	0.202393	0.347668	0.306007	0.266492
120	CDC Titanium	CWRS	2014	2011-2018	Nutrien	0.308984	0.22427	0.332886	0.299125	0.350316	0.245563	0.222986	0.230381	0.322886	0.238463	0.211166	0.305781	0.212307	0.232291	0.333467	0.22542	0.30714	0.24421	0.307381	0.255799	0.225156	0.305488	0.259586	0.259192	0.220883	0.335439	0.237675	0.197591	0.275555	0.263694	0.332226	0.303296	0.287679	0.301379	0.303484	0.305533	0.322199	0.323027	0.315527	0.350086	0.242823	0.353417	0.339286	0.274535
121	CDC Utmost	CWRS	2010	2001-2010	UofS	0.287405	0.199278	0.332793	0.286151	0.35794	0.245623	0.209424	0.21797	0.321855	0.228315	0.224982	0.309874	0.196563	0.244003	0.340737	0.203389	0.318429	0.297628	0.318204	0.29278	0.209906	0.301337	0.279984	0.279519	0.201706	0.357082	0.220706	0.202082	0.244545	0.282119	0.332734	0.320743	0.317335	0.322734	0.32367	0.322793	0.349244	0.32714	0.32162	0.354233	0.235804	0.373079	0.340884	0.282059
122	CDC VR Morris	CWRS	2012	2011-2018	UofS	0.294667	0.176333	0.350037	0.283733	0.344686	0.221295	0.177013	0.197887	0.343771	0.193562	0.182531	0.293452	0.177775	0.213364	0.32929	0.178455	0.307851	0.276344	0.310259	0.28154	0.181095	0.286476	0.305228	0.286285	0.174371	0.326324	0.267291	0.178219	0.265792	0.293872	0.324785	0.265287	0.302552	0.269345	0.270771	0.29294	0.303386	0.312782	0.304603	0.354799	0.189058	0.357455	0.342981	0.294485
123	Coleman	CWRS	2014	2011-2018	UoA	0.272293	0.171056	0.278803	0.255626	0.281152	0.21329	0.17243	0.186437	0.269126	0.196459	0.182221	0.255157	0.159456	0.205181	0.286172	0.173211	0.234134	0.199079	0.234798	0.20599	0.175224	0.261347	0.237018	0.16177	0.168538	0.266487	0.20752	0.152856	0.226947	0.168497	0.259825	0.23495	0.241716	0.239773	0.238185	0.244994	0.261286	0.258641	0.267213	0.276787	0.184423	0.299647	0.292028	0.190106
124	Cypress	CWRS	1962	Pre-1970	AAFC	0.289646	0.321477	0.358794	0.310324	0.376965	0.3469	0.324853	0.322583	0.352569	0.322376	0.323397	0.297303	0.337074	0.342619	0.354193	0.32196	0.361746	0.365403	0.360518	0.335592	0.318257	0.289854	0.310535	0.342981	0.324273	0.409262	0.342893	0.348559	0.354457	0.334152	0.400536	0.372192	0.357795	0.353007	0.348481	0.350749	0.374111	0.358497	0.378272	0.370418	0.34774	0.382145	0.36701	0.356008
125	Fieldstar	CWRS	2008	2001-2010	AAFC	0.282418	0.202651	0.33091	0.274544	0.342215	0.183237	0.204627	0.20396	0.316622	0.228049	0.261817	0.266054	0.206772	0.177279	0.315556	0.201749	0.278379	0.23315	0.280406	0.150507	0.207597	0.288114	0.251084	0.0443076	0.199601	0.340433	0.2575	0.225072	0.244026	0.0678226	0.311061	0.294748	0.29466	0.297998	0.298595	0.297914	0.316469	0.314782	0.277721	0.349241	0.271433	0.353447	0.31774	0.223659
126	Garnet	CWRS	1923	Pre-1970	AAFC	0.366663	0.351896	0.381298	0.359715	0.390901	0.369432	0.354492	0.361589	0.378926	0.36197	0.366845	0.380749	0.35887	0.374921	0.35825	0.351421	0.377886	0.366086	0.37756	0.348449	0.358371	0.366229	0.370067	0.353188	0.353752	0.416521	0.339846	0.367358	0.344567	0.334677	0.399614	0.388566	0.375631	0.385701	0.386668	0.363846	0.393119	0.378576	0.348825	0.385472	0.350081	0.367805	0.349391	0.368887
127	Glenn	CWRS	2009	2001-2010	Others	0.3549	0.29086	0.361558	0.327413	0.360432	0.298254	0.295494	0.303542	0.360245	0.313593	0.313432	0.328703	0.276988	0.293528	0.351913	0.298355	0.223124	0.247616	0.227478	0.247062	0.296025	0.345622	0.317847	0.254147	0.292092	0.374723	0.310577	0.296797	0.314	0.271961	0.338756	0.309186	0.314326	0.287328	0.288912	0.318503	0.316543	0.312409	0.339929	0.365214	0.261213	0.390108	0.347755	0.257109
128	Go Early	CWRS	2015	2011-2018	UoA	0.295977	0.213621	0.31358	0.32026	0.338137	0.260668	0.217026	0.22792	0.302592	0.241269	0.206759	0.315131	0.219116	0.247157	0.322829	0.213258	0.268067	0.266936	0.269026	0.243529	0.222169	0.325383	0.28754	0.260256	0.213096	0.370964	0.241456	0.222737	0.261797	0.259731	0.331835	0.317529	0.320777	0.301106	0.302952	0.322326	0.31709	0.318919	0.305116	0.337599	0.261106	0.374951	0.353609	0.220663
129	Goodeve	CWRS	2007	2001-2010	AAFC	0.265674	0.163093	0.304556	0.240803	0.320692	0.151558	0.162682	0.162596	0.298019	0.183887	0.151641	0.245397	0.151491	0.155811	0.30005	0.160066	0.255483	0.196104	0.255284	0.209095	0.165884	0.252244	0.221335	0.228859	0.15828	0.323235	0.203445	0.157961	0.20729	0.219275	0.296078	0.271058	0.252728	0.27924	0.282585	0.286473	0.29422	0.278187	0.270102	0.322478	0.173919	0.330719	0.294467	0.230169
130	Grandin	CWRS	1998	1991-2000	Secan	0.331534	0.267594	0.375322	0.318443	0.388533	0.288738	0.279494	0.285275	0.363779	0.296352	0.296666	0.306629	0.258957	0.282658	0.358197	0.275493	0.178473	0.218443	0.180026	0.229129	0.278543	0.332169	0.318623	0.271415	0.274139	0.395802	0.282615	0.266934	0.280781	0.284068	0.359838	0.285515	0.324458	0.251725	0.253012	0.322422	0.307955	0.301557	0.348243	0.38986	0.202126	0.397311	0.358916	0.179172
131	Helios	CWRS	2006	2001-2010	AAFC	0.253697	0.161648	0.290724	0.247817	0.297833	0.162391	0.159711	0.169225	0.28245	0.177631	0.157828	0.233851	0.169944	0.144371	0.310676	0.163878	0.291307	0.215952	0.29263	0.221803	0.160754	0.25884	0.235687	0.260464	0.156009	0.313504	0.232047	0.1559	0.250569	0.253822	0.305507	0.274038	0.29644	0.278184	0.280231	0.285674	0.305804	0.307769	0.291241	0.309498	0.151939	0.334149	0.300608	0.259428
132	Infinity	CWRS	2004	2001-2010	Others	0.292997	0.203999	0.296528	0.282517	0.30919	0.238092	0.211501	0.223646	0.288802	0.224682	0.22788	0.319903	0.233551	0.232911	0.31077	0.210387	0.327924	0.256225	0.326694	0.275023	0.207382	0.300167	0.286839	0.279871	0.202866	0.312252	0.280654	0.22414	0.281151	0.272527	0.297838	0.301705	0.317225	0.313707	0.314818	0.295052	0.338876	0.339397	0.308684	0.306156	0.226738	0.355516	0.302415	0.280464
133	Invader	CWRS	1993	1991-2000	Others	0.307486	0.217398	0.374559	0.288136	0.381048	0.246999	0.21443	0.225327	0.362983	0.237753	0.268145	0.27753	0.220828	0.249558	0.368248	0.212729	0.249172	0.222006	0.250072	0.26484	0.220172	0.300753	0.269249	0.234127	0.211671	0.386402	0.246864	0.232359	0.240716	0.262568	0.338918	0.305308	0.311646	0.300865	0.300147	0.321561	0.327369	0.324832	0.338424	0.385534	0.280779	0.384971	0.351054	0.252717
134	Journey	CWRS	2002	2001-2010	Nutrien	0.297823	0.211721	0.345583	0.304387	0.359074	0.221418	0.212484	0.219249	0.339309	0.232244	0.211697	0.235066	0.19135	0.21392	0.341798	0.208606	0.27255	0.234172	0.276254	0.24113	0.216357	0.30863	0.292577	0.244651	0.211095	0.348438	0.25805	0.207275	0.27411	0.2703	0.326684	0.28484	0.310853	0.281251	0.28213	0.309162	0.29296	0.286069	0.326792	0.371453	0.248374	0.367092	0.348707	0.228134
135	Kenyon	CWRS	1985	1981-1990	Secan	0.256658	0.0415086	0.347683	0.218577	0.366677	0.13525	0.0312004	0.0550977	0.333825	0.0733565	0.159148	0.244962	0.0996393	0.127896	0.331405	0.035325	0.297302	0.218503	0.298849	0.230123	0.0432184	0.228802	0.227731	0.211276	0.0304666	0.398944	0.189476	0.118588	0.197528	0.218609	0.346081	0.301879	0.313793	0.305055	0.305938	0.277316	0.364508	0.3186	0.292751	0.37668	0.204435	0.394267	0.309661	0.262796
136	Lancer	CWRS	1985	1981-1990	Secan	0.237682	0.218987	0.329399	0.0354031	0.326975	0.24797	0.220876	0.223743	0.325572	0.229285	0.292324	0.242365	0.248339	0.246382	0.326169	0.225426	0.345661	0.265554	0.34699	0.297003	0.22646	0.0561392	0.230293	0.277608	0.218585	0.36765	0.274305	0.256269	0.293323	0.286841	0.32745	0.320143	0.354064	0.322081	0.32296	0.308465	0.334532	0.32162	0.311071	0.328884	0.286665	0.347505	0.32892	0.327141
137	Laura	CWRS	1986	1981-1990	Secan	0.321254	0.261655	0.3043	0.312157	0.315658	0.297699	0.269442	0.265999	0.296363	0.269348	0.254028	0.35645	0.262381	0.29917	0.329136	0.26556	0.352935	0.333295	0.353254	0.341521	0.258743	0.320277	0.292331	0.329433	0.263399	0.307726	0.274764	0.257355	0.287141	0.331269	0.332992	0.325949	0.303463	0.323088	0.325285	0.335681	0.322858	0.309878	0.359666	0.304046	0.307206	0.319859	0.350508	0.328365
138	Lovitt	CWRS	2002	2001-2010	Others	0.259939	0.0925059	0.31127	0.237631	0.33113	0.15142	0.0967299	0.105271	0.297769	0.109385	0.138555	0.273296	0.135291	0.134091	0.317566	0.0981559	0.290682	0.224021	0.29287	0.231379	0.0911861	0.255175	0.255008	0.22391	0.0906693	0.364373	0.214333	0.140956	0.210216	0.228829	0.326616	0.290156	0.309603	0.28259	0.285422	0.271277	0.339225	0.310048	0.292	0.341987	0.183448	0.379875	0.302141	0.264619
139	Manitou	CWRS	1965	Pre-1970	AAFC	0.250622	0.0873793	0.359234	0.21452	0.38165	0.154895	0.0879977	0.104231	0.345141	0.121561	0.201284	0.245653	0.110941	0.15008	0.344282	0.0800298	0.274384	0.242196	0.276273	0.246989	0.0963747	0.226663	0.203644	0.228879	0.0817751	0.377683	0.119484	0.120598	0.128166	0.234786	0.35667	0.293416	0.311786	0.287363	0.288155	0.293326	0.341463	0.299482	0.303506	0.38599	0.226968	0.378495	0.322007	0.259105
140	Marquis	CWRS	1923	Pre-1970	AAFC	0.27249	0.220672	0.333071	0.284417	0.350298	0.256796	0.224443	0.232376	0.319905	0.23832	0.286257	0.318878	0.235884	0.243086	0.333492	0.222965	0.344075	0.293849	0.345416	0.303122	0.224882	0.29359	0.306359	0.275156	0.217849	0.369634	0.188905	0.252748	0.248583	0.273818	0.349005	0.348267	0.326188	0.334794	0.338181	0.318774	0.361915	0.326515	0.311883	0.351568	0.278993	0.380587	0.320504	0.313528
141	MuchMore	CNHR	2009	2001-2010	AAFC	0.331144	0.273914	0.373563	0.322539	0.378119	0.274293	0.283083	0.285469	0.360071	0.298757	0.304432	0.31255	0.265923	0.273765	0.364622	0.279368	0.2098	0.219783	0.210652	0.230595	0.279377	0.339753	0.318667	0.257609	0.275502	0.407951	0.299221	0.280977	0.309671	0.268285	0.350508	0.296044	0.327669	0.280774	0.282668	0.33504	0.318943	0.297042	0.344879	0.388534	0.202513	0.408658	0.354361	0.215358
142	Napayo	CWRS	1972	1971-1980	AAFC	0.246501	0.0996576	0.356976	0.223303	0.378145	0.167528	0.102152	0.116391	0.342001	0.128293	0.20576	0.244119	0.121864	0.163653	0.344731	0.0975682	0.271159	0.242752	0.272344	0.249602	0.1098	0.233779	0.209432	0.235398	0.0943403	0.374845	0.130345	0.125665	0.13074	0.241926	0.355206	0.288324	0.302234	0.280774	0.279487	0.290529	0.337495	0.290278	0.303276	0.380861	0.229084	0.368771	0.315492	0.256262
143	Parata	CWRS	2015	2011-2018	UoA	0.343954	0.233751	0.355535	0.309464	0.372386	0.257149	0.244333	0.252706	0.341984	0.257007	0.27525	0.276022	0.218139	0.247887	0.353974	0.244478	0.210058	0.196518	0.210122	0.200137	0.243083	0.318931	0.301169	0.24652	0.238108	0.37983	0.265066	0.245125	0.258912	0.251045	0.342627	0.28657	0.317274	0.259869	0.25302	0.296106	0.306566	0.29137	0.324667	0.373447	0.24042	0.375419	0.336956	0.190193
144	Peace	CWRS	2004	2001-2010	AAFC	0.280455	0.126656	0.292604	0.254206	0.308436	0.205081	0.129053	0.145267	0.277499	0.142301	0.139713	0.271824	0.145473	0.199422	0.307331	0.130791	0.307228	0.25102	0.307447	0.262739	0.129988	0.255292	0.257774	0.266605	0.121436	0.330538	0.236385	0.139337	0.242746	0.25993	0.317204	0.275869	0.285559	0.282049	0.277628	0.266533	0.318631	0.314991	0.292594	0.317523	0.182332	0.344401	0.304451	0.288602
145	Prodigy	CWRS	1998	1991-2000	Nutrien	0.311636	0.193823	0.345101	0.278833	0.353282	0.210013	0.194289	0.201666	0.331403	0.21704	0.238281	0.289002	0.180598	0.200073	0.349979	0.197932	0.240399	0.195553	0.242405	0.214165	0.197137	0.296437	0.269789	0.222332	0.191831	0.359448	0.229938	0.204647	0.237522	0.237868	0.324235	0.304584	0.300496	0.278628	0.278836	0.302928	0.319613	0.280133	0.307791	0.362227	0.239338	0.376376	0.328514	0.21187
146	AAC Tisdale	CWRS	2017	2011-2018	AAFC	0.320275	0.220607	0.367154	0.288327	0.36965	0.251592	0.226498	0.234161	0.354064	0.244917	0.289309	0.273509	0.22011	0.242636	0.347784	0.228699	0.225972	0.189086	0.224612	0.200573	0.227619	0.298003	0.277093	0.248313	0.223647	0.384572	0.267452	0.242905	0.274692	0.255915	0.329992	0.279296	0.31926	0.264897	0.261833	0.300151	0.307326	0.314488	0.316708	0.373316	0.221744	0.384744	0.33553	0.21718
147	PT472	CWRS	2015	2011-2018	AAFC	0.318115	0.259557	0.306934	0.314688	0.312159	0.249803	0.268865	0.253331	0.297781	0.259656	0.276068	0.287598	0.262614	0.241846	0.324843	0.267102	0.304847	0.188553	0.303814	0.197579	0.255612	0.318049	0.304878	0.283275	0.263604	0.335481	0.296935	0.263755	0.301583	0.273972	0.335595	0.308872	0.299558	0.289526	0.288632	0.306379	0.30057	0.298836	0.321476	0.307761	0.266836	0.323079	0.309517	0.258673
148	PT479	CWRS	2016	2011-2018	AAFC	0.303864	0.161481	0.353895	0.272805	0.369648	0.206965	0.170604	0.185481	0.341554	0.185486	0.239109	0.270078	0.120181	0.199899	0.336508	0.168767	0.255783	0.210935	0.254369	0.220609	0.171896	0.285425	0.278613	0.249703	0.166559	0.374723	0.21975	0.19993	0.23821	0.260438	0.340605	0.297619	0.295863	0.298157	0.295161	0.291894	0.342954	0.307844	0.297374	0.375036	0.185197	0.379963	0.329451	0.252527
149	CDC Hughes	CWRS	2016	2011-2018	UofS	0.308628	0.239607	0.36388	0.301083	0.368997	0.234159	0.243858	0.242644	0.348459	0.261777	0.286833	0.279312	0.2322	0.232218	0.339942	0.243269	0.241664	0.224684	0.239238	0.184115	0.247873	0.314919	0.278494	0.168132	0.240144	0.376917	0.261722	0.25299	0.267046	0.141004	0.345926	0.306506	0.331388	0.296611	0.2925	0.30174	0.329229	0.280475	0.310051	0.377318	0.244823	0.387617	0.32391	0.218513
150	PT595	CWRS	2016	2011-2018	UofS	0.334244	0.259289	0.356421	0.31044	0.363979	0.268059	0.270135	0.272947	0.345556	0.278004	0.300939	0.276977	0.262166	0.256205	0.345713	0.265625	0.220018	0.184513	0.217373	0.189053	0.270046	0.321675	0.335414	0.273534	0.265886	0.39307	0.29923	0.276398	0.296506	0.281071	0.353004	0.306945	0.329779	0.283321	0.280493	0.304547	0.323895	0.300949	0.320522	0.365035	0.199638	0.398636	0.333333	0.211012
151	PT771	CWRS	2014	2011-2018	UoA	0.314142	0.256746	0.314854	0.305477	0.32315	0.275856	0.261282	0.277926	0.306437	0.265493	0.276161	0.284953	0.230112	0.272131	0.337024	0.263349	0.258575	0.279636	0.256514	0.257243	0.262957	0.311409	0.313224	0.281645	0.258297	0.326732	0.284392	0.232728	0.27616	0.294047	0.319772	0.271706	0.300389	0.268582	0.265241	0.292711	0.306164	0.300214	0.30255	0.325653	0.236616	0.343664	0.328545	0.247782
152	PT778	CWRS	2016	2011-2018	UoA	0.278111	0.162037	0.293041	0.279162	0.315639	0.216216	0.168928	0.177863	0.286664	0.183674	0.153711	0.262915	0.180051	0.213425	0.309516	0.157762	0.315309	0.264564	0.315379	0.262116	0.170277	0.284648	0.288841	0.261645	0.162125	0.332995	0.234709	0.188261	0.234439	0.275764	0.333143	0.31692	0.314526	0.317253	0.314669	0.294475	0.325524	0.301801	0.282072	0.321896	0.24781	0.350736	0.300967	0.289799
153	PT780	CWRS	2014	2011-2018	UoA	0.307393	0.184513	0.323034	0.290948	0.333137	0.222066	0.191502	0.205025	0.322043	0.197589	0.202842	0.295285	0.200329	0.215854	0.311701	0.178233	0.33399	0.292673	0.332027	0.287287	0.191838	0.295154	0.289344	0.285451	0.183675	0.318036	0.265734	0.206296	0.242708	0.291555	0.340968	0.330915	0.31457	0.325296	0.321875	0.306054	0.33842	0.29975	0.291522	0.336963	0.240095	0.351964	0.322041	0.298174
154	Jake	CWRS	2018	2011-2018	UoA	0.313287	0.222259	0.319313	0.302241	0.33545	0.233226	0.224772	0.233577	0.309457	0.244054	0.25136	0.281786	0.232607	0.222161	0.335292	0.226105	0.302357	0.280409	0.29944	0.262086	0.229568	0.306129	0.303757	0.269542	0.22126	0.3736	0.273563	0.232309	0.284367	0.270713	0.340441	0.329128	0.306469	0.314551	0.310224	0.318589	0.33301	0.313544	0.297871	0.336629	0.259851	0.35772	0.307494	0.294726
155	Rednet	CWRS	2018	2011-2018	UoA	0.306103	0.192317	0.347055	0.293357	0.351375	0.229193	0.195267	0.203753	0.335436	0.21814	0.221286	0.274773	0.198208	0.223617	0.341549	0.191727	0.286221	0.265764	0.28449	0.264879	0.200671	0.294713	0.31123	0.259851	0.190756	0.363118	0.258253	0.19869	0.265647	0.283818	0.358528	0.314383	0.30909	0.296117	0.291036	0.304135	0.329212	0.313686	0.328251	0.363342	0.169153	0.385584	0.342796	0.269138
156	Ellerslie	CWRS	2018	2011-2018	UoA	0.289144	0.151395	0.313693	0.271001	0.321916	0.200337	0.152919	0.161948	0.300801	0.167022	0.192319	0.277693	0.154683	0.197154	0.333557	0.151457	0.321728	0.253165	0.322166	0.274927	0.154017	0.273483	0.293908	0.272405	0.146485	0.345853	0.244957	0.174004	0.253522	0.282164	0.333067	0.303434	0.295402	0.297473	0.293883	0.29694	0.322496	0.313924	0.287148	0.329981	0.190848	0.343373	0.317243	0.297713
157	Tracker	CWRS	2018	2011-2018	UoA	0.310549	0.160256	0.30341	0.274863	0.320728	0.216825	0.164337	0.178001	0.294204	0.178274	0.192798	0.287582	0.16668	0.212475	0.326534	0.160722	0.327145	0.266847	0.32566	0.285385	0.166594	0.274826	0.290549	0.290081	0.157208	0.334603	0.257608	0.170681	0.253462	0.302066	0.333271	0.30699	0.300066	0.309883	0.304517	0.286689	0.327353	0.316255	0.302951	0.33066	0.205096	0.336713	0.31542	0.315009
158	RL6077	CWRS	1966	Pre-1970	AAFC	0.315931	0.241496	0.338583	0.290707	0.360161	0.18399	0.249386	0.24108	0.324973	0.262605	0.307448	0.277355	0.245847	0.17969	0.336129	0.242805	0.292507	0.23865	0.291765	0.185357	0.250311	0.298582	0.299317	0.149515	0.244003	0.362313	0.284025	0.268165	0.265673	0.179966	0.344588	0.342661	0.337023	0.338408	0.335526	0.324356	0.339143	0.326214	0.304301	0.362813	0.291782	0.391257	0.344213	0.258108
159	Roblin	CWRS	1986	1981-1990	Secan	0.283259	0.184081	0.308653	0.292531	0.320456	0.211829	0.190768	0.204165	0.296028	0.197727	0.192759	0.284439	0.166466	0.213114	0.307627	0.195453	0.311947	0.274485	0.314382	0.271151	0.183784	0.300318	0.253351	0.257811	0.183669	0.293669	0.240574	0.121002	0.255009	0.266991	0.298109	0.265399	0.289496	0.270243	0.272378	0.294352	0.313104	0.303171	0.330628	0.329369	0.237917	0.324657	0.334395	0.258882
160	Shaw	CWRS	2009	2001-2010	AAFC	0.298858	0.230122	0.338262	0.297911	0.340452	0.246079	0.238468	0.241531	0.327819	0.2432	0.249028	0.27653	0.211625	0.241631	0.328153	0.231545	0.279425	0.160862	0.278313	0.23296	0.238568	0.313121	0.289935	0.265838	0.231668	0.331618	0.279675	0.204805	0.275548	0.272305	0.309909	0.282092	0.315833	0.279038	0.275625	0.317004	0.321021	0.309598	0.327852	0.350189	0.221709	0.371525	0.327062	0.228031
161	Sinton	CWRS	1975	1971-1980	AAFC	0.293385	0.159913	0.35533	0.278276	0.367232	0.222663	0.163565	0.174958	0.34471	0.18544	0.235307	0.288262	0.17312	0.223538	0.353388	0.155356	0.272892	0.258435	0.272599	0.277175	0.1665	0.287837	0.252971	0.263708	0.157755	0.384339	0.19734	0.190759	0.19696	0.266903	0.342198	0.312565	0.311515	0.308978	0.307528	0.319326	0.321542	0.319085	0.319786	0.374089	0.25125	0.37344	0.342056	0.289773
162	Somerset	CWRS	2005	2001-2010	Secan	0.249864	0.0956478	0.345149	0.228452	0.359191	0.16381	0.0838138	0.0976717	0.334091	0.124417	0.193386	0.260394	0.152225	0.158896	0.319325	0.0930737	0.298322	0.215991	0.299496	0.250964	0.0935041	0.246498	0.242684	0.241581	0.0851829	0.39339	0.213776	0.154965	0.225606	0.243609	0.331934	0.300239	0.31452	0.306853	0.308575	0.293131	0.363965	0.33283	0.29356	0.366569	0.230031	0.397623	0.325624	0.252006
163	Stettler	CWRS	2008	2001-2010	AAFC	0.316755	0.230088	0.349201	0.297747	0.354034	0.230862	0.238515	0.237701	0.338087	0.253156	0.261671	0.287855	0.234149	0.22143	0.34937	0.235341	0.239559	0.164157	0.240336	0.179181	0.234638	0.315435	0.305422	0.26751	0.231956	0.38245	0.273281	0.255466	0.291896	0.269036	0.340986	0.321635	0.313253	0.306016	0.307802	0.314291	0.345094	0.310413	0.321811	0.362721	0.21783	0.389003	0.333261	0.223738
164	Superb	CWRS	2001	2001-2010	AAFC	0.338901	0.259589	0.361523	0.309177	0.367919	0.266809	0.271109	0.273349	0.350939	0.285061	0.296628	0.286621	0.269941	0.25435	0.346884	0.267458	0.220915	0.170512	0.220246	0.17943	0.269866	0.322948	0.332583	0.2694	0.266316	0.404464	0.303378	0.278572	0.299405	0.277474	0.356515	0.30572	0.329548	0.286711	0.288191	0.311885	0.329935	0.313746	0.332362	0.370623	0.203862	0.402164	0.346699	0.21082
165	SY 433	CWRS	2012	2011-2018	Syngenta	0.317969	0.210487	0.335881	0.270147	0.346567	0.162285	0.217655	0.214148	0.323388	0.22894	0.279196	0.278201	0.226132	0.157845	0.33477	0.214775	0.26643	0.159348	0.26725	0.185226	0.217785	0.285688	0.275334	0.26063	0.212039	0.39277	0.254013	0.235763	0.258061	0.255331	0.326269	0.287106	0.308342	0.279912	0.280415	0.283304	0.330422	0.277944	0.31129	0.354857	0.250528	0.375702	0.306584	0.24949
166	SY479 VB	CWRS	2016	2011-2018	Syngenta	0.32297	0.248964	0.37825	0.319866	0.387892	0.231364	0.250783	0.252237	0.370988	0.269757	0.264455	0.303753	0.243693	0.221299	0.379882	0.252697	0.241076	0.250078	0.242587	0.235503	0.256165	0.336499	0.291403	0.204404	0.251187	0.367573	0.265726	0.25208	0.272797	0.222268	0.337996	0.293935	0.324972	0.275554	0.277799	0.319002	0.338187	0.311716	0.320369	0.399561	0.259973	0.401325	0.339185	0.249552
167	SY637	CWRS	2016	2011-2018	Syngenta	0.325266	0.255491	0.303676	0.318805	0.316031	0.261655	0.255333	0.273259	0.298054	0.266664	0.250131	0.294627	0.241902	0.251064	0.330444	0.260059	0.287882	0.283854	0.287173	0.249943	0.261127	0.326781	0.300659	0.284464	0.253807	0.335359	0.27044	0.224885	0.274284	0.287681	0.310535	0.258833	0.258833	0.262158	0.262869	0.278055	0.312516	0.301523	0.319321	0.323423	0.250697	0.320187	0.306988	0.289254
168	Vesper	CNHR	2010	2001-2010	Secan	0.313551	0.196158	0.340323	0.300634	0.34957	0.215483	0.203677	0.209571	0.329305	0.221211	0.212623	0.28602	0.207188	0.198274	0.334151	0.197962	0.271638	0.210901	0.272497	0.202758	0.205596	0.317555	0.283655	0.244835	0.198737	0.370961	0.261833	0.213788	0.269255	0.242453	0.336674	0.307855	0.31996	0.292196	0.29387	0.297839	0.339553	0.310556	0.303837	0.358263	0.196533	0.390503	0.323546	0.233266
169	Waskada	CWRS	2007	2001-2010	AAFC	0.343052	0.262761	0.357936	0.301961	0.365628	0.264959	0.270868	0.275233	0.349388	0.286456	0.305663	0.270217	0.266223	0.253146	0.352151	0.267731	0.227782	0.14851	0.227585	0.164081	0.267929	0.320141	0.311228	0.270091	0.266777	0.399182	0.300146	0.289429	0.313003	0.274918	0.349689	0.303006	0.329967	0.285582	0.28809	0.300811	0.331284	0.323603	0.320358	0.369601	0.232544	0.407372	0.339175	0.217457
170	WR859 CL	CWRS	2009	2001-2010	Syngenta	0.281779	0.162144	0.328594	0.267791	0.339992	0.192571	0.155966	0.169739	0.320349	0.185313	0.206227	0.279075	0.169072	0.17588	0.348263	0.154794	0.3	0.216957	0.301841	0.246288	0.163129	0.284001	0.259082	0.234721	0.152084	0.372825	0.23523	0.168697	0.238407	0.242631	0.319915	0.287179	0.313154	0.290223	0.290998	0.2746	0.327915	0.306085	0.30072	0.353377	0.188895	0.386164	0.304421	0.253605
171	AAC Innova	CWSP	2013	2011-2018	AAFC	0.371505	0.390334	0.315518	0.356379	0.302069	0.399133	0.391167	0.402946	0.313232	0.385	0.381701	0.404043	0.390826	0.401942	0.346027	0.3989	0.393877	0.368821	0.39136	0.371738	0.395076	0.36167	0.401427	0.385866	0.393	0.338058	0.407769	0.380083	0.393805	0.384755	0.30426	0.365037	0.355149	0.373892	0.372313	0.340647	0.315084	0.340441	0.343055	0.293666	0.385539	0.339808	0.35572	0.406357
172	AAC Proclaim	CWSP	2013	2011-2018	AAFC	0.35688	0.366462	0.357178	0.350427	0.361819	0.3638	0.364905	0.368185	0.350642	0.370562	0.370572	0.379592	0.358818	0.36799	0.38133	0.368688	0.371628	0.356158	0.372005	0.354998	0.368159	0.365069	0.388434	0.353716	0.364216	0.35876	0.359435	0.354445	0.356273	0.353276	0.34715	0.384051	0.370471	0.384981	0.382547	0.376645	0.366265	0.376757	0.326436	0.354113	0.353994	0.390734	0.370818	0.367988
173	CDC NRG003	CWSP	2010	2001-2010	UofS	0.323335	0.313196	0.216932	0.332039	0.208443	0.304331	0.322329	0.30531	0.219037	0.307145	0.315993	0.339729	0.315655	0.309569	0.291927	0.315656	0.352476	0.312922	0.354576	0.315653	0.309701	0.346721	0.347849	0.323777	0.31777	0.320229	0.329327	0.336534	0.333084	0.318227	0.273342	0.329583	0.295947	0.320329	0.322318	0.217515	0.274058	0.166557	0.298376	0.204065	0.321297	0.329405	0.138715	0.350621
174	CDC Primepurple	CWSP	2013	2011-2018	UofS	0.328739	0.307097	0.245497	0.312565	0.242676	0.309365	0.308522	0.318264	0.252174	0.30956	0.334819	0.319275	0.294787	0.309306	0.271742	0.307583	0.33405	0.327796	0.331987	0.296638	0.310175	0.312231	0.310287	0.291012	0.305799	0.298651	0.312095	0.305335	0.309697	0.282868	0.257818	0.325574	0.315292	0.325504	0.321979	0.285034	0.243894	0.291298	0.262045	0.24049	0.336035	0.308277	0.28354	0.312863
175	GP091	CWSP	2012	2011-2018	UofS	0.306159	0.302327	0.24035	0.289751	0.240993	0.292304	0.307211	0.295799	0.24462	0.295517	0.299989	0.325073	0.303985	0.296116	0.287127	0.301786	0.365591	0.311771	0.364028	0.324723	0.294894	0.290996	0.317958	0.330632	0.303522	0.305324	0.314974	0.295017	0.317043	0.332234	0.296345	0.337688	0.337661	0.329766	0.327365	0.279551	0.304617	0.253471	0.302782	0.245724	0.322577	0.331099	0.244536	0.345405
176	GP112	CWSP	2013	2011-2018	Syngenta	0.332488	0.341133	0.253856	0.332522	0.270851	0.322448	0.351335	0.34244	0.255367	0.340265	0.296309	0.334921	0.317476	0.327397	0.319611	0.341763	0.353617	0.324977	0.35316	0.313731	0.3373	0.334265	0.328159	0.319721	0.346644	0.292891	0.344301	0.305491	0.325501	0.316982	0.261134	0.316394	0.300144	0.303585	0.30114	0.316712	0.27814	0.297593	0.3	0.272335	0.324426	0.331521	0.316142	0.323768
177	CDC Throttle	CWSP	2016	2011-2018	UofS	0.338646	0.304019	0.320645	0.336301	0.324178	0.30652	0.304827	0.313408	0.322954	0.313091	0.300786	0.319564	0.289177	0.310573	0.338805	0.309541	0.309824	0.309834	0.309654	0.295212	0.309186	0.341399	0.317598	0.310223	0.306048	0.349633	0.306127	0.276848	0.31074	0.311381	0.306433	0.207072	0.252683	0.211866	0.215677	0.246837	0.288104	0.272168	0.344032	0.327058	0.304598	0.333464	0.311989	0.303219
178	AAC Awesome	CWSP	2016	2011-2018	AAFC	0.356915	0.374218	0.356888	0.373647	0.358961	0.384929	0.37877	0.383171	0.350614	0.374847	0.375437	0.370925	0.377345	0.384449	0.385729	0.37739	0.361769	0.364972	0.361438	0.355589	0.379537	0.36422	0.395067	0.367886	0.377806	0.374744	0.383485	0.361459	0.373091	0.366741	0.351334	0.384809	0.347912	0.384273	0.380407	0.358764	0.362382	0.359412	0.353883	0.353279	0.368804	0.360528	0.372282	0.398046
179	GP168	CWSP	2014	2011-2018	UoA	0.353662	0.356616	0.374084	0.380762	0.37441	0.368344	0.362208	0.367107	0.366618	0.358527	0.36309	0.348573	0.342899	0.365557	0.384667	0.361854	0.362404	0.36465	0.358188	0.360921	0.364935	0.363491	0.360214	0.346958	0.361397	0.354246	0.353999	0.339728	0.3412	0.340726	0.368132	0.377637	0.336778	0.376589	0.370616	0.368786	0.358122	0.357931	0.376936	0.37543	0.359594	0.333385	0.383087	0.362431
180	Minnedosa	CWSP	2009	2001-2010	AAFC	0.296956	0.291374	0.230381	0.312565	0.221156	0.28416	0.294194	0.28276	0.233933	0.288516	0.29707	0.330064	0.294069	0.286196	0.294308	0.293866	0.339579	0.291332	0.340542	0.294046	0.285714	0.331264	0.3294	0.321773	0.296718	0.338259	0.303342	0.311783	0.31474	0.316404	0.271355	0.313093	0.298808	0.313482	0.315607	0.215331	0.28981	0.174907	0.298339	0.221382	0.305014	0.345415	0.146765	0.337598
181	Pasteur	CWSP	2011	2011-2018	Others	0.332121	0.342158	0.346783	0.3539	0.358066	0.341462	0.3492	0.342017	0.346456	0.33889	0.350948	0.354183	0.352225	0.343916	0.348224	0.346729	0.375665	0.358602	0.37545	0.344183	0.336125	0.344826	0.361288	0.354076	0.346089	0.374006	0.351566	0.359457	0.35963	0.351302	0.376455	0.384002	0.381479	0.365701	0.36584	0.354788	0.365805	0.347356	0.323142	0.351952	0.355601	0.386324	0.339565	0.359655
182	SY087	CWSP	2014	2011-2018	Syngenta	0.334635	0.259325	0.372874	0.314588	0.377192	0.262723	0.2714	0.274417	0.361313	0.283285	0.308161	0.285667	0.267608	0.25825	0.344937	0.266408	0.229263	0.223112	0.229135	0.212971	0.269712	0.325891	0.340138	0.271567	0.266493	0.409675	0.302826	0.279519	0.318365	0.28255	0.368611	0.305402	0.333346	0.28222	0.280856	0.305754	0.332331	0.292943	0.327705	0.38029	0.201639	0.413521	0.339582	0.22472
183	AAC Chiffon	CWSWS	2013	2011-2018	AAFC	0.348204	0.351848	0.320007	0.34882	0.324464	0.36093	0.356549	0.363147	0.313696	0.348014	0.344835	0.361173	0.352854	0.357553	0.360728	0.355328	0.341538	0.344724	0.341447	0.330044	0.35842	0.355126	0.384166	0.3389	0.354816	0.35074	0.355137	0.345143	0.352892	0.33908	0.327905	0.361899	0.319567	0.355788	0.355867	0.335938	0.334974	0.330442	0.340502	0.316465	0.342887	0.32766	0.344366	0.374878
184	AC Andrew	CWSWS	2004	2001-2010	AAFC	0.349675	0.355961	0.330398	0.353976	0.33311	0.365691	0.361236	0.368022	0.322298	0.350804	0.348484	0.368855	0.348563	0.365135	0.370892	0.362843	0.352755	0.344917	0.35042	0.337084	0.363166	0.360117	0.386729	0.346062	0.36008	0.351171	0.358521	0.352581	0.363118	0.346318	0.338034	0.36535	0.326924	0.362713	0.362585	0.347614	0.340145	0.337948	0.334793	0.324391	0.350325	0.343506	0.356913	0.378527
185	AC Meena	CWSWS	2001	2001-2010	AAFC	0.335861	0.329568	0.297294	0.335036	0.294316	0.331913	0.336908	0.340336	0.289148	0.334426	0.336943	0.34963	0.321229	0.33403	0.357078	0.338307	0.347123	0.332913	0.345944	0.315552	0.34024	0.349728	0.364962	0.333369	0.335149	0.338496	0.340158	0.336865	0.343703	0.331102	0.303671	0.344608	0.320275	0.338293	0.339074	0.317774	0.311159	0.316411	0.308478	0.290303	0.32611	0.342547	0.316206	0.360379
186	AC Nanda	CWSWS	1998	1991-2000	AAFC	0.365242	0.378229	0.313762	0.350228	0.324972	0.374593	0.384569	0.384232	0.321644	0.38466	0.357453	0.371258	0.382089	0.375948	0.3747	0.384851	0.381496	0.381695	0.381089	0.369648	0.386149	0.337709	0.350926	0.397991	0.382329	0.360933	0.375198	0.372011	0.390836	0.3901	0.341726	0.361601	0.356039	0.359195	0.360212	0.322298	0.343026	0.333049	0.357666	0.316338	0.380267	0.340048	0.332992	0.39807
187	AC Phil	CWSWS	1996	1991-2000	AAFC	0.339005	0.347542	0.304931	0.344328	0.313056	0.358323	0.348403	0.341301	0.297839	0.335494	0.334894	0.36472	0.341563	0.359216	0.365593	0.349151	0.35263	0.346517	0.351234	0.336769	0.340054	0.358398	0.388002	0.340524	0.347337	0.341218	0.348148	0.35108	0.357616	0.340331	0.327019	0.360861	0.320836	0.349013	0.347683	0.343743	0.334505	0.339652	0.327915	0.298113	0.338481	0.324018	0.346782	0.379705
188	AC Reed	CWSWS	1991	1991-2000	Secan	0.34201	0.349124	0.311514	0.342011	0.318745	0.359421	0.349771	0.345016	0.305067	0.339395	0.338218	0.367581	0.341655	0.356773	0.363526	0.353695	0.355748	0.340555	0.355063	0.332737	0.344147	0.356875	0.384453	0.33778	0.350269	0.340791	0.346703	0.352257	0.362646	0.338398	0.326121	0.360062	0.317814	0.346753	0.347998	0.345477	0.339861	0.33738	0.327051	0.306438	0.340284	0.324392	0.3457	0.377777
189	Bhishaj	CWSWS	2003	2001-2010	Others	0.35081	0.352894	0.320092	0.351766	0.328031	0.369537	0.35669	0.365159	0.316302	0.348606	0.350653	0.367783	0.358576	0.367459	0.366424	0.357307	0.350042	0.351732	0.349547	0.339391	0.359376	0.359212	0.392318	0.344065	0.357554	0.356391	0.364971	0.354553	0.358911	0.34315	0.330756	0.367906	0.324455	0.367912	0.368387	0.338976	0.337895	0.335633	0.344833	0.318674	0.352164	0.33173	0.351189	0.382824
190	Fielder	CWSWS	1976	1971-1980	Others	0.370554	0.35947	0.292903	0.343856	0.302526	0.357736	0.364993	0.370506	0.292381	0.358722	0.346519	0.368499	0.349876	0.360537	0.356234	0.363273	0.37266	0.359142	0.369215	0.342939	0.370917	0.346776	0.365127	0.369436	0.364228	0.326226	0.363927	0.349798	0.35785	0.367749	0.325232	0.362591	0.333463	0.357951	0.35382	0.324879	0.320342	0.326619	0.327797	0.297191	0.363879	0.333525	0.324154	0.392604
191	Lemhi 62	CWSWS	1968	Pre-1970	Others	0.369412	0.366678	0.375743	0.390565	0.392494	0.391259	0.369288	0.378123	0.36669	0.374624	0.369881	0.375778	0.377288	0.383665	0.392823	0.36825	0.370479	0.376913	0.371375	0.343664	0.37273	0.378533	0.37556	0.354247	0.368673	0.416491	0.365703	0.382345	0.376141	0.348218	0.401883	0.383221	0.330518	0.374197	0.372986	0.350315	0.385024	0.374991	0.361019	0.383121	0.367507	0.391251	0.366502	0.386956
192	Owens	CWSWS	1984	1981-1990	Others	0.357772	0.362253	0.311465	0.378718	0.324108	0.360617	0.363505	0.365489	0.303462	0.364883	0.351346	0.365777	0.358482	0.36805	0.356394	0.360315	0.363938	0.362051	0.363057	0.339865	0.366521	0.379392	0.364054	0.35171	0.361325	0.329088	0.369292	0.364504	0.375106	0.344587	0.345929	0.381012	0.328537	0.381613	0.379463	0.331637	0.346591	0.334154	0.329026	0.321666	0.368606	0.358765	0.325101	0.406292
193	Sadash	CWSWS	2007	2001-2010	AAFC	0.360713	0.367651	0.335513	0.364158	0.342601	0.378385	0.370813	0.362865	0.331716	0.351421	0.360022	0.393781	0.371221	0.379835	0.380253	0.369769	0.401517	0.367296	0.401047	0.368619	0.359669	0.371406	0.403149	0.364671	0.372138	0.374948	0.383947	0.368841	0.379769	0.362345	0.362534	0.406017	0.368329	0.39381	0.391915	0.370422	0.365373	0.350186	0.35333	0.330876	0.371239	0.352288	0.372911	0.398588
194	Springfield	CWSWS	1972	1971-1980	Others	0.374189	0.381829	0.382131	0.403799	0.39187	0.401278	0.383403	0.39229	0.373767	0.390514	0.378557	0.38822	0.389207	0.399003	0.382748	0.38376	0.370857	0.383662	0.37181	0.357242	0.386896	0.392592	0.384574	0.365273	0.383526	0.414832	0.379564	0.39723	0.397048	0.349421	0.402282	0.405041	0.339942	0.397078	0.398346	0.374642	0.383974	0.38736	0.357476	0.386816	0.384195	0.385008	0.359947	0.401199
195	AAC Indus	CWSWS	2015	2011-2018	AAFC	0.334797	0.367746	0.286576	0.356825	0.286301	0.363709	0.37068	0.361575	0.281661	0.351263	0.344067	0.372547	0.369816	0.364958	0.355694	0.365149	0.363688	0.351091	0.361392	0.341006	0.360841	0.363479	0.395278	0.361996	0.36882	0.319369	0.372824	0.349849	0.366223	0.363945	0.307158	0.37651	0.337926	0.367544	0.366429	0.34316	0.328898	0.314249	0.343919	0.28274	0.355535	0.314037	0.326401	0.379339
196	SWS52	CWSWS	1905	Pre-1970	Others	0.339302	0.335995	0.337604	0.352181	0.335719	0.338348	0.337738	0.346275	0.33079	0.345184	0.362373	0.359751	0.33504	0.338483	0.366631	0.344356	0.370732	0.325712	0.371999	0.325217	0.343607	0.367001	0.365648	0.328722	0.34041	0.332637	0.342983	0.356413	0.362916	0.3365	0.343148	0.371683	0.343617	0.379796	0.380424	0.332139	0.357603	0.322644	0.335744	0.336345	0.34704	0.343442	0.335779	0.342693
	Min	0.00708009
	Max	0.422626
	Average	0.292497
				Frequency (%)	No. of pairs
			< 0.050	0.313972	60
			0.051-0.100	0.491889	94
			0.101-0.200	7.81266	1493
			0.201-0.310	38.5296	7363
			0.301-0.400	52.4228	10018
			>0.400	0.429095	82
			Total	100	19110
			Expected	19110
			Difference	0
[truncated: 151 more columns]

## Sheet: Distance between groups
b) Genetic distance between pairs of categorical variables based on 28,798 SNPs
Genetic distance within and among 8 spring wheat classes
Class	N	CNHR	CPSR	CPSW	CWES	CWHWS	CWRS	CWSP	CWSWS	Within mean distance
CNHR	36									0.250994
CPSR	19	0.308403								0.275901
CPSW	6	0.313723	0.280257							0.183086
CWES	13	0.329449	0.313535	0.304462						0.20098
CWHWS	7	0.266926	0.311419	0.323313	0.340338					0.171921
CWRS	89	0.259274	0.309385	0.333102	0.329268	0.251756				0.245999
CWSP	12	0.330911	0.320938	0.292902	0.331502	0.326021	0.333343			0.327088
CWSWS	14	0.356251	0.349325	0.309059	0.339459	0.352555	0.358874	0.312762		0.224509
Genetic distance within and among 6 breeding periods
Breeding time	N	1905-1970	1971-1980	1981-1990	1991-2000	2001-2010	2011-2018	Within mean distance
1905-1970	12							0.294607
1971-1980	9	0.290542						0.305337
1981-1990	15	0.30982	0.304032					0.290685
1991-2000	33	0.302803	0.297127	0.285326				0.287633
2001-2010	51	0.303952	0.299581	0.298036	0.285521			0.281613
2011-2018	74	0.308114	0.30666	0.308412	0.296065	0.286091		0.285596
Genetic distance within and among 4 breeding periods
Breeding time	N	1905-1980	1981-2000	2001-2010	2011-2018	Within mean distance
1905-1980	21					0.294356
1981-2000	48	0.302548				0.286905
2001-2010	51	0.302079	0.289432			0.281613
2011-2018	74	0.307491	0.299923	0.286091		0.285596
Genetic distance within and among 6 breeding programs (representative institutions)
Breeding program (institution)	N	Agriculture and Agri-Food Canada	Secan Association	Nutrien Ag Solutions Inc.	University of Alberta	University of Saskatchewan	Syngenta Canada Inc.	Within mean distance
Agriculture and Agri-Food Canada	74							0.300015
Secan Association	30	0.291327						0.263834
Nutrien Ag Solutions Inc.	8	0.301661	0.285446					0.299116
University of Alberta	19	0.29092	0.273152	0.290578				0.256874
University of Saskatchewan	29	0.28884	0.272774	0.285625	0.265615			0.267564
Syngenta Canada Inc.	14	0.290579	0.284563	0.283201	0.276277	0.27424		0.270834

## Sheet: Distance within group
c) Genetic distance between pairs of cultivars within each market class based on SNPs that were polymorphic within each class out of the 28,798 SNPs
Class	Code	Cutivar	AC Karma	AC Vista	AC2000	Genesis	Snowhite475	Snowhite476				Frequency (%)	No. of pairs
CPSW	Cult036	AC Karma									< 0.050	0	0
CPSW	Cult048	AC Vista	0.455044								0.051-0.100	0	0
CPSW	Cult049	AC2000	0.34639	0.598123							0.101-0.200	0	0
CPSW	Cult143	Genesis	0.433211	0.551563	0.598498						0.201-0.310	6.66667	1
CPSW	Cult200	Snowhite475	0.302509	0.27873	0.486496	0.497535					0.301-0.400	20	3
CPSW	Cult201	Snowhite476	0.332912	0.4512	0.492513	0.464397	0.400903				>0.400	73.3333	11
											Total	100	15
Class		Cutivar	AAC Iceberg	AAC Whitefox	CDC Whitewood	Kanata	Snowbird	Snowstar	Whitehawk			Frequency (%)	No. of pairs
CWHWS	Cult014	AAC Iceberg									< 0.050	0	0
CWHWS	Cult022	AAC Whitefox	0.595605								0.051-0.100	0	0
CWHWS	Cult109	CDC Whitewood	0.341698	0.543022							0.101-0.200	0	0
CWHWS	Cult148	Kanata	0.535484	0.441969	0.487659						0.201-0.310	9.52381	2
CWHWS	Cult199	Snowbird	0.45402	0.404454	0.295356	0.313705					0.301-0.400	28.5714	6
CWHWS	Cult202	Snowstar	0.602949	0.323781	0.596978	0.406186	0.488095				>0.400	61.9048	13
CWHWS	Cult220	Whitehawk	0.549597	0.324738	0.439416	0.335001	0.247808	0.33737			Total	100	21
Class		Cutivar	AAC Innova	AAC Proclaim	CDC NRG003	CDC Primepurple	GP091	GP112	CDC Throttle	AAC Awesome	GP168	Minnedosa	Pasteur	SY087
CWSP	Cult015	AAC Innova																Frequency (%)	No. of pairs
CWSP	Cult017	AAC Proclaim	0.310283														< 0.050	0	0
CWSP	Cult092	CDC NRG003	0.382185	0.41404													0.051-0.100	1.51515	1
CWSP	Cult097	CDC Primepurple	0.388578	0.424636	0.328495												0.101-0.200	0	0
CWSP	Cult130	GP091	0.413926	0.43882	0.281323	0.329615											0.201-0.310	7.57576	5
CWSP	Cult131	GP112	0.393093	0.423181	0.345402	0.363118	0.337219										0.301-0.400	36.3636	24
CWSP	Cult132	CDC Throttle	0.453523	0.443642	0.3669	0.377547	0.402338	0.358737									>0.400	54.5455	36
CWSP	Cult133	AAC Awesome	0.260724	0.269523	0.396086	0.422702	0.423502	0.432362	0.44681								Total	100	66
CWSP	Cult134	GP168	0.398346	0.369491	0.43092	0.411094	0.406139	0.421443	0.42803	0.283797
CWSP	Cult162	Minnedosa	0.395137	0.427461	0.0550839	0.345331	0.285359	0.366383	0.372333	0.402897	0.441493
CWSP	Cult175	Pasteur	0.430281	0.421953	0.394727	0.402392	0.381969	0.424837	0.440507	0.408401	0.439994	0.398695
CWSP	Cult211	SY087	0.455772	0.44507	0.40735	0.426387	0.41173	0.41849	0.373788	0.450518	0.436175	0.396789	0.443674
Class		Cutivar	AC Corinne	Amazon	Bluesky	Burnside	CDC Rama	CDC Walrus	CDN Bison	Glencross	Glenlea	Laser	Norquay	Pitic 62	Wildcat
CWES	Cult029	AC Corinne																Frequency (%)	No. of pairs
CWES	Cult053	Amazon	0.0974052														< 0.050	3.84615	3
CWES	Cult057	Bluesky	0.210497	0.22311													0.051-0.100	3.84615	3
CWES	Cult059	Burnside	0.0669821	0.122003	0.222402												0.101-0.200	15.3846	12
CWES	Cult099	CDC Rama	0.236917	0.289052	0.355794	0.238512											0.201-0.310	34.6154	27
CWES	Cult108	CDC Walrus	0.158061	0.23401	0.261842	0.192243	0.317126										0.301-0.400	12.8205	10
CWES	Cult111	CDN Bison	0.188194	0.209188	0.274305	0.18774	0.319737	0.286234									>0.400	29.4872	23
CWES	Cult125	Glencross	0.129419	0.187976	0.273902	0.118105	0.29231	0.236792	0.229535								Total	100	78
CWES	Cult126	Glenlea	0.0300839	0.0871515	0.192441	0.047711	0.219384	0.161514	0.171813	0.112901
CWES	Cult153	Laser	0.220443	0.271078	0.303764	0.238406	0.317348	0.313097	0.271537	0.296327	0.206933
CWES	Cult167	Norquay	0.43353	0.486025	0.456141	0.452346	0.469008	0.481518	0.463352	0.488229	0.447938	0.468533
CWES	Cult178	Pitic 62	0.543673	0.533008	0.525384	0.54212	0.541834	0.492877	0.536291	0.527871	0.53887	0.512479	0.501434
CWES	Cult221	Wildcat	0.222427	0.282364	0.314455	0.246605	0.327379	0.30959	0.275242	0.301489	0.216888	0.0129923	0.471837	0.515414
Class	Code	Cutivar	AAC Chiffon	AC Andrew	AC Meena	AC Nanda	AC Phil	AC Reed	Bhishaj	Fielder	Lemhi 62	Owens	Sadash	Springfield	AAC Indus	SWS52
CWSWS	Cult008	AAC Chiffon																Frequency (%)	No. of pairs
CWSWS	Cult024	AC Andrew	0.0729768														< 0.050	1.0989	1
CWSWS	Cult038	AC Meena	0.194495	0.159974													0.051-0.100	2.1978	2
CWSWS	Cult041	AC Nanda	0.371424	0.363224	0.330675												0.101-0.200	13.1868	12
CWSWS	Cult042	AC Phil	0.189562	0.161428	0.153829	0.392558											0.201-0.310	24.1758	22
CWSWS	Cult044	AC Reed	0.159941	0.120855	0.141506	0.378188	0.0294536										0.301-0.400	19.7802	18
CWSWS	Cult055	Bhishaj	0.0655474	0.140332	0.237119	0.387748	0.205886	0.191931									>0.400	39.5604	36
CWSWS	Cult120	Fielder	0.254017	0.227743	0.179029	0.273065	0.265786	0.254549	0.284952								Total	100	91
CWSWS	Cult156	Lemhi 62	0.46838	0.4755	0.48687	0.432323	0.513051	0.498974	0.470118	0.47469
CWSWS	Cult171	Owens	0.346651	0.339415	0.308085	0.379159	0.36286	0.348745	0.365681	0.240547	0.386713
CWSWS	Cult196	Sadash	0.255221	0.283866	0.311621	0.458559	0.268581	0.257219	0.239624	0.361232	0.536149	0.452229
CWSWS	Cult204	Springfield	0.461262	0.471347	0.491939	0.427401	0.506345	0.490358	0.460421	0.485522	0.115557	0.378281	0.536284
CWSWS	Cult209	AAC Indus	0.227552	0.248422	0.262815	0.408243	0.232102	0.229427	0.226157	0.295441	0.532776	0.383699	0.240289	0.519628
CWSWS	Cult210	SWS52	0.440007	0.444907	0.410254	0.480207	0.46318	0.456877	0.445311	0.449652	0.431235	0.423512	0.493626	0.428652	0.496693
Class		Cutivar	5700PR	5701PR	5702PR	AAC Crossfield	AAC Entice	AAC Foray	AAC Penhold	AAC Ryley	AAC Tenacious	Biggar	AAC Goodwin	Cutler	Enchant	SY Rowyn	AAC Castle	HY320	CDC Terrain	SY985	SY995
CPSR	Cult003	5700PR																						Frequency (%)	No. of pairs
CPSR	Cult004	5701PR	0.301426																				< 0.050	1.16959	2
CPSR	Cult005	5702PR	0.362809	0.323826																			0.051-0.100	1.16959	2
CPSR	Cult010	AAC Crossfield	0.336436	0.0904644	0.335842																		0.101-0.200	1.16959	2
CPSR	Cult012	AAC Entice	0.337135	0.0946951	0.338634	0.0121054																	0.201-0.310	19.2982	33
CPSR	Cult013	AAC Foray	0.328949	0.197206	0.346752	0.232688	0.234774																0.301-0.400	62.5731	107
CPSR	Cult016	AAC Penhold	0.231185	0.339363	0.378143	0.326604	0.325836	0.362879															>0.400	14.6199	25
CPSR	Cult019	AAC Ryley	0.350506	0.362565	0.365915	0.340679	0.336826	0.305403	0.330129														Total	100	171
CPSR	Cult020	AAC Tenacious	0.3582	0.410376	0.422804	0.422375	0.42103	0.3735	0.366821	0.407061
CPSR	Cult056	Biggar	0.202064	0.401398	0.391664	0.395653	0.398405	0.314284	0.247137	0.316833	0.319424
CPSR	Cult067	AAC Goodwin	0.406947	0.354049	0.381608	0.336496	0.333096	0.371652	0.401558	0.390195	0.381903	0.437477
CPSR	Cult116	Cutler	0.359322	0.397064	0.401971	0.401417	0.402252	0.406299	0.381725	0.409416	0.46088	0.329759	0.478375
CPSR	Cult118	Enchant	0.338653	0.387163	0.390006	0.38001	0.379845	0.257844	0.366354	0.267561	0.347806	0.280739	0.403613	0.409797
CPSR	Cult139	SY Rowyn	0.357	0.301754	0.326415	0.311795	0.302384	0.327114	0.345431	0.350522	0.354905	0.395516	0.335491	0.412817	0.362719
CPSR	Cult141	AAC Castle	0.316084	0.22789	0.317209	0.259436	0.256383	0.263495	0.32723	0.357441	0.384549	0.344624	0.395728	0.416411	0.362884	0.34341
CPSR	Cult142	HY320	0.206939	0.403709	0.394199	0.395719	0.391453	0.315291	0.244463	0.308835	0.319053	0.0120253	0.433042	0.332747	0.279964	0.388813	0.334881
CPSR	Cult144	CDC Terrain	0.354681	0.245093	0.336443	0.272244	0.269559	0.318303	0.366543	0.363964	0.420128	0.378947	0.373434	0.392947	0.384055	0.331523	0.304163	0.369726
CPSR	Cult215	SY985	0.29546	0.205683	0.261294	0.231376	0.234575	0.280251	0.362949	0.361974	0.416255	0.357538	0.403618	0.358186	0.381514	0.318917	0.246951	0.359782	0.301771
CPSR	Cult216	SY995	0.260204	0.191468	0.337733	0.217939	0.213901	0.265894	0.322019	0.347345	0.388695	0.326886	0.36679	0.368826	0.353619	0.273426	0.281861	0.317666	0.266373	0.228466
Class	Code	Cultivar	5604HR CL	AAC Bailey	AAC Brandon	AAC Connery	AAC Elie	AAC Viewfield	AC Barrie	AC Cadillac	AC Elsa	AC Intrepid	AC Splendor	Benito	BW1039	BW278	BW493	SY Slate	SY Chert	AAC Redberry	BW970 Pro	CDC Landmark	Zealand	BYT14-11	BW5020	BYT14-19	Canthatch	Canuck	Carberry	Cardale	CDC Abound	CDC Alsask	CDC Bounty	CDC Bradwell	CDC Go	CDC Imagine	CDC Kernen	CDC Merlin	CDC Plentiful	CDC Stanley	CDC Teal	CDC Thrive	CDC Titanium	CDC Utmost	CDC VR Morris	Coleman	Cypress	Fieldstar	Garnet
CWRS	Cult001	5604HR CL
CWRS	Cult006	AAC Bailey	0.299359
CWRS	Cult007	AAC Brandon	0.241889	0.318697
CWRS	Cult009	AAC Connery	0.229717	0.294221	0.246053
CWRS	Cult011	AAC Elie	0.238916	0.316029	0.0124179	0.247698
CWRS	Cult021	AAC Viewfield	0.273873	0.326319	0.193363	0.27493	0.197459
CWRS	Cult025	AC Barrie	0.244887	0.24772	0.292402	0.263678	0.289965	0.304177
CWRS	Cult027	AC Cadillac	0.260543	0.289501	0.28235	0.261297	0.279248	0.320426	0.11715
CWRS	Cult033	AC Elsa	0.306146	0.335119	0.348308	0.298411	0.344433	0.372375	0.237246	0.198135
CWRS	Cult035	AC Intrepid	0.29828	0.26777	0.306701	0.266388	0.304115	0.350906	0.233763	0.232127	0.228467
CWRS	Cult045	AC Splendor	0.25798	0.258111	0.281084	0.237592	0.278234	0.335481	0.18005	0.183133	0.215591	0.198659
CWRS	Cult054	Benito	0.230665	0.222328	0.257185	0.183823	0.25402	0.30582	0.187622	0.186476	0.256533	0.1624	0.148713
CWRS	Cult060	BW1039	0.237238	0.316528	0.260932	0.284077	0.260374	0.273322	0.250339	0.264297	0.340733	0.323461	0.261557	0.278448
CWRS	Cult061	BW278	0.257844	0.329245	0.288636	0.312837	0.288958	0.277276	0.328852	0.3427	0.37042	0.369418	0.342423	0.30219	0.293963
CWRS	Cult062	BW493	0.307798	0.3134	0.325817	0.305739	0.328947	0.330918	0.207891	0.220938	0.30688	0.278539	0.25549	0.223823	0.246849	0.353878
CWRS	Cult063	SY Slate	0.235598	0.295371	0.274699	0.237326	0.272011	0.279732	0.266355	0.28333	0.302052	0.298065	0.269151	0.264739	0.257553	0.297056	0.320911
CWRS	Cult064	SY Chert	0.247746	0.28319	0.239857	0.23546	0.237447	0.252609	0.248784	0.262851	0.309921	0.281147	0.219304	0.24657	0.248316	0.305337	0.276871	0.249916
CWRS	Cult066	AAC Redberry	0.258279	0.337752	0.193118	0.256921	0.196473	0.12427	0.333235	0.324958	0.359684	0.337728	0.309824	0.297721	0.271003	0.284533	0.331745	0.258441	0.247577
CWRS	Cult068	BW970 Pro	0.273291	0.306183	0.298399	0.298163	0.296028	0.280347	0.313873	0.339903	0.368124	0.330272	0.314407	0.275065	0.329949	0.317302	0.312364	0.29975	0.260378	0.272966
CWRS	Cult069	CDC Landmark	0.222333	0.293027	0.224514	0.234218	0.220453	0.256915	0.290263	0.305587	0.347015	0.321361	0.27807	0.251625	0.274621	0.281593	0.307047	0.274413	0.211438	0.263847	0.231211
CWRS	Cult070	Zealand	0.28673	0.29463	0.317863	0.2743	0.317081	0.340276	0.214	0.207668	0.259245	0.174064	0.212858	0.209365	0.298692	0.354552	0.277518	0.289535	0.289108	0.340314	0.329529	0.322753
CWRS	Cult071	BYT14-11	0.276423	0.299192	0.244385	0.232964	0.247896	0.237105	0.205748	0.193747	0.309432	0.255904	0.239986	0.195283	0.24399	0.320909	0.229268	0.265249	0.228651	0.271823	0.304905	0.243764	0.246991
CWRS	Cult072	BW5020	0.271548	0.312545	0.230741	0.246123	0.231896	0.20235	0.246666	0.274174	0.366967	0.323634	0.304583	0.256044	0.256131	0.289699	0.273178	0.268122	0.267502	0.252961	0.31558	0.246464	0.299186	0.179835
CWRS	Cult073	BYT14-19	0.240979	0.311891	0.265863	0.240621	0.267155	0.255215	0.180802	0.17736	0.297203	0.285774	0.245619	0.212656	0.242467	0.307162	0.24362	0.277716	0.27435	0.28429	0.315055	0.289796	0.25579	0.195687	0.148301
CWRS	Cult074	Canthatch	0.223654	0.234951	0.266358	0.21002	0.266713	0.314249	0.226299	0.226735	0.246638	0.230286	0.176497	0.103031	0.253837	0.320535	0.264558	0.233379	0.25405	0.283469	0.280093	0.25902	0.239926	0.244642	0.271863	0.236198
CWRS	Cult075	Canuck	0.36127	0.321395	0.364989	0.356159	0.363888	0.386543	0.332847	0.32234	0.357533	0.33343	0.340986	0.292497	0.37036	0.374517	0.324356	0.357303	0.355095	0.369865	0.347936	0.34508	0.326642	0.317181	0.310776	0.335775	0.247934
CWRS	Cult076	Carberry	0.231093	0.32195	0.167528	0.201909	0.165319	0.176995	0.299134	0.296064	0.354939	0.335308	0.302641	0.277829	0.216337	0.268107	0.320476	0.242357	0.202972	0.193789	0.308239	0.188302	0.336633	0.181845	0.163048	0.230015	0.29173	0.381217
CWRS	Cult077	Cardale	0.242211	0.317411	0.229099	0.260266	0.230188	0.247947	0.336428	0.334453	0.371471	0.328466	0.296614	0.271897	0.28727	0.3046	0.359102	0.287928	0.254047	0.244525	0.226726	0.199833	0.331581	0.283055	0.279301	0.303037	0.276436	0.385846	0.210812
CWRS	Cult078	CDC Abound	0.210512	0.308737	0.198117	0.233132	0.196338	0.175414	0.287987	0.303352	0.362106	0.333219	0.311391	0.27647	0.191838	0.225768	0.330585	0.240852	0.247202	0.223368	0.304498	0.215423	0.327749	0.213879	0.187758	0.241425	0.294061	0.381398	0.119828	0.226852
CWRS	Cult079	CDC Alsask	0.24464	0.277358	0.283782	0.219488	0.281621	0.336253	0.198391	0.181851	0.131334	0.176258	0.173512	0.147676	0.294699	0.341594	0.264459	0.263895	0.255271	0.320999	0.318874	0.292922	0.227467	0.235192	0.310043	0.243348	0.181602	0.332503	0.294386	0.312222	0.30142
CWRS	Cult081	CDC Bounty	0.236913	0.261391	0.262891	0.223324	0.259517	0.295716	0.126397	0.0724431	0.205902	0.20929	0.165453	0.138782	0.272243	0.319043	0.231012	0.255164	0.241019	0.297511	0.303366	0.276897	0.193838	0.181248	0.249216	0.175115	0.185073	0.301091	0.277807	0.305881	0.277459	0.168988
CWRS	Cult082	CDC Bradwell	0.26211	0.291845	0.30117	0.270435	0.300122	0.310611	0.192704	0.208288	0.241852	0.274999	0.210607	0.227316	0.212228	0.344122	0.234438	0.263623	0.221505	0.29997	0.300695	0.271605	0.274612	0.222634	0.261417	0.236778	0.224332	0.326898	0.286965	0.315947	0.296132	0.231224	0.191746
CWRS	Cult086	CDC Go	0.233493	0.340656	0.224886	0.251607	0.221301	0.222436	0.348755	0.333879	0.35562	0.334365	0.329946	0.305819	0.241766	0.295162	0.358657	0.238252	0.269516	0.22881	0.333879	0.267795	0.333805	0.273011	0.253391	0.292209	0.29456	0.382962	0.176422	0.250596	0.148674	0.32256	0.313576	0.331677
CWRS	Cult088	CDC Imagine	0.259954	0.235119	0.294714	0.25761	0.291163	0.346564	0.20879	0.215134	0.306604	0.143534	0.219245	0.148691	0.287635	0.351973	0.272809	0.284172	0.27241	0.333475	0.333081	0.310038	0.193394	0.239064	0.292896	0.246424	0.208418	0.341473	0.315876	0.314838	0.31924	0.213962	0.176762	0.272334	0.327023
CWRS	Cult089	CDC Kernen	0.262769	0.247735	0.275268	0.22006	0.272208	0.32155	0.185224	0.149784	0.259502	0.1842	0.189029	0.144533	0.288659	0.335226	0.248936	0.274351	0.254255	0.314613	0.322543	0.294585	0.202182	0.218963	0.271005	0.220399	0.201071	0.324483	0.2882	0.30558	0.288455	0.181902	0.107741	0.245846	0.304433	0.132095
CWRS	Cult091	CDC Merlin	0.295275	0.270273	0.288662	0.266254	0.288351	0.306037	0.294847	0.283506	0.332157	0.260877	0.280094	0.207632	0.300586	0.345682	0.310856	0.27992	0.28836	0.296403	0.321383	0.300211	0.293185	0.26535	0.304452	0.296361	0.240636	0.320735	0.281746	0.304931	0.272286	0.270279	0.260387	0.285518	0.281257	0.271331	0.263705
CWRS	Cult096	CDC Plentiful	0.274197	0.299073	0.315867	0.285947	0.315105	0.342275	0.125234	0.150047	0.127445	0.257998	0.203199	0.242747	0.289785	0.355606	0.239798	0.287275	0.285708	0.329272	0.345676	0.316445	0.249602	0.261796	0.305425	0.234825	0.234412	0.339828	0.326817	0.34767	0.349677	0.18519	0.160142	0.211812	0.369256	0.261239	0.227513	0.310995
CWRS	Cult102	CDC Stanley	0.24586	0.264506	0.286256	0.263664	0.282483	0.304391	0.132085	0.178435	0.296034	0.244111	0.22932	0.174965	0.302398	0.333606	0.271954	0.291316	0.277453	0.3293	0.322495	0.303775	0.242731	0.251	0.167046	0.13897	0.223458	0.308382	0.306707	0.329886	0.292311	0.227804	0.159425	0.242666	0.338508	0.191998	0.18486	0.292504	0.222455
CWRS	Cult103	CDC Teal	0.26093	0.223423	0.283101	0.247561	0.278803	0.338172	0.197972	0.195752	0.289219	0.120916	0.205587	0.130837	0.295968	0.346464	0.259159	0.281421	0.258966	0.319524	0.317552	0.290838	0.199992	0.220669	0.293096	0.23837	0.202723	0.322943	0.308045	0.301913	0.303911	0.193485	0.159759	0.256486	0.328115	0.0409157	0.111996	0.252152	0.252221	0.187314
CWRS	Cult104	CDC Thrive	0.247643	0.245951	0.286967	0.238076	0.283437	0.333657	0.189704	0.167304	0.25344	0.19059	0.189756	0.14128	0.278646	0.330706	0.26887	0.250758	0.260585	0.324957	0.328178	0.297202	0.20254	0.238746	0.285411	0.22645	0.177821	0.327876	0.31236	0.306823	0.305774	0.192812	0.0949594	0.238035	0.316074	0.0881792	0.112259	0.264368	0.214301	0.191118	0.110561
CWRS	Cult105	CDC Titanium	0.258628	0.294855	0.280865	0.275902	0.277676	0.326054	0.200786	0.208028	0.192829	0.258806	0.211261	0.244374	0.291831	0.29612	0.268042	0.27613	0.264632	0.308813	0.315354	0.270665	0.271316	0.278057	0.310108	0.274689	0.258019	0.351033	0.284442	0.324279	0.296936	0.223789	0.199909	0.243293	0.326502	0.270929	0.238959	0.324571	0.140448	0.25136	0.251906	0.234034
CWRS	Cult106	CDC Utmost	0.279273	0.301197	0.306137	0.270218	0.302381	0.359257	0.25951	0.217881	0.132818	0.210535	0.222423	0.207909	0.30431	0.352874	0.28521	0.30286	0.297951	0.338331	0.340949	0.307588	0.263488	0.289634	0.328044	0.27223	0.206865	0.335465	0.311035	0.327443	0.322604	0.156767	0.21947	0.238448	0.315107	0.247256	0.226558	0.297499	0.197724	0.269336	0.22892	0.231388	0.203237
CWRS	Cult107	CDC VR Morris	0.300589	0.299388	0.304997	0.272892	0.301889	0.331556	0.211411	0.149816	0.255129	0.252966	0.218709	0.197247	0.314401	0.349803	0.255074	0.291755	0.282995	0.316857	0.351738	0.313679	0.224049	0.237729	0.2894	0.234263	0.248957	0.350154	0.308716	0.340899	0.311868	0.222321	0.114996	0.2504	0.348161	0.209545	0.153047	0.299849	0.224424	0.235731	0.197092	0.163759	0.257984	0.265628
CWRS	Cult112	Coleman	0.212775	0.275823	0.209613	0.221668	0.208861	0.21742	0.191834	0.175126	0.141892	0.231354	0.186916	0.186242	0.22898	0.264268	0.208576	0.231809	0.199423	0.210602	0.240429	0.191794	0.239191	0.166995	0.22579	0.216596	0.188624	0.277543	0.206236	0.231734	0.222333	0.185944	0.165904	0.192968	0.193928	0.258692	0.216591	0.274777	0.132588	0.242383	0.236099	0.229606	0.154084	0.172692	0.208825
CWRS	Cult117	Cypress	0.385165	0.350954	0.386503	0.395922	0.383899	0.401113	0.381174	0.387669	0.410748	0.37846	0.392845	0.342009	0.399791	0.388162	0.387069	0.38717	0.388669	0.395327	0.39656	0.368866	0.36949	0.366897	0.364489	0.394861	0.34789	0.249943	0.393863	0.391768	0.392056	0.374538	0.363731	0.394472	0.405065	0.363683	0.372711	0.367733	0.401454	0.36066	0.365496	0.363697	0.405062	0.397867	0.395281	0.36087
CWRS	Cult121	Fieldstar	0.223758	0.275351	0.27415	0.259293	0.269637	0.28615	0.267353	0.305468	0.333807	0.297451	0.257461	0.226944	0.285456	0.294918	0.276196	0.273488	0.205223	0.271593	0.157954	0.161808	0.312246	0.271056	0.279751	0.289111	0.252668	0.329852	0.264684	0.184466	0.28401	0.280632	0.272373	0.263454	0.319648	0.285942	0.292252	0.309248	0.289358	0.281559	0.268676	0.281013	0.273947	0.298901	0.322929	0.171331	0.374318
CWRS	Cult124	Garnet	0.402844	0.394501	0.406287	0.415314	0.407289	0.396916	0.397572	0.398737	0.424982	0.400875	0.417118	0.376664	0.403901	0.384224	0.389795	0.419505	0.392297	0.40356	0.379017	0.373206	0.406101	0.375076	0.41578	0.397462	0.399372	0.402049	0.391351	0.38373	0.387034	0.404417	0.392214	0.400908	0.432336	0.393721	0.404914	0.40019	0.412071	0.408282	0.388078	0.411203	0.404726	0.40277	0.409792	0.368087	0.389069	0.381731
CWRS	Cult127	Glenn	0.270984	0.338775	0.194686	0.269176	0.19964	0.11244	0.332226	0.332813	0.363324	0.362262	0.328911	0.321597	0.272332	0.296193	0.340565	0.270314	0.247951	0.0888687	0.296522	0.255492	0.369721	0.2855	0.255391	0.285477	0.322483	0.39712	0.190956	0.255625	0.229892	0.337458	0.310427	0.312518	0.228595	0.351091	0.32716	0.306828	0.329559	0.329521	0.34763	0.335389	0.311557	0.340546	0.333863	0.226895	0.410236	0.268036	0.406928
CWRS	Cult128	Go Early	0.250947	0.290371	0.263516	0.252231	0.25892	0.308352	0.276013	0.288738	0.28056	0.166402	0.245131	0.228987	0.281304	0.315957	0.325865	0.23509	0.267901	0.278004	0.31667	0.281322	0.237188	0.285437	0.298837	0.301813	0.233235	0.35661	0.259704	0.289182	0.253459	0.249769	0.262555	0.291909	0.176738	0.237137	0.254455	0.278051	0.289459	0.275792	0.229421	0.254309	0.257763	0.251826	0.30837	0.203514	0.398198	0.280064	0.41489
CWRS	Cult129	Goodeve	0.235944	0.237426	0.24391	0.227556	0.239333	0.279706	0.182855	0.177062	0.120793	0.162017	0.168042	0.17072	0.239015	0.286865	0.254282	0.214474	0.216593	0.272303	0.284573	0.253774	0.212202	0.227171	0.269574	0.227504	0.187979	0.3336	0.238627	0.26738	0.229862	0.137817	0.148937	0.198195	0.283716	0.199351	0.174973	0.227285	0.149252	0.223048	0.176399	0.169961	0.179706	0.15356	0.20061	0.140308	0.381673	0.244457	0.370431
CWRS	Cult135	Grandin	0.21562	0.325008	0.167241	0.223849	0.163886	0.171923	0.320384	0.306402	0.355712	0.345406	0.302056	0.289607	0.201485	0.269862	0.343477	0.207845	0.228838	0.181904	0.311599	0.223215	0.347032	0.221902	0.205945	0.268246	0.281736	0.384141	0.103808	0.20328	0.0659687	0.301946	0.286575	0.298037	0.0983706	0.330217	0.28935	0.255818	0.342234	0.319108	0.318273	0.309863	0.298546	0.315016	0.314092	0.206821	0.397419	0.292095	0.404863
CWRS	Cult137	Helios	0.228706	0.242698	0.281571	0.252366	0.278712	0.293667	0.0449795	0.0872434	0.198515	0.217325	0.177059	0.178702	0.247605	0.318657	0.209397	0.263974	0.246517	0.319399	0.310592	0.283875	0.177549	0.195678	0.247127	0.172214	0.223224	0.318009	0.286361	0.331111	0.280273	0.171188	0.0997378	0.197968	0.328537	0.194449	0.163655	0.28472	0.127106	0.137668	0.18738	0.166827	0.205711	0.232626	0.187086	0.175762	0.384005	0.261415	0.394937
CWRS	Cult145	Infinity	0.292308	0.316706	0.333522	0.306233	0.33141	0.347481	0.209948	0.209859	0.153571	0.243678	0.244881	0.224942	0.305162	0.338726	0.234652	0.331842	0.30114	0.35176	0.331338	0.302092	0.258161	0.265029	0.329284	0.285011	0.269335	0.339986	0.329714	0.367377	0.339113	0.205879	0.209754	0.240225	0.358606	0.279431	0.260621	0.311062	0.185501	0.277281	0.267438	0.260526	0.232131	0.204673	0.266014	0.15853	0.414777	0.281894	0.392523
CWRS	Cult146	Invader	0.234362	0.294274	0.274964	0.250489	0.274721	0.27028	0.314269	0.307979	0.322528	0.289403	0.277273	0.234635	0.280013	0.292461	0.337336	0.210486	0.27409	0.24523	0.245161	0.277438	0.324388	0.292172	0.307183	0.291179	0.203919	0.37024	0.267508	0.268708	0.281905	0.272292	0.27055	0.285923	0.275422	0.294105	0.28524	0.253322	0.304691	0.303669	0.284717	0.284026	0.296684	0.2916	0.314297	0.214439	0.401913	0.264597	0.414566
CWRS	Cult147	Journey	0.245088	0.247929	0.27444	0.235061	0.270805	0.294955	0.260467	0.252489	0.325888	0.245383	0.243186	0.227666	0.251636	0.330027	0.312265	0.244585	0.230842	0.275408	0.333658	0.270514	0.287982	0.231983	0.27534	0.260522	0.250771	0.374568	0.244148	0.274939	0.244793	0.253836	0.21546	0.254563	0.259633	0.174097	0.192462	0.260457	0.283843	0.252253	0.144447	0.195494	0.277482	0.272742	0.2421	0.235044	0.382299	0.267507	0.433625
CWRS	Cult151	Kenyon	0.234722	0.234534	0.255918	0.182893	0.253098	0.303392	0.182198	0.189067	0.280938	0.17583	0.159437	0.044961	0.297318	0.3141	0.240055	0.272875	0.250246	0.300817	0.270719	0.258494	0.222005	0.202453	0.26029	0.219395	0.134582	0.30546	0.285434	0.287084	0.289454	0.166695	0.127559	0.228946	0.323139	0.163509	0.159843	0.208884	0.236771	0.179573	0.148405	0.147479	0.244643	0.229873	0.198445	0.195284	0.352453	0.232934	0.385712
CWRS	Cult152	Lancer	0.310582	0.248853	0.345991	0.319785	0.341292	0.362996	0.303619	0.288567	0.320382	0.312075	0.283134	0.229085	0.362015	0.353307	0.327765	0.358975	0.334299	0.364309	0.350071	0.319333	0.307064	0.317506	0.346525	0.33003	0.273859	0.360633	0.356081	0.331122	0.349491	0.292061	0.263985	0.320724	0.381952	0.298998	0.279733	0.308571	0.325321	0.314039	0.294372	0.288651	0.326491	0.317352	0.303895	0.284049	0.342353	0.303491	0.393254
CWRS	Cult154	Laura	0.334492	0.356966	0.349499	0.325103	0.349242	0.37382	0.308044	0.294934	0.103461	0.223651	0.238662	0.276651	0.349851	0.376862	0.331641	0.332728	0.32834	0.361577	0.379218	0.363397	0.297953	0.338535	0.381934	0.352268	0.257336	0.377545	0.365609	0.364895	0.369493	0.203383	0.285122	0.272076	0.359428	0.337713	0.306177	0.357402	0.207281	0.345677	0.321475	0.307348	0.237552	0.186253	0.308963	0.183526	0.42676	0.353552	0.43417
CWRS	Cult158	Lovitt	0.236067	0.263682	0.273041	0.218979	0.272694	0.314588	0.141652	0.127842	0.236152	0.208431	0.181627	0.11299	0.29346	0.320246	0.206027	0.275801	0.265942	0.315682	0.295354	0.261809	0.21458	0.196663	0.274521	0.212948	0.182155	0.30748	0.293673	0.304621	0.289649	0.155154	0.116051	0.224948	0.334071	0.208633	0.175185	0.229258	0.208253	0.183831	0.18394	0.174455	0.233077	0.229286	0.195412	0.202325	0.363144	0.241296	0.394986
CWRS	Cult159	Manitou	0.226887	0.231201	0.267584	0.209087	0.264363	0.318424	0.213456	0.212903	0.222699	0.207597	0.155694	0.0734223	0.272584	0.324802	0.260241	0.238631	0.253379	0.287641	0.282697	0.259451	0.251149	0.240304	0.284665	0.239422	0.0420654	0.280857	0.283013	0.264617	0.29108	0.159227	0.169737	0.215786	0.297192	0.205489	0.191086	0.221028	0.223822	0.209509	0.185399	0.17739	0.243388	0.191425	0.232284	0.186768	0.366596	0.247051	0.390146
CWRS	Cult160	Marquis	0.299257	0.321427	0.325322	0.316757	0.319901	0.346616	0.299177	0.279384	0.313748	0.268581	0.297689	0.236283	0.353982	0.349017	0.317844	0.326526	0.331553	0.339911	0.333153	0.316128	0.29081	0.307197	0.34334	0.310029	0.250606	0.270479	0.342501	0.335634	0.325892	0.278978	0.275026	0.335781	0.341943	0.278961	0.282829	0.322262	0.320216	0.298583	0.262903	0.288637	0.319144	0.296403	0.311131	0.265419	0.350232	0.297774	0.329286
CWRS	Cult165	Napayo	0.22924	0.236737	0.267338	0.211792	0.265493	0.311392	0.217781	0.217725	0.227802	0.208191	0.167701	0.0892777	0.263603	0.326416	0.255785	0.236436	0.250731	0.284066	0.283843	0.264498	0.246686	0.242544	0.284049	0.240003	0.0432724	0.27	0.285294	0.265483	0.290007	0.161156	0.175318	0.217286	0.300056	0.207695	0.197278	0.228174	0.232245	0.21707	0.189552	0.182418	0.249353	0.191374	0.240426	0.192672	0.355101	0.252195	0.39016
CWRS	Cult172	Parata	0.192854	0.315624	0.209981	0.24263	0.211348	0.228215	0.305121	0.304705	0.34672	0.322852	0.261763	0.256803	0.21025	0.243652	0.312344	0.221045	0.237704	0.219039	0.289138	0.217408	0.30452	0.233917	0.230063	0.249505	0.222112	0.345131	0.202367	0.236855	0.161578	0.297002	0.280097	0.274692	0.142246	0.303683	0.287361	0.287259	0.316211	0.304184	0.299738	0.277557	0.287232	0.307908	0.320076	0.189884	0.369481	0.25956	0.41322
CWRS	Cult176	Peace	0.291549	0.277674	0.279076	0.270478	0.278815	0.317066	0.129988	0.119488	0.239777	0.220781	0.167518	0.145665	0.265955	0.348287	0.209664	0.28439	0.246088	0.324081	0.318233	0.275435	0.194109	0.122559	0.265479	0.210436	0.204184	0.301192	0.301406	0.329147	0.312231	0.197739	0.113299	0.197546	0.34644	0.210496	0.18293	0.269254	0.185016	0.209826	0.19011	0.176011	0.23724	0.245246	0.195684	0.138035	0.36183	0.272337	0.381192
CWRS	Cult179	Prodigy	0.229107	0.294471	0.244369	0.259297	0.244088	0.239169	0.25998	0.259188	0.307599	0.271269	0.243835	0.213336	0.276869	0.262068	0.307535	0.26588	0.252277	0.2	0.275525	0.243926	0.298754	0.268622	0.268506	0.265937	0.221391	0.356635	0.242117	0.247572	0.253204	0.265271	0.22875	0.28229	0.251935	0.270036	0.257997	0.278922	0.271549	0.255204	0.253271	0.255558	0.26069	0.283277	0.285691	0.201706	0.390129	0.246472	0.40389
CWRS	Cult180	AAC Tisdale	0.220259	0.303686	0.22029	0.166534	0.222218	0.22628	0.297778	0.293636	0.327598	0.336893	0.277878	0.246921	0.23101	0.21236	0.320458	0.233094	0.231031	0.206867	0.293424	0.207822	0.323666	0.233677	0.230254	0.243339	0.238085	0.358962	0.160639	0.256481	0.175383	0.280016	0.258153	0.267702	0.226811	0.311219	0.280919	0.307814	0.31113	0.301785	0.302878	0.27909	0.273783	0.308592	0.303635	0.209668	0.377509	0.254373	0.400456
CWRS	Cult181	PT472	0.238544	0.308204	0.317141	0.325181	0.314444	0.308038	0.268052	0.28056	0.267447	0.304413	0.261044	0.285622	0.247696	0.249639	0.296648	0.276529	0.267402	0.303061	0.322627	0.275616	0.302245	0.27233	0.311406	0.287531	0.282164	0.368608	0.296722	0.322724	0.250271	0.28128	0.268474	0.282288	0.303837	0.30758	0.297749	0.337192	0.262089	0.302284	0.310098	0.271278	0.250331	0.298607	0.303499	0.205186	0.367358	0.286328	0.40884
CWRS	Cult182	PT479	0.236285	0.270154	0.228034	0.254711	0.228101	0.271979	0.248959	0.234387	0.320979	0.251828	0.22051	0.178484	0.216191	0.230782	0.295816	0.275641	0.249319	0.274266	0.297791	0.267766	0.257637	0.237743	0.266137	0.222538	0.197634	0.341662	0.230745	0.24983	0.225087	0.234502	0.200251	0.267719	0.274275	0.232078	0.211869	0.25697	0.286549	0.25015	0.220167	0.21101	0.269139	0.259311	0.247112	0.226633	0.371536	0.269954	0.402393
CWRS	Cult183	CDC Hughes	0.234803	0.299676	0.226873	0.248818	0.22578	0.243507	0.304177	0.320298	0.358261	0.336491	0.295219	0.265191	0.278026	0.29613	0.310893	0.279106	0.224396	0.247374	0.22627	0.0352866	0.323277	0.252837	0.251431	0.299344	0.262812	0.339232	0.194503	0.183088	0.228375	0.303112	0.2898	0.278942	0.275809	0.32186	0.307643	0.310816	0.323528	0.315727	0.308513	0.30877	0.282555	0.315856	0.325753	0.202851	0.370503	0.176742	0.36747
CWRS	Cult184	PT595	0.218248	0.31037	0.208784	0.243894	0.209382	0.176779	0.298633	0.309496	0.365857	0.341621	0.317595	0.283475	0.189595	0.221399	0.320045	0.251781	0.234332	0.223303	0.30264	0.218969	0.320548	0.216128	0.190973	0.235235	0.290664	0.369862	0.137282	0.237743	0.0484121	0.307153	0.283185	0.286195	0.170679	0.329069	0.295232	0.288008	0.351769	0.299608	0.312245	0.314594	0.304958	0.333873	0.312966	0.218789	0.387655	0.288939	0.382619
CWRS	Cult185	PT771	0.281782	0.330574	0.284199	0.287476	0.279632	0.300928	0.242668	0.232395	0.302165	0.29595	0.253101	0.274369	0.211403	0.332548	0.275991	0.260074	0.24532	0.278277	0.332786	0.305955	0.269183	0.251697	0.286789	0.262168	0.281024	0.36429	0.26671	0.290088	0.277996	0.277368	0.248914	0.23512	0.271609	0.281887	0.275398	0.306745	0.275361	0.287561	0.280224	0.274755	0.284065	0.300814	0.282818	0.21693	0.395711	0.29391	0.404325
CWRS	Cult186	PT778	0.268976	0.255048	0.297951	0.273861	0.296281	0.347935	0.231282	0.239416	0.283638	0.118198	0.223944	0.16491	0.301396	0.362042	0.256979	0.301743	0.282413	0.333277	0.324625	0.301197	0.204982	0.246407	0.291593	0.256863	0.222737	0.333409	0.323429	0.308271	0.315599	0.208968	0.200969	0.272854	0.343306	0.0988979	0.167438	0.285021	0.252083	0.214377	0.0772182	0.162792	0.259729	0.233197	0.232602	0.237706	0.368423	0.272311	0.391881
CWRS	Cult187	PT780	0.304496	0.2879	0.321916	0.29558	0.320887	0.339958	0.249019	0.224172	0.258565	0.159945	0.186938	0.201222	0.325423	0.357033	0.268313	0.311238	0.275822	0.337344	0.329896	0.331008	0.220948	0.266767	0.33019	0.281057	0.246129	0.353906	0.34614	0.34324	0.346568	0.232927	0.209712	0.275078	0.379396	0.217429	0.206405	0.305213	0.2482	0.266068	0.20118	0.213892	0.272189	0.261935	0.221004	0.245585	0.39377	0.307581	0.392752
CWRS	Cult188	Jake	0.26277	0.297611	0.318739	0.282231	0.321277	0.319987	0.20052	0.240636	0.307353	0.277635	0.271222	0.238387	0.27512	0.326509	0.28651	0.284251	0.293054	0.338153	0.303776	0.327882	0.256651	0.296507	0.223108	0.203294	0.243944	0.31785	0.329777	0.321085	0.311366	0.265778	0.223624	0.275513	0.340228	0.229956	0.242839	0.325722	0.256847	0.109256	0.239335	0.228397	0.280178	0.294361	0.294139	0.263382	0.366637	0.279268	0.405037
CWRS	Cult189	Rednet	0.260141	0.301642	0.282563	0.258242	0.285214	0.268738	0.205823	0.169036	0.301694	0.279528	0.256014	0.208565	0.271555	0.338674	0.256104	0.27227	0.252781	0.289128	0.317035	0.286337	0.269687	0.186682	0.148096	0.160223	0.238568	0.30035	0.240848	0.296898	0.265262	0.256036	0.172119	0.231422	0.296711	0.249432	0.207717	0.275036	0.247899	0.118579	0.242284	0.224167	0.279052	0.280716	0.227836	0.22087	0.354408	0.283298	0.411433
CWRS	Cult190	Ellerslie	0.265387	0.294743	0.291125	0.284723	0.289594	0.327816	0.167293	0.143174	0.280551	0.231875	0.20206	0.170894	0.284072	0.353239	0.238332	0.31102	0.261947	0.338164	0.334654	0.301493	0.223017	0.185825	0.201619	0.166516	0.224787	0.303591	0.31351	0.332093	0.329681	0.222314	0.141196	0.220271	0.357495	0.192795	0.192749	0.281075	0.214478	0.10293	0.18931	0.174557	0.267902	0.266818	0.21464	0.210186	0.361353	0.279262	0.398323
CWRS	Cult191	Tracker	0.285687	0.303281	0.296138	0.296919	0.29684	0.338894	0.160752	0.145543	0.271366	0.253871	0.20013	0.178352	0.283286	0.365654	0.219624	0.311995	0.267361	0.34979	0.35423	0.309768	0.223303	0.181523	0.210641	0.177409	0.225783	0.297477	0.328021	0.345996	0.338038	0.228029	0.152879	0.229227	0.367973	0.214594	0.212488	0.285896	0.198606	0.125254	0.2	0.190861	0.260888	0.272665	0.226857	0.202944	0.354371	0.296554	0.413463
CWRS	Cult193	RL6077	0.247625	0.307462	0.313754	0.304326	0.313455	0.303288	0.291588	0.332904	0.349843	0.320523	0.298892	0.259035	0.281966	0.262958	0.299616	0.276349	0.270422	0.305628	0.232803	0.236537	0.306408	0.312133	0.283712	0.279467	0.274536	0.346917	0.297971	0.255249	0.265564	0.304501	0.311059	0.284755	0.325969	0.313177	0.32843	0.307832	0.322946	0.295315	0.295429	0.303986	0.311223	0.308374	0.327651	0.247489	0.373134	0.162962	0.397722
CWRS	Cult194	Roblin	0.270154	0.282235	0.304997	0.250427	0.301205	0.346883	0.188682	0.1844	0.229617	0.217352	0.127433	0.211333	0.285544	0.364728	0.260821	0.281677	0.240382	0.322825	0.3281	0.298655	0.224267	0.235394	0.306809	0.24868	0.233415	0.344812	0.308969	0.32445	0.330033	0.214678	0.179691	0.226489	0.319939	0.220257	0.203657	0.293289	0.219502	0.248264	0.203771	0.201692	0.217794	0.230348	0.218557	0.194366	0.414488	0.273057	0.437981
CWRS	Cult197	Shaw	0.226537	0.30932	0.26218	0.260379	0.262144	0.286311	0.260527	0.263836	0.301859	0.275772	0.245292	0.251769	0.245659	0.297883	0.286492	0.298419	0.230829	0.281811	0.30003	0.275567	0.277894	0.247315	0.278865	0.255506	0.259011	0.351301	0.26085	0.306542	0.273008	0.26845	0.24503	0.252519	0.275191	0.270394	0.274162	0.294615	0.298834	0.284222	0.259171	0.270144	0.276457	0.273538	0.284496	0.214757	0.400588	0.268414	0.413584
CWRS	Cult198	Sinton	0.256071	0.270761	0.285001	0.24827	0.283476	0.321979	0.271124	0.265737	0.273917	0.234134	0.234314	0.165315	0.282985	0.324987	0.298439	0.233402	0.270484	0.295725	0.305121	0.295128	0.277625	0.286221	0.3138	0.273959	0.116688	0.319436	0.29687	0.306025	0.308407	0.211725	0.230865	0.269873	0.291743	0.242346	0.240728	0.242751	0.27104	0.270774	0.235811	0.230942	0.285986	0.236013	0.27816	0.221921	0.38169	0.285056	0.405531
CWRS	Cult203	Somerset	0.248007	0.260159	0.263108	0.126375	0.263113	0.317232	0.211239	0.21246	0.280226	0.20138	0.190284	0.104381	0.309752	0.319647	0.272122	0.270496	0.264967	0.308464	0.294975	0.277137	0.227422	0.242428	0.290371	0.249884	0.165827	0.308283	0.288449	0.306608	0.287396	0.174968	0.170859	0.270663	0.306499	0.19439	0.177176	0.223135	0.268821	0.21689	0.18301	0.183016	0.278029	0.239478	0.235068	0.223841	0.368127	0.26402	0.405841
CWRS	Cult205	Stettler	0.235968	0.302581	0.213296	0.273354	0.211762	0.169518	0.262321	0.280275	0.344683	0.308447	0.289274	0.256606	0.256284	0.222568	0.326173	0.289037	0.267679	0.193934	0.284112	0.245794	0.312774	0.235783	0.220137	0.252539	0.281457	0.378229	0.18163	0.275881	0.135343	0.295967	0.251055	0.303126	0.2217	0.30056	0.283464	0.306198	0.317031	0.274094	0.283726	0.293931	0.275182	0.321247	0.298312	0.211875	0.395555	0.283009	0.385965
CWRS	Cult208	Superb	0.213959	0.3072	0.203356	0.23781	0.200656	0.171539	0.297932	0.311825	0.368396	0.336815	0.319484	0.28405	0.184793	0.208837	0.33091	0.243418	0.246187	0.221182	0.303682	0.216933	0.332112	0.214844	0.185204	0.243907	0.299392	0.384141	0.111824	0.234162	0.0218512	0.310424	0.285355	0.297745	0.158098	0.327295	0.29705	0.277736	0.353222	0.303341	0.310235	0.316455	0.304788	0.33196	0.314277	0.219864	0.397318	0.290689	0.389596
CWRS	Cult212	SY 433	0.22856	0.264262	0.283299	0.266121	0.28097	0.284867	0.253269	0.285118	0.334079	0.317777	0.261912	0.228097	0.257072	0.209073	0.319384	0.254252	0.266339	0.285874	0.314938	0.247759	0.294973	0.279724	0.273696	0.263617	0.231291	0.364199	0.259197	0.287498	0.211052	0.280553	0.258367	0.27448	0.281416	0.276636	0.290467	0.269325	0.306122	0.27414	0.276109	0.252241	0.284161	0.307511	0.290695	0.263235	0.386107	0.270208	0.400863
CWRS	Cult213	SY479 VB	0.259142	0.318475	0.251454	0.269533	0.251745	0.227601	0.297815	0.29747	0.342309	0.303979	0.264313	0.280661	0.285903	0.315845	0.315499	0.297517	0.237956	0.195846	0.266079	0.247333	0.310496	0.2984	0.291288	0.297738	0.280797	0.374799	0.243035	0.237976	0.271828	0.292439	0.280165	0.271852	0.286065	0.306975	0.288471	0.293221	0.302968	0.305647	0.286361	0.304553	0.267762	0.316279	0.307632	0.250126	0.425358	0.234251	0.411367
CWRS	Cult214	SY637	0.268288	0.319125	0.320762	0.310567	0.318217	0.336966	0.201783	0.229914	0.305301	0.293829	0.246367	0.271766	0.149034	0.350819	0.222222	0.275093	0.26466	0.310039	0.346353	0.326366	0.275836	0.266675	0.295489	0.278763	0.245502	0.325404	0.310451	0.32517	0.313775	0.285033	0.243585	0.191538	0.330447	0.255075	0.268854	0.318244	0.253065	0.250994	0.261427	0.247793	0.293532	0.297559	0.282928	0.235425	0.390174	0.293635	0.404734
CWRS	Cult219	Waskada	0.216787	0.297049	0.231529	0.250562	0.228578	0.199088	0.30137	0.320703	0.371903	0.343754	0.323962	0.285854	0.214661	0.132757	0.342658	0.246939	0.254592	0.229798	0.296186	0.231558	0.338695	0.249904	0.221707	0.260089	0.29637	0.387426	0.15624	0.264219	0.0967664	0.329978	0.292011	0.304328	0.204073	0.325263	0.303799	0.288426	0.353931	0.310575	0.315678	0.307353	0.296015	0.344726	0.32778	0.235209	0.390827	0.288495	0.398704
CWRS	Cult223	WR859 CL	0.234493	0.283805	0.259381	0.236064	0.259088	0.31331	0.172832	0.177304	0.26028	0.253862	0.204803	0.16877	0.26034	0.308869	0.225983	0.296715	0.245936	0.31398	0.30567	0.26225	0.257281	0.244948	0.301714	0.248143	0.228025	0.335196	0.282236	0.299936	0.288572	0.193978	0.181099	0.253207	0.311165	0.238738	0.210459	0.26453	0.203232	0.224386	0.222513	0.226061	0.220856	0.24801	0.241868	0.197003	0.387083	0.250758	0.394042
Class	Cultivar	AC Abbey	AC Cora	AC Crystal	AC Eatonia	AC Foremost	AC Majestic	AC Michael	AC Minto	AC Taber	Alikat	Alvena	AAC Concord	CDC Osler	Columbus	Conquer	Conway	Faller	Harvest	Prosper	Kane	Katepwa	Leader	Lillian	McKenzie	Neepawa	Oslo	Park	Pasqua	Pembina	Unity	CDC Cordon CLPlus	5605HR CL	AAC Redwater	AC Domain	MuchMore
CNHR	AC Abbey																																						Frequency (%)	No. of pairs
CNHR	AC Cora	0.247478																																				0.051-0.100	5.39683	34
CNHR	AC Crystal	0.315346	0.336614																																			0.101-0.200	12.2222	77
CNHR	AC Eatonia	0.244417	0.210174	0.323983																																		0.201-0.310	51.4286	324
CNHR	AC Foremost	0.31412	0.356645	0.0621403	0.329266																																	0.301-0.400	30.7937	194
CNHR	AC Majestic	0.26902	0.1283	0.337567	0.239515	0.351688																																>0.400	0.15873	1
CNHR	AC Michael	0.243236	0.0296734	0.337903	0.208556	0.35846	0.128776																															Total	100	630
CNHR	AC Minto	0.231386	0.0463948	0.332751	0.214398	0.353936	0.119181	0.0416447
CNHR	AC Taber	0.301457	0.319881	0.0297103	0.324582	0.0727684	0.323282	0.324046	0.316783
CNHR	Alikat	0.239525	0.0490238	0.330729	0.223768	0.34849	0.154692	0.05769	0.0630956	0.313632
CNHR	Alvena	0.268843	0.161573	0.292619	0.287421	0.318421	0.213315	0.157687	0.158235	0.284045	0.164715
CNHR	AAC Concord	0.220927	0.243311	0.370268	0.244342	0.369551	0.22734	0.241446	0.245019	0.359734	0.252584	0.285618
CNHR	CDC Osler	0.267248	0.0717917	0.340622	0.243569	0.35997	0.160049	0.0862352	0.106276	0.32483	0.105365	0.178602	0.256811
CNHR	Columbus	0.26718	0.122723	0.343417	0.239618	0.361122	0.0397739	0.122703	0.114062	0.33079	0.148192	0.206652	0.221583	0.151678
CNHR	Conquer	0.303035	0.324055	0.237754	0.328575	0.233349	0.334126	0.329123	0.325256	0.236669	0.323129	0.304516	0.355496	0.322866	0.335901
CNHR	Conway	0.245725	0.0265012	0.335809	0.216978	0.357771	0.122284	0.0227254	0.0399343	0.322194	0.0569869	0.15606	0.240298	0.0891253	0.117788	0.327541
CNHR	Faller	0.325869	0.29337	0.369831	0.339462	0.377513	0.304196	0.294865	0.299793	0.360442	0.313665	0.303868	0.299754	0.281028	0.305412	0.353977	0.297733
CNHR	Harvest	0.300838	0.222954	0.330671	0.258904	0.334133	0.21501	0.215647	0.212533	0.321175	0.240352	0.255853	0.279319	0.237587	0.202891	0.339568	0.219422	0.269621
CNHR	Prosper	0.328441	0.295004	0.369434	0.338315	0.376665	0.305087	0.296459	0.30175	0.358968	0.315187	0.306222	0.299087	0.28178	0.306196	0.352794	0.29931	0.00950382	0.270102
CNHR	Kane	0.302625	0.225131	0.319859	0.287532	0.329957	0.196183	0.228206	0.232485	0.3104	0.247368	0.262756	0.271367	0.226796	0.190858	0.327011	0.227648	0.249006	0.167171	0.249673
CNHR	Katepwa	0.234413	0.0247154	0.325585	0.214496	0.346809	0.128685	0.0283271	0.033543	0.310034	0.038741	0.150721	0.246317	0.0828241	0.122741	0.314917	0.0287955	0.299655	0.22152	0.30088	0.224765
CNHR	Leader	0.228991	0.221539	0.336361	0.0286195	0.336885	0.254084	0.223256	0.227616	0.332622	0.232621	0.294184	0.225689	0.257711	0.252928	0.337216	0.229152	0.352959	0.279253	0.35097	0.310032	0.228887
CNHR	Lillian	0.255649	0.22457	0.362005	0.216504	0.374309	0.218509	0.225213	0.225782	0.35682	0.243249	0.253247	0.188319	0.235799	0.213015	0.341911	0.227213	0.324807	0.276553	0.326432	0.288885	0.226772	0.195599
CNHR	McKenzie	0.285369	0.204495	0.349713	0.274314	0.364438	0.203701	0.204669	0.203932	0.334349	0.229521	0.270055	0.283938	0.209178	0.196122	0.336582	0.207366	0.286186	0.24963	0.287253	0.15237	0.208301	0.288743	0.260494
CNHR	Neepawa	0.24029	0.0226659	0.336631	0.209585	0.355159	0.122657	0.01566	0.0353892	0.318533	0.0508157	0.154402	0.238809	0.0796045	0.115896	0.326313	0.0158954	0.29607	0.214383	0.297836	0.223692	0.0194273	0.222011	0.220587	0.201126
CNHR	Oslo	0.345185	0.388862	0.246854	0.367309	0.249143	0.366194	0.388198	0.384806	0.249361	0.384867	0.334737	0.357863	0.352153	0.366925	0.275647	0.389646	0.383773	0.384143	0.38363	0.389223	0.379016	0.371209	0.359232	0.365492	0.390782
CNHR	Park	0.259457	0.179598	0.370399	0.267738	0.388622	0.222646	0.17278	0.184326	0.356563	0.194524	0.247184	0.271182	0.153796	0.207229	0.35954	0.175735	0.298544	0.28076	0.300593	0.270385	0.181638	0.287766	0.24858	0.260409	0.16926	0.385885
CNHR	Pasqua	0.276151	0.118209	0.345947	0.249911	0.356356	0.162849	0.117184	0.132306	0.331489	0.144602	0.178731	0.255177	0.135385	0.15947	0.336128	0.118005	0.289103	0.244352	0.291208	0.251225	0.123848	0.24757	0.229402	0.233083	0.11051	0.348067	0.188882
CNHR	Pembina	0.309219	0.190914	0.374674	0.2814	0.391869	0.213897	0.192823	0.207483	0.365564	0.210433	0.259772	0.296594	0.188699	0.208753	0.352854	0.186137	0.289106	0.287692	0.286767	0.267816	0.19812	0.294337	0.267658	0.251209	0.187705	0.379492	0.177591	0.186538
CNHR	Unity	0.283652	0.210953	0.338122	0.281662	0.354925	0.198272	0.21151	0.208196	0.324651	0.235144	0.263685	0.284839	0.216673	0.198384	0.31987	0.213817	0.280565	0.247886	0.281683	0.153364	0.211114	0.300822	0.248692	0.0482532	0.207168	0.366872	0.259388	0.242586	0.259879
CNHR	CDC Cordon CLPlus	0.310963	0.257395	0.346616	0.321975	0.360339	0.261373	0.259703	0.267173	0.334367	0.284785	0.27648	0.2888	0.247467	0.258234	0.333902	0.264499	0.226652	0.230987	0.228597	0.202377	0.264932	0.334746	0.288402	0.212026	0.25887	0.360085	0.282788	0.25594	0.281758	0.2054
CNHR	5605HR CL	0.296468	0.197975	0.335481	0.271944	0.352254	0.2121	0.195063	0.203399	0.330186	0.223419	0.263424	0.264627	0.211863	0.194633	0.325162	0.195068	0.274391	0.224981	0.277049	0.237508	0.201753	0.288892	0.265145	0.244181	0.19344	0.376183	0.250237	0.212619	0.24528	0.260233	0.252881
CNHR	AAC Redwater	0.309446	0.222214	0.36296	0.298141	0.368116	0.213576	0.22893	0.230509	0.352174	0.230939	0.248312	0.248914	0.218039	0.203294	0.34273	0.224564	0.280045	0.169547	0.277871	0.164362	0.226691	0.304006	0.288231	0.216478	0.221851	0.368508	0.274805	0.231312	0.276741	0.242612	0.231616	0.251717
CNHR	AC Domain	0.341154	0.249232	0.34028	0.293686	0.344203	0.230631	0.255654	0.257798	0.329799	0.269022	0.297917	0.288691	0.253731	0.223175	0.346027	0.255602	0.245835	0.0820612	0.245837	0.12089	0.257544	0.311764	0.305681	0.26339	0.251391	0.399948	0.295723	0.275867	0.287377	0.255258	0.218187	0.225796	0.14536
CNHR	MuchMore	0.331144	0.273914	0.373563	0.322539	0.378119	0.274293	0.283083	0.285469	0.360071	0.298757	0.304432	0.31255	0.265923	0.273765	0.364622	0.279368	0.2098	0.219783	0.210652	0.230595	0.279377	0.339753	0.318667	0.257609	0.275502	0.407951	0.299221	0.280977	0.309671	0.268285	0.215358	0.274277	0.23664	0.208566
CNHR	Vesper	0.313551	0.196158	0.340323	0.300634	0.34957	0.215483	0.203677	0.209571	0.329305	0.221211	0.212623	0.28602	0.207188	0.198274	0.334151	0.197962	0.271638	0.210901	0.272497	0.202758	0.205596	0.317555	0.283655	0.244835	0.198737	0.370961	0.261833	0.213788	0.269255	0.242453	0.233266	0.243029	0.221617	0.20846	0.239235
[truncated: 41 more columns]
