# Supplementary material for: Genetic diversity and selective sweeps in historical and modern Canadian spring wheat cultivars using the 90K SNP array
Source: Sci Rep. 2021 Dec 10;11:23773. doi: 10.1038/s41598-021-02666-5 (PMC8664822; doi:10.1038/s41598-021-02666-5)
Supplement: Supplementary file 5 — Supplementary Table S4. [file 41598_2021_2666_MOESM5_ESM.xlsx]

## Sheet: FST matrix
Supplementary Table S4. Pairwise FST among spring wheat classes, breeding periods, breeding programs, and predicted groups based on the model-based population structure at K = 2, K = 3, and K = 4.
Four breeding periods	1905-1980	1981-2000	2001-2010	2011-2018
1905-1980
1981-2000	0.03865
2001-2010	0.04418	0.01826
2011-2018	0.045721	0.04511	0.00602
Six breeding periods	1905-1970	1971-1980	1981-1990	1991-2000	2001-2010	2011-2018
1905-1970
1971-1980	-0.03093
1981-1990	0.045536	0.02026
1991-2000	0.03819	0.0027	-0.01359
2001-2010	0.050111	0.02091	0.04144	0.00363
2011-2018	0.04973	0.04024	0.04715	0.03119	0.00602
Six breeding programs	AAFC	Nutrien	Secan	Syngenta	U of A	U of S
AAFC
Nutrien	0.0043
Secan	0.03071	0.01683
Syngenta	0.01388	-0.0056	0.04894
U of A	0.03336	0.04341	0.03937	0.04296
U of S	0.0167	0.01036	0.02598	0.0183	0.00873
Classes	CNHR	CPSR	CPSW	CWES	CWHWS	CWRS	CWSP
CNHR
CPSR	0.15133
CPSW	0.27617	0.15444
CWES	0.29084	0.23461	0.36654
CWHWS	0.13975	0.26507	0.45146	0.44558
CWRS	0.02211	0.17333	0.32414	0.29905	0.1424
CWSP	0.13213	0.06547	0.10742	0.20412	0.20904	0.16119
CWSWS	0.32167	0.28204	0.32696	0.37024	0.42005	0.3375	0.12489
Groups at K=2	G1	G2
G1
G2	0.19548
Groups at K=3	G1	G2	G3	Mixed
G1
G2	0.23789
G3	0.21133	0.24195
Mixed	0.13997	0.11285	0.13073
Groups at K=4	G1	G2	G3	G4	Mixed
G1
G2	0.26973
G3	0.2198	0.26786
G4	0.38898	0.2537	0.4175
Mixed	0.1224	0.10951	0.11322	0.22911
FST interpretation guide:
	0-0.05	Little genetic differentiation
	0.05-0.15	Moderate genetic differentiation
	0.15-0.25	Great genetic differentiation
	> 0.25	Vey great genetic differentiation
