# Supplementary material for: Genetic diversity and selective sweeps in historical and modern Canadian spring wheat cultivars using the 90K SNP array
Source: Sci Rep. 2021 Dec 10;11:23773. doi: 10.1038/s41598-021-02666-5 (PMC8664822; doi:10.1038/s41598-021-02666-5)
Supplement: Supplementary file 6 — Supplementary Table S5. [file 41598_2021_2666_MOESM6_ESM.xlsx]

## Sheet: Diversity indices
Supplementary Table S5. The number of polymorphic (segregating) sites (S), the proportion of polymorphic sites (Ps), Theta (θ), and nucleotide diversity (π) based on 196 spring wheat cultivars genotyped with 28,798 polymorphic SNPs.
Wheat classes	N	S	Ps	Θ	π
All	196	28798	1	0.170859	0.267391
CNHR	36	24232	0.841447	0.202916	0.237626
CPSR	19	23157	0.804118	0.23007	0.245359
CPSW	6	11811	0.410133	0.17962	0.174126
CWES	13	19085	0.66272	0.213559	0.180839
CWHWS	7	11444	0.397389	0.162199	0.157833
CWRS	89	26235	0.911001	0.180032	0.223709
CWSP	12	24138	0.838183	0.277555	0.296885
CWSWS	14	19012	0.660185	0.207597	0.211253
Six breeding periods
1905-1970	12	23306	0.809292	0.267988	0.268277
1971-1980	9	21792	0.756719	0.278425	0.279871
1981-1990	15	22120	0.768109	0.236228	0.268933
1991-2000	33	25595	0.888777	0.218992	0.265911
2001-2010	51	26491	0.91989	0.204456	0.258077
2011-2018	74	27847	0.966977	0.198374	0.259649
Six breeding programs (institutions)
Agriculture and Agri-Food Canada	74	28072	0.97479	0.199977	0.274454
Secan Association	30	23714	0.82346	0.207858	0.247997
University of Saskatchewan	29	24645	0.855789	0.217915	0.245932
University of Alberta	19	22784	0.791166	0.226364	0.225712
Syngenta Canada Inc.	14	21217	0.736753	0.231673	0.24676
Nutrien Ag Solutions Inc.	8	20186	0.700951	0.270339	0.266583
Four breeding periods
Pre-1980	21	25274	0.87763	0.243939	0.268943
1981-2000	48	26180	0.909091	0.204844	0.26526
2001-2010	51	26491	0.91989	0.204456	0.258077
2011-2018	74	27847	0.966977	0.198374	0.259649
Selected years with >5 cultivars
Pre-1970	12	23306	0.809292	0.267988	0.268277
1991	5	17730	0.615668	0.295521	0.295882
1996	5	16990	0.589972	0.283186	0.286048
1999	5	15632	0.542815	0.260551	0.25192
2002	6	16765	0.582158	0.25496	0.245443
2004	8	20288	0.704493	0.271705	0.283792
2006	6	15800	0.548649	0.240284	0.222733
2007	5	16195	0.562365	0.269935	0.241006
2009	8	18884	0.65574	0.252902	0.252384
2010	7	18068	0.627405	0.256084	0.259117
2012	9	20140	0.699354	0.257318	0.263162
2013	12	22727	0.789187	0.261331	0.28543
2014	12	22127	0.768352	0.254432	0.248716
2015	7	18384	0.638378	0.260562	0.250242
2016	19	23649	0.821203	0.234958	0.252143
2018	8	16727	0.580839	0.224015	0.22618
Predicted groups using STRUCTURE K = 2
G1	131	26162	0.908466	0.166734	0.222548
G2	65	28098	0.975693	0.205674	0.279299
Predicted groups using STRUCTURE K = 3
G1	51	21833	0.758143	0.168506	0.201675
G2	65	28098	0.975693	0.205674	0.279299
G3	68	24410	0.847628	0.176982	0.183057
Predicted groups using STRUCTURE K = 4
G1	49	21378	0.742343	0.16649	0.199626
G2	45	25697	0.892319	0.204065	0.249378
G3	66	24319	0.844468	0.177436	0.182515
G4	17	20942	0.727203	0.215103	0.213477
Abbreviations:
N = number of lines (see Supplementary Table S1)
S = Number of segregating site (polymorphic SNPs)
Ps: proportion of polymorphic SNPs (S/28,798, where the latter is the initial number of SNPs used for analysis)
Θ = An estimation of diversity obtained from the observed homozygosity
π = nucleotide diversity (an estimation of θ obtained from the mean number of pairwise differences)
