# Supplementary material for: Genetic diversity and selective sweeps in historical and modern Canadian spring wheat cultivars using the 90K SNP array
Source: Sci Rep. 2021 Dec 10;11:23773. doi: 10.1038/s41598-021-02666-5 (PMC8664822; doi:10.1038/s41598-021-02666-5)
Supplement: Supplementary file 7 — Supplementary Table S6. [file 41598_2021_2666_MOESM7_ESM.xlsx]

## Sheet: By cultivars
Supplementary Table S6A Relative kinship coefficients between pairs of 196 cultivars using 28,798 polymorphic SNPs.
Unit	Variety	Western Canada wheat class (as of 1st Aug 2021)	Registration year and/or year of development	Six breeding periods	Six breeding programs	AC Abbey	AC Cora	AC Crystal	AC Eatonia	AC Foremost	AC Majestic	AC Michael	AC Minto	AC Taber	Alikat	Alvena	AAC Concord	CDC Osler	Columbus	Conquer	Conway	Faller	Harvest	Prosper	Kane	Katepwa	Leader	Lillian	McKenzie	Neepawa	Oslo	Park	Pasqua	Pembina	Unity	5700PR	5701PR	5702PR	AAC Crossfield	AAC Entice	AAC Foray	AAC Penhold	AAC Ryley	AAC Tenacious	Biggar	AAC Goodwin	Cutler	Enchant	CDC Cordon CLPlus
1	AC Abbey	CNHR	1998	1991-2000	AAFC
2	AC Cora	CNHR	1994	1991-2000	Secan	0.828858
3	AC Crystal	CNHR	1996	1991-2000	Secan	0.507683	0.407036
4	AC Eatonia	CNHR	1993	1991-2000	Nutrien	0.843341	1.00539	0.466812
5	AC Foremost	CNHR	1995	1991-2000	Secan	0.513484	0.312243	1.70593	0.44181
6	AC Majestic	CNHR	1996	1991-2000	Secan	0.726912	1.39285	0.402525	0.866539	0.335702
7	AC Michael	CNHR	1994	1991-2000	Secan	0.848933	1.85958	0.400935	1.01305	0.303655	1.39059
8	AC Minto	CNHR	1991	1991-2000	Secan	0.905011	1.78045	0.425319	0.985401	0.325061	1.436	1.80292
9	AC Taber	CNHR	1991	1991-2000	Secan	0.573411	0.486224	1.8594	0.463978	1.65564	0.47013	0.466512	0.500885
10	Alikat	CNHR	1999	1991-2000	UoA	0.866494	1.768	0.434888	0.941058	0.350837	1.26795	1.72699	1.70141	0.515793
11	Alvena	CNHR	2006	2001-2010	AAFC	0.727752	1.23539	0.615234	0.639834	0.493131	0.990528	1.25378	1.25118	0.655808	1.22052
12	AAC Concord	CNHR	2016	2011-2018	AAFC	0.954505	0.848578	0.247774	0.843698	0.251168	0.924154	0.857399	0.840492	0.297627	0.804695	0.648367
13	CDC Osler	CNHR	2004	2001-2010	UofS	0.7353	1.66026	0.388072	0.847353	0.296509	1.2426	1.59191	1.49707	0.462801	1.50138	1.1548	0.784691
14	Columbus	CNHR	1980	1971-1980	Secan	0.735619	1.41924	0.374842	0.866053	0.291058	1.81178	1.41933	1.46022	0.434598	1.29871	1.02206	0.951401	1.28221
15	Conquer	CNHR	2010	2001-2010	AAFC	0.565944	0.466472	0.874872	0.445082	0.89572	0.418812	0.442488	0.460789	0.880008	0.470854	0.558932	0.317679	0.472097	0.41041
16	Conway	CNHR	1986	1981-1990	UofS	0.837153	1.87459	0.410846	0.97319	0.306915	1.42131	1.89246	1.81102	0.475276	1.73032	1.26148	0.862836	1.57823	1.44259	0.449971
17	Faller	CNHR	2018	2011-2018	Others	0.457887	0.611679	0.249845	0.39356	0.213488	0.560451	0.604607	0.581285	0.294275	0.51564	0.562003	0.581472	0.670088	0.554694	0.324872	0.591033
18	Harvest	CNHR	2002	2001-2010	Others	0.576341	0.944913	0.435162	0.774787	0.41878	0.982504	0.979493	0.994226	0.4801	0.862579	0.789222	0.678173	0.875663	1.03985	0.393055	0.961624	0.724068
19	Prosper	CNHR	2018	2011-2018	Others	0.445713	0.603949	0.251721	0.398989	0.217505	0.556231	0.597064	0.572023	0.301253	0.508437	0.550861	0.584628	0.666529	0.550986	0.330467	0.583572	1.95502	0.721791
20	Kane	CNHR	2006	2001-2010	AAFC	0.567883	0.934612	0.486327	0.639307	0.43854	1.0716	0.920058	0.899807	0.531089	0.829377	0.756554	0.715806	0.92673	1.0968	0.45248	0.9227	0.821627	1.20889	0.818467
21	Katepwa	CNHR	1981	1981-1990	Secan	0.890685	1.88304	0.45923	0.984937	0.358793	1.39102	1.86595	1.84126	0.53282	1.81667	1.28674	0.834352	1.60805	1.41915	0.509715	1.86373	0.581939	0.951696	0.576141	0.93634
22	Leader	CNHR	1981	1981-1990	Secan	0.916345	0.951608	0.408236	1.86456	0.405755	0.797595	0.943482	0.922847	0.425929	0.899167	0.607827	0.931968	0.780432	0.803064	0.404189	0.915582	0.329686	0.678487	0.339101	0.532833	0.916837
23	Lillian	CNHR	2003	2001-2010	Secan	0.79019	0.937266	0.28688	0.975434	0.228652	0.965946	0.934219	0.93153	0.311416	0.848869	0.801557	1.10882	0.884127	0.991947	0.381967	0.924757	0.462911	0.691262	0.455223	0.632907	0.926841	1.07437
24	McKenzie	CNHR	1997	1991-2000	Nutrien	0.649546	1.03226	0.345049	0.701859	0.275364	1.03602	1.03144	1.03493	0.417754	0.913835	0.722014	0.656318	1.0101	1.07189	0.407188	1.01868	0.645678	0.818675	0.640629	1.27894	1.01425	0.633575	0.76726
25	Neepawa	CNHR	1969	1905-1970	AAFC	0.862871	1.89274	0.406958	1.00818	0.319275	1.41955	1.92589	1.83253	0.492603	1.75952	1.26932	0.86988	1.62329	1.45155	0.455786	1.92478	0.598905	0.985471	0.590545	0.941421	1.90806	0.949374	0.956112	1.04821
26	Oslo	CNHR	1987	1981-1990	Nutrien	0.366476	0.159783	0.831811	0.261779	0.820979	0.267055	0.162924	0.178976	0.819947	0.178689	0.415918	0.306478	0.3335	0.263594	0.695553	0.156071	0.183867	0.182116	0.184541	0.158073	0.206379	0.243324	0.300002	0.270378	0.150698
27	Park	CNHR	1963	1905-1970	AAFC	0.772167	1.15009	0.247155	0.732982	0.16092	0.946367	1.18235	1.12771	0.312634	1.07945	0.830248	0.716681	1.27219	1.01933	0.298546	1.16837	0.587197	0.671354	0.577501	0.720456	1.14043	0.638202	0.823643	0.767663	1.19901	0.173873
28	Pasqua	CNHR	1990	1981-1990	Secan	0.693167	1.4406	0.362872	0.81734	0.313611	1.22935	1.44545	1.37389	0.431289	1.3157	1.15419	0.792422	1.35931	1.24534	0.409337	1.44156	0.631874	0.84365	0.621914	0.811123	1.41391	0.828422	0.914399	0.896979	1.47703	0.352839	1.10615
29	Pembina	CNHR	1959	1905-1970	AAFC	0.536679	1.09654	0.226927	0.668328	0.145554	0.987772	1.0875	1.01812	0.270035	1.00416	0.770676	0.596425	1.10702	1.01211	0.330182	1.11914	0.631862	0.638551	0.642928	0.732611	1.06243	0.607104	0.73336	0.8112	1.11172	0.204124	1.15958	1.11724
30	Unity	CNHR	2007	2001-2010	AAFC	0.657668	1.00171	0.399902	0.667087	0.320383	1.06172	0.99907	1.01475	0.463651	0.887224	0.75216	0.652054	0.974633	1.06118	0.486274	0.988151	0.672279	0.826923	0.66699	1.27423	1.00094	0.576414	0.82311	1.77165	1.01961	0.263849	0.772496	0.852007	0.770172
31	5700PR	CPSR	2001	2001-2010	Nutrien	0.389866	0.339647	1.15463	0.475864	1.28716	0.465025	0.374248	0.292584	1.12041	0.252384	0.47955	0.284951	0.453004	0.431056	0.675792	0.334507	0.34607	0.498973	0.357952	0.519004	0.325081	0.367041	0.319987	0.457039	0.336373	0.72867	0.307287	0.437272	0.349939	0.492896
32	5701PR	CPSR	2002	2001-2010	Nutrien	0.405085	0.597525	0.475804	0.537063	0.429278	0.538127	0.616863	0.549196	0.449328	0.528537	0.645262	0.449759	0.660373	0.528065	0.384447	0.563664	0.631692	0.529219	0.635513	0.619919	0.594971	0.437522	0.44875	0.60609	0.597615	0.365289	0.517597	0.665091	0.483983	0.601833	0.833545
33	5702PR	CPSR	2008	2001-2010	Syngenta	0.360496	0.560321	0.54552	0.352015	0.477844	0.486606	0.571871	0.534648	0.557263	0.534305	0.627351	0.317635	0.67053	0.462877	0.502982	0.533369	0.505867	0.535743	0.498184	0.582582	0.563829	0.297825	0.441809	0.609889	0.573356	0.390299	0.537129	0.544511	0.560524	0.591639	0.588758	0.741228
34	AAC Crossfield	CPSR	2016	2011-2018	AAFC	0.453411	0.599993	0.490379	0.489372	0.447263	0.527174	0.596038	0.609392	0.490457	0.581168	0.712244	0.464644	0.657617	0.565508	0.428681	0.567197	0.691162	0.546207	0.690639	0.630219	0.64384	0.410347	0.477091	0.581814	0.598359	0.398437	0.570036	0.656793	0.495796	0.572498	0.69765	1.64702	0.69924
35	AAC Entice	CPSR	2016	2011-2018	AAFC	0.443052	0.587968	0.474063	0.478762	0.435	0.521107	0.593655	0.594013	0.474098	0.572247	0.698627	0.488029	0.656554	0.555764	0.42226	0.56377	0.729174	0.537703	0.738879	0.620589	0.630429	0.412614	0.466685	0.56788	0.586214	0.413161	0.560945	0.667195	0.51661	0.561862	0.693934	1.62876	0.685348	1.95031
36	AAC Foray	CPSR	2014	2011-2018	AAFC	0.428955	0.71039	0.777229	0.546829	0.760518	0.611952	0.694997	0.66045	0.777334	0.658581	0.631921	0.452846	0.644319	0.582563	0.524724	0.702577	0.480331	0.582906	0.481973	0.632141	0.67787	0.476888	0.452086	0.552387	0.700356	0.268001	0.512701	0.628166	0.530789	0.57954	0.723585	1.2355	0.661553	1.10154	1.09012
37	AAC Penhold	CPSR	2014	2011-2018	AAFC	0.309875	0.326531	0.933857	0.400919	1.11513	0.407656	0.320569	0.302563	0.920155	0.292641	0.481502	0.387687	0.459665	0.401056	0.559625	0.315378	0.513399	0.440397	0.507579	0.458534	0.305831	0.401004	0.399261	0.423986	0.331068	0.546487	0.298826	0.469479	0.339074	0.414597	1.10646	0.688836	0.537955	0.741216	0.74397	0.600556
38	AAC Ryley	CPSR	2013	2011-2018	AAFC	0.486353	0.530524	0.753042	0.463458	0.7716	0.554675	0.493656	0.534067	0.736753	0.549438	0.520973	0.419215	0.639276	0.527986	0.498982	0.516485	0.559187	0.485637	0.553276	0.507337	0.536934	0.435901	0.423314	0.495693	0.498988	0.433089	0.545459	0.537349	0.491622	0.480008	0.638359	0.591848	0.582924	0.682643	0.699577	0.817996	0.728028
39	AAC Tenacious	CPSR	2014	2011-2018	AAFC	0.502574	0.683369	0.730368	0.483418	0.757106	0.701686	0.651668	0.598095	0.721978	0.568633	0.549866	0.417939	0.640521	0.704465	0.593378	0.66327	0.473697	0.614505	0.464727	0.699001	0.644293	0.427758	0.404962	0.540586	0.668091	0.320572	0.426134	0.567614	0.51687	0.618034	0.608924	0.413117	0.365058	0.373778	0.375507	0.558628	0.584985	0.428527
40	Biggar	CPSR	1989	1981-1990	Secan	0.473641	0.278942	1.75668	0.42793	1.8658	0.264295	0.263423	0.280675	1.73477	0.312849	0.468307	0.207776	0.257584	0.217866	0.915022	0.260948	0.184118	0.386839	0.189871	0.391707	0.312235	0.394811	0.210194	0.255639	0.269227	0.867393	0.13145	0.241851	0.105584	0.295724	1.21483	0.443457	0.483233	0.47455	0.458052	0.78455	1.0502	0.772196	0.761832
41	AAC Goodwin	CPSR	2017	2011-2018	AAFC	0.560934	1.04608	0.367703	0.62276	0.351981	0.845116	1.01021	0.971053	0.417892	0.930322	1.01701	0.615526	1.07454	0.926499	0.389162	1.03149	0.766156	0.91439	0.776266	0.859516	1.00024	0.561371	0.599135	0.660743	1.03088	0.284782	0.789799	1.00264	0.682775	0.679606	0.418443	0.622314	0.520353	0.695141	0.712393	0.55894	0.453667	0.494519	0.524667	0.305459
42	Cutler	CPSR	1991	1991-2000	UoA	0.16791	0.180023	0.707448	0.343432	0.66406	0.212856	0.171849	0.182635	0.675605	0.204119	0.295763	0.0906838	0.255096	0.157328	0.504489	0.163835	0.0784503	0.186825	0.0782971	0.183567	0.207467	0.304172	0.188322	0.205902	0.164943	0.775324	0.14381	0.269201	0.0890515	0.262606	0.608274	0.45891	0.437424	0.447451	0.441325	0.426451	0.526813	0.413719	0.219457	0.725974	0.142131
43	Enchant	CPSR	2012	2011-2018	AAFC	0.510402	0.565267	0.909973	0.448939	0.938415	0.561899	0.522459	0.563471	0.876632	0.571419	0.559106	0.385822	0.491262	0.538976	0.658107	0.537099	0.435945	0.466513	0.433711	0.523922	0.573406	0.375316	0.382285	0.353055	0.540405	0.335433	0.43873	0.48121	0.399526	0.459001	0.685169	0.498775	0.489139	0.533701	0.532229	1.0005	0.586524	0.964072	0.65988	0.912893	0.438826	0.408595
44	CDC Cordon CLPlus	CNHR	2018	2011-2018	UofS	0.528425	0.781925	0.359704	0.476314	0.294762	0.763099	0.771003	0.735654	0.41767	0.652308	0.691608	0.633306	0.82891	0.777958	0.419869	0.748308	0.927412	0.906895	0.918207	1.04229	0.74626	0.415875	0.635191	0.996628	0.774945	0.295963	0.661759	0.788813	0.666633	1.02798	0.494921	0.574767	0.455619	0.704594	0.732255	0.553471	0.485127	0.582844	0.45946	0.289508	0.805821	0.120731	0.355922
45	SY Rowyn	CPSR	2016	2011-2018	Syngenta	0.457061	0.751021	0.53682	0.523418	0.47062	0.715274	0.713318	0.663533	0.564948	0.647833	0.673128	0.558459	0.802775	0.696219	0.499768	0.712333	0.858392	0.670681	0.859679	0.79822	0.718789	0.463455	0.594494	0.683352	0.722933	0.383485	0.692612	0.75327	0.71789	0.725803	0.616156	0.824396	0.734797	0.788324	0.835074	0.736818	0.667317	0.648358	0.63156	0.468745	0.704206	0.401388	0.597453	0.765846
46	AAC Castle	CPSR	2018	2011-2018	AAFC	0.442541	0.560887	0.593537	0.535284	0.625661	0.417094	0.541742	0.515079	0.611454	0.504164	0.563441	0.432689	0.510715	0.398592	0.894231	0.525095	0.52318	0.464132	0.532747	0.530479	0.534781	0.519815	0.339207	0.566934	0.543794	0.406753	0.335089	0.500255	0.486905	0.562088	0.770408	1.11155	0.765452	0.994506	1.0109	0.980597	0.735464	0.617246	0.514593	0.66018	0.470288	0.385727	0.595669	0.446699
47	HY320	CPSR	1985	1981-1990	AAFC	0.458851	0.288825	1.72653	0.419479	1.84223	0.271678	0.274122	0.285523	1.71223	0.324906	0.462258	0.247187	0.275737	0.224064	0.904718	0.276702	0.211499	0.376746	0.227888	0.386546	0.314112	0.404822	0.204823	0.254116	0.278798	0.900496	0.137097	0.266843	0.160413	0.292479	1.19484	0.432037	0.474195	0.472623	0.490712	0.781773	1.06119	0.809174	0.767551	1.95141	0.328791	0.713132	0.920877	0.316565
48	CDC Terrain	CPSR	2016	2011-2018	UofS	0.428793	0.516614	0.525631	0.482219	0.521406	0.502556	0.507162	0.456973	0.494393	0.475699	0.649538	0.459598	0.591772	0.479887	0.542528	0.500113	0.513725	0.423136	0.518828	0.492382	0.49483	0.457601	0.511446	0.549498	0.503509	0.708357	0.463346	0.680977	0.551153	0.524311	0.620806	1.0495	0.691916	0.947671	0.959118	0.769525	0.586423	0.596719	0.380578	0.528885	0.556551	0.474764	0.514172	0.527431
49	SY985	CPSR	2011	2011-2018	Syngenta	0.370132	0.510634	0.676145	0.427495	0.564898	0.478498	0.511412	0.512602	0.675081	0.486767	0.671964	0.330738	0.58387	0.454283	0.557352	0.483132	0.455117	0.431496	0.44667	0.559373	0.520118	0.383998	0.460127	0.623827	0.502275	0.590846	0.523125	0.574678	0.536335	0.620791	0.855653	1.19903	0.99087	1.10468	1.09243	0.920159	0.604346	0.602984	0.398117	0.622353	0.436205	0.619259	0.527797	0.454312
50	SY995	CPSR	2014	2011-2018	Syngenta	0.465299	0.594355	0.82371	0.506756	0.716503	0.611764	0.571895	0.526901	0.821986	0.506379	0.631745	0.491049	0.7131	0.626557	0.652043	0.556197	0.526474	0.582366	0.54373	0.709557	0.563741	0.44915	0.512379	0.662065	0.578809	0.614923	0.530196	0.655751	0.548377	0.638619	0.989728	1.25545	0.691626	1.15531	1.17391	0.971108	0.757863	0.657984	0.503692	0.734185	0.583871	0.575154	0.631941	0.669876
51	AC Karma	CPSW	1994	1991-2000	Secan	0.6052	0.417893	1.26385	0.444869	1.31591	0.494803	0.400323	0.417339	1.29626	0.445525	0.518152	0.32941	0.376966	0.451755	0.777612	0.387484	0.32557	0.452223	0.335105	0.553026	0.446908	0.422216	0.333129	0.346531	0.399479	0.624348	0.326824	0.383427	0.354892	0.360304	0.900563	0.466172	0.536777	0.49547	0.485475	0.710802	0.850958	0.855881	0.717918	1.31624	0.390592	0.408571	0.902872	0.43152
52	AC Vista	CPSW	1999	1991-2000	AAFC	0.493872	0.53256	0.975495	0.446741	1.01249	0.574005	0.493698	0.570649	0.961438	0.562639	0.52433	0.398299	0.517207	0.549533	0.609603	0.51613	0.342663	0.540193	0.331611	0.522402	0.549906	0.368835	0.369076	0.456734	0.509544	0.462997	0.457097	0.419646	0.426533	0.485729	0.709943	0.465894	0.600954	0.497766	0.486275	0.990247	0.686271	1.21916	0.589652	1.03177	0.491064	0.426444	1.35332	0.358101
53	AC2000	CPSW	2000	1991-2000	AAFC	0.450464	0.247265	1.06552	0.271362	1.03382	0.40887	0.244322	0.281145	1.10412	0.268075	0.444205	0.272884	0.359596	0.37308	0.602781	0.26006	0.296882	0.275224	0.298312	0.393229	0.288695	0.234991	0.322937	0.321381	0.260948	0.62703	0.455541	0.40621	0.448712	0.254081	0.828067	0.413819	0.452094	0.472065	0.475765	0.541117	0.797999	0.747225	0.578663	1.06139	0.240127	0.389804	0.714096	0.388393
54	Genesis	CPSW	1990	1981-1990	Secan	0.521011	0.428455	1.0981	0.594669	1.15304	0.398516	0.415843	0.428694	1.08634	0.491154	0.49777	0.336144	0.374567	0.375922	0.557255	0.409583	0.262801	0.403427	0.260874	0.414535	0.452648	0.549026	0.352394	0.322338	0.413363	0.544285	0.313871	0.400394	0.300489	0.335007	0.793953	0.507747	0.448933	0.53592	0.533098	0.761226	0.801309	0.761252	0.686567	1.15757	0.357881	0.545682	0.793235	0.278233
55	Snowhite475	CPSW	2006	2001-2010	AAFC	0.652348	0.513155	1.11443	0.439655	1.11742	0.595108	0.471402	0.539703	1.15811	0.552913	0.588664	0.455397	0.512108	0.558044	0.654586	0.50857	0.378406	0.486344	0.37678	0.529567	0.527808	0.416005	0.392035	0.388003	0.488571	0.605175	0.427602	0.498934	0.464527	0.421382	0.716735	0.412561	0.510885	0.463275	0.474906	0.809516	0.684167	0.991804	0.603293	1.1018	0.506486	0.430859	1.03859	0.434033
56	Snowhite476	CPSW	2006	2001-2010	AAFC	0.546402	0.513343	1.18326	0.577931	1.36688	0.598747	0.486492	0.53166	1.18273	0.502483	0.563036	0.452411	0.505354	0.570886	0.756105	0.487942	0.302887	0.517866	0.308271	0.503176	0.541864	0.575629	0.420124	0.378789	0.498598	0.702956	0.420696	0.515363	0.410053	0.357785	0.961926	0.550334	0.594153	0.620963	0.63024	0.827283	0.920511	1.00052	0.685478	1.35058	0.453821	0.526422	0.978933	0.348871
57	AC Corinne	CWES	1999	1991-2000	AAFC	0.321472	0.436042	0.524498	0.381829	0.464318	0.457162	0.444653	0.392961	0.54368	0.377434	0.600612	0.334536	0.545109	0.464906	0.397774	0.422912	0.54804	0.478343	0.540749	0.598356	0.409448	0.356394	0.464614	0.483723	0.439708	0.473099	0.385238	0.567027	0.607526	0.505135	0.535496	0.504955	0.928191	0.506438	0.511303	0.406946	0.625423	0.496148	0.47034	0.468796	0.503531	0.433812	0.449498	0.477364
58	Amazon	CWES	1999	1991-2000	Others	0.442725	0.344183	0.47189	0.313842	0.42268	0.347502	0.346828	0.360843	0.493843	0.352723	0.567407	0.410606	0.447209	0.357395	0.384044	0.338683	0.478092	0.357516	0.482392	0.480085	0.378921	0.395698	0.463093	0.366427	0.347679	0.462937	0.316732	0.473711	0.574311	0.37795	0.43749	0.439432	0.71099	0.504408	0.51869	0.332668	0.535223	0.492339	0.395496	0.431489	0.42556	0.314888	0.474238	0.376877
59	Bluesky	CWES	1987	1981-1990	Secan	0.471922	0.303626	0.614071	0.488421	0.598328	0.31424	0.309482	0.34128	0.616766	0.331079	0.517101	0.267189	0.394589	0.334052	0.43003	0.309365	0.368689	0.367897	0.367812	0.399189	0.337966	0.453133	0.375959	0.355814	0.30336	0.604078	0.301846	0.411335	0.416198	0.373566	0.683147	0.438463	0.621674	0.496933	0.489928	0.325356	0.5341	0.441353	0.387313	0.594229	0.396736	0.554406	0.364008	0.412879
60	Burnside	CWES	2004	2001-2010	AAFC	0.373794	0.420893	0.546502	0.369326	0.460015	0.446119	0.451771	0.466186	0.54524	0.428481	0.693038	0.327469	0.497891	0.457323	0.438162	0.42238	0.468323	0.468734	0.456304	0.564154	0.475807	0.320361	0.510929	0.476441	0.433437	0.464771	0.361618	0.518029	0.545228	0.506279	0.529101	0.490775	0.874482	0.505939	0.490767	0.331348	0.551953	0.46984	0.40722	0.466819	0.419264	0.421263	0.456732	0.43527
61	CDC Rama	CWES	2002	2001-2010	UofS	0.336196	0.434925	0.438897	0.365398	0.402125	0.463025	0.48337	0.48995	0.456437	0.442525	0.561382	0.326333	0.508809	0.450478	0.289235	0.456998	0.468979	0.453837	0.458652	0.477806	0.503752	0.328055	0.461832	0.414118	0.475579	0.365224	0.494335	0.546058	0.505393	0.408525	0.424959	0.458645	0.576096	0.486159	0.480139	0.319476	0.470156	0.461238	0.343556	0.39539	0.411074	0.440555	0.408558	0.36905
62	CDC Walrus	CWES	2004	2001-2010	UofS	0.395042	0.560306	0.524505	0.562315	0.422619	0.543995	0.555831	0.550317	0.536512	0.525782	0.642842	0.414434	0.570244	0.546936	0.354324	0.553957	0.468926	0.575662	0.452629	0.593038	0.539602	0.536067	0.494861	0.486508	0.563762	0.349081	0.390722	0.50125	0.501371	0.507512	0.404337	0.39295	0.802181	0.437567	0.424912	0.42415	0.494319	0.436974	0.471452	0.42108	0.491554	0.389416	0.418325	0.418984
63	CDN Bison	CWES	2009	2001-2010	AAFC	0.345186	0.31039	0.66927	0.356061	0.575166	0.342814	0.343844	0.343332	0.650469	0.31888	0.603788	0.282881	0.437301	0.31728	0.530075	0.303506	0.506201	0.413437	0.497037	0.55748	0.373039	0.291257	0.37797	0.456673	0.310709	0.58847	0.310416	0.420184	0.424028	0.472597	0.69526	0.585819	0.956734	0.557435	0.546653	0.42848	0.525173	0.477937	0.332972	0.571912	0.41852	0.468255	0.452933	0.490907
64	Glencross	CWES	2008	2001-2010	AAFC	0.416927	0.483904	0.56989	0.437384	0.488281	0.433399	0.51225	0.516067	0.563186	0.485491	0.648656	0.289935	0.563734	0.446984	0.594623	0.479401	0.385462	0.484927	0.37677	0.549163	0.543232	0.380365	0.426398	0.488696	0.491262	0.41417	0.368073	0.507559	0.556791	0.53932	0.538971	0.462508	0.798555	0.460494	0.448984	0.41897	0.473351	0.483003	0.494255	0.477877	0.430722	0.37273	0.500815	0.439496
65	Glenlea	CWES	1972	1971-1980	Others	0.354372	0.398984	0.544667	0.35314	0.490657	0.410274	0.405888	0.425784	0.568676	0.40699	0.630256	0.274343	0.502582	0.421837	0.415349	0.396231	0.476845	0.427246	0.465881	0.557463	0.447069	0.317943	0.436932	0.434753	0.417111	0.475223	0.365964	0.504061	0.567787	0.457954	0.499964	0.480785	0.903271	0.530718	0.516353	0.36894	0.567663	0.496788	0.418104	0.486495	0.442293	0.464394	0.470237	0.405366
66	Laser	CWES	1999	1991-2000	UoA	0.356648	0.433687	0.757391	0.303858	0.696555	0.416461	0.430355	0.45478	0.799202	0.454124	0.555937	0.280194	0.498188	0.397213	0.420417	0.418458	0.4234	0.371384	0.408213	0.479573	0.482941	0.272077	0.396035	0.352189	0.427624	0.598897	0.405332	0.537594	0.444678	0.352689	0.633636	0.489132	0.791639	0.565949	0.561002	0.419252	0.589877	0.482371	0.356797	0.708024	0.431196	0.513587	0.453233	0.477955
67	Norquay	CWES	1974	1971-1980	Others	0.298494	0.310795	0.428746	0.107541	0.380147	0.239277	0.30944	0.247757	0.441359	0.278202	0.441237	0.248287	0.437755	0.205231	0.326877	0.3255	0.509244	0.417171	0.514561	0.388614	0.286796	0.0893361	0.251946	0.422214	0.305412	0.412707	0.361175	0.387403	0.371337	0.416182	0.421575	0.352812	0.583387	0.349089	0.366741	0.345199	0.439093	0.44132	0.330717	0.393468	0.464756	0.703067	0.258903	0.348696
68	Pitic 62	CWES	1969	1905-1970	Others	0.417324	0.386114	0.768817	0.407185	0.802722	0.46292	0.345077	0.395804	0.766283	0.428636	0.447125	0.371417	0.369337	0.44343	0.522395	0.367994	0.299573	0.450959	0.302248	0.440548	0.398726	0.389411	0.35085	0.308084	0.3559	0.552941	0.36841	0.414663	0.351276	0.342437	0.558574	0.337672	0.463481	0.434534	0.450714	0.711745	0.535737	0.758538	0.514807	0.80811	0.375794	0.422504	0.857834	0.26357
69	Wildcat	CWES	1987	1981-1990	Secan	0.369001	0.459496	0.774102	0.340506	0.70615	0.413937	0.470877	0.464155	0.810295	0.459477	0.526722	0.280371	0.49078	0.394338	0.408082	0.443329	0.416239	0.406849	0.403624	0.475283	0.487238	0.299781	0.388125	0.355025	0.455656	0.590081	0.40751	0.528275	0.436627	0.358308	0.64341	0.491023	0.787038	0.537719	0.538523	0.440649	0.572318	0.470024	0.376945	0.71701	0.412913	0.520858	0.458652	0.467931
70	AAC Iceberg	CWHWS	2013	2011-2018	AAFC	0.486974	0.795918	0.332162	0.575938	0.301448	0.871721	0.736889	0.729252	0.375996	0.684657	0.623692	0.687885	0.749582	0.883203	0.426026	0.755224	0.926795	1.03318	0.918669	1.05477	0.738567	0.510255	0.471439	0.714464	0.759314	0.163074	0.63094	0.699292	0.620635	0.660818	0.340586	0.56683	0.448828	0.687793	0.686978	0.508983	0.495492	0.584817	0.494661	0.28565	0.976352	0.170368	0.433235	0.993723
71	AAC Whitefox	CWHWS	2013	2011-2018	AAFC	0.463751	0.868729	0.388143	0.627076	0.333344	1.03965	0.832101	0.851994	0.431178	0.752057	0.57748	0.577814	0.917003	1.04805	0.440402	0.854533	0.75341	0.987569	0.753277	1.08233	0.832229	0.563678	0.657283	1.07872	0.856985	0.288616	0.739491	0.845579	0.808251	0.980613	0.501285	0.597697	0.557623	0.635329	0.646384	0.619994	0.515718	0.614173	0.532079	0.312223	0.699018	0.3004	0.42391	0.885514
72	CDC Whitewood	CWHWS	2013	2011-2018	UofS	0.459797	0.785175	0.378938	0.545653	0.32965	0.880368	0.748666	0.760199	0.424528	0.691044	0.690187	0.770969	0.749988	0.937362	0.449489	0.771953	0.845702	1.08419	0.843997	1.01685	0.739724	0.536793	0.609458	0.737164	0.769395	0.245201	0.617616	0.732309	0.666561	0.708226	0.312294	0.537184	0.547478	0.640735	0.649318	0.59845	0.438542	0.625988	0.459251	0.317191	0.859772	0.238088	0.464249	0.882751
73	Kanata	CWHWS	2006	2001-2010	AAFC	0.544106	0.926007	0.451698	0.684603	0.361556	1.22054	0.9332	0.929583	0.49326	0.818765	0.736582	0.719991	0.876986	1.27687	0.409245	0.907739	0.690796	1.21272	0.697068	1.21101	0.888287	0.608288	0.754508	0.920659	0.91236	0.336095	0.724256	0.826585	0.877093	0.958143	0.493357	0.515892	0.493853	0.544248	0.545541	0.558332	0.387897	0.510114	0.637071	0.347915	0.748379	0.240914	0.427836	0.896384
74	Snowbird	CWHWS	2004	2001-2010	AAFC	0.469318	0.96489	0.40372	0.714298	0.374202	1.20554	0.937967	0.959183	0.462854	0.874873	0.671387	0.692302	0.928933	1.22732	0.386796	0.945923	0.748639	1.33208	0.740864	1.2082	0.935444	0.634979	0.761335	0.846789	0.965418	0.190059	0.768827	0.815977	0.793255	0.870888	0.4129	0.562454	0.52661	0.629913	0.625481	0.632265	0.411892	0.671568	0.556122	0.361659	0.771576	0.24186	0.551753	0.881021
75	Snowstar	CWHWS	2009	2001-2010	AAFC	0.534668	0.851559	0.421078	0.646404	0.299638	1.13049	0.828178	0.862598	0.471114	0.752858	0.574733	0.63915	0.819872	1.15565	0.427631	0.840624	0.588178	0.900338	0.582885	1.14215	0.830925	0.588997	0.597967	1.31183	0.841558	0.249026	0.664156	0.718463	0.683803	1.17117	0.390989	0.389725	0.414511	0.39171	0.381602	0.466701	0.371159	0.414874	0.546608	0.291473	0.586776	0.151214	0.354429	0.763008
76	Whitehawk	CWHWS	2012	2011-2018	AAFC	0.470585	0.884276	0.422504	0.610247	0.394351	1.16447	0.852909	0.885678	0.468332	0.818988	0.616919	0.700717	0.833317	1.18638	0.404013	0.866449	0.675319	0.974713	0.678305	1.04289	0.851974	0.547868	0.625542	0.924124	0.878572	0.320627	0.713016	0.776226	0.729852	0.867371	0.46404	0.613288	0.452464	0.682586	0.680193	0.629573	0.480521	0.60199	0.518096	0.375525	0.746053	0.355727	0.480964	0.780512
77	5604HR CL	CWRS	2011	2011-2018	Syngenta	0.527293	1.01636	0.369585	0.668189	0.317615	0.945795	0.955742	0.962879	0.440081	0.90803	0.693734	0.705105	1.04792	1.02207	0.425013	0.973981	0.78057	1.15373	0.7782	1.17228	0.974376	0.573785	0.66834	1.03575	0.989411	0.245048	0.859275	0.968593	0.8361	0.898077	0.440918	0.624421	0.492609	0.68592	0.682368	0.54808	0.454199	0.577363	0.520301	0.299489	0.906713	0.260145	0.416856	0.956308
78	5605HR CL	CNHR	2013	2011-2018	Syngenta	0.597022	1.06312	0.412399	0.713076	0.333022	0.996274	1.0769	1.03745	0.437456	0.94271	0.753396	0.7477	0.997397	1.07894	0.461233	1.07688	0.701494	0.935321	0.688915	0.876039	1.04524	0.632871	0.745248	0.844457	1.08458	0.219786	0.8158	0.993821	0.839258	0.768496	0.409515	0.500329	0.483963	0.558318	0.550928	0.624647	0.458299	0.59425	0.537425	0.299594	0.863562	0.20031	0.590505	0.803288
79	AAC Bailey	CWRS	2012	2011-2018	AAFC	0.797896	0.997954	0.3016	0.966467	0.247476	1.09268	0.988507	0.981976	0.336512	0.908559	0.876604	1.19057	0.874978	1.09812	0.386843	1.02856	0.512471	0.75735	0.509238	0.763127	0.974964	0.950083	1.27095	0.751456	1.01784	0.231357	0.809611	0.964959	0.720279	0.761839	0.299508	0.494102	0.372637	0.51409	0.51109	0.555867	0.32056	0.489144	0.490556	0.201126	0.704312	0.196728	0.405132	0.601832
80	AAC Brandon	CWRS	2013	2011-2018	AAFC	0.471704	0.919867	0.26512	0.53447	0.215601	0.776935	0.897038	0.864989	0.303123	0.787641	0.762052	0.557942	1.06394	0.789127	0.362131	0.893111	1.01754	0.968314	1.01549	0.944263	0.881213	0.461941	0.589971	0.794133	0.91204	0.131799	0.758788	0.82428	0.670629	0.783239	0.347966	0.558001	0.55583	0.621022	0.627419	0.510197	0.418449	0.595111	0.493798	0.18158	1.05983	0.0831392	0.40837	0.942035
81	AAC Connery	CWRS	2015	2011-2018	AAFC	0.597221	1.19789	0.217192	0.652673	0.1732	0.98242	1.22718	1.13582	0.282694	1.04901	0.846189	0.724088	1.08463	0.976713	0.461711	1.18704	0.884834	0.802038	0.876055	0.839567	1.18275	0.599568	0.728388	0.863378	1.22251	0.125888	0.821735	1.10131	0.812265	0.828491	0.400197	0.653692	0.437081	0.673934	0.669911	0.538539	0.393281	0.46855	0.471104	0.132442	0.817363	0.139565	0.377863	0.911176
82	AAC Elie	CWRS	2013	2011-2018	AAFC	0.486884	0.933413	0.267114	0.553547	0.220705	0.789443	0.898631	0.878299	0.304134	0.803535	0.766295	0.560907	1.07401	0.803185	0.35745	0.901264	1.00215	0.978134	0.995124	0.967023	0.895471	0.467953	0.604514	0.806332	0.925769	0.117381	0.774831	0.828037	0.669418	0.802698	0.354461	0.541338	0.54995	0.61003	0.609167	0.487833	0.43648	0.577421	0.483296	0.185862	1.06943	0.099171	0.391191	0.946832
83	AAC Redwater	CNHR	2012	2011-2018	AAFC	0.535602	0.948413	0.28236	0.589101	0.257961	0.989289	0.916633	0.90916	0.3334	0.907123	0.824909	0.822062	0.968173	1.03795	0.378094	0.937293	0.674737	1.19765	0.685025	1.22219	0.927225	0.561347	0.635999	0.975559	0.950133	0.256104	0.699538	0.905358	0.690372	0.851882	0.282759	0.641179	0.538305	0.64636	0.657151	0.515213	0.420291	0.524922	0.47888	0.218186	0.923688	0.139062	0.385837	0.903922
84	AAC Viewfield	CWRS	2016	2011-2018	AAFC	0.380685	0.683501	0.244698	0.47693	0.275335	0.6865	0.655929	0.622363	0.260701	0.58819	0.576448	0.605137	0.691069	0.715657	0.257105	0.66956	0.966391	0.894254	0.959969	0.920966	0.649607	0.401842	0.449094	0.710584	0.669684	0.186339	0.498063	0.612248	0.485155	0.626767	0.295419	0.474286	0.441403	0.562723	0.582538	0.526882	0.361074	0.589673	0.371333	0.24174	0.908328	0.121357	0.432168	0.823574
85	AC Barrie	CWRS	1994	1991-2000	Secan	0.664641	1.22063	0.60687	0.704029	0.545015	1.23656	1.23866	1.18289	0.673298	1.15065	1.27763	0.83215	1.1469	1.30997	0.495941	1.22731	0.52751	0.862268	0.52189	0.919466	1.23543	0.663308	0.878484	0.742761	1.26221	0.464758	0.837641	1.26738	0.781402	0.765134	0.539823	0.6772	0.571354	0.624496	0.617026	0.654753	0.524918	0.477143	0.531032	0.479174	1.14809	0.381863	0.535514	0.63969
86	AC Cadillac	CWRS	1996	1991-2000	Others	0.68086	1.20744	0.526822	0.737787	0.492896	0.941599	1.20268	1.13449	0.572354	1.13311	1.26226	0.654536	1.23167	1.03202	0.43947	1.18755	0.574005	0.796353	0.565562	0.753053	1.1867	0.702861	0.698685	0.676261	1.22135	0.407428	0.933955	1.29274	0.787987	0.641644	0.505034	0.700429	0.570742	0.690859	0.680514	0.63485	0.523356	0.556722	0.541489	0.446914	1.43105	0.305495	0.457343	0.671204
87	AC Domain	CNHR	1993	1991-2000	Secan	0.385552	0.820554	0.389689	0.610184	0.371122	0.908583	0.790165	0.78002	0.439286	0.726902	0.590161	0.633823	0.799266	0.943868	0.362493	0.790411	0.836633	1.61166	0.83662	1.42791	0.781222	0.524636	0.553419	0.753557	0.81034	0.107319	0.600546	0.694509	0.640044	0.792038	0.442245	0.576811	0.496439	0.633135	0.626945	0.599311	0.475852	0.50493	0.585063	0.359004	0.839596	0.193019	0.464886	0.96747
88	AC Elsa	CWRS	1996	1991-2000	Secan	0.576699	0.849362	0.573455	0.641494	0.507153	0.706452	0.810152	0.829531	0.618168	0.816023	0.925643	0.413596	0.901889	0.706054	0.508051	0.825465	0.406144	0.519902	0.404264	0.482831	0.877638	0.594275	0.711637	0.540409	0.841316	0.580626	0.776493	0.942746	0.676996	0.538932	0.480112	0.570785	0.58269	0.569353	0.555283	0.502838	0.461754	0.531375	0.334991	0.531227	0.792074	0.468867	0.416572	0.551018
89	AC Intrepid	CWRS	1997	1991-2000	AAFC	0.822922	1.27974	0.668516	0.679229	0.544418	0.947408	1.26422	1.28718	0.710045	1.23382	1.41605	0.594975	1.13826	0.958847	0.625538	1.29105	0.449035	0.690728	0.454798	0.675387	1.33456	0.632574	0.656691	0.744097	1.29659	0.40984	0.837927	1.08552	0.784857	0.721191	0.415404	0.521367	0.541538	0.542421	0.528024	0.557968	0.332161	0.547821	0.592304	0.539882	0.803131	0.351091	0.507555	0.643648
90	AC Splendor	CWRS	1997	1991-2000	Secan	0.605205	1.39511	0.434389	0.782289	0.346931	1.15121	1.3484	1.28472	0.484906	1.30793	1.16391	0.690787	1.37133	1.22553	0.446163	1.34729	0.545546	0.769415	0.5484	0.774139	1.37333	0.755399	0.927157	0.87515	1.39159	0.383087	1.02763	1.34727	0.956976	0.841578	0.477307	0.706344	0.650063	0.709003	0.701061	0.613908	0.490495	0.576772	0.473978	0.335172	0.995361	0.402667	0.442795	0.727145
91	Benito	CWRS	1979	1971-1980	Secan	0.869353	1.88534	0.434122	1.05731	0.329562	1.37887	1.85934	1.74692	0.50772	1.67466	1.23226	0.873681	1.57958	1.38667	0.476506	1.86782	0.626494	0.97405	0.617628	0.925431	1.80275	1.00073	0.945235	1.01561	1.87463	0.166756	1.21664	1.48998	1.13839	0.983694	0.352638	0.597095	0.532302	0.59904	0.595393	0.731081	0.331456	0.557883	0.667512	0.317908	1.03659	0.213072	0.600316	0.787273
92	BW1039	CWRS	2016	2011-2018	UoA	0.351458	0.763698	0.473059	0.464402	0.418129	0.691912	0.720755	0.672909	0.503138	0.666575	0.661462	0.625992	0.826617	0.734113	0.338013	0.74765	0.851296	0.885135	0.863307	0.913104	0.69843	0.405022	0.518537	0.65451	0.730372	0.299388	0.649926	0.816587	0.676059	0.607255	0.475201	0.688832	0.557891	0.74464	0.757859	0.619818	0.541015	0.566656	0.459048	0.40292	1.03513	0.348631	0.488137	0.777614
93	BW278	CWRS	Unknown	Unknown	Others	0.332302	0.65779	0.340944	0.510071	0.315103	0.681419	0.65534	0.610308	0.390258	0.569292	0.435202	0.534052	0.635266	0.696952	0.289806	0.625767	0.720596	1.21019	0.718475	1.07246	0.635954	0.430942	0.455858	0.674367	0.652983	0.118344	0.537601	0.535546	0.546442	0.69677	0.425369	0.456039	0.533746	0.513625	0.511818	0.494544	0.37315	0.423224	0.555182	0.307315	0.670471	0.169936	0.389315	0.792151
94	BW493	CWRS	Unknown	Unknown	Others	0.543098	1.01163	0.658922	0.543662	0.611941	0.864007	1.00786	0.923371	0.67648	0.916	0.896605	0.649548	0.876477	0.872652	0.436651	1.02276	0.510638	0.652972	0.513037	0.638766	0.978549	0.504762	0.582107	0.698296	1.02702	0.500833	0.642201	1.0108	0.691541	0.697518	0.501862	0.519247	0.412164	0.528914	0.55391	0.623357	0.596787	0.418827	0.704398	0.565156	0.875626	0.346144	0.542038	0.561019
95	SY Slate	CWRS	2016	2011-2018	Syngenta	0.513729	0.826372	0.394593	0.509695	0.304533	0.860615	0.826305	0.797921	0.428515	0.760152	0.752605	0.700598	0.83079	0.851068	0.369076	0.843902	0.921042	0.855058	0.907999	0.886699	0.805015	0.491611	0.635575	0.754589	0.838252	0.229149	0.709804	0.907245	0.795443	0.70375	0.415838	0.613217	0.533179	0.64575	0.670093	0.519686	0.648141	0.54178	0.477054	0.268765	0.765421	0.292671	0.365899	0.891769
96	SY Chert	CWRS	2017	2011-2018	Syngenta	0.558747	0.952893	0.412919	0.587758	0.359047	0.912017	0.944284	0.944766	0.478752	0.90319	0.839254	0.727064	1.01604	0.930629	0.48381	0.945386	0.742234	0.871029	0.755783	0.88625	0.934394	0.584106	0.753786	1.06167	0.9701	0.44848	0.723235	0.989363	0.655652	1.00522	0.480389	0.636765	0.572339	0.695574	0.708628	0.544108	0.562814	0.685595	0.445242	0.327064	1.00138	0.297589	0.406258	0.934336
97	AAC Redberry	CWRS	2016	2011-2018	AAFC	0.414951	0.732342	0.25742	0.476881	0.288304	0.630339	0.716802	0.662329	0.261468	0.630921	0.600562	0.538702	0.794906	0.685075	0.311461	0.700194	1.02903	0.88001	1.01548	0.900705	0.705984	0.407861	0.516042	0.787611	0.718589	0.203929	0.641233	0.710355	0.680181	0.702491	0.399368	0.564108	0.548371	0.673491	0.70576	0.51621	0.496017	0.553417	0.436941	0.247952	0.764244	0.131822	0.405282	0.912614
98	BW970 Pro	CWRS	2012	2011-2018	UofS	0.538888	0.818207	0.202662	0.482943	0.159383	0.834269	0.833629	0.814388	0.26839	0.732879	0.619333	0.669534	0.79565	0.84511	0.337295	0.821427	0.721876	0.730553	0.721847	1.07834	0.809777	0.423896	0.677824	1.33665	0.847407	0.211538	0.617989	0.704124	0.689178	1.41335	0.29251	0.383645	0.388336	0.403455	0.421699	0.337609	0.257726	0.263146	0.478424	0.143307	0.619312	0.143294	0.391297	0.885652
99	CDC Landmark	CWRS	2016	2011-2018	UofS	0.566437	0.931413	0.332601	0.626136	0.284468	0.957116	0.910001	0.924578	0.405923	0.820654	0.706574	0.678095	0.961452	0.961766	0.44316	0.921778	0.874871	1.0096	0.87818	1.18606	0.892921	0.555712	0.707407	1.27468	0.929979	0.252295	0.792017	0.850579	0.739541	1.4183	0.405679	0.603418	0.501359	0.64976	0.642627	0.616834	0.47286	0.67448	0.548048	0.258298	0.868563	0.193938	0.48066	1.02303
100	Zealand	CWRS	2016	2011-2018	UoA	0.723253	1.05166	0.608923	0.655436	0.546075	0.875203	1.05366	0.996913	0.653913	0.958672	1.13497	0.649312	1.0429	0.951473	0.55687	1.05258	0.527517	0.677176	0.535299	0.751075	1.02508	0.653925	0.601229	0.641307	1.08272	0.464608	0.724176	0.996553	0.714097	0.619099	0.542451	0.588259	0.518063	0.623164	0.644456	0.604028	0.487326	0.570117	0.63166	0.548071	0.939835	0.337561	0.482834	0.677928
101	BYT14-11	CWRS	2014	2011-2018	UoA	0.606796	1.16436	0.487882	0.62258	0.431736	0.879778	1.12407	1.05601	0.542867	1.06037	1.08513	0.760982	1.08926	0.863236	0.46627	1.15667	0.757782	0.879802	0.760755	0.894135	1.11579	0.621876	0.581024	0.760019	1.16407	0.332275	0.718414	1.11417	0.758304	0.742368	0.353403	0.595297	0.611188	0.625494	0.647507	0.639082	0.465364	0.545974	0.549331	0.380297	1.17851	0.207946	0.495629	0.789125
102	BW5020	CWRS	2015	2011-2018	UoA	0.440802	0.880848	0.335064	0.531193	0.302932	0.849653	0.861862	0.817966	0.381866	0.754991	0.755969	0.719391	0.858188	0.852819	0.299128	0.863842	0.813315	0.87509	0.827366	0.954977	0.836766	0.49299	0.445412	0.697406	0.87529	0.198641	0.618714	0.815481	0.646463	0.631527	0.315263	0.494001	0.511061	0.571861	0.606945	0.481407	0.459759	0.498514	0.494129	0.264669	1.00985	0.179181	0.438291	0.767708
103	BYT14-19	CWRS	2014	2011-2018	UoA	0.541972	1.07262	0.444565	0.563472	0.410798	1.00975	1.04453	0.98848	0.486549	0.992652	0.951741	0.75243	1.10091	1.01508	0.350177	1.05282	0.684908	0.833285	0.693227	0.85314	1.04285	0.513292	0.521175	0.684555	1.07141	0.332069	0.785083	1.01499	0.790262	0.613829	0.432693	0.531816	0.503756	0.584427	0.610695	0.518797	0.493491	0.544148	0.530015	0.375367	1.13725	0.220411	0.449604	0.690003
104	Canthatch	CWRS	1959	1905-1970	AAFC	0.776008	1.46998	0.315657	0.85561	0.217664	1.17826	1.46945	1.38521	0.38469	1.3342	0.981225	0.835207	1.40524	1.21367	0.369804	1.48829	0.753573	0.807933	0.75998	0.862601	1.43078	0.826954	0.977337	0.874955	1.50508	0.237691	1.39819	1.35277	1.36001	0.850961	0.385087	0.689357	0.585411	0.73654	0.760802	0.648516	0.458123	0.674361	0.570217	0.201979	0.90907	0.246836	0.533215	0.762264
105	Canuck	CWRS	1974	1971-1980	AAFC	0.745574	0.702711	0.232524	0.457731	0.149365	0.482768	0.713203	0.640519	0.299628	0.650163	0.550328	0.675068	0.653531	0.523855	0.262933	0.692209	0.416582	0.417669	0.432545	0.461912	0.672865	0.553971	0.587904	0.556386	0.710895	0.190539	0.77882	0.67884	0.749974	0.585037	0.199138	0.263106	0.446141	0.324491	0.35959	0.366904	0.159927	0.239979	0.331545	0.145015	0.536338	0.0742342	0.22663	0.484357
106	Carberry	CWRS	2009	2001-2010	AAFC	0.460226	0.813007	0.27144	0.512202	0.241689	0.736538	0.767891	0.734992	0.328434	0.688042	0.658888	0.568555	0.841303	0.742464	0.324202	0.774543	1.05252	1.01586	1.0469	0.999435	0.771595	0.449375	0.527906	0.837024	0.781933	0.167345	0.625285	0.78071	0.580895	0.773983	0.384225	0.668948	0.53524	0.728688	0.71762	0.478485	0.5004	0.588517	0.418012	0.216328	1.23971	0.0770385	0.333293	0.992533
107	Cardale	CWRS	2011	2011-2018	Others	0.490963	0.82072	0.201867	0.600403	0.152775	0.802335	0.805379	0.765663	0.264248	0.69946	0.546801	0.511518	0.907512	0.814335	0.333685	0.794556	0.820035	0.769476	0.813984	1.10571	0.783838	0.531858	0.63327	1.30593	0.816422	0.0674347	0.694702	0.726596	0.783204	1.16439	0.266724	0.485553	0.492668	0.508985	0.506388	0.444299	0.317103	0.606021	0.490368	0.146799	0.782058	0.1567	0.38052	1.00405
108	CDC Abound	CWRS	2007	2001-2010	UofS	0.448066	0.79986	0.30757	0.558679	0.241775	0.771959	0.748527	0.731766	0.354355	0.684512	0.604862	0.651435	0.753543	0.82476	0.346056	0.769166	0.969621	1.11285	0.961807	1.15683	0.767741	0.484591	0.421995	0.733141	0.775741	0.0904791	0.608424	0.695458	0.606985	0.70592	0.29599	0.560406	0.442063	0.636113	0.631266	0.516012	0.431593	0.520812	0.414796	0.224742	1.03381	0.106972	0.35249	1.02026
109	CDC Alsask	CWRS	2005	2001-2010	UofS	0.771831	1.40411	0.442832	0.788885	0.341121	1.08304	1.33173	1.34047	0.503407	1.30238	1.15551	0.709432	1.30021	1.10401	0.424866	1.35737	0.606633	0.730742	0.610698	0.715227	1.40496	0.725699	0.829213	0.781537	1.35938	0.290123	0.974759	1.18432	0.913022	0.751487	0.389565	0.616466	0.542061	0.652262	0.641342	0.552616	0.359647	0.560547	0.552321	0.326043	1.00948	0.259799	0.506316	0.699706
110	CDC Bounty	CWRS	2000	1991-2000	UofS	0.754082	1.44541	0.467848	0.851168	0.439021	1.11539	1.45561	1.35982	0.54127	1.38172	1.442	0.80319	1.42407	1.1652	0.50174	1.42638	0.660721	0.924687	0.652811	0.907394	1.43468	0.828626	0.825515	0.809026	1.46891	0.370035	1.01236	1.34895	0.930899	0.791454	0.469354	0.727537	0.634308	0.744186	0.734714	0.688747	0.53837	0.594453	0.616941	0.405153	1.3157	0.228062	0.477698	0.816921
111	CDC Bradwell	CWRS	2015	2011-2018	UofS	0.538375	1.03911	0.446681	0.675509	0.378765	0.930959	1.02397	0.975241	0.507611	1.03261	0.978658	0.770049	1.04684	0.953516	0.468812	1.02594	0.613024	0.717841	0.624798	0.801069	1.00443	0.659313	0.762677	0.790325	1.04825	0.379985	0.848222	1.07129	0.844501	0.778419	0.448394	0.668296	0.620042	0.689803	0.701759	0.580054	0.623865	0.543493	0.422503	0.350577	0.955509	0.304353	0.461217	0.714045
112	CDC Go	CWRS	2004	2001-2010	UofS	0.433476	0.634699	0.327544	0.397313	0.263342	0.518796	0.616734	0.589073	0.376116	0.520106	0.540986	0.503573	0.696179	0.544825	0.311028	0.618342	0.98932	0.840005	0.976341	0.818891	0.601762	0.318485	0.386688	0.61093	0.630421	0.162597	0.605586	0.623183	0.46756	0.564195	0.374142	0.574636	0.376318	0.719624	0.710302	0.446036	0.483259	0.508242	0.313571	0.260339	0.83517	0.128476	0.223974	1.21245
113	CDC Imagine	CWRS	2002	2001-2010	UofS	0.753878	1.29502	0.619823	0.741338	0.534905	1.04734	1.2832	1.2249	0.647394	1.19426	1.29454	0.817053	1.18405	1.05206	0.551343	1.30756	0.552382	0.771914	0.541172	0.834582	1.29006	0.715161	0.696754	0.725955	1.31102	0.319265	0.884255	1.1784	0.797194	0.714325	0.489669	0.633436	0.574105	0.626	0.615026	0.711021	0.477341	0.609909	0.69559	0.502364	0.927621	0.367153	0.652863	0.694453
114	CDC Kernen	CWRS	2010	2001-2010	UofS	0.751851	1.35187	0.449216	0.785047	0.394828	1.07006	1.35293	1.27499	0.481217	1.2587	1.30898	0.851908	1.25806	1.07872	0.488251	1.3507	0.619676	0.772381	0.610293	0.771439	1.3361	0.766548	0.759971	0.727937	1.36464	0.338988	0.952434	1.26773	0.829585	0.710089	0.418368	0.617385	0.541675	0.652635	0.643476	0.572376	0.502541	0.555519	0.595873	0.355845	1.11813	0.223028	0.460877	0.790139
115	CDC Merlin	CWRS	1992	1991-2000	UofS	0.670074	1.05597	0.297709	0.774938	0.166208	0.907735	1.07545	1.04252	0.337941	0.944088	0.813313	0.682633	0.936098	0.941889	0.377889	1.05284	0.71603	0.880168	0.723519	0.660842	1.04955	0.677342	0.650057	0.731411	1.07181	0.0340606	0.827193	0.89042	0.802774	0.670268	0.310388	0.50964	0.435161	0.500376	0.500224	0.505871	0.308772	0.396948	0.385009	0.146026	0.73346	0.0119678	0.350461	0.701822
116	CDC Plentiful	CWRS	2012	2011-2018	UofS	0.502863	0.937129	0.491863	0.583471	0.445843	0.91126	0.975888	0.892022	0.540378	0.858636	1.03866	0.58924	1.01379	0.964789	0.422809	0.944382	0.497624	0.679836	0.500281	0.677727	0.947503	0.560388	0.769167	0.686144	0.9777	0.550937	0.839085	1.12695	0.773729	0.664386	0.547597	0.645423	0.636102	0.587327	0.589245	0.561912	0.571002	0.500558	0.457222	0.422623	0.978736	0.40761	0.38568	0.521068
117	CDC Stanley	CWRS	2010	2001-2010	UofS	0.655062	1.2467	0.396971	0.683627	0.366672	1.17538	1.25095	1.21415	0.45575	1.15696	1.08268	0.792641	1.18318	1.20656	0.367294	1.25021	0.525837	0.774462	0.51986	0.841384	1.23697	0.654214	0.653029	0.724647	1.27043	0.230596	0.910269	1.13973	0.783103	0.672535	0.343599	0.459437	0.506807	0.503159	0.501064	0.488094	0.406671	0.470267	0.524669	0.311773	0.964907	0.249738	0.448492	0.635014
118	CDC Teal	CWRS	1991	1991-2000	UofS	0.771065	1.38811	0.573378	0.75105	0.451377	1.11094	1.36481	1.31745	0.603113	1.27782	1.44127	0.827671	1.27417	1.12399	0.567635	1.40497	0.538394	0.837429	0.527137	0.80767	1.36135	0.723303	0.754165	0.825335	1.39434	0.373273	0.972462	1.28197	0.898447	0.789601	0.420727	0.589583	0.557476	0.577606	0.566737	0.687385	0.40548	0.577742	0.664483	0.41209	0.952241	0.292156	0.607676	0.779948
119	CDC Thrive	CWRS	2010	2001-2010	UofS	0.700619	1.36377	0.498945	0.784825	0.447514	1.10003	1.37461	1.29437	0.556395	1.27711	1.29144	0.829897	1.32512	1.114	0.52846	1.36247	0.61621	0.853409	0.603653	0.866266	1.35719	0.760763	0.776993	0.727214	1.3871	0.342027	0.964902	1.2014	0.857339	0.710796	0.456231	0.692326	0.617342	0.696481	0.68354	0.676099	0.538776	0.602726	0.641655	0.413917	1.04221	0.354725	0.551881	0.738876
120	CDC Titanium	CWRS	2014	2011-2018	Nutrien	0.537791	0.938684	0.424679	0.584446	0.342194	0.837921	0.944758	0.909765	0.472	0.87152	1.0007	0.552946	0.995294	0.900724	0.42193	0.933242	0.546515	0.844323	0.545375	0.789478	0.934492	0.554336	0.771557	0.773423	0.95471	0.412596	0.875247	1.06494	0.695985	0.752117	0.427803	0.56471	0.638614	0.573778	0.563819	0.554122	0.475251	0.471335	0.506825	0.343281	0.850886	0.327518	0.39439	0.700815
121	CDC Utmost	CWRS	2010	2001-2010	UofS	0.639909	1.05695	0.425121	0.645845	0.306113	0.837636	1.00894	0.968496	0.476883	0.919542	0.935316	0.533579	1.0698	0.8453	0.387524	1.0375	0.493096	0.591532	0.494158	0.614474	1.00666	0.57398	0.675026	0.67723	1.04546	0.310175	0.955549	1.04369	0.842735	0.664924	0.425397	0.482145	0.498271	0.472721	0.468293	0.472444	0.347267	0.451869	0.477994	0.323656	0.884103	0.234474	0.386832	0.665209
122	CDC VR Morris	CWRS	2012	2011-2018	UofS	0.605545	1.16554	0.343514	0.657286	0.368838	0.952761	1.16232	1.06354	0.373166	1.084	1.13621	0.611295	1.15871	0.990293	0.441698	1.1555	0.543152	0.692253	0.531755	0.667665	1.143	0.644303	0.555567	0.645208	1.17482	0.455732	0.735093	1.15661	0.742187	0.609307	0.463016	0.74458	0.56823	0.725375	0.718627	0.613717	0.56428	0.519817	0.558525	0.320979	1.10532	0.30841	0.376908	0.606407
123	Coleman	CWRS	2014	2011-2018	UoA	0.711424	1.19051	0.680616	0.790296	0.669501	0.990644	1.18401	1.11772	0.726411	1.07029	1.13767	0.792516	1.24541	1.02902	0.645746	1.18031	0.892004	1.0579	0.888862	1.02519	1.17078	0.763225	0.878357	1.23446	1.20242	0.738898	1.01795	1.27664	0.926017	1.20262	0.770425	0.888141	0.856125	0.865318	0.872836	0.840612	0.763514	0.776029	0.735465	0.690155	1.12725	0.581974	0.618031	1.10036
124	Cypress	CWRS	1962	1905-1970	AAFC	0.629304	0.478669	0.302074	0.531451	0.216083	0.358362	0.462692	0.473435	0.331531	0.474417	0.469583	0.593067	0.404862	0.378621	0.323848	0.476386	0.288103	0.270801	0.293915	0.411874	0.493906	0.62832	0.530451	0.376907	0.465439	0.0632455	0.377324	0.35051	0.3226	0.418686	0.104539	0.238668	0.306803	0.329462	0.350877	0.340148	0.22959	0.303479	0.2099	0.247067	0.354384	0.191572	0.263193	0.315258
125	Fieldstar	CWRS	2008	2001-2010	AAFC	0.66351	1.04099	0.43403	0.70077	0.38053	1.13287	1.03164	1.0348	0.501643	0.920798	0.761001	0.740947	1.02149	1.16106	0.50669	1.04526	0.682624	0.896662	0.673033	1.28776	1.01758	0.636553	0.81179	1.79032	1.05543	0.388966	0.78143	0.934891	0.845193	1.67904	0.527961	0.605161	0.605576	0.58978	0.586956	0.590176	0.502369	0.510353	0.685737	0.347284	0.715495	0.327379	0.496353	0.941575
126	Garnet	CWRS	1923	1905-1970	AAFC	0.264836	0.334716	0.195577	0.297717	0.150134	0.251733	0.322433	0.288846	0.206802	0.287042	0.263975	0.198174	0.301713	0.225756	0.304651	0.336963	0.211725	0.267567	0.213268	0.35103	0.304077	0.266889	0.248727	0.328605	0.325934	0.0288897	0.391742	0.261548	0.369399	0.416202	0.108899	0.161184	0.222397	0.174743	0.170167	0.278164	0.139637	0.208458	0.349251	0.175826	0.343307	0.259433	0.346573	0.254309
127	Glenn	CWRS	2009	2001-2010	Others	0.320499	0.623557	0.288994	0.45058	0.294323	0.58857	0.601629	0.563546	0.295206	0.515981	0.516743	0.444473	0.689206	0.610933	0.33464	0.58809	0.944106	0.828204	0.923503	0.830826	0.599116	0.36441	0.495848	0.797296	0.617728	0.226693	0.530254	0.595462	0.514052	0.712995	0.396901	0.536835	0.512512	0.640274	0.632777	0.492742	0.502021	0.521584	0.391349	0.271694	0.763859	0.153889	0.354312	0.78328
128	Go Early	CWRS	2015	2011-2018	UoA	0.599344	0.989079	0.516043	0.48443	0.399829	0.766438	0.972963	0.921409	0.568042	0.858237	1.02155	0.508701	0.963075	0.830376	0.472272	0.990796	0.731424	0.736776	0.726886	0.847544	0.948626	0.460184	0.639271	0.768385	0.991562	0.244484	0.857353	0.945939	0.761096	0.77087	0.429654	0.497352	0.481981	0.575074	0.566335	0.474652	0.49943	0.490776	0.556097	0.402374	0.764363	0.225615	0.326611	0.955755
129	Goodeve	CWRS	2007	2001-2010	AAFC	0.742749	1.22819	0.558744	0.860444	0.482386	1.28278	1.23014	1.23054	0.589678	1.12979	1.28239	0.838703	1.2831	1.26265	0.58007	1.24252	0.790974	1.07197	0.791917	1.0105	1.21498	0.806305	0.952574	0.916965	1.25097	0.47035	1.03723	1.25248	1.01904	0.962321	0.598864	0.717271	0.804012	0.67855	0.662719	0.64432	0.60766	0.683531	0.721791	0.473933	1.17696	0.434933	0.60649	0.910769
130	Grandin	CWRS	1998	1991-2000	Secan	0.431078	0.733662	0.223856	0.493025	0.161338	0.633602	0.677344	0.649989	0.278483	0.597571	0.596085	0.548936	0.774532	0.662375	0.3049	0.69628	1.15541	0.966257	1.14806	0.915688	0.681846	0.428071	0.492177	0.715581	0.70269	0.126942	0.662577	0.736784	0.671254	0.655701	0.297134	0.648854	0.464563	0.808759	0.802665	0.474196	0.542659	0.572938	0.352004	0.155061	1.04347	0.119799	0.301496	1.1521
131	Helios	CWRS	2006	2001-2010	AAFC	0.799428	1.23503	0.624204	0.827254	0.590562	1.23152	1.2442	1.19917	0.663359	1.1594	1.25311	0.893342	1.19577	1.31679	0.529783	1.22448	0.621445	0.978046	0.615181	0.950361	1.23926	0.77509	0.884655	0.767402	1.26172	0.516402	0.901879	1.26223	0.814227	0.798835	0.554247	0.703165	0.597152	0.683545	0.673859	0.648101	0.55284	0.543538	0.621757	0.535359	1.28098	0.418704	0.577428	0.772303
132	Infinity	CWRS	2004	2001-2010	Others	0.613448	1.03461	0.596735	0.663042	0.536813	0.873275	0.999112	0.941635	0.633299	0.936733	0.921598	0.486118	0.894764	0.897794	0.529337	1.00438	0.448162	0.787461	0.453979	0.698503	1.0186	0.579515	0.642588	0.675562	1.03997	0.522325	0.671856	0.939299	0.669505	0.710315	0.590536	0.572235	0.498792	0.515438	0.510184	0.603721	0.396332	0.393867	0.53921	0.551176	0.927002	0.317585	0.568876	0.672755
133	Invader	CWRS	1993	1991-2000	Others	0.544878	0.971204	0.227471	0.636449	0.196763	0.831123	0.98525	0.933679	0.28225	0.874877	0.731053	0.68664	0.954972	0.819014	0.257335	0.9933	0.82084	0.949398	0.816582	0.746693	0.958076	0.576741	0.725831	0.892039	0.998305	0.171424	0.831763	0.900403	0.860858	0.757445	0.396132	0.555184	0.525195	0.576212	0.57961	0.478271	0.450786	0.462792	0.398471	0.175533	0.671264	0.178195	0.338703	0.804066
134	Journey	CWRS	2002	2001-2010	Nutrien	0.590607	0.998071	0.364594	0.559546	0.300749	0.952178	0.99446	0.962445	0.394282	0.90095	0.998181	0.887592	1.09447	0.987663	0.382505	1.01281	0.710206	0.891823	0.692681	0.858895	0.97613	0.539466	0.615433	0.842236	1.00103	0.351084	0.778825	1.01911	0.702826	0.720853	0.454031	0.652047	0.528947	0.669031	0.66487	0.536947	0.613621	0.646232	0.45352	0.242169	0.824616	0.262806	0.349807	0.920399
135	Kenyon	CWRS	1985	1981-1990	Secan	0.785412	1.80357	0.354656	0.965623	0.264771	1.35995	1.85235	1.73926	0.420236	1.65285	1.24686	0.840764	1.52848	1.39476	0.431689	1.83283	0.593076	0.965973	0.585752	0.910985	1.79548	0.917237	0.922304	1.00018	1.85582	0.112072	1.10334	1.4388	1.06523	0.965474	0.362238	0.571413	0.515033	0.556386	0.552204	0.687653	0.275032	0.492283	0.614612	0.217434	1.03255	0.134206	0.534585	0.756365
136	Lancer	CWRS	1985	1981-1990	Secan	0.875214	0.963683	0.441181	1.83246	0.452652	0.82653	0.954746	0.941179	0.45929	0.91495	0.616632	0.853052	0.824783	0.834043	0.456467	0.933213	0.364222	0.743314	0.357932	0.594488	0.928321	1.73433	0.91018	0.68627	0.965586	0.260163	0.701905	0.787255	0.611905	0.642578	0.450405	0.484984	0.324458	0.47581	0.471652	0.540249	0.416888	0.477994	0.527914	0.44362	0.643411	0.355495	0.443446	0.451868
137	Laura	CWRS	1986	1981-1990	Secan	0.479723	0.761767	0.559958	0.522774	0.506209	0.591197	0.724915	0.74121	0.597516	0.72536	0.79786	0.313165	0.75833	0.584232	0.442424	0.743285	0.329803	0.422742	0.328293	0.383814	0.775549	0.48435	0.6166	0.441022	0.753514	0.543742	0.699729	0.782117	0.641156	0.432331	0.424179	0.457505	0.56392	0.471046	0.460647	0.411451	0.472133	0.533562	0.297949	0.561157	0.546204	0.486329	0.341286	0.446074
138	Lovitt	CWRS	2002	2001-2010	Others	0.769889	1.56223	0.526975	0.875457	0.432987	1.28343	1.54224	1.50182	0.590863	1.48235	1.34432	0.706677	1.35976	1.36544	0.497178	1.5355	0.624401	0.939861	0.614046	0.905042	1.56848	0.792432	0.79322	0.940386	1.57092	0.275674	0.98571	1.33295	1.00519	0.917108	0.454353	0.626892	0.534859	0.662695	0.649294	0.716234	0.39468	0.532755	0.618164	0.381611	1.13186	0.20231	0.570173	0.747738
139	Manitou	CWRS	1965	1905-1970	AAFC	0.81398	1.58649	0.29999	0.984824	0.193912	1.26699	1.58357	1.50674	0.366687	1.42473	1.04746	0.837492	1.47499	1.28978	0.370751	1.62127	0.701528	0.853854	0.692589	0.831171	1.54392	0.927361	1.03629	0.916875	1.61301	0.212684	1.43456	1.42929	1.39348	0.888918	0.312127	0.611461	0.524531	0.640107	0.636362	0.611888	0.384092	0.582757	0.563715	0.173374	0.925918	0.208841	0.476162	0.773833
140	Marquis	CWRS	1923	1905-1970	AAFC	0.710491	0.95571	0.423802	0.654048	0.34228	0.784762	0.937865	0.900322	0.48611	0.872194	0.645344	0.49097	0.883723	0.849641	0.421812	0.944858	0.371731	0.609414	0.365382	0.565533	0.935789	0.61064	0.550212	0.697875	0.96907	0.250777	1.10604	0.803919	0.823628	0.704208	0.348399	0.35189	0.456374	0.41565	0.399622	0.491463	0.287305	0.454826	0.52407	0.336272	0.679716	0.198942	0.483273	0.516286
141	Muchmore	CNHR	2009	2001-2010	AAFC	0.432922	0.703752	0.232183	0.473642	0.210623	0.701958	0.660361	0.649073	0.29603	0.586189	0.55933	0.520915	0.74157	0.704459	0.274495	0.677941	1.00716	0.959919	1.00313	0.908753	0.677901	0.392182	0.491968	0.780913	0.696237	0.0694461	0.583992	0.670331	0.534538	0.730393	0.341286	0.599025	0.449368	0.67129	0.662324	0.414487	0.490663	0.594305	0.367924	0.161337	1.04164	0.0661022	0.323052	0.980857
142	Napayo	CWRS	1972	1971-1980	AAFC	0.833478	1.52839	0.310677	0.943258	0.210498	1.2072	1.51658	1.4492	0.381543	1.39288	1.02628	0.84475	1.4233	1.22554	0.368624	1.53828	0.716791	0.851221	0.711184	0.818807	1.48039	0.893685	1.0089	0.886023	1.55355	0.226116	1.38317	1.40531	1.3813	0.855131	0.319056	0.635558	0.569732	0.671287	0.677382	0.625125	0.402866	0.626312	0.564804	0.197648	0.915904	0.254858	0.506994	0.78729
143	Parata	CWRS	2015	2011-2018	UoA	0.3723	0.893816	0.317496	0.535517	0.237751	0.783088	0.843741	0.804114	0.381623	0.783761	0.697431	0.693776	0.967699	0.82692	0.324884	0.843054	1.00594	1.07002	1.00564	1.05289	0.849657	0.490719	0.574774	0.833389	0.873198	0.202526	0.745625	0.839989	0.774747	0.811978	0.378583	0.643859	0.498559	0.770216	0.802631	0.598732	0.549235	0.621144	0.463575	0.232732	0.862256	0.2234	0.405418	1.09995
144	Peace	CWRS	2004	2001-2010	AAFC	0.6728	1.40063	0.615306	0.79702	0.540383	1.02949	1.38928	1.31255	0.686788	1.32659	1.33884	0.713645	1.31158	1.05627	0.545611	1.38106	0.546099	0.812096	0.545066	0.756636	1.38486	0.791876	0.78013	0.738342	1.42533	0.435791	0.881354	1.34061	0.851248	0.769931	0.498892	0.694503	0.648646	0.665254	0.686175	0.738681	0.492137	0.509363	0.615354	0.497381	1.13715	0.370188	0.559242	0.634244
145	Prodigy	CWRS	1998	1991-2000	Nutrien	0.52524	1.08277	0.366872	0.680474	0.328157	1.00615	1.08056	1.04565	0.431697	0.972899	0.87238	0.63235	1.14535	1.05319	0.343788	1.06332	0.862356	1.07458	0.852862	0.986503	1.06709	0.597165	0.723273	0.947854	1.09219	0.298979	0.911862	1.03154	0.875973	0.874333	0.465618	0.558614	0.577959	0.681445	0.68046	0.566452	0.48749	0.674321	0.543437	0.285827	0.867378	0.21887	0.445367	0.997365
146	AAC Tisdale	CWRS	2017	2011-2018	AAFC	0.484357	0.95602	0.26251	0.635546	0.250698	0.809386	0.92814	0.891878	0.324458	0.840974	0.630897	0.705669	0.958372	0.851772	0.354176	0.917723	0.93063	1.10519	0.937064	1.05083	0.922836	0.589756	0.688709	0.824903	0.94163	0.180086	0.734331	0.850498	0.700073	0.788928	0.438374	0.678283	0.489159	0.746422	0.760922	0.579592	0.545635	0.511745	0.501237	0.23335	0.950638	0.179269	0.412168	0.972238
147	PT472	CWRS	2015	2011-2018	AAFC	0.494578	0.771693	0.547494	0.510799	0.522767	0.817852	0.727647	0.801156	0.590808	0.771224	0.693558	0.638997	0.757229	0.85551	0.462743	0.735987	0.557366	1.10771	0.562255	1.065	0.790365	0.494893	0.557223	0.659453	0.752543	0.412396	0.594812	0.751831	0.572815	0.703478	0.411858	0.53832	0.5824	0.629873	0.6341	0.550117	0.57761	0.585815	0.478677	0.543576	0.73725	0.471088	0.535269	0.775878
148	PT479	CWRS	2016	2011-2018	AAFC	0.562018	1.23582	0.325256	0.709001	0.250708	1.02058	1.19265	1.12224	0.383661	1.12222	0.86846	0.721906	1.43127	1.05402	0.407537	1.20134	0.789554	1.00179	0.796245	0.95601	1.18653	0.649277	0.681515	0.818329	1.21179	0.226694	0.960075	1.05387	0.872715	0.767524	0.38815	0.591573	0.599883	0.589026	0.603206	0.618664	0.377033	0.543186	0.592732	0.22521	1.12359	0.201895	0.440933	0.804964
149	CDC Hughes	CWRS	2016	2011-2018	UofS	0.539477	0.866103	0.278005	0.57518	0.253788	0.891887	0.845989	0.851732	0.350984	0.76119	0.642615	0.678207	0.901159	0.901071	0.391289	0.848775	0.856369	0.936724	0.867853	1.12871	0.826989	0.509705	0.68208	1.20435	0.863564	0.216311	0.761451	0.802771	0.736253	1.33273	0.362969	0.549516	0.431768	0.596345	0.615797	0.572071	0.441985	0.672703	0.53274	0.21441	0.841419	0.165674	0.467158	0.96593
150	PT595	CWRS	2016	2011-2018	UofS	0.418251	0.772961	0.313304	0.530903	0.277538	0.731462	0.721635	0.70833	0.36472	0.684396	0.575863	0.689256	0.759346	0.787558	0.363979	0.742979	0.958804	1.12683	0.971324	1.10534	0.722059	0.477732	0.412717	0.705553	0.741744	0.139867	0.583951	0.691996	0.596839	0.669885	0.329476	0.547442	0.439384	0.659234	0.672617	0.558787	0.467229	0.575813	0.483187	0.27254	1.05525	0.113529	0.422562	1.00143
151	PT771	CWRS	2014	2011-2018	UoA	0.513382	0.784998	0.510011	0.554385	0.470751	0.694564	0.763533	0.684768	0.549842	0.743606	0.693118	0.651511	0.911036	0.71219	0.405099	0.753751	0.776343	0.676676	0.786095	0.782644	0.755606	0.526314	0.517724	0.66717	0.777656	0.453804	0.654167	0.89866	0.693124	0.608476	0.486737	0.714203	0.578467	0.728985	0.744796	0.614797	0.551138	0.579292	0.568236	0.458907	0.880261	0.373672	0.44522	0.827418
152	PT778	CWRS	2016	2011-2018	UoA	0.683892	1.23319	0.613238	0.67892	0.506297	0.976797	1.20058	1.1583	0.643416	1.1308	1.27259	0.755801	1.14794	0.990004	0.535274	1.25342	0.50786	0.748002	0.507526	0.759587	1.1942	0.652956	0.633116	0.761813	1.23277	0.424161	0.889284	1.10909	0.89056	0.695	0.423461	0.500237	0.511563	0.498658	0.510887	0.606451	0.459519	0.571782	0.665146	0.476689	0.827285	0.340207	0.575732	0.62858
153	PT780	CWRS	2014	2011-2018	UoA	0.54532	1.12683	0.471303	0.623141	0.423493	0.949113	1.09375	1.02976	0.475993	1.06494	1.04009	0.602617	1.05198	0.97851	0.524933	1.15654	0.419452	0.614978	0.428743	0.640467	1.09216	0.603241	0.630733	0.649156	1.13079	0.494954	0.742462	1.02374	0.851432	0.620272	0.386432	0.434006	0.511358	0.460598	0.476785	0.551657	0.398489	0.58149	0.620427	0.405387	0.863793	0.334395	0.476001	0.588949
154	Jake	CWRS	2018	2011-2018	UoA	0.517429	0.9482	0.488909	0.569701	0.412548	0.896301	0.936307	0.894642	0.53555	0.845062	0.810487	0.666498	0.89923	0.948662	0.413292	0.929999	0.569154	0.673018	0.582955	0.759725	0.913612	0.5513	0.562526	0.724444	0.952927	0.232007	0.705415	0.900641	0.654286	0.7189	0.388928	0.442464	0.549693	0.511447	0.531922	0.492336	0.424092	0.51621	0.590382	0.406966	0.770305	0.307155	0.544842	0.605264
155	Rednet	CWRS	2018	2011-2018	UoA	0.551422	1.0899	0.357627	0.611742	0.337184	0.915388	1.07594	1.03578	0.41261	0.967695	0.952803	0.699688	1.06202	0.941776	0.383683	1.09269	0.64551	0.742322	0.653704	0.746509	1.05036	0.605326	0.527161	0.770306	1.09728	0.281614	0.777867	1.05973	0.742874	0.656882	0.303334	0.512242	0.537288	0.598682	0.622725	0.560737	0.442067	0.515539	0.446614	0.280552	1.19952	0.175297	0.37778	0.726353
156	Ellerslie	CWRS	2018	2011-2018	UoA	0.631678	1.28355	0.515505	0.717537	0.476592	1.05194	1.27634	1.23361	0.576514	1.2096	1.08988	0.68587	1.26799	1.06701	0.421503	1.28326	0.47748	0.801943	0.475411	0.69896	1.27114	0.705792	0.609135	0.710894	1.30679	0.363317	0.840788	1.17656	0.800253	0.664712	0.423821	0.564055	0.602064	0.592266	0.609251	0.594789	0.473847	0.514414	0.641124	0.438427	1.09685	0.375052	0.498706	0.591128
157	Tracker	CWRS	2018	2011-2018	UoA	0.530386	1.24162	0.564168	0.699261	0.482215	0.973917	1.2223	1.15764	0.607734	1.15635	1.08762	0.639072	1.21122	0.994499	0.454739	1.23941	0.451849	0.737198	0.458875	0.64947	1.21162	0.699436	0.625029	0.627245	1.25604	0.416555	0.780918	1.19228	0.80054	0.570531	0.422856	0.547225	0.579992	0.533539	0.55893	0.643298	0.450864	0.503381	0.566338	0.435211	1.02942	0.406566	0.507332	0.509279
158	RL6077	CWRS	1966	1905-1970	AAFC	0.504914	0.857163	0.397719	0.624282	0.295606	1.1293	0.819827	0.859133	0.462124	0.75727	0.545061	0.687471	0.836575	1.14965	0.409333	0.85097	0.615763	0.870632	0.619276	1.12283	0.815448	0.587015	0.583536	1.29245	0.845302	0.285419	0.655904	0.730961	0.742753	1.14835	0.369303	0.378421	0.405103	0.398548	0.412185	0.465045	0.395067	0.456252	0.559954	0.283055	0.619194	0.148451	0.371075	0.778553
159	Roblin	CWRS	1986	1981-1990	Secan	0.65953	1.12887	0.539357	0.61565	0.4835	0.997557	1.09722	1.03383	0.599103	1.06429	1.08781	0.653947	1.21223	0.991477	0.544212	1.07506	0.523768	0.701052	0.512248	0.716826	1.13028	0.5788	0.801063	0.779958	1.13082	0.610266	0.86153	1.42738	0.793219	0.736516	0.589254	0.744048	0.630015	0.721124	0.71102	0.607036	0.518293	0.565301	0.435367	0.441321	0.874103	0.463621	0.41754	0.774889
160	Shaw	CWRS	2009	2001-2010	AAFC	0.58571	0.910991	0.399239	0.590191	0.388873	0.835475	0.871494	0.856998	0.448657	0.8491	0.821522	0.691375	0.998523	0.856527	0.447076	0.904257	0.677674	1.23875	0.682933	0.897558	0.871021	0.518214	0.627937	0.74197	0.903675	0.430681	0.676491	1.0308	0.69602	0.711368	0.533411	0.665054	0.50538	0.679504	0.695657	0.499837	0.480829	0.534883	0.448504	0.342795	0.950804	0.241829	0.452242	0.920886
161	Sinton	CWRS	1975	1971-1980	AAFC	0.611608	1.24324	0.318465	0.683112	0.262145	0.94629	1.22596	1.17204	0.368722	1.12244	0.886452	0.635853	1.18074	0.942149	0.327658	1.26481	0.70859	0.777005	0.709978	0.688323	1.21207	0.637865	0.802863	0.75205	1.25345	0.181189	1.06613	1.09727	1.06792	0.736931	0.380611	0.520845	0.525813	0.537818	0.54468	0.488848	0.478364	0.489989	0.486671	0.229692	0.811007	0.232764	0.381285	0.628703
162	Somerset	CWRS	2005	2001-2010	Secan	0.817566	1.54736	0.366647	0.918894	0.300196	1.2248	1.60337	1.53779	0.418979	1.41122	1.08484	0.767733	1.27963	1.24806	0.488853	1.55955	0.588246	0.977862	0.58269	0.812361	1.55751	0.833493	0.851543	0.856761	1.59689	0.138355	0.988347	1.26666	0.932361	0.847167	0.429185	0.579177	0.51159	0.547877	0.539727	0.612812	0.277602	0.424945	0.61078	0.265281	0.911422	0.118322	0.459043	0.807427
163	Stettler	CWRS	2008	2001-2010	AAFC	0.501017	0.911152	0.347474	0.590967	0.324602	0.90749	0.87127	0.875123	0.400068	0.801986	0.761692	0.637781	0.891934	0.952123	0.34667	0.886292	0.866332	1.22316	0.862654	1.15206	0.889619	0.507262	0.554649	0.734057	0.902311	0.190128	0.706749	0.791053	0.618656	0.726838	0.386348	0.477924	0.517586	0.551837	0.543384	0.512676	0.366905	0.531029	0.477088	0.28349	0.96916	0.159116	0.422904	0.941204
164	Superb	CWRS	2001	2001-2010	AAFC	0.396215	0.771545	0.289161	0.536878	0.258893	0.737375	0.717025	0.706428	0.339248	0.651002	0.596263	0.643617	0.722556	0.796336	0.358436	0.734305	0.954559	1.19309	0.957725	1.15088	0.72291	0.47171	0.426113	0.725114	0.739708	0.0859502	0.564318	0.681711	0.583122	0.686908	0.312859	0.553236	0.440478	0.643194	0.636191	0.524061	0.438645	0.515257	0.42716	0.246096	1.03526	0.0968345	0.35931	1.00233
165	SY 433	CWRS	2012	2011-2018	Syngenta	0.495272	1.00391	0.410503	0.72158	0.359936	1.23202	0.969986	0.986584	0.469627	0.916586	0.678756	0.683466	0.929873	1.25303	0.415763	0.983618	0.739171	1.24592	0.735287	1.12345	0.969373	0.648034	0.697032	0.766619	0.996564	0.141288	0.797932	0.884297	0.778775	0.791695	0.455994	0.641326	0.540829	0.67537	0.672987	0.659316	0.436338	0.684683	0.526878	0.320705	0.814422	0.22206	0.549147	0.819333
166	SY479 VB	CWRS	2016	2011-2018	Syngenta	0.471604	0.821825	0.21	0.486295	0.164372	0.905111	0.813218	0.806333	0.244369	0.723423	0.748516	0.562547	0.846769	0.952744	0.202277	0.804157	0.859155	0.816552	0.852001	0.885527	0.787746	0.407582	0.620992	1.0327	0.811306	0.260528	0.742503	0.807078	0.709041	0.948159	0.400497	0.609005	0.462129	0.695992	0.685367	0.490381	0.399594	0.524861	0.483916	0.109151	0.769728	0.100805	0.39487	0.819043
167	SY637	CWRS	2016	2011-2018	Syngenta	0.460739	0.790934	0.562912	0.491314	0.504444	0.761768	0.791685	0.706852	0.589517	0.738061	0.816303	0.605734	0.855244	0.811889	0.436237	0.769317	0.637654	0.656715	0.641009	0.817191	0.764265	0.453568	0.577187	0.653826	0.798905	0.412977	0.720192	0.935774	0.702	0.638604	0.530453	0.775119	0.775119	0.759387	0.756021	0.684158	0.521076	0.573097	0.488873	0.469463	0.813621	0.484777	0.547234	0.631159
168	Vesper	CNHR	2010	2001-2010	Secan	0.516179	1.07172	0.389483	0.577307	0.345724	0.980268	1.03614	1.00824	0.441625	0.953159	0.993803	0.646464	1.01952	1.0617	0.418694	1.06318	0.714521	1.00195	0.710457	1.04049	1.02706	0.497232	0.657657	0.841363	1.05952	0.244495	0.760926	0.988289	0.725801	0.852637	0.406753	0.543134	0.48585	0.617235	0.609316	0.590534	0.393129	0.530353	0.562148	0.304586	1.06994	0.152019	0.468876	0.89611
169	Waskada	CWRS	2007	2001-2010	AAFC	0.376572	0.756532	0.306137	0.571026	0.269734	0.746129	0.718168	0.69751	0.346584	0.644399	0.553508	0.721247	0.74015	0.802035	0.333511	0.733013	0.922065	1.2972	0.922998	1.22352	0.732074	0.484993	0.527171	0.721846	0.737526	0.110943	0.579615	0.630329	0.518773	0.699003	0.345161	0.566081	0.438493	0.648537	0.636668	0.576467	0.43226	0.468608	0.483963	0.250933	0.899527	0.0721855	0.394919	0.970923
170	WR859 CL	CWRS	2009	2001-2010	Syngenta	0.666533	1.23269	0.444988	0.732731	0.391051	1.08869	1.26192	1.19674	0.484009	1.12304	1.02407	0.67933	1.1999	1.16768	0.351911	1.26746	0.580306	0.973293	0.571592	0.834489	1.22802	0.65602	0.773943	0.889225	1.28029	0.235676	0.886816	1.20167	0.871784	0.851796	0.486062	0.640976	0.518058	0.626575	0.622907	0.700505	0.448205	0.551508	0.576898	0.327709	1.10609	0.17255	0.559383	0.799861
171	AAC Innova	CWSP	2013	2011-2018	AAFC	0.241923	0.152817	0.506869	0.313501	0.570516	0.111176	0.148875	0.093135	0.517686	0.178058	0.193673	0.0879398	0.150489	0.0978841	0.362493	0.11228	0.136049	0.254625	0.147963	0.24082	0.130378	0.288462	0.10032	0.17396	0.1402	0.400204	0.0703102	0.201328	0.13639	0.179218	0.560144	0.272532	0.319325	0.230624	0.2381	0.38795	0.508923	0.388924	0.376554	0.610278	0.175506	0.39192	0.316623	0.0769914
172	AAC Proclaim	CWSP	2013	2011-2018	AAFC	0.311133	0.265786	0.309719	0.341669	0.287757	0.278384	0.273155	0.257631	0.340651	0.246386	0.246337	0.203651	0.301958	0.258556	0.195427	0.255254	0.241338	0.314547	0.239558	0.320037	0.257754	0.272381	0.161808	0.326106	0.276414	0.302236	0.299043	0.322655	0.314005	0.328187	0.357175	0.182548	0.246814	0.178149	0.189667	0.217597	0.266717	0.21707	0.455201	0.324228	0.32479	0.150922	0.245172	0.258567
173	CDC NRG003	CWSP	2010	2001-2010	UofS	0.469875	0.517859	0.973411	0.428689	1.01358	0.559811	0.47464	0.555179	0.963448	0.546495	0.504621	0.392297	0.506223	0.535023	0.618512	0.506214	0.331972	0.519155	0.322034	0.506229	0.534399	0.359208	0.353867	0.467784	0.496213	0.484575	0.44152	0.407414	0.423741	0.494051	0.706459	0.440308	0.599487	0.484104	0.474689	0.970651	0.703069	1.2118	0.587993	1.0343	0.479523	0.441152	1.34356	0.340753
174	CDC Primepurple	CWSP	2013	2011-2018	UofS	0.444305	0.54672	0.838233	0.520845	0.851579	0.535988	0.539978	0.493875	0.806632	0.535067	0.415533	0.489091	0.604975	0.536264	0.714033	0.54442	0.419171	0.448766	0.428932	0.596217	0.532154	0.522425	0.531626	0.622842	0.552865	0.586692	0.523069	0.555059	0.534417	0.661381	0.779924	0.459282	0.507941	0.459613	0.476297	0.65113	0.845817	0.621485	0.759921	0.861925	0.409776	0.541134	0.658198	0.519436
175	GP091	CWSP	2012	2011-2018	UofS	0.551159	0.569292	0.862589	0.62881	0.859544	0.616724	0.54618	0.600186	0.842379	0.601521	0.58036	0.461654	0.561448	0.598685	0.641225	0.571856	0.269907	0.524601	0.277305	0.46331	0.604467	0.622916	0.495321	0.435343	0.563638	0.555112	0.509446	0.603888	0.499654	0.427764	0.597601	0.401956	0.40208	0.439443	0.450808	0.677078	0.558456	0.800496	0.56714	0.837159	0.473464	0.433134	0.842781	0.365435
176	GP112	CWSP	2013	2011-2018	Syngenta	0.426562	0.385653	0.798675	0.426403	0.718249	0.474077	0.337373	0.379469	0.791522	0.389759	0.597773	0.415048	0.497603	0.450657	0.487499	0.382669	0.326573	0.462105	0.328738	0.515324	0.40379	0.418153	0.44705	0.486981	0.35957	0.613949	0.37066	0.55432	0.459629	0.499941	0.764233	0.502723	0.579624	0.563342	0.574911	0.501219	0.683755	0.591696	0.580306	0.711228	0.464713	0.431137	0.503914	0.46783
177	CDC Throttle	CWSP	2016	2011-2018	UofS	0.397423	0.561288	0.482609	0.408516	0.465888	0.549453	0.557465	0.516857	0.471682	0.518356	0.576588	0.487725	0.631521	0.530269	0.396668	0.535154	0.533814	0.533769	0.534619	0.602964	0.536835	0.384391	0.497025	0.531925	0.551683	0.345426	0.551312	0.689867	0.529481	0.526445	0.549864	1.02007	0.804227	0.997384	0.979347	0.831892	0.636601	0.712013	0.371933	0.452258	0.558545	0.421942	0.523569	0.565073
178	AAC Awesome	CWSP	2016	2011-2018	AAFC	0.310964	0.229084	0.311092	0.231783	0.301285	0.178397	0.207542	0.186713	0.340784	0.226105	0.223312	0.244666	0.214286	0.180667	0.174611	0.214071	0.287997	0.272837	0.289562	0.31724	0.20391	0.276398	0.130419	0.259049	0.212105	0.226596	0.185228	0.289462	0.234417	0.264468	0.337377	0.178965	0.353573	0.181501	0.199793	0.302214	0.285093	0.299148	0.325314	0.328175	0.254703	0.293866	0.238246	0.11632
179	GP168	CWSP	2014	2011-2018	UoA	0.326359	0.31238	0.229717	0.198114	0.228176	0.25688	0.285916	0.262736	0.265049	0.303338	0.281744	0.350441	0.377293	0.270071	0.179637	0.287593	0.284989	0.27436	0.30494	0.292007	0.273015	0.279845	0.295353	0.358088	0.289754	0.323595	0.324765	0.392301	0.385336	0.387575	0.257886	0.212902	0.406262	0.217862	0.24613	0.25479	0.305253	0.306158	0.216222	0.223346	0.298289	0.422319	0.187111	0.284864
180	Minnedosa	CWSP	2009	2001-2010	AAFC	0.594709	0.621126	0.909762	0.520844	0.95342	0.655265	0.607781	0.661892	0.892955	0.634651	0.594172	0.438034	0.608375	0.645632	0.607242	0.609334	0.393005	0.621323	0.388447	0.608483	0.64791	0.432355	0.441177	0.477272	0.595838	0.399253	0.56449	0.524546	0.510551	0.502677	0.715862	0.518346	0.585946	0.516507	0.506448	0.980984	0.62853	1.17229	0.588164	0.952353	0.556579	0.36539	1.30546	0.40238
181	Pasteur	CWSP	2011	2011-2018	Others	0.428301	0.380802	0.358914	0.325236	0.305517	0.384096	0.347476	0.381466	0.360459	0.396266	0.339202	0.323896	0.333162	0.372481	0.352096	0.359168	0.222233	0.302981	0.223252	0.371218	0.40935	0.368174	0.290271	0.3244	0.362198	0.230088	0.336281	0.298936	0.298118	0.337531	0.218495	0.18278	0.194723	0.269389	0.268732	0.321031	0.268895	0.356201	0.47079	0.334454	0.317184	0.171796	0.393072	0.297998
182	SY087	CWSP	2014	2011-2018	Syngenta	0.416401	0.772795	0.235442	0.511271	0.215009	0.756711	0.715649	0.701372	0.290155	0.659408	0.541686	0.648136	0.733596	0.777882	0.367648	0.739275	0.915056	0.944164	0.915659	0.992154	0.723637	0.457784	0.390361	0.714858	0.738873	0.061287	0.566931	0.677229	0.493396	0.662883	0.255617	0.554743	0.422504	0.664446	0.670902	0.553076	0.427306	0.613702	0.449195	0.200346	1.04578	0.0430902	0.392992	0.936553
183	AAC Chiffon	CWSWS	2013	2011-2018	AAFC	0.35219	0.334946	0.485624	0.349274	0.464534	0.291968	0.3127	0.281472	0.515492	0.353086	0.368131	0.290816	0.330183	0.307947	0.292923	0.318477	0.383733	0.368657	0.384167	0.438127	0.303846	0.319434	0.182004	0.396217	0.3209	0.340186	0.319381	0.366673	0.330002	0.395365	0.448251	0.28738	0.48771	0.316298	0.315927	0.410237	0.414798	0.436242	0.388639	0.502389	0.37735	0.449412	0.370353	0.22596
184	AC Andrew	CWSWS	2004	2001-2010	AAFC	0.34523	0.315479	0.436453	0.324875	0.42362	0.269433	0.290516	0.258405	0.474785	0.339887	0.350863	0.25446	0.350491	0.272065	0.244824	0.282911	0.33065	0.367745	0.341701	0.404812	0.281386	0.295812	0.169879	0.362328	0.295987	0.33815	0.303367	0.331475	0.28161	0.361113	0.400316	0.27105	0.452891	0.283526	0.284134	0.354981	0.390329	0.400724	0.415653	0.464881	0.342152	0.374424	0.310976	0.208691
185	AC Meena	CWSWS	2001	2001-2010	AAFC	0.410598	0.440381	0.59311	0.414505	0.607206	0.429285	0.405645	0.389423	0.631663	0.417392	0.405482	0.345443	0.479845	0.419263	0.310193	0.399024	0.357306	0.42455	0.362883	0.506708	0.389877	0.344977	0.272883	0.422394	0.413969	0.398132	0.390266	0.40585	0.373487	0.433123	0.562934	0.369205	0.484358	0.399091	0.395397	0.496196	0.527496	0.502645	0.540186	0.626195	0.456743	0.378962	0.503613	0.294572
186	AC Nanda	CWSWS	1998	1991-2000	AAFC	0.271562	0.210104	0.515179	0.342611	0.462129	0.22731	0.180098	0.181695	0.477878	0.17967	0.308422	0.243092	0.191834	0.220894	0.226803	0.178766	0.194642	0.193701	0.196567	0.25071	0.172624	0.401853	0.339306	0.116582	0.1907	0.291949	0.224444	0.239527	0.150439	0.153926	0.382847	0.288789	0.315112	0.300178	0.295366	0.474786	0.376691	0.423905	0.307414	0.502991	0.200456	0.390786	0.424179	0.116208
187	AC Phil	CWSWS	1996	1991-2000	AAFC	0.395723	0.355322	0.556973	0.37053	0.518519	0.304305	0.351247	0.384858	0.590531	0.412337	0.415176	0.274032	0.383616	0.300075	0.269901	0.347709	0.331243	0.360173	0.337849	0.406305	0.390757	0.303947	0.163852	0.388534	0.356292	0.385252	0.352452	0.338577	0.307648	0.389448	0.452443	0.292292	0.481704	0.348362	0.354653	0.3733	0.417016	0.39266	0.448202	0.589235	0.398203	0.466644	0.358921	0.203116
188	AC Reed	CWSWS	1991	1991-2000	Secan	0.381503	0.347834	0.525819	0.381496	0.491601	0.299107	0.344774	0.367277	0.556325	0.393877	0.399445	0.260491	0.383182	0.311638	0.279682	0.326205	0.31649	0.388386	0.319729	0.425383	0.371388	0.311157	0.180646	0.40152	0.342416	0.387269	0.359294	0.333011	0.283844	0.398594	0.456692	0.296074	0.496004	0.359056	0.353162	0.365094	0.391673	0.403411	0.45229	0.549839	0.389671	0.464875	0.364039	0.212241
189	Bhishaj	CWSWS	2003	2001-2010	Others	0.339857	0.329995	0.485225	0.335333	0.447652	0.251235	0.312031	0.271952	0.503157	0.350289	0.340601	0.259536	0.303106	0.26107	0.265965	0.30911	0.343493	0.335492	0.345832	0.393897	0.299319	0.300094	0.143428	0.371776	0.307941	0.313445	0.27284	0.322144	0.30152	0.376107	0.434758	0.258952	0.464577	0.258923	0.256678	0.395859	0.400976	0.411681	0.368143	0.491936	0.333448	0.430147	0.338065	0.188355
190	Fielder	CWSWS	1976	1971-1980	Others	0.246421	0.298874	0.61389	0.372768	0.568351	0.307082	0.272738	0.246649	0.616362	0.302417	0.360163	0.256149	0.344275	0.293823	0.314188	0.280877	0.236454	0.300425	0.252758	0.377107	0.244705	0.358945	0.272105	0.251713	0.276357	0.456196	0.277785	0.344645	0.306544	0.259696	0.460902	0.284107	0.42195	0.306065	0.325612	0.46257	0.484042	0.454336	0.448761	0.593597	0.27801	0.421657	0.466	0.142077
191	Lemhi 62	CWSWS	1968	1905-1970	Others	0.251825	0.264766	0.221868	0.151725	0.142593	0.14844	0.252414	0.210603	0.26471	0.22716	0.249605	0.221702	0.214553	0.184378	0.141038	0.257328	0.246775	0.21633	0.242537	0.373676	0.236125	0.208664	0.222731	0.323593	0.255325	0.0290325	0.269377	0.190624	0.219983	0.352123	0.0981653	0.18648	0.435883	0.229183	0.234912	0.342199	0.177947	0.225426	0.291545	0.186953	0.260843	0.148477	0.265597	0.1688
192	Owens	CWSWS	1984	1981-1990	Others	0.306911	0.285706	0.526048	0.207786	0.46622	0.293447	0.279781	0.270393	0.563925	0.273257	0.33732	0.269026	0.30355	0.258272	0.313434	0.294875	0.27773	0.28666	0.2819	0.391652	0.265509	0.204597	0.277183	0.335598	0.290098	0.442653	0.252394	0.275052	0.224882	0.369304	0.362957	0.196929	0.445261	0.194086	0.20426	0.430591	0.359824	0.418677	0.442944	0.477775	0.25564	0.302212	0.46152	0.0772969
193	Sadash	CWSWS	2007	2001-2010	AAFC	0.292992	0.260161	0.412246	0.276688	0.378706	0.209362	0.245195	0.28281	0.430218	0.336966	0.296261	0.136503	0.243265	0.202502	0.200522	0.250135	0.0998947	0.261839	0.10212	0.255581	0.297932	0.242389	0.0921708	0.274264	0.238925	0.225628	0.183042	0.25453	0.202816	0.285269	0.284376	0.0786011	0.256954	0.136366	0.145337	0.247048	0.270942	0.342808	0.327932	0.434191	0.243181	0.332861	0.235269	0.113758
194	Springfield	CWSWS	1972	1971-1980	Others	0.229221	0.193063	0.191637	0.089098	0.145548	0.101024	0.185617	0.143559	0.231218	0.151967	0.20855	0.16282	0.158148	0.111791	0.188716	0.183928	0.244987	0.184393	0.24048	0.309416	0.169086	0.142132	0.180076	0.271413	0.185035	0.0368833	0.203783	0.12018	0.121043	0.34643	0.0962757	0.083221	0.391289	0.120901	0.114903	0.227076	0.182912	0.166892	0.308311	0.169464	0.18187	0.178023	0.296617	0.101401
195	AAC Indus	CWSWS	2015	2011-2018	AAFC	0.415634	0.259711	0.643834	0.311393	0.645134	0.278814	0.245827	0.288916	0.667093	0.337715	0.371769	0.236991	0.249916	0.272903	0.316745	0.271998	0.278912	0.338529	0.289781	0.386251	0.292387	0.279903	0.129423	0.286919	0.254628	0.488645	0.235679	0.344405	0.26692	0.277698	0.546434	0.218237	0.400827	0.260666	0.265943	0.376057	0.443553	0.512874	0.372465	0.661986	0.317497	0.513879	0.455368	0.204847
196	SWS52	CWSWS	1905	1905-1970	Others	0.394315	0.409968	0.40235	0.333369	0.411271	0.398829	0.401718	0.361318	0.434599	0.36648	0.285138	0.297545	0.414487	0.39819	0.264988	0.370399	0.245578	0.458627	0.239583	0.460973	0.373944	0.263234	0.269639	0.444385	0.389073	0.425857	0.376899	0.313341	0.282567	0.407576	0.376118	0.24108	0.373895	0.202688	0.199713	0.428214	0.307711	0.473149	0.411156	0.40831	0.357698	0.374726	0.41099	0.378267
						Minimum	0							% frequency	Frequency count
						Maximum	1.96649						< 0.250	7.10623	1358
						Average	0.615814						0.251-0.500	34.6415	6620
													0.501-1.000	46.9178	8966
													> 1.000	11.3344	2166
													Total	100	19110
													Expected pairs		19110
													Difference		0
[truncated: 152 more columns]

## Sheet: By group
Supplementary Table S6B Relative kinship coefficients between pairs of cultivars within each market cass
Class	Cultivar	AC Karma	AC Vista	AC2000	Genesis	Snowhite475	Snowhite476				% frequency	Frequency count
CPSW	AC Karma									< 0.250	20	3
CPSW	AC Vista	0.479381								0.251-0.500	40	6
CPSW	AC2000	0.84247	0.00125443							0.501-1.000	33.3333	5
CPSW	Genesis	0.552339	0.156843	0						> 1.000	6.66667	1
CPSW	Snowhite475	0.989106	1.06857	0.374276	0.337389					Total	100	15
CPSW	Snowhite476	0.887508	0.492227	0.35417	0.448123	0.660303
Class	Cultivar	AAC Iceberg	AAC Whitefox	CDC Whitewood	Kanata	Snowbird	Snowstar	Whitehawk			% frequency	Frequency count
CWHWS	AAC Iceberg									< 0.250	28.5714	6
CWHWS	AAC Whitefox	0.0243623								0.251-0.500	14.2857	3
CWHWS	CDC Whitewood	0.866578	0.19878							0.501-1.000	47.619	10
CWHWS	Kanata	0.223785	0.533978	0.382421						> 1.000	9.52381	2
CWHWS	Snowbird	0.494004	0.658413	1.0203	0.959432					Total	100	21
CWHWS	Snowstar	0	0.926008	0.019808	0.652669	0.380974
CWHWS	Whitehawk	0.176971	0.922835	0.542447	0.888792	1.17801	0.880935
Class	Cultivar	AAC Innova	AAC Proclaim	CDC NRG003	CDC Primepurple	GP091	GP112	CDC Throttle	AAC Awesome	GP168	Minnedosa	Pasteur	SY087
CWSP	AAC Innova																% frequency	Frequency count
CWSP	AAC Proclaim	0.638431														< 0.250	54.5455	36
CWSP	CDC NRG003	0.322914	0.183126													0.251-0.500	30.303	20
CWSP	CDC Primepurple	0.294859	0.13663	0.558512												0.501-1.000	13.6364	9
CWSP	GP091	0.183629	0.0743894	0.765508	0.553595											> 1.000	1.51515	1
CWSP	GP112	0.275047	0.143014	0.484322	0.406583	0.520228										Total	100	66
CWSP	CDC Throttle	0.00987124	0.0532305	0.389983	0.343265	0.234477	0.425805
CWSP	AAC Awesome	0.855903	0.817289	0.26191	0.145115	0.141608	0.102728	0.0393247
CWSP	GP168	0.251993	0.378615	0.109056	0.196055	0.217797	0.15064	0.121735	0.754653
CWSP	Minnedosa	0.266077	0.124234	1.75828	0.484633	0.747799	0.392253	0.366146	0.232024	0.0626589
CWSP	Pasteur	0.111858	0.148402	0.267874	0.234238	0.323859	0.13575	0.0669864	0.207872	0.0692353	0.250463
CWSP	SY087	0	0.0469621	0.212481	0.128945	0.193265	0.163597	0.359758	0.0230545	0.0859958	0.258826	0.0530901
Class	Cultivar	AC Corinne	Amazon	Bluesky	Burnside	CDC Rama	CDC Walrus	CDN Bison	Glencross	Glenlea	Laser	Norquay	Pitic 62	Wildcat
CWES	AC Corinne																% frequency	Frequency count
CWES	Amazon	1.64168														< 0.250	19.2308	15
CWES	Bluesky	1.22565	1.17925													0.251-0.500	10.2564	8
CWES	Burnside	1.75359	1.55119	1.18185												0.501-1.000	23.0769	18
CWES	CDC Rama	1.12846	0.936669	0.691147	1.12259											> 1.000	47.4359	37
CWES	CDC Walrus	1.41854	1.13915	1.03677	1.2928	0.833393										Total	100	78
CWES	CDN Bison	1.30769	1.23046	0.990919	1.30936	0.823788	0.947037
CWES	Glencross	1.52391	1.3085	0.992401	1.56553	0.924682	1.12892	1.15561
CWES	Glenlea	1.88933	1.6794	1.29207	1.82449	1.19296	1.40584	1.36795	1.58467
CWES	Laser	1.18906	1.00279	0.882549	1.12298	0.832575	0.848213	1.0011	0.909905	1.23876
CWES	Norquay	0.40518	0.212067	0.322	0.335963	0.274668	0.228648	0.295476	0.203959	0.352176	0.276416
CWES	Pitic 62	0	0.03923	0.0672784	0.00571322	0.00676522	0.18686	0.0271532	0.0581305	0.0176671	0.114751	0.155383
CWES	Wildcat	1.18176	0.961274	0.843221	1.09282	0.795676	0.861116	0.987471	0.890919	1.20214	1.95221	0.26426	0.103954
Class	Cultivar	AAC Chiffon	AC Andrew	AC Meena	AC Nanda	AC Phil	AC Reed	Bhishaj	Fielder	Lemhi 62	Owens	Sadash	Springfield	AAC Indus	SWS52
CWSWS	AAC Chiffon																% frequency	Frequency count
CWSWS	AC Andrew	1.72784														< 0.250	19.7802	18
CWSWS	AC Meena	1.27466	1.4034													0.251-0.500	19.7802	18
CWSWS	AC Nanda	0.614825	0.645405	0.766793												0.501-1.000	25.2747	23
CWSWS	AC Phil	1.29306	1.39797	1.42632	0.53601											> 1.000	35.1648	32
CWSWS	AC Reed	1.40352	1.54929	1.47227	0.589598	1.89016										Total	100	91
CWSWS	Bhishaj	1.75555	1.47665	1.1157	0.553945	1.23218	1.28422
CWSWS	Fielder	1.05268	1.15066	1.33233	0.981642	1.00879	1.0507	0.93731
CWSWS	Lemhi 62	0.253239	0.226688	0.184283	0.387711	0.0866451	0.139144	0.246761	0.22971
CWSWS	Owens	0.707213	0.734196	0.851041	0.585979	0.646762	0.699403	0.636241	1.10291	0.557806
CWSWS	Sadash	1.04819	0.941359	0.837853	0.289868	0.998365	1.04073	1.10635	0.652836	0.000505327	0.313474
CWSWS	Springfield	0.279786	0.242174	0.165382	0.406068	0.111654	0.171275	0.282923	0.189311	1.56904	0.589252	0
CWSWS	AAC Indus	1.15138	1.07354	1.01987	0.477514	1.13441	1.14438	1.15658	0.898193	0.0130837	0.569048	1.10388	0.0621166
CWSWS	SWS52	0.359055	0.34078	0.470015	0.209134	0.272631	0.29614	0.339274	0.323083	0.391767	0.420571	0.159087	0.401402	0.14765
Class	Cultivar	5700PR	5701PR	5702PR	AAC Crossfield	AAC Entice	AAC Foray	AAC Penhold	AAC Ryley	AAC Tenacious	Biggar	AAC Goodwin	Cutler	Enchant	SY Rowyn	AAC Castle	HY320	CDC Terrain	SY985	SY995
CPSR	5700PR																						% frequency	Frequency count
CPSR	5701PR	0.753822																				< 0.250	2.33918	4
CPSR	5702PR	0.500047	0.661211																			0.251-0.500	35.0877	60
CPSR	AAC Crossfield	0.60908	1.62599	0.611535																		0.501-1.000	52.0468	89
CPSR	AAC Entice	0.606189	1.6085	0.599993	1.94995																	> 1.000	10.5263	18
CPSR	AAC Foray	0.640033	1.18469	0.566429	1.038	1.02938																Total	100	171
CPSR	AAC Penhold	1.04421	0.596978	0.436651	0.649727	0.652902	0.499758
CPSR	AAC Ryley	0.550911	0.501055	0.487203	0.591535	0.607465	0.737379	0.635154
CPSR	AAC Tenacious	0.519101	0.303389	0.252011	0.253782	0.259344	0.455845	0.483458	0.317096
CPSR	Biggar	1.16461	0.340507	0.380753	0.36426	0.352883	0.70066	0.978268	0.690123	0.679412
CPSR	AAC Goodwin	0.317566	0.536263	0.422325	0.608831	0.622889	0.463485	0.339847	0.386825	0.421105	0.191347
CPSR	Cutler	0.51446	0.358424	0.338141	0.340429	0.336976	0.320245	0.421841	0.307361	0.0945911	0.636685	0.022265
CPSR	Enchant	0.599916	0.39936	0.387607	0.428931	0.429613	0.934003	0.485389	0.893828	0.562074	0.839346	0.33135	0.305783
CPSR	SY Rowyn	0.524063	0.752466	0.650507	0.710951	0.74986	0.64762	0.571893	0.550844	0.532724	0.364826	0.612987	0.293299	0.500419
CPSR	AAC Castle	0.693218	1.05784	0.688568	0.927418	0.940042	0.910638	0.647139	0.522237	0.410167	0.575228	0.363949	0.27844	0.499735	0.580246
CPSR	HY320	1.14446	0.330953	0.370271	0.363987	0.381625	0.696497	0.98932	0.723191	0.680947	1.95028	0.209684	0.624331	0.84255	0.392538	0.615508
CPSR	CDC Terrain	0.533648	0.986718	0.609049	0.874469	0.885568	0.684047	0.484607	0.49527	0.263072	0.433325	0.456119	0.375448	0.412208	0.629391	0.742504	0.471449
CPSR	SY985	0.778486	1.14965	0.919739	1.04343	1.0302	0.841364	0.499466	0.503498	0.279085	0.521837	0.33133	0.519159	0.422714	0.681508	0.979037	0.51256	0.752393
CPSR	SY995	0.924245	1.20842	0.603718	1.09898	1.11567	0.90072	0.668682	0.563978	0.393025	0.648563	0.483588	0.47517	0.53804	0.869581	0.834708	0.686681	0.89874	1.05546
Class	Cultivar	5604HR CL	AAC Bailey	AAC Brandon	AAC Connery	AAC Elie	AAC Viewfield	AC Barrie	AC Cadillac	AC Elsa	AC Intrepid	AC Splendor	Benito	BW1039	BW278	BW493	SY Slate	SY Chert	AAC Redberry	BW970 Pro	CDC Landmark	Zealand	BYT14-11	BW5020	BYT14-19	Canthatch	Canuck	Carberry	Cardale	CDC Abound	CDC Alsask	CDC Bounty	CDC Bradwell	CDC Go	CDC Imagine	CDC Kernen	CDC Merlin	CDC Plentiful	CDC Stanley	CDC Teal	CDC Thrive	CDC Titanium	CDC Utmost	CDC VR Morris	Coleman	Cypress	Fieldstar	Garnet	Glenn
CWRS	5604HR CL
CWRS	AAC Bailey	0.633003
CWRS	AAC Brandon	0.895438	0.544701
CWRS	AAC Connery	0.951017	0.656469	0.876423
CWRS	AAC Elie	0.909014	0.556884	1.94329	0.868909
CWRS	AAC Viewfield	0.749382	0.509896	1.11703	0.744557	1.09832
CWRS	AC Barrie	0.881747	0.868811	0.664773	0.795939	0.675903	0.611005
CWRS	AC Cadillac	0.810253	0.678019	0.710674	0.806811	0.72484	0.536806	1.46505
CWRS	AC Elsa	0.602011	0.469708	0.409485	0.637333	0.427179	0.299585	0.916638	1.09523
CWRS	AC Intrepid	0.637934	0.777253	0.599477	0.783565	0.611286	0.397619	0.932541	0.940014	0.956727
CWRS	AC Splendor	0.821959	0.82136	0.716455	0.91506	0.729469	0.468056	1.17782	1.16374	1.01552	1.09284
CWRS	Benito	0.946691	0.984758	0.825591	1.16059	0.840043	0.603502	1.14324	1.14847	0.828564	1.25841	1.32092
CWRS	BW1039	0.916675	0.554604	0.808479	0.702788	0.811024	0.7519	0.856852	0.793114	0.444073	0.522946	0.805625	0.728493
CWRS	BW278	0.822578	0.496534	0.68197	0.571459	0.6805	0.733846	0.498329	0.435093	0.308513	0.313089	0.436357	0.620077	0.657647
CWRS	BW493	0.594467	0.568889	0.512185	0.603869	0.497892	0.488893	1.05068	0.991109	0.598661	0.728077	0.833327	0.977932	0.872786	0.38405
CWRS	SY Slate	0.924165	0.651215	0.745612	0.916274	0.757886	0.722629	0.783715	0.7062	0.620708	0.638914	0.770945	0.791093	0.823909	0.643521	0.534591
CWRS	SY Chert	0.868691	0.706839	0.904716	0.924792	0.915718	0.846485	0.863951	0.799713	0.584773	0.716168	0.99857	0.874062	0.866088	0.605709	0.735692	0.858782
CWRS	AAC Redberry	0.820594	0.457686	1.11815	0.826796	1.10282	1.43253	0.478315	0.516111	0.357537	0.457794	0.585217	0.640482	0.762489	0.700709	0.485115	0.819853	0.869463
CWRS	BW970 Pro	0.75204	0.601845	0.637391	0.638465	0.648218	0.71982	0.56673	0.447866	0.318997	0.491844	0.564291	0.743943	0.493318	0.551068	0.573618	0.631217	0.811006	0.753528
CWRS	CDC Landmark	0.984738	0.661919	0.974778	0.930464	0.993323	0.826823	0.674539	0.604568	0.415387	0.532536	0.730218	0.850979	0.745968	0.71413	0.597896	0.74692	1.03449	0.795166	0.944195
CWRS	Zealand	0.690675	0.654598	0.548506	0.747435	0.552078	0.44616	1.02279	1.0517	0.816181	1.20515	1.028	1.04396	0.636052	0.38097	0.732741	0.677866	0.679816	0.445989	0.495235	0.526178
CWRS	BYT14-11	0.737739	0.633766	0.884038	0.936192	0.868007	0.917281	1.06047	1.11527	0.587009	0.831438	0.904124	1.10826	0.885844	0.5346	0.953067	0.788765	0.955887	0.758744	0.607678	0.886873	0.872137
CWRS	BW5020	0.759999	0.572793	0.946342	0.876102	0.941067	1.07599	0.873624	0.748009	0.324277	0.522157	0.609149	0.830798	0.830403	0.677116	0.752558	0.775645	0.778477	0.844877	0.558935	0.874546	0.633794	1.1788
CWRS	BYT14-19	0.899592	0.57578	0.785959	0.901226	0.780061	0.834584	1.17439	1.1901	0.642849	0.695041	0.878402	1.02893	0.892795	0.597372	0.887532	0.731837	0.747208	0.701816	0.561332	0.676673	0.831958	1.10641	1.3228
CWRS	Canthatch	0.978705	0.927119	0.783699	1.04096	0.78208	0.56501	0.966626	0.964635	0.873751	0.94842	1.19404	1.52952	0.840878	0.536305	0.791921	0.934298	0.839905	0.705566	0.720981	0.817209	0.904398	0.882865	0.758561	0.921422
CWRS	Canuck	0.350292	0.532379	0.33331	0.373634	0.338341	0.234888	0.480086	0.528065	0.367358	0.477423	0.44292	0.66434	0.308785	0.289804	0.51886	0.368408	0.37849	0.311046	0.411181	0.424223	0.508418	0.551621	0.580872	0.466713	0.867831
CWRS	Carberry	0.944734	0.529846	1.235	1.078	1.24508	1.19177	0.634031	0.64805	0.379204	0.468847	0.61802	0.731322	1.01212	0.775715	0.536577	0.893299	1.07315	1.11508	0.592454	1.14014	0.462797	1.16962	1.25545	0.949657	0.667844	0.259208
CWRS	Cardale	0.893965	0.550571	0.953839	0.811521	0.948868	0.867774	0.463733	0.472751	0.303713	0.500091	0.64554	0.758406	0.688209	0.609071	0.360193	0.685203	0.839918	0.883397	0.964678	1.08748	0.485865	0.707456	0.724598	0.616211	0.737678	0.23807	1.03735
CWRS	CDC Abound	1.03872	0.590181	1.09532	0.935423	1.10344	1.19899	0.684934	0.614771	0.346477	0.478386	0.578062	0.737525	1.12399	0.969052	0.490417	0.900171	0.871173	0.98001	0.609539	1.01629	0.503365	1.02334	1.14262	0.897553	0.657199	0.258379	1.45282	0.964101
CWRS	CDC Alsask	0.882874	0.73347	0.704135	0.997728	0.714005	0.464531	1.09406	1.1696	1.40028	1.19513	1.20767	1.32565	0.654283	0.440143	0.792371	0.794947	0.83433	0.534187	0.54389	0.662399	0.961292	0.926017	0.584216	0.888772	1.17073	0.481656	0.655714	0.574269	0.623593
CWRS	CDC Bounty	0.91816	0.806382	0.799533	0.98021	0.814938	0.649642	1.42282	1.6692	1.05977	1.0443	1.24448	1.36627	0.756829	0.543122	0.945107	0.834819	0.89941	0.641442	0.614705	0.735574	1.11486	1.17235	0.861978	1.20036	1.15488	0.625097	0.731419	0.603223	0.733008	1.22833
CWRS	CDC Bradwell	0.803101	0.667315	0.624735	0.765083	0.629523	0.581623	1.12004	1.04887	0.895607	0.744243	1.03828	0.961984	1.03088	0.428597	0.929459	0.796189	0.988518	0.630214	0.626903	0.759739	0.74601	0.983363	0.806263	0.918775	0.975607	0.507252	0.689601	0.557257	0.64774	0.944136	1.12441
CWRS	CDC Go	0.933775	0.444426	0.973081	0.851062	0.989451	0.984268	0.407441	0.475372	0.376093	0.473155	0.493334	0.603507	0.896	0.652169	0.362226	0.912044	0.769279	0.95516	0.475373	0.777138	0.475709	0.753322	0.842915	0.665655	0.654919	0.251241	1.19438	0.855675	1.32109	0.527059	0.568086	0.485428
CWRS	CDC Imagine	0.812945	0.926351	0.654218	0.823648	0.67043	0.417446	1.04658	1.01761	0.599921	1.34457	0.998837	1.32102	0.686541	0.392747	0.754241	0.702354	0.756066	0.477218	0.479017	0.58424	1.11688	0.908338	0.662516	0.874729	1.04828	0.440693	0.557581	0.562322	0.542221	1.02296	1.19283	0.756411	0.506681
CWRS	CDC Kernen	0.800089	0.86874	0.743016	0.995117	0.756989	0.531673	1.15419	1.31603	0.815008	1.15887	1.13682	1.34	0.681864	0.469222	0.863256	0.7472	0.838968	0.563348	0.527135	0.654804	1.07675	1.00012	0.76248	0.993567	1.08183	0.518278	0.683961	0.604599	0.682795	1.16936	1.50801	0.877366	0.609833	1.3968
CWRS	CDC Merlin	0.651655	0.765823	0.681852	0.784175	0.683273	0.602512	0.65361	0.705396	0.483235	0.808729	0.720979	1.05187	0.627404	0.421473	0.580504	0.721773	0.683231	0.646505	0.532436	0.629112	0.661198	0.788303	0.60975	0.646695	0.901159	0.535392	0.713432	0.607559	0.756631	0.765796	0.810967	0.69621	0.715668	0.760992	0.795818
CWRS	CDC Plentiful	0.747906	0.634311	0.557622	0.69425	0.5611	0.437035	1.42813	1.31483	1.41803	0.821877	1.07211	0.89152	0.676723	0.376158	0.904987	0.688185	0.695341	0.496409	0.421504	0.554985	0.860214	0.804535	0.605304	0.927694	0.92958	0.448207	0.507622	0.412397	0.403231	1.15435	1.26873	1.03278	0.313825	0.807076	0.961084	0.579868
CWRS	CDC Stanley	0.877303	0.79216	0.69284	0.796002	0.710066	0.610025	1.39684	1.18519	0.648187	0.885292	0.95283	1.20104	0.619128	0.476619	0.758145	0.669732	0.733035	0.496284	0.527358	0.612838	0.89159	0.853833	1.2372	1.36541	0.979599	0.591804	0.59945	0.493604	0.66519	0.959753	1.272	0.891889	0.454235	1.12326	1.15586	0.664309	0.984181
CWRS	CDC Teal	0.808486	0.979761	0.707246	0.869534	0.72687	0.455768	1.09598	1.10612	0.679306	1.44785	1.06121	1.40254	0.648492	0.417905	0.816575	0.714919	0.817457	0.540923	0.549926	0.671915	1.08676	0.992337	0.661606	0.911505	1.07429	0.525311	0.593343	0.621342	0.612217	1.11647	1.27048	0.828781	0.501693	1.81316	1.48858	0.848572	0.848257	1.14465
CWRS	CDC Thrive	0.869163	0.876888	0.68959	0.912849	0.705709	0.476385	1.13373	1.23602	0.84269	1.12969	1.1335	1.35486	0.727589	0.489863	0.77223	0.854937	0.810062	0.516113	0.501406	0.642857	1.07512	0.90979	0.696699	0.965937	1.18799	0.502784	0.573639	0.598923	0.603712	1.11954	1.56638	0.913035	0.556677	1.59734	1.48738	0.792786	1.02141	1.12728	1.49513
CWRS	CDC Titanium	0.819001	0.65357	0.717457	0.74012	0.732017	0.511103	1.08313	1.05006	1.11946	0.818187	1.03529	0.884087	0.66738	0.647796	0.776011	0.739078	0.791583	0.589834	0.559964	0.764034	0.76106	0.730278	0.58392	0.745657	0.821779	0.397042	0.70112	0.519209	0.644069	0.978087	1.08713	0.889024	0.509057	0.76283	0.908818	0.517875	1.35866	0.852189	0.849696	0.931305
CWRS	CDC Utmost	0.724725	0.624611	0.602053	0.766073	0.619204	0.359487	0.814971	1.00506	1.3935	1.03861	0.984326	1.0506	0.610397	0.388635	0.697613	0.617018	0.639435	0.455042	0.443087	0.595429	0.796806	0.677412	0.50202	0.756886	1.05537	0.468131	0.579689	0.504763	0.52686	1.28414	0.99781	0.911147	0.561095	0.870929	0.965443	0.641496	1.09711	0.7701	0.954656	0.943388	1.07193
CWRS	CDC VR Morris	0.62739	0.632872	0.60726	0.753862	0.621452	0.485981	1.03461	1.31588	0.834975	0.844852	1.00128	1.09929	0.564317	0.402657	0.835227	0.667727	0.707729	0.553102	0.393821	0.567612	0.976901	0.914432	0.678484	0.93026	0.863159	0.401055	0.590276	0.443316	0.575884	0.984792	1.47488	0.85657	0.410156	1.04313	1.30113	0.630769	0.975187	0.923555	1.1	1.25221	0.82194	0.787034
CWRS	Coleman	1.02838	0.740481	1.04282	0.987772	1.04626	1.00717	1.12401	1.2003	1.35206	0.943542	1.14647	1.14955	0.954384	0.793245	1.04756	0.941464	1.08936	1.03831	0.902101	1.12419	0.907757	1.23743	0.968949	1.01094	1.13867	0.732624	1.05824	0.941806	0.984739	1.1509	1.24241	1.11883	1.11445	0.818707	1.01096	0.745256	1.39455	0.89318	0.921876	0.951525	1.29639	1.21142	1.04642
CWRS	Cypress	0.24118	0.397401	0.235068	0.192059	0.246961	0.168353	0.259405	0.229745	0.124356	0.271799	0.206109	0.438248	0.17439	0.227496	0.232487	0.232026	0.225179	0.194778	0.189146	0.315608	0.312756	0.324598	0.335597	0.196904	0.41139	0.858659	0.20146	0.211026	0.209711	0.289708	0.339057	0.19868	0.150309	0.339276	0.298051	0.32078	0.166796	0.353077	0.330994	0.339211	0.150323	0.183176	0.194984	0.352121
CWRS	Fieldstar	0.97823	0.742633	0.74812	0.815963	0.768726	0.693323	0.779156	0.605111	0.475703	0.641718	0.824327	0.96368	0.696491	0.653284	0.738776	0.751143	1.06287	0.759798	1.27872	1.26112	0.574157	0.762248	0.722544	0.679802	0.846217	0.493761	0.791346	1.15765	0.703095	0.718518	0.756234	0.796962	0.540358	0.694273	0.665457	0.587847	0.678675	0.714286	0.773114	0.716779	0.749048	0.635095	0.525373	1.21763	0.29071
CWRS	Garnet	0.16045	0.198547	0.14473	0.103506	0.140154	0.187519	0.184526	0.179204	0.0593581	0.16944	0.0952697	0.280001	0.155622	0.245476	0.220038	0.0843672	0.20861	0.157182	0.269252	0.295789	0.145577	0.287249	0.101381	0.185025	0.176304	0.164079	0.212933	0.247732	0.232647	0.153267	0.20899	0.169291	0.0257781	0.202109	0.151	0.172569	0.118317	0.13562	0.227876	0.122278	0.151855	0.160789	0.128721	0.319163	0.22335	0.256861
CWRS	Glenn	0.762579	0.453014	1.11099	0.770833	1.08836	1.48656	0.482921	0.480243	0.340916	0.345763	0.498058	0.531459	0.756421	0.647461	0.444839	0.765637	0.867754	1.59419	0.645958	0.833319	0.311702	0.69629	0.833782	0.696396	0.527412	0.186589	1.12802	0.832714	0.950218	0.459031	0.582465	0.572917	0.956143	0.396774	0.506056	0.598899	0.495099	0.495275	0.412581	0.468477	0.577305	0.444929	0.475444	0.963906	0.126694	0.776039	0.141801
CWRS	Go Early	0.854075	0.674047	0.796678	0.848212	0.817667	0.591941	0.739614	0.681506	0.718847	1.24014	0.880634	0.954352	0.715452	0.55721	0.511969	0.926482	0.776657	0.730521	0.553955	0.715369	0.916904	0.696578	0.635389	0.6218	0.934952	0.371573	0.814084	0.679475	0.842604	0.859455	0.801066	0.667024	1.19294	0.917136	0.838055	0.730308	0.678213	0.74062	0.952371	0.838721	0.822951	0.85006	0.591858	1.07067	0.181667	0.721113	0.105443	0.645562
CWRS	Goodeve	0.922583	0.915816	0.886208	0.960887	0.90711	0.722749	1.16501	1.19146	1.44841	1.26016	1.23265	1.22042	0.908559	0.690059	0.838845	1.02062	1.01095	0.756551	0.700526	0.841164	1.031	0.962646	0.769017	0.961125	1.14161	0.476647	0.910333	0.779034	0.950358	1.37067	1.31989	1.09496	0.704437	1.08968	1.201	0.962126	1.31845	0.981474	1.19449	1.22389	1.17939	1.29878	1.08393	1.3593	0.257124	0.88371	0.308462	0.625123
CWRS	Grandin	1.01539	0.515881	1.23631	0.977816	1.25163	1.21493	0.536995	0.600843	0.375672	0.422736	0.620688	0.677538	1.07994	0.7677	0.431543	1.0509	0.955034	1.16935	0.577113	0.980711	0.415311	0.986703	1.05957	0.775082	0.713478	0.245857	1.52597	1.07174	1.69876	0.621193	0.691383	0.639043	1.5508	0.492097	0.678712	0.831832	0.437221	0.542824	0.546637	0.585041	0.636717	0.56151	0.565727	1.05557	0.185221	0.666176	0.151231	1.19574
CWRS	Helios	0.955637	0.891741	0.71423	0.847594	0.727288	0.658999	1.79461	1.60161	1.0935	1.00761	1.19148	1.18397	0.869336	0.544884	1.04381	0.794586	0.874302	0.541493	0.581712	0.703711	1.18924	1.10645	0.871519	1.2136	0.98067	0.547841	0.692357	0.488014	0.720158	1.21829	1.54456	1.096	0.499767	1.11206	1.25269	0.699852	1.41958	1.37135	1.14435	1.2382	1.06064	0.937736	1.14569	1.1974	0.246474	0.806274	0.196555	0.516481
CWRS	Infinity	0.665204	0.553793	0.477001	0.601616	0.486646	0.41326	1.04129	1.0417	1.29873	0.887267	0.881775	0.972822	0.606504	0.45324	0.928484	0.484675	0.624873	0.39372	0.486977	0.620524	0.82113	0.789771	0.496353	0.698526	0.770105	0.447488	0.494392	0.322407	0.451474	1.05987	1.04218	0.903037	0.362459	0.724005	0.809899	0.579565	1.15293	0.733823	0.778769	0.810332	0.939994	1.06538	0.785273	1.27609	0.105961	0.712757	0.207582	0.39515
CWRS	Invader	0.929807	0.656225	0.744402	0.856163	0.745512	0.765792	0.564918	0.593644	0.527204	0.678469	0.733857	0.928562	0.721348	0.664503	0.459588	1.03884	0.748395	0.88018	0.880494	0.733105	0.51871	0.665822	0.597275	0.670356	1.06882	0.309332	0.778452	0.77297	0.712706	0.756604	0.764557	0.694358	0.742311	0.656998	0.697479	0.843226	0.608656	0.613325	0.699866	0.703019	0.645219	0.668434	0.564792	1.02079	0.1647	0.791741	0.106922	0.763575
CWRS	Journey	0.88083	0.867854	0.746796	0.926616	0.763395	0.653115	0.810602	0.847032	0.511864	0.879482	0.889513	0.960385	0.850928	0.49296	0.574071	0.883125	0.94588	0.742374	0.476383	0.764724	0.684955	0.94067	0.742685	0.810352	0.854878	0.289568	0.88512	0.744515	0.882174	0.840881	1.01612	0.837562	0.814411	1.205	1.12114	0.810649	0.703857	0.848108	1.3404	1.1073	0.732903	0.754549	0.894472	0.926693	0.254267	0.778456	0.0198936	0.714746
CWRS	Kenyon	0.928166	0.929023	0.831375	1.16484	0.84425	0.614591	1.16801	1.13664	0.717124	1.19709	1.27195	1.79469	0.642327	0.56569	0.903809	0.753943	0.857277	0.626349	0.763785	0.819613	0.986236	1.07552	0.811411	0.998154	1.38545	0.605144	0.696591	0.68906	0.678237	1.2388	1.41751	0.95454	0.524417	1.25335	1.27009	1.04615	0.918806	1.18	1.32232	1.32655	0.88286	0.950308	1.09382	1.10825	0.390558	0.93633	0.23868	0.509533
CWRS	Lancer	0.581754	0.863636	0.420062	0.539733	0.441523	0.342411	0.61355	0.682288	0.537007	0.574938	0.707096	0.953903	0.346892	0.386658	0.503291	0.360772	0.473453	0.336418	0.401433	0.541798	0.597821	0.55014	0.417625	0.492951	0.749446	0.353201	0.373987	0.487963	0.40408	0.666333	0.794535	0.535446	0.255853	0.634652	0.722624	0.59094	0.514451	0.56597	0.655779	0.681904	0.509109	0.55084	0.612292	0.702917	0.436679	0.614135	0.204243	0.306622
CWRS	Laura	0.472575	0.369946	0.404047	0.515447	0.405217	0.292985	0.593347	0.653209	1.52756	0.978717	0.910171	0.736699	0.402439	0.279095	0.485591	0.480629	0.500667	0.348893	0.268335	0.340583	0.639424	0.454113	0.255933	0.391399	0.824899	0.275977	0.330478	0.33374	0.312743	1.07127	0.698016	0.757591	0.358704	0.457864	0.60187	0.367957	1.05347	0.421498	0.532013	0.596523	0.91524	1.14949	0.58915	1.16195	0.0512398	0.385536	0.0174009	0.294852
CWRS	Lovitt	0.92202	0.795922	0.753184	1.00005	0.754767	0.563464	1.35316	1.41622	0.921636	1.04822	1.17062	1.48404	0.659941	0.537629	1.0592	0.740581	0.7856	0.558468	0.651294	0.804474	1.02014	1.10196	0.746427	1.02759	1.16821	0.59592	0.658969	0.608975	0.677345	1.2915	1.47006	0.972796	0.474494	1.0473	1.20004	0.953116	1.04903	1.16055	1.16005	1.20337	0.935673	0.952986	1.10767	1.0761	0.341735	0.898144	0.196333	0.490817
CWRS	Manitou	0.963942	0.944244	0.778101	1.04522	0.792812	0.545945	1.02527	1.0278	0.983067	1.05203	1.28904	1.66472	0.755272	0.516823	0.811634	0.910313	0.842966	0.686512	0.709091	0.81524	0.85315	0.902675	0.700102	0.9067	1.80791	0.717492	0.707648	0.791652	0.670812	1.27291	1.22491	1.01463	0.642902	1.06166	1.12742	0.990694	0.977936	1.0433	1.15339	1.18997	0.888591	1.12588	0.939297	1.14714	0.325975	0.871864	0.218436	0.550361
CWRS	Marquis	0.633471	0.532233	0.514448	0.553561	0.539202	0.41721	0.633836	0.72422	0.5673	0.77355	0.640632	0.921035	0.383574	0.406248	0.548595	0.508948	0.485994	0.44783	0.47869	0.556432	0.672042	0.597215	0.432169	0.584283	0.855631	0.764884	0.436	0.467356	0.511845	0.726071	0.744119	0.466685	0.43855	0.726153	0.708489	0.52842	0.537765	0.63655	0.799477	0.681968	0.54266	0.646503	0.57925	0.787988	0.400699	0.640242	0.496346	0.395936
CWRS	Napayo	0.953196	0.918962	0.779224	1.03287	0.787652	0.578058	1.00552	1.00578	0.959762	1.04931	1.23421	1.59232	0.796283	0.509452	0.83198	0.920337	0.855059	0.702841	0.703858	0.792194	0.87353	0.892443	0.702918	0.904046	1.8024	0.767068	0.697232	0.787697	0.675712	1.2641	1.19943	1.00778	0.629823	1.05158	1.09915	0.958064	0.939473	1.00877	1.13443	1.167	0.861354	1.12611	0.902118	1.12018	0.378463	0.848373	0.218369	0.555195
CWRS	Parata	1.11935	0.558731	1.04114	0.892053	1.0349	0.957875	0.606694	0.608594	0.416733	0.525724	0.804682	0.827331	1.03991	0.887385	0.573708	0.99062	0.914549	0.99978	0.679678	1.00723	0.609438	0.931842	0.949441	0.86066	0.985748	0.423991	1.07591	0.918421	1.26217	0.64377	0.720961	0.745645	1.35045	0.613261	0.687794	0.688257	0.556052	0.610974	0.631273	0.732563	0.688381	0.593965	0.538404	1.13291	0.312801	0.814742	0.11307	0.893321
CWRS	Peace	0.66867	0.732026	0.725624	0.764886	0.726816	0.552146	1.40642	1.45437	0.905082	0.991824	1.23505	1.33483	0.785542	0.409581	1.04259	0.701358	0.876262	0.520114	0.54682	0.742252	1.11362	1.44035	0.787716	1.03906	1.06761	0.624633	0.623657	0.496983	0.574225	1.09704	1.48263	1.09792	0.418014	1.03879	1.16467	0.770479	1.15514	1.04185	1.13188	1.19626	0.916663	0.880105	1.10643	1.36968	0.347736	0.756399	0.259322	0.448127
CWRS	Prodigy	0.953805	0.655328	0.884113	0.815944	0.885396	0.907855	0.812825	0.81644	0.595376	0.761277	0.886549	1.02582	0.735704	0.803292	0.595669	0.785882	0.848002	1.08672	0.741839	0.886136	0.635767	0.773363	0.77389	0.785624	0.989038	0.371459	0.894394	0.869487	0.843768	0.788663	0.955437	0.710951	0.84956	0.766906	0.821881	0.72633	0.759996	0.834636	0.843463	0.833017	0.809584	0.706443	0.69542	1.07893	0.218514	0.874508	0.155675	0.805976
CWRS	AAC Tisdale	0.994206	0.613248	0.994064	1.23954	0.985263	0.966714	0.640225	0.659136	0.504053	0.461609	0.731094	0.872457	0.945114	1.03028	0.536658	0.935597	0.94502	1.05536	0.660104	1.051	0.522009	0.932934	0.948568	0.888813	0.912808	0.360835	1.26646	0.828802	1.19913	0.721331	0.82117	0.777564	0.964288	0.578845	0.71721	0.594394	0.579255	0.621926	0.616938	0.725563	0.749794	0.590845	0.61348	1.04257	0.276139	0.83843	0.171356	0.962222
CWRS	PT472	0.910709	0.592616	0.551805	0.51509	0.56412	0.593373	0.775965	0.718847	0.778728	0.609926	0.807967	0.695733	0.86892	0.860048	0.645384	0.737258	0.778936	0.616101	0.526752	0.741424	0.619825	0.756432	0.577991	0.687018	0.711522	0.316785	0.645049	0.526312	0.857161	0.71556	0.774036	0.710958	0.612554	0.595466	0.640355	0.460242	0.803197	0.619647	0.583968	0.761235	0.856888	0.636439	0.6141	1.06304	0.322494	0.692509	0.133071	0.589137
CWRS	PT479	0.921028	0.766368	0.958705	0.836884	0.958398	0.758034	0.863151	0.929691	0.534281	0.850049	0.993061	1.18497	1.01278	0.946155	0.649184	0.741312	0.861507	0.747589	0.640166	0.777269	0.823526	0.914367	0.784711	0.983799	1.09752	0.439833	0.946326	0.859173	0.972161	0.929169	1.08557	0.777485	0.747548	0.940235	1.03252	0.826568	0.691501	0.857714	0.994627	1.03644	0.771002	0.81588	0.871585	0.965103	0.303417	0.767281	0.162509	0.632668
CWRS	CDC Hughes	0.927793	0.631557	0.964008	0.863797	0.968998	0.888048	0.611002	0.537389	0.364033	0.463445	0.651909	0.789029	0.730422	0.647751	0.580337	0.72549	0.975316	0.870389	0.966757	1.83887	0.523784	0.845446	0.851864	0.633072	0.799894	0.450928	1.11182	1.16395	0.957149	0.615868	0.676655	0.726238	0.740544	0.530258	0.595175	0.580688	0.522639	0.558262	0.591203	0.590032	0.70974	0.557672	0.512479	1.0737	0.308132	1.19293	0.321984	0.880666
CWRS	PT595	1.00339	0.582725	1.04661	0.886279	1.04388	1.19275	0.636319	0.586715	0.329349	0.440017	0.54973	0.705536	1.13423	0.989003	0.538546	0.850263	0.929944	0.980307	0.618023	1.0001	0.536248	1.01307	1.12794	0.925819	0.672709	0.311058	1.37312	0.914367	1.77893	0.597416	0.70686	0.693118	1.22061	0.497336	0.651851	0.684839	0.393682	0.631868	0.574163	0.563434	0.607436	0.475398	0.570869	1.00092	0.229807	0.680587	0.252804	0.903361
CWRS	PT771	0.713268	0.490464	0.70223	0.687266	0.723088	0.625838	0.891879	0.938789	0.620192	0.648572	0.844236	0.74712	1.03465	0.48145	0.739713	0.812395	0.879768	0.729272	0.480361	0.602883	0.7708	0.850648	0.690403	0.802835	0.71673	0.336505	0.782095	0.67534	0.730557	0.733426	0.863356	0.926344	0.759721	0.712791	0.742419	0.599277	0.742589	0.686881	0.720384	0.745358	0.702842	0.626361	0.70854	1.00941	0.193022	0.657886	0.153689	0.581968
CWRS	PT778	0.771744	0.835348	0.639433	0.749437	0.647058	0.411189	0.943872	0.90673	0.704795	1.46026	0.97738	1.24695	0.623704	0.346767	0.826529	0.622117	0.710388	0.478121	0.51763	0.624612	1.06397	0.874803	0.668468	0.827059	0.98289	0.47752	0.523094	0.592309	0.558845	1.04577	1.08229	0.754035	0.432327	1.54839	1.23541	0.698476	0.848889	1.02107	1.64739	1.25663	0.813971	0.935128	0.937847	0.914536	0.317629	0.756519	0.210514	0.3514
CWRS	PT780	0.609547	0.685332	0.530003	0.650262	0.534698	0.447612	0.862876	0.976341	0.819288	1.26962	1.14637	1.08114	0.513984	0.36964	0.774775	0.578761	0.740484	0.459551	0.493558	0.488483	0.991061	0.781834	0.49222	0.716581	0.876077	0.38392	0.419385	0.432628	0.41743	0.936359	1.04237	0.743884	0.267523	1.00713	1.05747	0.606274	0.86662	0.785024	1.08133	1.02328	0.757073	0.803898	0.990804	0.878558	0.201884	0.595461	0.206535	0.327503
CWRS	Jake	0.800083	0.640985	0.544509	0.711218	0.532918	0.53881	1.08434	0.901157	0.5965	0.732208	0.761489	0.911428	0.743689	0.509026	0.691679	0.701996	0.661797	0.455857	0.612837	0.502756	0.828028	0.64603	0.981199	1.07168	0.88605	0.548566	0.494102	0.533793	0.578176	0.786349	0.978841	0.741897	0.446379	0.949927	0.891098	0.51262	0.827131	1.50109	0.907097	0.957047	0.720591	0.65583	0.65684	0.797289	0.325786	0.724749	0.150436	0.449778
CWRS	Rednet	0.812092	0.622579	0.709704	0.820762	0.697598	0.772831	1.06013	1.22811	0.622342	0.723561	0.830934	1.04761	0.75997	0.453477	0.830525	0.756703	0.845698	0.679726	0.552288	0.692467	0.7685	1.14754	1.32373	1.26836	0.9106	0.628479	0.900191	0.644241	0.788705	0.830837	1.21403	0.943235	0.645096	0.86099	1.05148	0.744075	0.867994	1.45852	0.893634	0.976362	0.725735	0.718138	0.959609	0.991416	0.381627	0.706345	0.121231	0.65965
CWRS	Ellerslie	0.788133	0.654082	0.670606	0.69984	0.677596	0.503058	1.23607	1.34621	0.718889	0.941166	1.07731	1.21963	0.702811	0.386965	0.911678	0.579754	0.803844	0.455803	0.471835	0.623259	0.981612	1.15145	1.07932	1.23962	0.973533	0.61368	0.568384	0.483528	0.494542	0.984826	1.35524	0.994154	0.367533	1.11962	1.11983	0.716499	1.02061	1.52998	1.13553	1.2029	0.776651	0.7816	1.01986	1.0402	0.349914	0.724778	0.181093	0.396945
CWRS	Tracker	0.695438	0.615096	0.647713	0.644146	0.644508	0.45247	1.26594	1.33539	0.760832	0.84072	1.08612	1.18557	0.706401	0.330276	0.997107	0.575305	0.779122	0.402716	0.382442	0.585473	0.980309	1.17109	1.03813	1.18988	0.968982	0.641598	0.502121	0.420043	0.456379	0.958728	1.30189	0.953256	0.319684	1.02008	1.02969	0.694484	1.09308	1.42804	1.08672	1.12845	0.808678	0.754898	0.964078	1.07328	0.381799	0.645812	0.111958	0.362873
CWRS	RL6077	0.869245	0.596001	0.567273	0.610324	0.568639	0.615061	0.668492	0.479826	0.402473	0.536359	0.635136	0.817139	0.712427	0.799225	0.631833	0.738077	0.765142	0.604379	0.936926	0.919877	0.600815	0.574672	0.704456	0.723841	0.746358	0.415838	0.639344	0.83443	0.787329	0.609523	0.57958	0.699691	0.511494	0.569906	0.500253	0.594314	0.525297	0.651471	0.650949	0.611875	0.578829	0.591836	0.503814	0.869863	0.29612	1.25585	0.183842	0.566403
CWRS	Roblin	0.766366	0.711198	0.607261	0.856448	0.624576	0.415993	1.1384	1.15795	0.951475	1.00748	1.41809	1.03497	0.696087	0.334504	0.808985	0.713748	0.902319	0.525848	0.501761	0.636219	0.975907	0.925093	0.598986	0.864427	0.934133	0.425449	0.58912	0.518428	0.492934	1.01969	1.17946	0.965761	0.539028	0.994215	1.07002	0.660725	0.997666	0.866324	1.0695	1.07899	1.00546	0.948135	1.00198	1.11245	0.107278	0.753112	0	0.492098
CWRS	Shaw	0.96554	0.58752	0.802777	0.811004	0.802945	0.692585	0.81033	0.795217	0.621591	0.74071	0.879895	0.850322	0.878221	0.639744	0.691761	0.637298	0.945939	0.713137	0.629943	0.741647	0.731022	0.870659	0.726591	0.833257	0.817252	0.395817	0.808852	0.600204	0.753334	0.774149	0.881094	0.846898	0.743367	0.765269	0.748065	0.654667	0.635401	0.702124	0.81652	0.766413	0.737584	0.750914	0.700877	1.01933	0.170754	0.774311	0.111405	0.653107
CWRS	Sinton	0.830678	0.763594	0.698567	0.866297	0.705532	0.529711	0.761936	0.786538	0.749181	0.930847	0.930027	1.24511	0.707776	0.515979	0.637206	0.934193	0.764859	0.6496	0.606691	0.652323	0.73225	0.692998	0.56706	0.748992	1.46716	0.541327	0.64437	0.602566	0.591686	1.03318	0.945775	0.767649	0.667783	0.893349	0.900737	0.8915	0.762322	0.763534	0.923192	0.945423	0.694073	0.922269	0.72981	0.986618	0.257048	0.698317	0.148182	0.543917
CWRS	Somerset	0.867497	0.812007	0.798543	1.42292	0.798519	0.551391	1.03539	1.02982	0.720375	1.08042	1.13109	1.52336	0.585546	0.540363	0.757378	0.764804	0.790053	0.591427	0.653023	0.734479	0.961501	0.892973	0.674046	0.858928	1.24277	0.592255	0.682823	0.599902	0.687633	1.20103	1.21979	0.764043	0.600401	1.11234	1.19094	0.981074	0.772455	1.00959	1.1643	1.16428	0.730406	0.906448	0.926584	0.977851	0.318981	0.794378	0.146764	0.480262
CWRS	Stettler	0.922476	0.618292	1.026	0.751754	1.03301	1.22591	0.802134	0.720148	0.426039	0.591504	0.679057	0.828234	0.829704	0.983664	0.510563	0.680141	0.777669	1.11442	0.702627	0.877607	0.571745	0.923321	0.994767	0.846804	0.714751	0.272854	1.1706	0.740215	1.38197	0.648493	0.853582	0.615803	0.987628	0.627519	0.705587	0.601777	0.552305	0.748377	0.704392	0.65779	0.743407	0.533054	0.637786	1.03249	0.193734	0.707665	0.237527	0.7705
CWRS	Superb	1.02298	0.5972	1.07139	0.914061	1.08372	1.21668	0.639523	0.57608	0.317756	0.461963	0.541107	0.702911	1.15616	1.04637	0.488931	0.888457	0.875811	0.989993	0.613263	1.0094	0.48344	1.01894	1.15428	0.886223	0.632853	0.245856	1.48937	0.930721	1.90022	0.582479	0.696951	0.640377	1.27806	0.505438	0.643548	0.731744	0.387044	0.614823	0.583342	0.554939	0.608213	0.484134	0.564885	0.996011	0.185684	0.672594	0.220944	0.937302
CWRS	SY 433	0.956302	0.793274	0.706339	0.784782	0.716978	0.69918	0.843469	0.698037	0.474459	0.548902	0.804001	0.958417	0.826105	1.04529	0.541563	0.838982	0.783787	0.694583	0.561866	0.868633	0.653032	0.722667	0.750195	0.796217	0.94383	0.336918	0.8164	0.687167	1.03625	0.71888	0.820192	0.74661	0.71494	0.736767	0.673608	0.770153	0.60212	0.748166	0.739174	0.848164	0.702404	0.595779	0.672567	0.797962	0.236878	0.76612	0.169496	0.645825
CWRS	SY479 VB	0.816651	0.545714	0.851758	0.769203	0.85043	0.960682	0.640057	0.64163	0.436878	0.611906	0.79304	0.718389	0.69445	0.557724	0.559303	0.641414	0.913396	1.10569	0.784973	0.870579	0.58215	0.637385	0.669862	0.640407	0.717766	0.288514	0.890205	0.913303	0.758724	0.664603	0.720653	0.758611	0.69371	0.598227	0.682724	0.661035	0.616526	0.604289	0.692361	0.609287	0.777292	0.555743	0.595225	0.857824	0.0576427	0.930314	0.121532	1.10467
CWRS	SY637	0.774887	0.542745	0.535272	0.581823	0.546894	0.461274	1.07858	0.950121	0.605873	0.658259	0.874989	0.759005	1.31945	0.398017	0.985243	0.743814	0.791454	0.584237	0.418412	0.509679	0.740423	0.782252	0.650677	0.727055	0.878939	0.514074	0.582354	0.515143	0.567176	0.698422	0.88769	1.12536	0.491044	0.835223	0.772305	0.546769	0.844402	0.853859	0.806219	0.868478	0.659615	0.641223	0.708034	0.924955	0.218309	0.659145	0.15182	0.48642
CWRS	Waskada	1.01006	0.643554	0.942744	0.855832	0.956218	1.09088	0.62382	0.535538	0.30174	0.430279	0.52066	0.694672	1.01977	1.39378	0.435283	0.872378	0.837431	0.950649	0.647495	0.94261	0.45338	0.858837	0.987598	0.812327	0.646652	0.230854	1.28654	0.793468	1.55813	0.493188	0.666559	0.610314	1.06812	0.514718	0.612732	0.68293	0.383807	0.581789	0.558483	0.596503	0.648277	0.42584	0.503223	0.925941	0.215327	0.682613	0.179355	0.887056
CWRS	WR859 CL	0.929208	0.704032	0.81556	0.922036	0.8169	0.569301	1.21078	1.19036	0.811458	0.840764	1.06479	1.22933	0.81118	0.589579	0.968071	0.645079	0.876957	0.566237	0.604184	0.802458	0.825149	0.881467	0.622253	0.866876	0.958747	0.469361	0.711196	0.630369	0.682262	1.11422	1.17303	0.843752	0.579093	0.909825	1.03896	0.792046	1.07196	0.975361	0.983913	0.967713	0.991482	0.867486	0.895531	1.1004	0.232421	0.854935	0.200643	0.500101
Class	Cultivar	AC Abbey	AC Cora	AC Crystal	AC Eatonia	AC Foremost	AC Majestic	AC Michael	AC Minto	AC Taber	Alikat	Alvena	AAC Concord	CDC Osler	Columbus	Conquer	Conway	Faller	Harvest	Prosper	Kane	Katepwa	Leader	Lillian	McKenzie	Neepawa	Oslo	Park	Pasqua	Pembina	Unity	CDC Cordon CLPlus	5605HR CL	AAC Redwater	AC Domain	MuchMore
CNHR	AC Abbey																																							% frequency	Frequency count
CNHR	AC Cora	0.828858																																					< 0.250	4.60317	29
CNHR	AC Crystal	0.507683	0.407036																																				0.251-0.500	20.6349	130
CNHR	AC Eatonia	0.843341	1.00539	0.466812																																			0.501-1.000	51.4286	324
CNHR	AC Foremost	0.513484	0.312243	1.70593	0.44181																																		> 1.000	23.3333	147
CNHR	AC Majestic	0.726912	1.39285	0.402525	0.866539	0.335702																																	Total	100	630
CNHR	AC Michael	0.848933	1.85958	0.400935	1.01305	0.303655	1.39059
CNHR	AC Minto	0.905011	1.78045	0.425319	0.985401	0.325061	1.436	1.80292
CNHR	AC Taber	0.573411	0.486224	1.8594	0.463978	1.65564	0.47013	0.466512	0.500885
CNHR	Alikat	0.866494	1.768	0.434888	0.941058	0.350837	1.26795	1.72699	1.70141	0.515793
CNHR	Alvena	0.727752	1.23539	0.615234	0.639834	0.493131	0.990528	1.25378	1.25118	0.655808	1.22052
CNHR	AAC Concord	0.954505	0.848578	0.247774	0.843698	0.251168	0.924154	0.857399	0.840492	0.297627	0.804695	0.648367
CNHR	CDC Osler	0.7353	1.66026	0.388072	0.847353	0.296509	1.2426	1.59191	1.49707	0.462801	1.50138	1.1548	0.784691
CNHR	Columbus	0.735619	1.41924	0.374842	0.866053	0.291058	1.81178	1.41933	1.46022	0.434598	1.29871	1.02206	0.951401	1.28221
CNHR	Conquer	0.565944	0.466472	0.874872	0.445082	0.89572	0.418812	0.442488	0.460789	0.880008	0.470854	0.558932	0.317679	0.472097	0.41041
CNHR	Conway	0.837153	1.87459	0.410846	0.97319	0.306915	1.42131	1.89246	1.81102	0.475276	1.73032	1.26148	0.862836	1.57823	1.44259	0.449971
CNHR	Faller	0.457887	0.611679	0.249845	0.39356	0.213488	0.560451	0.604607	0.581285	0.294275	0.51564	0.562003	0.581472	0.670088	0.554694	0.324872	0.591033
CNHR	Harvest	0.576341	0.944913	0.435162	0.774787	0.41878	0.982504	0.979493	0.994226	0.4801	0.862579	0.789222	0.678173	0.875663	1.03985	0.393055	0.961624	0.724068
CNHR	Prosper	0.445713	0.603949	0.251721	0.398989	0.217505	0.556231	0.597064	0.572023	0.301253	0.508437	0.550861	0.584628	0.666529	0.550986	0.330467	0.583572	1.95502	0.721791
CNHR	Kane	0.567883	0.934612	0.486327	0.639307	0.43854	1.0716	0.920058	0.899807	0.531089	0.829377	0.756554	0.715806	0.92673	1.0968	0.45248	0.9227	0.821627	1.20889	0.818467
CNHR	Katepwa	0.890685	1.88304	0.45923	0.984937	0.358793	1.39102	1.86595	1.84126	0.53282	1.81667	1.28674	0.834352	1.60805	1.41915	0.509715	1.86373	0.581939	0.951696	0.576141	0.93634
CNHR	Leader	0.916345	0.951608	0.408236	1.86456	0.405755	0.797595	0.943482	0.922847	0.425929	0.899167	0.607827	0.931968	0.780432	0.803064	0.404189	0.915582	0.329686	0.678487	0.339101	0.532833	0.916837
CNHR	Lillian	0.79019	0.937266	0.28688	0.975434	0.228652	0.965946	0.934219	0.93153	0.311416	0.848869	0.801557	1.10882	0.884127	0.991947	0.381967	0.924757	0.462911	0.691262	0.455223	0.632907	0.926841	1.07437
CNHR	McKenzie	0.649546	1.03226	0.345049	0.701859	0.275364	1.03602	1.03144	1.03493	0.417754	0.913835	0.722014	0.656318	1.0101	1.07189	0.407188	1.01868	0.645678	0.818675	0.640629	1.27894	1.01425	0.633575	0.76726
CNHR	Neepawa	0.862871	1.89274	0.406958	1.00818	0.319275	1.41955	1.92589	1.83253	0.492603	1.75952	1.26932	0.86988	1.62329	1.45155	0.455786	1.92478	0.598905	0.985471	0.590545	0.941421	1.90806	0.949374	0.956112	1.04821
CNHR	Oslo	0.366476	0.159783	0.831811	0.261779	0.820979	0.267055	0.162924	0.178976	0.819947	0.178689	0.415918	0.306478	0.3335	0.263594	0.695553	0.156071	0.183867	0.182116	0.184541	0.158073	0.206379	0.243324	0.300002	0.270378	0.150698
CNHR	Park	0.772167	1.15009	0.247155	0.732982	0.16092	0.946367	1.18235	1.12771	0.312634	1.07945	0.830248	0.716681	1.27219	1.01933	0.298546	1.16837	0.587197	0.671354	0.577501	0.720456	1.14043	0.638202	0.823643	0.767663	1.19901	0.173873
CNHR	Pasqua	0.693167	1.4406	0.362872	0.81734	0.313611	1.22935	1.44545	1.37389	0.431289	1.3157	1.15419	0.792422	1.35931	1.24534	0.409337	1.44156	0.631874	0.84365	0.621914	0.811123	1.41391	0.828422	0.914399	0.896979	1.47703	0.352839	1.10615
CNHR	Pembina	0.536679	1.09654	0.226927	0.668328	0.145554	0.987772	1.0875	1.01812	0.270035	1.00416	0.770676	0.596425	1.10702	1.01211	0.330182	1.11914	0.631862	0.638551	0.642928	0.732611	1.06243	0.607104	0.73336	0.8112	1.11172	0.204124	1.15958	1.11724
CNHR	Unity	0.657668	1.00171	0.399902	0.667087	0.320383	1.06172	0.99907	1.01475	0.463651	0.887224	0.75216	0.652054	0.974633	1.06118	0.486274	0.988151	0.672279	0.826923	0.66699	1.27423	1.00094	0.576414	0.82311	1.77165	1.01961	0.263849	0.772496	0.852007	0.770172
CNHR	CDC Cordon CLPlus	0.528425	0.781925	0.359704	0.476314	0.294762	0.763099	0.771003	0.735654	0.41767	0.652308	0.691608	0.633306	0.82891	0.777958	0.419869	0.748308	0.927412	0.906895	0.918207	1.04229	0.74626	0.415875	0.635191	0.996628	0.774945	0.295963	0.661759	0.788813	0.666633	1.02798
CNHR	5605HR CL	0.597022	1.06312	0.412399	0.713076	0.333022	0.996274	1.0769	1.03745	0.437456	0.94271	0.753396	0.7477	0.997397	1.07894	0.461233	1.07688	0.701494	0.935321	0.688915	0.876039	1.04524	0.632871	0.745248	0.844457	1.08458	0.219786	0.8158	0.993821	0.839258	0.768496	0.803288
CNHR	AAC Redwater	0.535602	0.948413	0.28236	0.589101	0.257961	0.989289	0.916633	0.90916	0.3334	0.907123	0.824909	0.822062	0.968173	1.03795	0.378094	0.937293	0.674737	1.19765	0.685025	1.22219	0.927225	0.561347	0.635999	0.975559	0.950133	0.256104	0.699538	0.905358	0.690372	0.851882	0.903922	0.808798
CNHR	AC Domain	0.385552	0.820554	0.389689	0.610184	0.371122	0.908583	0.790165	0.78002	0.439286	0.726902	0.590161	0.633823	0.799266	0.943868	0.362493	0.790411	0.836633	1.61166	0.83662	1.42791	0.781222	0.524636	0.553419	0.753557	0.81034	0.107319	0.600546	0.694509	0.640044	0.792038	0.96747	0.931463	1.31211
CNHR	Muchmore	0.432922	0.703752	0.232183	0.473642	0.210623	0.701958	0.660361	0.649073	0.29603	0.586189	0.55933	0.520915	0.74157	0.704459	0.274495	0.677941	1.00716	0.959919	1.00313	0.908753	0.677901	0.392182	0.491968	0.780913	0.696237	0.0694461	0.583992	0.670331	0.534538	0.730393	0.980857	0.702037	0.880147	1.013
CNHR	Vesper	0.516179	1.07172	0.389483	0.577307	0.345724	0.980268	1.03614	1.00824	0.441625	0.953159	0.993803	0.646464	1.01952	1.0617	0.418694	1.06318	0.714521	1.00195	0.710457	1.04049	1.02706	0.497232	0.657657	0.841363	1.05952	0.244495	0.760926	0.988289	0.725801	0.852637	0.89611	0.849911	0.951239	1.0135	0.867863
[truncated: 41 more columns]
