# Supplementary material for: Genetic diversity and selective sweeps in historical and modern Canadian spring wheat cultivars using the 90K SNP array
Source: Sci Rep. 2021 Dec 10;11:23773. doi: 10.1038/s41598-021-02666-5 (PMC8664822; doi:10.1038/s41598-021-02666-5)
Supplement: Supplementary file 8 — Supplementary Table S7. [file 41598_2021_2666_MOESM8_ESM.xlsx]

## Sheet: Summary
Supplementary Table S7. Summary of observed heterozygosity and observed FST among predicted groups at K=3, eight wheat classes and six breeding programs.
							Three predicted groups at K=3						8 wheat classes						6 breeding periods
Locus	SNP	Alleles	Chrom based on IWGSC RefSeq v2.0	Position based on IWGSC RefSeq v2.0 (bp)	Chrom based on IWGSC RefSeq v1.0	Position based on IWGSC RefSeq v1.0 (bp)	Obs. Het. BP	Obs FST	FST P-value	1-FST quantile	Comment based on p-value at K=3 (target Mean FST = 0.22)	Known genes based on three groups at K=3	Obs. Het. BP	Obs FST	FST P-value	1-FST quantile	Comment based on p-value among 8 classes (Target Mean FST = 0.21)	Known genes based on 8 wheat classes	Obs. Het. BP	Obs FST	FST P-value	1-FST quantile	Comment based on p-value among 6 periods (Target Mean FST = 0.026)	Known genes based on 6 breeding periods	Selected using three optionsComment	Known genes based on all 3 options (K=3, 8 classes and 6 breeding periods)
1	BS00003729_51	A/C	0	0	0	0	0.214912	0.150535	0.479919	0.520081	NS		0.222679	0.198821	0.397422	0.397422	NS		0.261272	0.311263	8.78497e-08	8.78497e-08	p < 0.05, FST > 0.03		Selected for 6 periods
2	BS00004228_51	A/C	0	0	0	0	0.0217985	-0.00974912	0.156238	0.843762	NS		0.0216389	-0.0178748	0.151004	0.848996	NS		0.0255542	0.0818805	0.0894446	0.0894446	NS
3	BS00004417_51	C/A	0	0	0	0	0.0200649	-0.0434235	0.000855389	0.999145	p < 0.05, FST < 0.2164		0.0206892	-0.028636	0.105994	0.894006	NS		0.0207708	-0.0198346	0.190203	0.809797	NS
4	BS00008865_51	A/C	0	0	0	0	0.0202469	0.00778605	0.417802	0.582198	NS		0.0204451	0.00180827	0.23395	0.76605	NS		0.0209797	0.0172158	0.357855	0.357855	NS
5	BS00009608_51	C/A	0	0	0	0	0.515346	0.593592	0.0254073	0.0254073	p < 0.05, FST > 0.2164		0.415548	0.540851	0.0194577	0.0194577	p < 0.05, FST > 0.207		0.254371	0.00995411	0.402981	0.597019	NS		Selected at K=3 and 8 classes
6	BS00009699_51	C/A	0	0	0	0	0.0216953	0.0413298	0.2782	0.2782	NS		0.0197968	-0.04172	0.0525997	0.9474	NS		0.0221064	0.028298	0.287734	0.287734	NS
7	BS00010322_51	C/A	0	0	0	0	0.0193314	-0.0399422	0.0019111	0.998089	p < 0.05, FST < 0.2164		0.0188739	-0.0812928	9.38086e-05	0.999906	p < 0.05, FST < 0.207		0.0245887	0.109053	0.0504019	0.0504019	NS
8	BS00011899_51	A/C	0	0	0	0	0.343157	0.19292	0.468244	0.468244	NS		0.335371	0.184208	0.458625	0.458625	NS		0.332244	-0.00475557	0.23562	0.76438	NS
9	BS00016933_51	A/C	0	0	0	0	0.02137	0.0103627	0.446232	0.553768	NS		0.0196434	-0.0445165	0.042638	0.957362	p < 0.05, FST < 0.207		0.019526	-0.0414894	0.0181337	0.981866	p < 0.05, FST < 0.03
10	BS00018250_51	C/A	0	0	0	0	0.340362	0.503271	0.0437417	0.0437417	p < 0.05, FST > 0.2164		0.468526	0.791428	0.000111726	0.000111726	p < 0.05, FST > 0.207		0.266696	0.00589239	0.353264	0.646736	NS		Selected at K=3 and 8 classes
11	BS00021911_51	C/A	0	0	0	0	0.019628	-0.0242309	0.0325597	0.96744	p < 0.05, FST < 0.2164		0.0194288	-0.0501608	0.0254131	0.974587	p < 0.05, FST < 0.207		0.0215329	0.0162608	0.365832	0.365832	NS
12	BS00021975_51	C/A	0	0	0	0	0.0208764	0.0229147	0.410723	0.410723	NS		0.0259386	0.223299	0.115343	0.115343	NS		0.0223353	0.0768627	0.0993833	0.0993833	NS
13	BS00021994_51	A/C	0	0	0	0	0.33136	0.214179	0.410009	0.410009	NS		0.391557	0.581399	0.0131848	0.0131848	p < 0.05, FST > 0.207		0.332337	0.000559983	0.297842	0.702158	NS		Selected for 8 classess
14	BS00022252_51	A/C	0	0	0	0	0.0210621	0.0164118	0.478774	0.478774	NS		0.0210388	0.104593	0.347668	0.347668	NS		0.0209047	0.0136898	0.385983	0.385983	NS
15	BS00022618_51	A/C	0	0	0	0	0.0208476	-0.00424695	0.236141	0.763859	NS		0.0209073	-0.00706315	0.197917	0.802083	NS		0.019526	-0.0414894	0.0181337	0.981866	p < 0.05, FST < 0.03
16	BS00022818_51	A/C	0	0	0	0	0.165427	0.0415454	0.141432	0.858568	NS		0.17473	0.0575043	0.191377	0.808623	NS		0.149021	0.0105681	0.422764	0.577236	NS
17	BS00023029_51	C/A	0	0	0	0	0.0642113	0.0907231	0.280307	0.280307	NS		0.0485492	0.0448441	0.307618	0.692382	NS		0.0379811	0.000777804	0.429951	0.570049	NS
18	BS00026408_51	A/C	0	0	0	0	0.539956	0.274751	0.486198	0.513802	NS		0.472793	0.124992	0.349395	0.650605	NS		0.485334	0.0810087	0.0894348	0.0894348	NS
19	BS00033262_51	A/C	0	0	0	0	0.0356936	-0.0292583	0.011107	0.988893	p < 0.05, FST < 0.2164		0.0568031	0.161942	0.389894	0.389894	NS		0.0539283	0.426501	0.000184178	0.000184178	p < 0.05, FST > 0.03		Selected for 6 periods
20	BS00037198_51	A/C	0	0	0	0	0.564802	0.76282	0.00814554	0.00814554	p < 0.05, FST > 0.2164		0.566229	0.609301	0.030218	0.030218	p < 0.05, FST > 0.207		0.375977	0.0317008	0.352278	0.352278	NS		Selected at K=3 and 8 classes
21	BS00039197_51	A/C	0	0	0	0	0.153774	0.190567	0.287885	0.287885	NS		0.14534	0.231054	0.368738	0.368738	NS		0.109601	-0.0901805	6.12475e-09	1	p < 0.05, FST < 0.03
22	BS00043869_51	A/C	0	0	0	0	0.020517	-0.00464352	0.231423	0.768577	NS		0.0205672	0.00239899	0.236087	0.763913	NS		0.0205984	-0.000598522	0.46047	0.53953	NS
23	BS00045163_51	C/A	0	0	0	0	0.0203903	-0.016043	0.0883232	0.911677	NS		0.0208195	0.00359839	0.240408	0.759592	NS		0.0209826	0.00427855	0.480461	0.480461	NS
24	BS00049887_51	C/A	0	0	0	0	0.0202582	-0.0152717	0.0959841	0.904016	NS		0.0197151	-0.0349141	0.0803444	0.919656	NS		0.0207777	0.00766016	0.442868	0.442868	NS
25	BS00052593_51	A/C	0	0	0	0	0.462966	0.434041	0.0929684	0.0929684	NS		0.36865	0.231841	0.339353	0.339353	NS		0.327935	-0.0359146	0.0170998	0.9829	p < 0.05, FST < 0.03
26	BS00057851_51	C/A	0	0	0	0	0.0205431	-0.00848327	0.176366	0.823634	NS		0.0201543	-0.0125956	0.175698	0.824302	NS		0.0198065	-0.0267414	0.109815	0.890185	NS
27	BS00059791_51	C/A	0	0	0	0	0.0215081	0.00642816	0.392053	0.607947	NS		0.0229613	0.0510432	0.452862	0.547138	NS		0.0202002	-0.0277042	0.0998995	0.9001	NS
28	BS00062684_51	A/C	0	0	0	0	0.021082	0.024398	0.398192	0.398192	NS		0.0203436	-0.00317448	0.214449	0.785551	NS		0.0209826	0.00427855	0.480461	0.480461	NS
29	BS00063809_51	A/C	0	0	0	0	0.0207322	-0.0315588	0.0099354	0.990065	p < 0.05, FST < 0.2164		0.0195231	-0.0625654	0.00494228	0.995058	p < 0.05, FST < 0.207		0.0204063	-0.0468106	0.00732683	0.992673	p < 0.05, FST < 0.03
30	BS00063943_51	A/C	0	0	0	0	0.395053	0.596379	0.0204314	0.0204314	p < 0.05, FST > 0.2164		0.406631	0.563174	0.0158722	0.0158722	p < 0.05, FST > 0.207		0.32401	-0.0239921	0.0633773	0.936623	NS		Selected at K=3 and 8 classes
31	BS00064028_51	C/A	0	0	0	0	0.56642	0.49651	0.202092	0.202092	NS		0.543466	0.470797	0.0620283	0.0620283	NS		0.499339	0.0049105	0.323103	0.676897	NS
32	BS00064351_51	C/A	0	0	0	0	0.0201733	-0.011643	0.136334	0.863666	NS		0.0204451	0.00180827	0.23395	0.76605	NS		0.0200869	-0.0124052	0.295818	0.704182	NS
33	BS00064761_51	C/A	0	0	0	0	0.341887	0.255723	0.325123	0.325123	NS		0.313417	0.180246	0.470254	0.470254	NS		0.29634	0.0846601	0.0811691	0.0811691	NS
34	BS00065167_51	C/A	0	0	0	0	0.32092	0.141487	0.38751	0.61249	NS		0.258736	0.0953873	0.272079	0.727921	NS		0.281535	-0.0118347	0.154816	0.845184	NS
35	BS00065388_51	C/A	0	0	0	0	0.0202413	-0.0275338	0.0196584	0.980342	p < 0.05, FST < 0.2164		0.0216844	0.0289755	0.341648	0.658352	NS		0.0255542	0.0818805	0.0894446	0.0894446	NS
36	BS00066100_51	A/C	0	0	0	0	0.0206467	-0.016339	0.0852201	0.91478	NS		0.0238566	0.0597697	0.499498	0.500502	NS		0.020538	-0.0172751	0.225314	0.774686	NS
37	BS00066111_51	C/A	0	0	0	0	0.0202469	0.00778605	0.417802	0.582198	NS		0.0213745	0.0452097	0.423674	0.576326	NS		0.020223	-0.0195574	0.194719	0.805281	NS
38	BS00067208_51	A/C	0	0	0	0	0.0274114	0.0700894	0.198426	0.198426	NS		0.0242763	0.108387	0.353361	0.353361	NS		0.0212732	-0.0782648	1.60821e-06	0.999998	p < 0.05, FST < 0.03
39	BS00067486_51	C/A	0	0	0	0	0.0201733	-0.011643	0.136334	0.863666	NS		0.0204451	0.00180827	0.23395	0.76605	NS		0.0200869	-0.0124052	0.295818	0.704182	NS
40	BS00068215_51	C/A	0	0	0	0	0.0208764	0.0229147	0.410723	0.410723	NS		0.0221184	0.161203	0.19608	0.19608	NS		0.0199467	-0.0195229	0.195592	0.804408	NS
41	BS00068345_51	A/C	0	0	0	0	0.0206027	-0.00820276	0.180045	0.819955	NS		0.0200499	-0.0289321	0.10556	0.89444	NS		0.0203101	-0.0148	0.260745	0.739255	NS
42	BS00070456_51	C/A	0	0	0	0	0.533335	0.257218	0.485846	0.485846	NS		0.506811	0.140019	0.345532	0.654468	NS		0.488006	0.0080406	0.375118	0.624882	NS
43	BS00074341_51	C/A	0	0	0	0	0.137719	0.125913	0.497249	0.497249	NS		0.203519	0.699171	0.00597777	0.00597777	p < 0.05, FST > 0.207		0.140445	-0.0604533	0.000168299	0.999832	p < 0.05, FST < 0.03		Selected for 8 classess
44	BS00076139_51	C/A	0	0	0	0	0.501704	0.199091	0.424371	0.424371	NS		0.508987	0.122472	0.268258	0.731742	NS		0.527402	0.193896	0.0071007	0.0071007	p < 0.05, FST > 0.03		Selected for 6 periods
45	BS00076882_51	C/A	0	0	0	0	0.343156	0.130514	0.347748	0.652252	NS		0.360914	0.189297	0.448128	0.448128	NS		0.347314	0.0409956	0.276934	0.276934	NS
46	BS00077462_51	C/A	0	0	0	0	0.492945	0.165787	0.486423	0.486423	NS		0.500056	0.112914	0.267278	0.732722	NS		0.532127	0.214748	0.00459672	0.00459672	p < 0.05, FST > 0.03		Selected for 6 periods
47	BS00079127_51	A/C	0	0	0	0	0.60238	0.511775	0.419148	0.580852	NS		0.620978	0.485598	0.00211956	0.99788	p < 0.05, FST > 0.207		0.497047	-0.0280367	0.0425359	0.957464	p < 0.05, FST < 0.03		Selected for 8 classess
48	BS00080797_51	A/C	0	0	0	0	0.0217957	0.00545643	0.376619	0.623381	NS		0.0220879	0.00948891	0.261466	0.738534	NS		0.0223816	0.0265456	0.297869	0.297869	NS
49	BS00083078_51	C/A	0	0	2B	131130420	0.277479	0.121059	0.347009	0.652991	NS		0.282719	0.267987	0.252083	0.252083	NS		0.261179	0.0212694	0.472317	0.472317	NS
50	BS00083727_51	C/A	0	0	0	0	0.39179	0.248378	0.350339	0.350339	NS		0.373449	0.187928	0.454133	0.454133	NS		0.359214	0.0183438	0.489953	0.489953	NS
51	BS00093588_51	A/C	0	0	0	0	0.020221	0.00580929	0.389972	0.610028	NS		0.0194922	-0.0357314	0.0771401	0.92286	NS		0.0200869	-0.0124052	0.295818	0.704182	NS
52	BS00093990_51	A/C	0	0	0	0	0.263388	0.1366	0.408231	0.591769	NS		0.274536	0.0672558	0.166336	0.833664	NS		0.273745	-0.0210529	0.0803118	0.919688	NS
53	BS00095638_51	C/A	0	0	0	0	0.0201015	-0.0152555	0.096358	0.903642	NS		0.0204451	0.00180827	0.23395	0.76605	NS		0.0200754	-0.0270568	0.106378	0.893622	NS
54	BS00095640_51	C/A	0	0	0	0	0.02025	-0.0232032	0.0372874	0.962713	p < 0.05, FST < 0.2164		0.0203947	-0.0115383	0.17987	0.82013	NS		0.0211353	-0.00901115	0.342937	0.657063	NS
55	BS00098482_51	A/C	0	0	0	0	0.0541751	0.228605	0.0747822	0.0747822	NS		0.0625228	0.24459	0.25237	0.25237	NS		0.0445132	-0.0525505	0.00152429	0.998476	p < 0.05, FST < 0.03
56	BS00099581_51	A/C	0	0	0	0	0.354798	0.454005	0.0903161	0.0903161	NS		0.371405	0.524337	0.0275631	0.0275631	p < 0.05, FST > 0.207		0.338549	0.0141961	0.462332	0.537668	NS		Selected for 8 classess
57	BS00100287_51	C/A	0	0	0	0	0.489224	0.270886	0.257694	0.257694	NS		0.482159	0.247372	0.247785	0.247785	NS		0.467136	0.0450224	0.231798	0.231798	NS
58	BS00100839_51	A/C	0	0	0	0	0.0201015	-0.0152555	0.096358	0.903642	NS		0.0207851	0.0181339	0.297923	0.702077	NS		0.020223	-0.0195574	0.194719	0.805281	NS
59	BS00102614_51	C/A	0	0	0	0	0.0217435	0.00430349	0.360276	0.639724	NS		0.0194315	-0.0675727	0.00206254	0.997937	p < 0.05, FST < 0.207		0.0194453	-0.0599307	0.000432195	0.999568	p < 0.05, FST < 0.03
60	BS00106233_51	A/C	0	0	0	0	0.170019	-0.0661808	2.78235e-07	1	p < 0.05, FST < 0.2164		0.175184	0.0537256	0.176909	0.823091	NS		0.165589	-0.0644952	6.63457e-05	0.999934	p < 0.05, FST < 0.03
61	BS00107889_51	A/C	0	0	0	0	0.21033	0.163606	0.482173	0.482173	NS		0.185382	0.137771	0.457071	0.542929	NS		0.191029	0.0356321	0.329544	0.329544	NS
62	BS00110267_51	C/A	0	0	0	0	0.0209802	-0.0161191	0.0867932	0.913207	NS		0.0206892	-0.028636	0.105994	0.894006	NS		0.0207708	-0.0198346	0.190203	0.809797	NS
63	BS00110450_51	C/A	0	0	0	0	0.0214954	0.0134928	0.484709	0.515291	NS		0.0209073	-0.00706315	0.197917	0.802083	NS		0.0215329	0.0162608	0.365832	0.365832	NS
64	BS00111363_51	C/A	0	0	0	0	0.411365	0.0313357	0.0909355	0.909065	NS		0.43037	0.221215	0.365224	0.365224	NS		0.411691	0.0530982	0.198374	0.198374	NS
65	BobWhite_c10832_972	A/C	0	0	0	0	0.224893	0.254382	0.284498	0.284498	NS		0.213624	0.260884	0.291746	0.291746	NS		0.190182	0.0337113	0.344913	0.344913	NS
66	BobWhite_c13514_340	C/A	0	0	0	0	0.508391	0.333676	0.175472	0.175472	NS		0.561661	0.340093	0.465175	0.534825	NS		0.503155	0.0574116	0.21284	0.21284	NS
67	BobWhite_c13839_111	A/C	0	0	0	0	0.24592	0.351703	0.109131	0.109131	NS		0.256585	0.303888	0.212172	0.212172	NS		0.180049	-0.00137345	0.272925	0.727075	NS
68	BobWhite_c1472_528	A/C	0	0	0	0	0.02137	0.0103627	0.446232	0.553768	NS		0.0196434	-0.0445165	0.042638	0.957362	p < 0.05, FST < 0.207		0.0208344	-0.0028038	0.430795	0.569205	NS
69	BobWhite_c18105_52	C/A	0	0	0	0	0.0200986	0.000461384	0.310581	0.689419	NS		0.0211239	0.0338844	0.364981	0.635019	NS		0.0210815	0.0219599	0.324956	0.324956	NS
70	BobWhite_c1841_868	A/C	0	0	0	0	0.0216082	-0.0117633	0.131867	0.868133	NS		0.0217222	-0.0125797	0.173634	0.826366	NS		0.0188688	-0.0923161	5.83382e-09	1	p < 0.05, FST < 0.03
71	BobWhite_c18540_435	C/A	0	0	0	0	0.0208747	0.00239939	0.33657	0.66343	NS		0.0212117	0.00738894	0.254581	0.745419	NS		0.0204543	-0.00764922	0.364018	0.635982	NS
72	BobWhite_c2027_350	C/A	0	0	0	0	0.428555	0.0933003	0.256594	0.743406	NS		0.435357	0.190389	0.457423	0.457423	NS		0.412103	-0.0199378	0.0892522	0.910748	NS
73	BobWhite_c23362_214	A/C	0	0	0	0	0.0207233	0.0156971	0.484794	0.484794	NS		0.0201543	-0.0125956	0.175698	0.824302	NS		0.020689	0.00340394	0.490098	0.490098	NS
74	BobWhite_c23887_88	C/A	0	0	0	0	0.0244303	0.0802414	0.165266	0.165266	NS		0.0248493	0.141147	0.27537	0.27537	NS		0.0221791	-0.00268126	0.429255	0.570745	NS
75	BobWhite_c24013_285	A/C	0	0	0	0	0.02137	0.0103627	0.446232	0.553768	NS		0.0196434	-0.0445165	0.042638	0.957362	p < 0.05, FST < 0.207		0.0203894	-0.0270413	0.106239	0.893761	NS
76	BobWhite_c24210_267	C/A	0	0	0	0	0.280366	0.356046	0.149284	0.149284	NS		0.324495	0.432997	0.0709482	0.0709482	NS		0.260661	-0.0266113	0.050028	0.949972	NS
77	BobWhite_c24210_443	A/C	0	0	0	0	0.0202469	0.00778605	0.417802	0.582198	NS		0.0206882	0.0135376	0.279547	0.720453	NS		0.020298	0.00452285	0.476363	0.476363	NS
78	BobWhite_c27474_154	C/A	0	0	0	0	0.534642	0.190941	0.308944	0.691056	NS		0.48986	0.108495	0.282051	0.717949	NS		0.495764	-0.00515635	0.218765	0.781235	NS
79	BobWhite_c27734_355	C/A	0	0	0	0	0.0249904	0.100855	0.104377	0.104377	NS		0.0368343	0.292853	0.0919974	0.0919974	NS		0.0206866	0.0744815	0.105206	0.105206	NS
80	BobWhite_c29262_670	A/C	0	0	0	0	0.0213059	0.0050533	0.373498	0.626502	NS		0.0209441	-0.0144482	0.16671	0.83329	NS		0.0203463	-0.0203229	0.184443	0.815557	NS
81	BobWhite_c31198_475	A/C	0	0	0	0	0.02805	0.0732223	0.191292	0.191292	NS		0.0302139	0.0953714	0.402882	0.402882	NS		0.0267259	0.00478847	0.48804	0.48804	NS
82	BobWhite_c35100_183	A/C	0	0	0	0	0.0966604	0.103683	0.426837	0.426837	NS		0.162914	0.57933	0.0317987	0.0317987	p < 0.05, FST > 0.207		0.0995854	-0.0179482	0.10589	0.89411	NS		Selected for 8 classess
83	BobWhite_c4022_1787	C/A	0	0	0	0	0.0207461	0.00142815	0.322551	0.677449	NS		0.0222793	0.0487539	0.441656	0.558344	NS		0.0211938	-0.0167729	0.231131	0.768869	NS
84	BobWhite_c43334_238	C/A	0	0	0	0	0.0202721	-0.0226896	0.0399839	0.960016	p < 0.05, FST < 0.2164		0.0201964	-0.0104843	0.184592	0.815408	NS		0.0202114	-0.030345	0.0763397	0.92366	NS
85	BobWhite_c44050_388	C/A	0	0	0	0	0.0197174	-0.0350326	0.00527007	0.99473	p < 0.05, FST < 0.2164		0.019072	-0.0585515	0.00917172	0.990828	p < 0.05, FST < 0.207		0.0201203	-0.0350119	0.0448139	0.955186	p < 0.05, FST < 0.03
86	BobWhite_c45834_58	A/C	0	0	0	0	0.0204252	-0.0150257	0.0982231	0.901777	NS		0.0198365	-0.0288187	0.106329	0.893671	NS		0.0207882	0.00815851	0.43772	0.43772	NS
87	BobWhite_c47740_85	A/C	0	0	0	0	0.0202469	0.00778605	0.417802	0.582198	NS		0.0221068	0.0768393	0.415376	0.415376	NS		0.0220206	0.130549	0.0269313	0.0269313	p < 0.05, FST > 0.03		Selected for 6 periods
88	BobWhite_c5176_1164	A/C	0	0	0	0	0.0217316	-0.0162003	0.0849742	0.915026	NS		0.0314747	0.193659	0.162018	0.162018	NS		0.0200796	-0.0722248	1.26567e-05	0.999987	p < 0.05, FST < 0.03
89	BobWhite_c5466_1015	C/A	0	0	0	0	0.0202469	0.00778605	0.417802	0.582198	NS		0.021785	0.135263	0.286649	0.286649	NS		0.0216491	0.0476008	0.194188	0.194188	NS
90	BobWhite_c64932_360	C/A	0	0	0	0	0.021105	0.0233476	0.408018	0.408018	NS		0.0205446	-0.0104843	0.184127	0.815873	NS		0.019526	-0.0414894	0.0181337	0.981866	p < 0.05, FST < 0.03
91	BobWhite_c7630_119	A/C	0	0	0	0	0.0209041	0.00897658	0.430581	0.569419	NS		0.0200536	-0.0176816	0.154016	0.845984	NS		0.0223889	0.0493635	0.186662	0.186662	NS
92	BobWhite_c801_862	A/C	0	0	0	0	0.0226713	0.0413371	0.283241	0.283241	NS		0.0270094	0.133736	0.309336	0.309336	NS		0.0203615	-0.0284491	0.0927272	0.907273	NS
93	BobWhite_c9931_915	A/C	0	0	0	0	0.0200986	0.000461384	0.310581	0.689419	NS		0.021857	0.144096	0.254361	0.254361	NS		0.0216181	0.031333	0.271156	0.271156	NS
94	BobWhite_rep_c54341_99	C/A	0	0	0	0	0.0200986	0.000461384	0.310581	0.689419	NS		0.0208915	0.023136	0.318306	0.681694	NS		0.0200816	-0.0267383	0.109588	0.890412	NS
95	BobWhite_rep_c57099_327	C/A	0	0	0	0	0.0200246	-0.0191548	0.0623073	0.937693	NS		0.0200769	-0.0219673	0.135516	0.864484	NS		0.0205984	-0.000598522	0.46047	0.53953	NS
96	BobWhite_rep_c60776_1019	A/C	0	0	0	0	0.0203653	-0.0121266	0.130173	0.869827	NS		0.020196	-0.0214903	0.137408	0.862592	NS		0.0198065	-0.0267414	0.109815	0.890185	NS
97	BobWhite_rep_c63422_83	C/A	0	0	0	0	0.020319	-0.0118835	0.133156	0.866844	NS		0.019838	-0.0342736	0.0829213	0.917079	NS		0.0199347	-0.0343043	0.0490195	0.95098	p < 0.05, FST < 0.03
98	BobWhite_rep_c63923_375	C/A	0	0	0	0	0.0203007	-0.0205228	0.0524064	0.947594	NS		0.0216061	0.0398735	0.393734	0.606266	NS		0.0207018	-0.0163034	0.238636	0.761364	NS
99	BobWhite_rep_c66196_464	A/C	0	0	0	0	0.0205559	-0.00797944	0.183254	0.816746	NS		0.020692	0.00299567	0.238239	0.761761	NS		0.0200158	-0.00951294	0.338038	0.661962	NS
100	BobWhite_rep_c66748_215	A/C	0	0	0	0	0.0199502	-0.00697223	0.199051	0.800949	NS		0.0214865	0.12325	0.318334	0.318334	NS		0.0213513	0.0343201	0.255803	0.255803	NS
101	CAP11_c1320_264	A/C	0	0	0	0	0.0228035	0.0155205	0.49998	0.49998	NS		0.027722	0.128439	0.327605	0.327605	NS		0.0201844	-0.0665759	7.10767e-05	0.999929	p < 0.05, FST < 0.03
102	CAP11_c3113_79	A/C	0	0	0	0	0.206179	0.0466053	0.135937	0.864063	NS		0.20638	0.144249	0.466803	0.533197	NS		0.216825	0.00407008	0.336133	0.663867	NS
103	CAP11_c5888_216	C/A	0	0	0	0	0.0211951	-0.0406255	0.00160712	0.998393	p < 0.05, FST < 0.2164		0.0203847	-0.0677725	0.00194651	0.998053	p < 0.05, FST < 0.207		0.0200675	-0.0704318	2.23383e-05	0.999978	p < 0.05, FST < 0.03
104	CAP11_rep_c4201_126	C/A	0	0	0	0	0.142085	-0.0475463	6.39708e-05	0.999936	p < 0.05, FST < 0.2164		0.149618	-0.0306784	0.00284431	0.997156	p < 0.05, FST < 0.207		0.145152	-0.0121453	0.156282	0.843718	NS
105	CAP11_rep_c8279_82	C/A	0	0	0	0	0.574659	0.459058	0.390912	0.390912	NS		0.536068	0.322897	0.249707	0.249707	NS		0.46978	-0.00949971	0.198354	0.801646	NS
106	CAP12_c1632_478	C/A	0	0	0	0	0.0234374	0.0572372	0.221249	0.221249	NS		0.0307179	0.187988	0.166211	0.166211	NS		0.0236873	0.0457086	0.202048	0.202048	NS
107	CAP12_c4613_249	A/C	0	0	0	0	0.0216452	0.00844269	0.419116	0.580884	NS		0.0200198	-0.0480315	0.0310615	0.968939	p < 0.05, FST < 0.207		0.0199638	-0.0327963	0.058114	0.941886	NS
108	CAP12_c4844_95	A/C	0	0	0	0	0.0242816	-0.0109526	0.135178	0.864822	NS		0.0200567	-0.144712	2.3155e-17	1	p < 0.05, FST < 0.207		0.0221551	-0.0700587	2.45375e-05	0.999975	p < 0.05, FST < 0.03
109	CAP12_c6289_70	A/C	0	0	0	0	0.183719	0.130791	0.448884	0.551116	NS		0.209096	0.065249	0.194327	0.805673	NS		0.20966	0.0229784	0.449553	0.449553	NS
110	CAP12_s9175_202	C/A	0	0	0	0	0.0204089	0.0200336	0.436292	0.436292	NS		0.0194922	-0.0357314	0.0771401	0.92286	NS		0.020223	-0.0195574	0.194719	0.805281	NS
111	CAP7_c122_102	A/C	0	0	0	0	0.0207233	0.0156971	0.484794	0.484794	NS		0.0214865	0.12325	0.318334	0.318334	NS		0.0221821	0.0704855	0.115378	0.115378	NS
112	CAP8_c533_120	C/A	0	0	0	0	0.0230335	0.194525	0.0531925	0.0531925	NS		0.0194922	-0.0357314	0.0771401	0.92286	NS		0.0224885	0.083153	0.086977	0.086977	NS
113	D_GBF1XID02GZJU7_294	C/A	0	0	0	0	0.0200615	-0.0407567	0.00158274	0.998417	p < 0.05, FST < 0.2164		0.0204834	-0.0372677	0.0696471	0.930353	NS		0.0200573	-0.049702	0.00425266	0.995747	p < 0.05, FST < 0.03
114	D_GBUVHFX02GKWUA_343	C/A	0	0	0	0	0.0202469	0.00778605	0.417802	0.582198	NS		0.0212736	0.0406821	0.398813	0.601187	NS		0.0212282	0.0287176	0.285093	0.285093	NS
115	D_contig00093_374	C/A	0	0	0	0	0.0828847	-0.013039	0.0182205	0.98178	p < 0.05, FST < 0.2164		0.0833714	0.00478485	0.110724	0.889276	NS		0.0889425	0.0109985	0.442658	0.557342	NS
116	D_contig02026_325	A/C	0	0	0	0	0.0219262	0.0267574	0.38241	0.38241	NS		0.0213898	-0.00744691	0.195681	0.804319	NS		0.0224576	0.0165858	0.364597	0.364597	NS
117	D_contig05024_489	A/C	0	0	0	0	0.0202721	-0.0226896	0.0399839	0.960016	p < 0.05, FST < 0.2164		0.0196434	-0.0445165	0.042638	0.957362	p < 0.05, FST < 0.207		0.0211837	0.00611583	0.460161	0.460161	NS
118	D_contig08745_575	A/C	0	0	0	0	0.104985	0.0329656	0.166423	0.833577	NS		0.108116	0.00707331	0.0760058	0.923994	NS		0.100477	-0.00936223	0.191465	0.808535	NS
119	D_contig19859_437	C/A	0	0	0	0	0.0199293	-0.0316716	0.00984344	0.990157	p < 0.05, FST < 0.2164		0.0194083	-0.057173	0.0110279	0.988972	p < 0.05, FST < 0.207		0.020722	-0.0173694	0.223686	0.776314	NS
120	D_contig31607_122	A/C	0	0	0	0	0.485519	0.107331	0.356349	0.643651	NS		0.479014	0.103303	0.276846	0.723154	NS		0.467616	-0.0167098	0.127936	0.872064	NS
121	D_contig52032_182	A/C	0	0	0	0	0.357598	0.297244	0.260083	0.260083	NS		0.347319	0.389969	0.0981587	0.0981587	NS		0.34778	0.0818072	0.084831	0.084831	NS
122	D_contig55633_154	A/C	0	0	0	0	0.0219619	0.0517815	0.232831	0.232831	NS		0.0197151	-0.0349141	0.0803444	0.919656	NS		0.0214475	0.032064	0.267318	0.267318	NS
123	D_contig65328_393	C/A	0	0	0	0	0.0206527	-0.00384254	0.242906	0.757094	NS		0.0247922	0.139415	0.281612	0.281612	NS		0.0204543	-0.00764922	0.364018	0.635982	NS
124	D_contig76154_503	C/A	0	0	0	0	0.0206469	0.012372	0.476053	0.523947	NS		0.0192857	-0.0579538	0.0099325	0.990067	p < 0.05, FST < 0.207		0.0210183	-0.0126251	0.290767	0.709233	NS
125	D_contig94337_140	A/C	0	0	0	0	0.035072	0.00666617	0.314382	0.685618	NS		0.039971	0.149042	0.312055	0.312055	NS		0.0358442	-0.0314703	0.0555097	0.94449	NS
126	Ex_c101560_2288	A/C	0	0	0	0	0.574189	0.619823	0.0654817	0.0654817	NS		0.461633	0.555156	0.0091648	0.0091648	p < 0.05, FST > 0.207		0.345934	0.00750418	0.383233	0.616767	NS		Selected for 8 classess
127	Ex_c10397_1551	A/C	0	0	0	0	0.0202697	-0.0382442	0.00272738	0.997273	p < 0.05, FST < 0.2164		0.0201365	-0.057635	0.010206	0.989794	p < 0.05, FST < 0.207		0.0225238	0.0115083	0.408086	0.408086	NS
128	Ex_c14144_564	A/C	0	0	0	0	0.0205703	0.00837207	0.42427	0.57573	NS		0.0219376	0.045236	0.422296	0.577704	NS		0.0203101	-0.0148	0.260745	0.739255	NS
129	Ex_c1911_649	C/A	0	0	0	0	0.0200846	-0.0315077	0.0101145	0.989886	p < 0.05, FST < 0.2164		0.0208317	-0.00544741	0.204635	0.795365	NS		0.0212849	0.0108422	0.412104	0.412104	NS
130	Ex_c19669_309	C/A	0	0	0	0	0.0200504	-0.042466	0.0010715	0.998928	p < 0.05, FST < 0.2164		0.0218239	0.022364	0.313478	0.686522	NS		0.0243478	0.077311	0.0984333	0.0984333	NS
131	Ex_c24031_284	A/C	0	0	0	0	0.283884	0.12403	0.352323	0.647677	NS		0.288613	0.0518241	0.112707	0.887293	NS		0.261288	-0.0625674	0.000118061	0.999882	p < 0.05, FST < 0.03
132	Ex_c24490_1432	A/C	0	0	0	0	0.0214978	0.0356182	0.312053	0.312053	NS		0.0203436	-0.00317448	0.214449	0.785551	NS		0.0203101	-0.0148	0.260745	0.739255	NS
133	Ex_c7895_287	C/A	0	0	0	0	0.0204252	-0.0150257	0.0982231	0.901777	NS		0.0200499	-0.0289321	0.10556	0.89444	NS		0.0105152	-0.00764922	0.387161	0.612839	NS
134	Excalibur_c1027_655	C/A	0	0	0	0	0.0206027	-0.00820276	0.180045	0.819955	NS		0.0210595	0.000215115	0.226909	0.773091	NS		0.0196662	-0.0340628	0.0500487	0.949951	NS
135	Excalibur_c1027_678	A/C	0	0	0	0	0.0208476	-0.00424695	0.236141	0.763859	NS		0.0211841	0.000807302	0.229058	0.770942	NS		0.019526	-0.0414894	0.0181337	0.981866	p < 0.05, FST < 0.03
136	Excalibur_c10397_117	A/C	0	0	0	0	0.0198018	-0.0145172	0.104344	0.895656	NS		0.0198547	-0.0278736	0.110377	0.889623	NS		0.0209814	0.00364554	0.487833	0.487833	NS
137	Excalibur_c10669_143	C/A	0	0	0	0	0.0208764	0.0229147	0.410723	0.410723	NS		0.0229338	0.0730512	0.433123	0.433123	NS		0.0215002	0.0410064	0.223484	0.223484	NS
138	Excalibur_c11301_305	C/A	0	0	0	0	0.348768	0.0559545	0.145915	0.854085	NS		0.346521	-0.000852841	0.0124857	0.987514	p < 0.05, FST < 0.207		0.366154	0.0270461	0.397666	0.397666	NS
139	Excalibur_c11968_204	A/C	0	0	0	0	0.0234156	0.0749878	0.178395	0.178395	NS		0.0200974	-0.0265022	0.115959	0.884041	NS		0.020538	-0.0172751	0.225314	0.774686	NS
140	Excalibur_c12266_1393	C/A	0	0	0	0	0.0206616	0.0127143	0.480202	0.519798	NS		0.0202355	-0.0191316	0.147519	0.852481	NS		0.0204543	-0.00764922	0.364018	0.635982	NS
141	Excalibur_c12969_121	C/A	0	0	0	0	0.438488	0.49285	0.0682582	0.0682582	NS		0.412678	0.51958	0.0247424	0.0247424	p < 0.05, FST > 0.207		0.373648	0.0385687	0.294413	0.294413	NS		Selected for 8 classess
142	Excalibur_c13359_235	A/C	0	0	0	0	0.0187333	-0.088866	8.30431e-11	1	p < 0.05, FST < 0.2164		0.0314068	0.30688	0.0711891	0.0711891	NS		0.0265099	0.101165	0.0621187	0.0621187	NS
143	Excalibur_c1625_1215	A/C	0	0	0	0	0.563164	0.354032	0.408912	0.591088	NS		0.532778	0.23006	0.494599	0.494599	NS		0.485663	0.00201855	0.309229	0.690771	NS
144	Excalibur_c17294_296	A/C	0	0	0	0	0.0747024	-0.116779	6.19299e-18	1	p < 0.05, FST < 0.2164		0.0720274	-0.106912	1.21914e-11	1	p < 0.05, FST < 0.207		0.0869602	0.035732	0.312323	0.312323	NS
145	Excalibur_c17553_84	C/A	0	0	0	0	0.0201015	-0.0152555	0.096358	0.903642	NS		0.02027	-0.00681458	0.199784	0.800216	NS		0.0220206	0.130549	0.0269313	0.0269313	p < 0.05, FST > 0.03		Selected for 6 periods
146	Excalibur_c18060_449	C/A	0	0	0	0	0.0200986	0.000461384	0.310581	0.689419	NS		0.0212243	0.0384527	0.387242	0.612758	NS		0.0204084	-0.0172194	0.22631	0.77369	NS
147	Excalibur_c21931_664	A/C	0	0	0	0	0.0201015	-0.0152555	0.096358	0.903642	NS		0.02027	-0.00681458	0.199784	0.800216	NS		0.0214855	0.0403517	0.226538	0.226538	NS
148	Excalibur_c22576_108	A/C	0	0	0	0	0.437881	-0.0163549	0.00889376	0.991106	p < 0.05, FST < 0.2164		0.442474	0.0256178	0.0386789	0.961321	p < 0.05, FST < 0.207		0.420155	-0.0645845	7.40541e-05	0.999926	p < 0.05, FST < 0.03
149	Excalibur_c23577_488	C/A	0	0	0	0	0.0224441	-0.000242826	0.289388	0.710612	NS		0.0256723	0.0886198	0.397012	0.397012	NS		0.0226399	-0.00198677	0.437405	0.562595	NS
150	Excalibur_c24663_1042	A/C	0	0	0	0	0.157143	0.157214	0.429756	0.429756	NS		0.197756	0.658266	0.0108119	0.0108119	p < 0.05, FST > 0.207		0.168693	-0.0175576	0.105297	0.894703	NS		Selected for 8 classess
151	Excalibur_c24859_517	A/C	0	0	0	0	0.0427299	0.106677	0.130791	0.130791	NS		0.0414028	0.159514	0.286853	0.286853	NS		0.0391043	0.0114282	0.446848	0.446848	NS
152	Excalibur_c25014_1261	A/C	0	0	0	0	0.034549	-0.0554087	2.94547e-05	0.999971	p < 0.05, FST < 0.2164		0.0348027	-0.0467905	0.0248557	0.975144	p < 0.05, FST < 0.207		0.0314156	-0.0857614	8.37508e-08	1	p < 0.05, FST < 0.03
153	Excalibur_c25043_1221	A/C	0	0	0	0	0.336739	0.267216	0.305603	0.305603	NS		0.303272	0.0700831	0.161327	0.838673	NS		0.273291	0.0276902	0.409971	0.409971	NS
154	Excalibur_c25625_388	C/A	0	0	0	0	0.0201733	-0.011643	0.136334	0.863666	NS		0.0204451	0.00180827	0.23395	0.76605	NS		0.0200754	-0.0270568	0.106378	0.893622	NS
155	Excalibur_c28325_140	A/C	0	0	0	0	0.500416	0.0334235	0.0962516	0.903748	NS		0.477462	0.0572645	0.118182	0.881818	NS		0.479925	0.0154425	0.47343	0.52657	NS
156	Excalibur_c28907_471	C/A	0	0	0	0	0.290424	0.212008	0.400384	0.400384	NS		0.30678	0.407702	0.0894569	0.0894569	NS		0.243331	0.0588449	0.18766	0.18766	NS
157	Excalibur_c29127_552	C/A	0	0	0	0	0.286742	0.295734	0.248089	0.248089	NS		0.323011	0.43867	0.0674612	0.0674612	NS		0.262794	0.0245523	0.439674	0.439674	NS
158	Excalibur_c2933_1350	C/A	0	0	0	0	0.215886	0.113261	0.365975	0.634025	NS		0.227406	0.127366	0.396928	0.603072	NS		0.282328	0.30121	4.10576e-08	4.10576e-08	p < 0.05, FST > 0.03		Selected for 6 periods
159	Excalibur_c29971_310	A/C	0	0	0	0	0.0205703	0.00837207	0.42427	0.57573	NS		0.0198547	-0.0278736	0.110377	0.889623	NS		0.0206386	-0.00587391	0.388852	0.611148	NS
160	Excalibur_c31769_343	C/A	0	0	0	0	0.0201401	-0.122318	4.21133e-19	1	p < 0.05, FST < 0.2164		0.0245971	-0.0258352	0.112515	0.887485	NS		0.0206503	-0.151353	6.41138e-25	1	p < 0.05, FST < 0.03
161	Excalibur_c34620_72	C/A	0	0	0	0	0.226121	0.0611781	0.174829	0.825171	NS		0.284646	0.249481	0.284201	0.284201	NS		0.221143	-0.0579934	0.00035312	0.999647	p < 0.05, FST < 0.03
162	Excalibur_c3727_382	A/C	0	0	0	0	0.020378	-0.0273917	0.0200673	0.979933	p < 0.05, FST < 0.2164		0.0227197	0.031877	0.352311	0.647689	NS		0.0203898	-0.0246685	0.13143	0.86857	NS
163	Excalibur_c37393_75	A/C	0	0	5D	45343040	0.272616	0.241164	0.338404	0.338404	NS		0.254976	0.0377283	0.084387	0.915613	NS		0.260445	0.0893776	0.0757672	0.0757672	NS
164	Excalibur_c3801_739	A/C	0	0	0	0	0.0489335	0.0360418	0.470401	0.529599	NS		0.0584499	0.106364	0.449488	0.550512	NS		0.0428864	-0.0937216	2.22594e-09	1	p < 0.05, FST < 0.03
165	Excalibur_c4152_902	C/A	0	0	0	0	0.0206469	0.012372	0.476053	0.523947	NS		0.0231276	0.057864	0.491803	0.508197	NS		0.0221064	0.028298	0.287734	0.287734	NS
166	Excalibur_c42110_66	C/A	0	0	0	0	0.481572	0.379649	0.121393	0.121393	NS		0.462078	0.26163	0.248339	0.248339	NS		0.410673	0.131761	0.0167902	0.0167902	p < 0.05, FST > 0.03		Selected for 6 periods
167	Excalibur_c42561_571	A/C	0	0	0	0	0.0202469	0.00778605	0.417802	0.582198	NS		0.02104	0.0300297	0.34753	0.65247	NS		0.0200869	-0.0124052	0.295818	0.704182	NS
168	Excalibur_c42683_73	C/A	0	0	0	0	0.0207233	0.0156971	0.484794	0.484794	NS		0.0201543	-0.0125956	0.175698	0.824302	NS		0.0210296	0.0128293	0.393602	0.393602	NS
169	Excalibur_c4658_588	C/A	0	0	0	0	0.0208972	0.0161153	0.4811	0.4811	NS		0.0208253	-0.0149678	0.164642	0.835358	NS		0.02332	0.0901721	0.0764798	0.0764798	NS
170	Excalibur_c47699_644	C/A	0	0	0	0	0.0214348	0.0341376	0.321887	0.321887	NS		0.0217452	0.0637977	0.470588	0.470588	NS		0.0230532	0.0649571	0.131355	0.131355	NS
171	Excalibur_c49745_338	A/C	0	0	0	0	0.250862	0.265391	0.286325	0.286325	NS		0.252982	0.556479	0.0308092	0.0308092	p < 0.05, FST > 0.207		0.238423	0.0631312	0.165829	0.165829	NS		Selected for 8 classess
172	Excalibur_c51525_328	A/C	0	0	0	0	0.0209258	0.0171186	0.470107	0.470107	NS		0.0219805	0.0383724	0.38508	0.61492	NS		0.019526	-0.0414894	0.0181337	0.981866	p < 0.05, FST < 0.03
173	Excalibur_c51910_530	A/C	0	0	0	0	0.0207233	0.0156971	0.484794	0.484794	NS		0.0219673	0.155431	0.213916	0.213916	NS		0.0204543	-0.00764922	0.364018	0.635982	NS
174	Excalibur_c5217_159	C/A	0	0	0	0	0.0203362	-0.0113813	0.139216	0.860784	NS		0.0222686	0.0453593	0.422071	0.577929	NS		0.0114741	0.10152	0.0601488	0.0601488	NS
175	Excalibur_c52772_1592	C/A	0	0	0	0	0.0202721	-0.0226896	0.0399839	0.960016	p < 0.05, FST < 0.2164		0.0211841	0.000807302	0.229058	0.770942	NS		0.0105152	-0.00764922	0.387161	0.612839	NS
176	Excalibur_c53149_153	C/A	0	0	0	0	0.0204718	-0.0197858	0.057328	0.942672	NS		0.020246	-0.0189653	0.148222	0.851778	NS		0.0205365	-0.00317744	0.426378	0.573622	NS
177	Excalibur_c56062_223	C/A	0	0	0	0	0.0200986	0.000461384	0.310581	0.689419	NS		0.0208915	0.023136	0.318306	0.681694	NS		0.0199467	-0.0195229	0.195592	0.804408	NS
178	Excalibur_c5619_1110	A/C	0	0	0	0	0.0204089	0.0200336	0.436292	0.436292	NS		0.0194922	-0.0357314	0.0771401	0.92286	NS		0.020223	-0.0195574	0.194719	0.805281	NS
179	Excalibur_c5619_990	A/C	0	0	0	0	0.0221447	0.00603388	0.382847	0.617153	NS		0.0231302	0.0252886	0.323006	0.676994	NS		0.0241313	0.0567403	0.158404	0.158404	NS
180	Excalibur_c56792_131	A/C	0	0	0	0	0.0209625	0.012372	0.474181	0.525819	NS		0.0197968	-0.04172	0.0525997	0.9474	NS		0.0204889	-0.0303674	0.0759604	0.92404	NS
181	Excalibur_c57590_187	C/A	0	0	0	0	0.0207199	-0.0050544	0.224637	0.775363	NS		0.0200499	-0.0289321	0.10556	0.89444	NS		0.0204534	-0.0220747	0.162	0.838	NS
182	Excalibur_c57766_92	A/C	0	0	0	0	0.0267244	0.114215	0.0893276	0.0893276	NS		0.0286124	0.155971	0.236212	0.236212	NS		0.0209959	-0.0518786	0.00270968	0.99729	p < 0.05, FST < 0.03
183	Excalibur_c5779_263	C/A	0	0	0	0	0.0200986	0.000461384	0.310581	0.689419	NS		0.0208915	0.023136	0.318306	0.681694	NS		0.0205984	-0.000598522	0.46047	0.53953	NS
184	Excalibur_c57807_342	C/A	0	0	0	0	0.482293	0.354241	0.146239	0.146239	NS		0.46997	0.344988	0.115341	0.115341	NS		0.406664	0.0521941	0.20303	0.20303	NS
185	Excalibur_c581_1220	A/C	0	0	1B	624506208	0.0392023	-0.0206531	0.0345913	0.965409	p < 0.05, FST < 0.2164		0.043734	0.157736	0.307418	0.307418	NS		0.041297	-0.0128156	0.233847	0.766153	NS
186	Excalibur_c6154_413	C/A	0	0	0	0	0.0243192	0.0601304	0.21616	0.21616	NS		0.030918	0.163528	0.2222	0.2222	NS		0.0251964	0.0620884	0.140416	0.140416	NS
187	Excalibur_c6198_390	A/C	0	0	0	0	0.198148	0.0933791	0.309537	0.690463	NS		0.175506	0.000130814	0.0260093	0.973991	p < 0.05, FST < 0.207		0.178276	-0.0304352	0.0312536	0.968746	p < 0.05, FST < 0.03
188	Excalibur_c62101_299	A/C	0	0	0	0	0.0191925	-0.0628114	3.26475e-06	0.999997	p < 0.05, FST < 0.2164		0.0237938	0.0589016	0.494978	0.505022	NS		0.0237729	0.0597832	0.147918	0.147918	NS
189	Excalibur_c6742_352	C/A	0	0	0	0	0.0205703	0.00837207	0.42427	0.57573	NS		0.0213373	0.117118	0.329055	0.329055	NS		0.0205454	-0.00356197	0.421127	0.578873	NS
190	Excalibur_c77321_69	C/A	0	0	0	0	0.280088	0.02713	0.0779484	0.922052	NS		0.26172	-0.0777337	2.95492e-07	1	p < 0.05, FST < 0.207		0.32635	0.0621919	0.154791	0.154791	NS
191	Excalibur_c82020_213	C/A	0	0	0	0	0.100977	0.0261182	0.138032	0.861968	NS		0.0922212	-0.0282486	0.00826281	0.991737	p < 0.05, FST < 0.207		0.098424	0.00341333	0.345971	0.654029	NS
192	Excalibur_c8784_1435	C/A	0	0	0	0	0.0217385	0.0319064	0.339798	0.339798	NS		0.0261998	0.129745	0.318303	0.318303	NS		0.020849	0.00427855	0.480194	0.480194	NS
193	Excalibur_c9699_360	C/A	0	0	0	0	0.0214121	0.0171491	0.472721	0.472721	NS		0.0236732	0.059241	0.497338	0.502662	NS		0.0195845	-0.052801	0.00226356	0.997736	p < 0.05, FST < 0.03
194	Excalibur_c98275_372	A/C	0	0	0	0	0.020517	-0.00464352	0.231423	0.768577	NS		0.0200769	-0.0219673	0.135516	0.864484	NS		0.0199467	-0.0195229	0.195592	0.804408	NS
195	Excalibur_c99123_373	C/A	0	0	0	0	0.0211005	-0.000258725	0.295331	0.704669	NS		0.022218	0.0347699	0.366822	0.633178	NS		0.0206862	-0.00998762	0.329784	0.670216	NS
196	Excalibur_rep_c102039_774	A/C	0	0	0	0	0.0203819	-0.00876093	0.173001	0.826999	NS		0.019838	-0.0342736	0.0829213	0.917079	NS		0.021177	0.0197015	0.340119	0.340119	NS
197	Excalibur_rep_c102127_1448	A/C	0	0	0	0	0.0614906	-0.0165129	0.0185419	0.981458	p < 0.05, FST < 0.2164		0.0588651	-0.0233681	0.0436677	0.956332	p < 0.05, FST < 0.207		0.062351	0.0106911	0.473515	0.526485	NS
198	Excalibur_rep_c102526_112	A/C	0	0	0	0	0.0204124	-0.0529777	6.97721e-05	0.99993	p < 0.05, FST < 0.2164		0.023264	0.0218059	0.308411	0.691589	NS		0.0255542	0.0818805	0.0894446	0.0894446	NS
199	Excalibur_rep_c106003_475	A/C	0	0	0	0	0.0223998	-0.00132494	0.273451	0.726549	NS		0.0205192	-0.0472444	0.0331344	0.966866	p < 0.05, FST < 0.207		0.021932	0.0020562	0.490986	0.509014	NS
200	Excalibur_rep_c106310_500	C/A	0	0	0	0	0.0615827	0.123334	0.156784	0.156784	NS		0.0583985	0.106179	0.449249	0.550751	NS		0.0410451	-0.13055	2.72289e-18	1	p < 0.05, FST < 0.03
201	Excalibur_rep_c108662_154	C/A	0	0	0	0	0.0210987	-0.0128534	0.120311	0.879689	NS		0.0209698	-0.0204572	0.140799	0.859201	NS		0.0188248	-0.0802822	7.89228e-07	0.999999	p < 0.05, FST < 0.03
202	Excalibur_rep_c109205_330	A/C	0	0	0	0	0.0215362	0.0380626	0.296489	0.296489	NS		0.0257645	0.21805	0.119186	0.119186	NS		0.0211895	0.0269449	0.294955	0.294955	NS
203	Excalibur_rep_c110697_196	A/C	0	0	0	0	0.0225446	-0.00905678	0.163118	0.836882	NS		0.0226525	-0.0111293	0.178457	0.821543	NS		0.0184634	-0.131583	1.5796e-18	1	p < 0.05, FST < 0.03
204	Excalibur_rep_c112815_182	A/C	0	0	0	0	0.451063	0.0426241	0.132502	0.867498	NS		0.448418	0.0315912	0.0482619	0.951738	p < 0.05, FST < 0.207		0.4441	-0.00951364	0.186325	0.813675	NS
205	Excalibur_rep_c114675_101	A/C	0	0	0	0	0.0226958	0.0144604	0.488477	0.511523	NS		0.0224663	0.00459915	0.241933	0.758067	NS		0.0246446	0.0624034	0.139372	0.139372	NS
206	Excalibur_rep_c66449_1588	C/A	0	0	0	0	0.067161	0.109246	0.215399	0.215399	NS		0.0711381	0.104583	0.408037	0.591963	NS		0.08125	0.128793	0.0311169	0.0311169	p < 0.05, FST > 0.03		Selected for 6 periods
207	Excalibur_rep_c66622_1066	C/A	0	0	0	0	0.45357	0.300349	0.240261	0.240261	NS		0.424704	0.193662	0.445619	0.445619	NS		0.431262	0.111324	0.0338317	0.0338317	p < 0.05, FST > 0.03		Selected for 6 periods
208	Excalibur_rep_c67533_78	A/C	0	0	0	0	0.0199502	-0.00697223	0.199051	0.800949	NS		0.0214865	0.12325	0.318334	0.318334	NS		0.0223353	0.0768627	0.0993833	0.0993833	NS
209	Excalibur_rep_c68194_2117	C/A	0	0	0	0	0.532895	0.345331	0.258944	0.258944	NS		0.491271	0.1428	0.419077	0.580923	NS		0.501311	0.120829	0.0324861	0.0324861	p < 0.05, FST > 0.03		Selected for 6 periods
210	Excalibur_rep_c69589_450	C/A	0	0	0	0	0.0216948	0.0122555	0.468325	0.531675	NS		0.0201763	-0.0332286	0.0869663	0.913034	NS		0.0206969	-0.0246765	0.130986	0.869014	NS
211	Excalibur_rep_c92684_373	A/C	0	0	0	0	0.0200986	0.000461384	0.310581	0.689419	NS		0.0208915	0.023136	0.318306	0.681694	NS		0.0205984	-0.000598522	0.46047	0.53953	NS
212	GENE-0173_290	C/A	0	0	0	0	0.0214508	-0.0132083	0.115672	0.884328	NS		0.0227657	0.0192767	0.299144	0.700856	NS		0.0226668	-0.0100432	0.3244	0.6756	NS
213	GENE-0173_309	C/A	0	0	0	0	0.0208764	0.0229147	0.410723	0.410723	NS		0.0207099	0.0145702	0.283647	0.716353	NS		0.0200816	-0.0267383	0.109588	0.890412	NS
214	GENE-0686_186	A/C	0	0	0	0	0.490088	0.258655	0.279027	0.279027	NS		0.479587	0.179229	0.442249	0.442249	NS		0.483914	0.117264	0.0264873	0.0264873	p < 0.05, FST > 0.03		Selected for 6 periods
215	GENE-1012_303	C/A	0	0	0	0	0.451397	0.0662372	0.198753	0.801247	NS		0.433619	0.0525455	0.0898061	0.910194	NS		0.447532	0.0752065	0.104792	0.104792	NS
216	GENE-1018_278	A/C	0	0	0	0	0.502737	0.0672629	0.18181	0.81819	NS		0.47261	0.0748934	0.17114	0.82886	NS		0.532238	0.26182	0.00106762	0.00106762	p < 0.05, FST > 0.03		Selected for 6 periods
217	GENE-1397_630	C/A	0	0	0	0	0.0668928	0.0538889	0.442698	0.557302	NS		0.0646074	0.147655	0.461155	0.461155	NS		0.0664783	0.0763986	0.106034	0.106034	NS
218	GENE-1704_398	A/C	0	0	0	0	0.0209922	-0.011307	0.138707	0.861293	NS		0.0204507	-0.029548	0.102388	0.897612	NS		0.00957527	-0.0766565	3.13559e-06	0.999997	p < 0.05, FST < 0.03
219	GENE-1889_118	C/A	0	0	0	0	0.0209759	0.027064	0.374132	0.374132	NS		0.019838	-0.0342736	0.0829213	0.917079	NS		0.0205984	-0.000598522	0.46047	0.53953	NS
220	GENE-1908_97	A/C	0	0	0	0	0.0206027	-0.00820276	0.180045	0.819955	NS		0.021338	0.00801317	0.256831	0.743169	NS		0.0196662	-0.0340628	0.0500487	0.949951	NS
221	GENE-2267_428	A/C	0	0	0	0	0.460857	0.0426287	0.141085	0.858915	NS		0.460274	0.0618346	0.118103	0.881897	NS		0.442794	-0.0385879	0.0125638	0.987436	p < 0.05, FST < 0.03
222	GENE-2471_259	A/C	0	0	0	0	0.231327	0.380669	0.0580326	0.0580326	NS		0.222959	0.0919132	0.277454	0.722546	NS		0.20934	0.00325154	0.326851	0.673149	NS
223	GENE-2889_80	A/C	0	0	0	0	0.0205285	-0.0413563	0.00137547	0.998625	p < 0.05, FST < 0.2164		0.0197422	-0.0515584	0.0217665	0.978233	p < 0.05, FST < 0.207		0.0216179	0.00287421	0.49836	0.49836	NS
224	GENE-3044_268	A/C	0	0	0	0	0.0221408	0.041485	0.279606	0.279606	NS		0.0200061	-0.054502	0.0153829	0.984617	p < 0.05, FST < 0.207		0.0235151	0.0397298	0.229434	0.229434	NS
225	GENE-3548_679	C/A	0	0	0	0	0.0207199	-0.0050544	0.224637	0.775363	NS		0.0197879	-0.0368903	0.0719572	0.928043	NS		0.0196662	-0.0340628	0.0500487	0.949951	NS
226	GENE-3593_37	A/C	0	0	0	0	0.462014	0.47155	0.071963	0.071963	NS		0.33739	0.509073	0.0332852	0.0332852	p < 0.05, FST > 0.207		0.277263	0.00314244	0.319116	0.680884	NS		Selected for 8 classess
227	GENE-3643_95	C/A	0	0	0	0	0.0290392	0.115661	0.0916965	0.0916965	NS		0.0281145	0.078268	0.438378	0.438378	NS		0.0262615	0.0480932	0.192005	0.192005	NS
228	GENE-3689_293	C/A	0	0	0	0	0.0236835	0.0512396	0.241929	0.241929	NS		0.0208617	-0.0389436	0.0624572	0.937543	NS		0.02059	-0.0620752	0.000245832	0.999754	p < 0.05, FST < 0.03
229	GENE-3717_115	C/A	0	0	0	0	0.0256571	0.0911919	0.131518	0.131518	NS		0.02146	-0.0415547	0.0517752	0.948225	NS		0.0232484	0.0209173	0.334083	0.334083	NS
230	GENE-3776_706	A/C	0	0	0	0	0.32515	0.0613889	0.158555	0.841445	NS		0.347584	0.163377	0.473026	0.526974	NS		0.306509	-0.0247412	0.0581669	0.941833	NS
231	GENE-3982_189	A/C	0	0	0	0	0.026127	0.134944	0.079349	0.079349	NS		0.0194288	-0.0501608	0.0254131	0.974587	p < 0.05, FST < 0.207		0.0219283	0.0405405	0.225566	0.225566	NS
232	GENE-4595_327	A/C	0	0	0	0	0.505867	0.376878	0.122221	0.122221	NS		0.502355	0.357537	0.086567	0.086567	NS		0.468967	0.0721696	0.101729	0.101729	NS
233	GENE-4662_139	C/A	0	0	7A	625639524	0.377441	0.401142	0.141354	0.141354	NS		0.303314	0.126994	0.359312	0.640688	NS		0.287395	0.00340799	0.322878	0.677122	NS
234	IAAV1117	A/C	0	0	0	0	0.0200986	0.000461384	0.310581	0.689419	NS		0.020144	-0.0131162	0.173492	0.826508	NS		0.0209815	0.0173002	0.357223	0.357223	NS
235	IAAV1120	C/A	0	0	0	0	0.0200986	0.000461384	0.310581	0.689419	NS		0.0212243	0.0384527	0.387242	0.612758	NS		0.0208271	-0.0054558	0.394312	0.605688	NS
236	IAAV1125	A/C	0	0	0	0	0.439201	0.0329161	0.102236	0.897764	NS		0.452949	0.160266	0.448089	0.551911	NS		0.434919	-0.025999	0.0537422	0.946258	NS
237	IAAV1291	C/A	0	0	0	0	0.47723	0.12833	0.417755	0.582245	NS		0.498353	0.225524	0.305402	0.305402	NS		0.457217	-0.0178957	0.112494	0.887506	NS
238	IAAV1312	C/A	0	0	0	0	0.0301466	0.00142815	0.277056	0.722944	NS		0.0359298	0.158327	0.260094	0.260094	NS		0.0302662	-0.0355035	0.0374715	0.962529	p < 0.05, FST < 0.03
239	IAAV1328	A/C	0	0	0	0	0.575055	0.428914	0.499557	0.500443	NS		0.527133	0.176794	0.365439	0.634561	NS		0.51231	0.0752668	0.146249	0.146249	NS
240	IAAV1369	A/C	0	0	0	0	0.211892	0.0902945	0.285002	0.714998	NS		0.208698	0.035789	0.0973752	0.902625	NS		0.217771	0.0337712	0.350345	0.350345	NS
241	IAAV1375	C/A	0	0	0	0	0.261238	0.305662	0.219299	0.219299	NS		0.245045	0.296006	0.227934	0.227934	NS		0.233074	-0.00841065	0.193077	0.806923	NS
242	IAAV1495	C/A	0	0	0	0	0.274628	0.0471273	0.124796	0.875204	NS		0.276794	0.0717468	0.180396	0.819604	NS		0.281964	0.0580865	0.18597	0.18597	NS
243	IAAV178	A/C	0	0	0	0	0.297622	0.108586	0.293513	0.706487	NS		0.309517	0.224028	0.352042	0.352042	NS		0.290368	0.000151453	0.285894	0.714106	NS
244	IAAV1798	A/C	0	0	0	0	0.514726	0.254445	0.343092	0.343092	NS		0.487317	0.162083	0.496574	0.496574	NS		0.477289	0.110157	0.0300976	0.0300976	p < 0.05, FST > 0.03		Selected for 6 periods
245	IAAV2383	A/C	0	0	0	0	0.330713	0.342052	0.199168	0.199168	NS		0.328048	0.323376	0.166728	0.166728	NS		0.289305	0.0339477	0.347902	0.347902	NS
246	IAAV2433	A/C	0	0	0	0	0.0202374	-0.023717	0.0347252	0.965275	p < 0.05, FST < 0.2164		0.0210571	0.0141092	0.281276	0.718724	NS		0.0199782	-0.0391234	0.0257513	0.974249	p < 0.05, FST < 0.03
247	IAAV2440	A/C	0	0	0	54307858	0.167393	0.0276057	0.094993	0.905007	NS		0.197017	0.475334	0.0708444	0.0708444	NS		0.172251	0.0211655	0.462671	0.462671	NS
248	IAAV2591	A/C	0	0	0	0	0.0600526	0.00101222	0.0828661	0.917134	NS		0.0585291	-0.0227807	0.0465151	0.953485	p < 0.05, FST < 0.207		0.0603957	-0.0194969	0.103002	0.896998	NS
249	IAAV2612	C/A	0	0	0	0	0.149968	0.0632659	0.248905	0.751095	NS		0.17896	0.314288	0.229481	0.229481	NS		0.165948	0.0407567	0.287322	0.287322	NS
250	IAAV2619	C/A	0	0	0	0	0.474534	0.170193	0.482371	0.482371	NS		0.469741	0.193043	0.421611	0.421611	NS		0.417049	-0.0173004	0.109687	0.890313	NS
251	IAAV262	A/C	0	0	0	0	0.4828	0.124986	0.413188	0.586812	NS		0.509432	0.264556	0.241753	0.241753	NS		0.468178	0.0221256	0.43077	0.43077	NS
252	IAAV2776	C/A	0	0	0	0	0.517661	0.0991203	0.205244	0.794756	NS		0.519338	0.130078	0.247246	0.752754	NS		0.51617	0.104839	0.0686718	0.0686718	NS
253	IAAV2823	C/A	0	0	0	0	0.416828	-0.015913	0.00806032	0.99194	p < 0.05, FST < 0.2164		0.424932	0.110864	0.270044	0.729956	NS		0.423553	0.015421	0.474687	0.525313	NS
254	IAAV2853	C/A	0	0	0	0	0.0210621	0.0164118	0.478774	0.478774	NS		0.0240679	0.0912034	0.383989	0.383989	NS		0.0206862	-0.00998762	0.329784	0.670216	NS
255	IAAV2888	A/C	0	0	0	0	0.115318	0.0922899	0.426092	0.573908	NS		0.108262	0.0717579	0.314	0.686	NS		0.112398	0.0404561	0.285271	0.285271	NS
256	IAAV3038	C/A	0	0	7B	100735096	0.254119	0.0722427	0.198582	0.801418	NS		0.263391	0.155746	0.468517	0.531483	NS		0.236729	0.0399027	0.30541	0.30541	NS
257	IAAV3049	A/C	0	0	0	0	0.309185	0.0812381	0.208616	0.791384	NS		0.307046	0.0850009	0.209741	0.790259	NS		0.308076	0.0575493	0.1803	0.1803	NS
258	IAAV3067	A/C	0	0	0	0	0.284699	0.0036765	0.031286	0.968714	p < 0.05, FST < 0.2164		0.287663	-0.0149174	0.00495959	0.99504	p < 0.05, FST < 0.207		0.29917	0.0503431	0.223095	0.223095	NS
259	IAAV3126	A/C	0	0	0	0	0.0200986	0.000461384	0.310581	0.689419	NS		0.0207934	0.0185287	0.299517	0.700484	NS		0.0215002	0.0410064	0.223484	0.223484	NS
260	IAAV3156	C/A	0	0	0	0	0.342644	0.144125	0.388569	0.611431	NS		0.341584	0.112804	0.299302	0.700698	NS		0.331144	-0.0059495	0.22196	0.77804	NS
261	IAAV3255	A/C	0	0	0	0	0.492644	0.0528836	0.167083	0.832917	NS		0.501939	0.116483	0.274056	0.725944	NS		0.481227	-0.0131147	0.151747	0.848253	NS
262	IAAV3405	A/C	0	0	0	0	0.510692	0.148492	0.387086	0.612914	NS		0.509244	0.104266	0.202042	0.797958	NS		0.505239	0.133493	0.023523	0.023523	p < 0.05, FST > 0.03		Selected for 6 periods
263	IAAV3609	C/A	0	0	0	0	0.284288	0.41704	0.0670973	0.0670973	NS		0.297644	0.4498	0.0637237	0.0637237	NS		0.247926	0.000438701	0.290903	0.709097	NS
264	IAAV3734	C/A	0	0	0	0	0.0202582	-0.0152717	0.0959841	0.904016	NS		0.0227731	0.0665086	0.461216	0.461216	NS		0.0202638	-0.027682	0.100058	0.899942	NS
265	IAAV3916	A/C	0	0	0	0	0.570004	0.414221	0.48303	0.48303	NS		0.544058	0.300251	0.386066	0.386066	NS		0.512397	0.084452	0.114003	0.114003	NS
266	IAAV3984	A/C	0	0	0	0	0.125209	0.158422	0.30686	0.30686	NS		0.115057	0.0324419	0.165318	0.834682	NS		0.115413	0.0197734	0.467971	0.467971	NS
267	IAAV40	A/C	0	0	0	0	0.281027	0.06393	0.16698	0.83302	NS		0.276981	0.0589439	0.138084	0.861916	NS		0.283084	0.0781531	0.102742	0.102742	NS
268	IAAV4105	A/C	0	0	0	0	0.35084	0.165657	0.452507	0.547493	NS		0.366866	0.288682	0.225443	0.225443	NS		0.330039	0.0319178	0.354257	0.354257	NS
269	IAAV4126	A/C	0	0	0	0	0.111204	0.0816456	0.386878	0.613122	NS		0.111593	0.0115175	0.0882501	0.91175	NS		0.109454	0.00294059	0.335341	0.664659	NS
270	IAAV4430	A/C	0	0	7A	253806354	0.522107	0.380296	0.144751	0.144751	NS		0.470305	0.0642761	0.135656	0.864344	NS		0.475494	0.119026	0.0223931	0.0223931	p < 0.05, FST > 0.03		Selected for 6 periods
271	IAAV5732	C/A	0	0	3D	7225524	0.0789138	-0.00618986	0.0344048	0.965595	p < 0.05, FST < 0.2164		0.0776988	0.00149102	0.105296	0.894704	NS		0.0781221	0.0202154	0.445546	0.445546	NS
272	IAAV5743	C/A	0	0	0	0	0.467155	0.151078	0.454156	0.545844	NS		0.464234	0.155049	0.441042	0.558958	NS		0.448434	0.000963477	0.306707	0.693293	NS
273	IAAV5812	C/A	0	0	0	0	0.043094	0.0558591	0.319261	0.319261	NS		0.0493013	0.25113	0.18573	0.18573	NS		0.0402524	-0.031251	0.0523465	0.947654	NS
274	IAAV5939	C/A	0	0	0	0	0.332284	0.114532	0.303801	0.696199	NS		0.330939	0.0973507	0.245043	0.754957	NS		0.315906	-0.0147385	0.130799	0.869201	NS
275	IAAV5969	A/C	0	0	0	0	0.203918	0.0530727	0.157084	0.842916	NS		0.199386	0.095343	0.306947	0.693053	NS		0.185591	-0.0335189	0.0216101	0.97839	p < 0.05, FST < 0.03
276	IAAV6319	C/A	0	0	0	0	0.507631	0.481916	0.0575011	0.0575011	NS		0.452919	0.14742	0.402701	0.597299	NS		0.456348	0.21489	0.00112915	0.00112915	p < 0.05, FST > 0.03		Selected for 6 periods
277	IAAV6342	A/C	0	0	0	0	0.0715952	0.00670731	0.0909725	0.909027	NS		0.0682911	-0.0151024	0.0548406	0.945159	NS		0.068229	-0.0160445	0.131101	0.868899	NS
278	IAAV661	A/C	0	0	0	0	0.480252	-0.010139	0.0187424	0.981258	p < 0.05, FST < 0.2164		0.481228	0.0754259	0.173013	0.826987	NS		0.479116	-0.00129328	0.2798	0.7202	NS
279	IAAV7129	A/C	0	0	0	0	0.488094	0.00497116	0.042736	0.957264	p < 0.05, FST < 0.2164		0.514705	0.185195	0.479071	0.520929	NS		0.491559	0.0124384	0.419378	0.580622	NS
280	IAAV7131	A/C	0	0	1A	333616041	0.535921	0.229934	0.406441	0.593559	NS		0.502602	0.0769474	0.136255	0.863745	NS		0.498215	0.0127858	0.412179	0.587821	NS
281	IAAV733	C/A	0	0	0	0	0.532803	0.252824	0.49233	0.49233	NS		0.530425	0.185805	0.372325	0.627675	NS		0.492767	0.0576671	0.193656	0.193656	NS
282	IAAV7418	A/C	0	0	0	0	0.525023	0.251709	0.421931	0.421931	NS		0.545366	0.311715	0.36759	0.36759	NS		0.493347	-0.00344287	0.239376	0.760624	NS
283	IAAV7491	C/A	0	0	0	0	0.463284	0.0837522	0.26216	0.73784	NS		0.494479	0.190147	0.407205	0.407205	NS		0.439846	-0.0219931	0.0778874	0.922113	NS
284	IAAV7546	C/A	0	0	0	0	0.0242845	0.057328	0.223904	0.223904	NS		0.0233403	0.0172471	0.289898	0.710102	NS		0.0233102	0.014776	0.38064	0.38064	NS
285	IAAV7634	C/A	0	0	0	0	0.0517088	0.0615216	0.357464	0.357464	NS		0.0560184	0.287937	0.1671	0.1671	NS		0.0498427	-0.00862372	0.24044	0.75956	NS
286	IAAV773	A/C	0	0	0	0	0.505759	0.0834986	0.217216	0.782784	NS		0.51632	0.183423	0.462562	0.537438	NS		0.495281	0.0246487	0.456102	0.456102	NS
287	IAAV8135	C/A	0	0	0	0	0.07972	0.0600069	0.390877	0.609123	NS		0.0841701	0.152226	0.494745	0.494745	NS		0.0783241	0.000239191	0.31821	0.68179	NS
288	IAAV8147	C/A	0	0	0	0	0.532063	0.336004	0.273539	0.273539	NS		0.543161	0.23059	0.392951	0.607049	NS		0.465918	-0.0168518	0.12715	0.87285	NS
289	IAAV8162	A/C	0	0	0	0	0.570251	0.390843	0.429946	0.570054	NS		0.529971	0.201386	0.431836	0.568164	NS		0.501815	0.0100295	0.375374	0.624626	NS
290	IAAV8262	C/A	0	0	0	0	0.0201015	-0.0152555	0.096358	0.903642	NS		0.0199603	-0.0224395	0.133642	0.866358	NS		0.0100661	-0.0241587	0.15019	0.84981	NS
291	IAAV8378	A/C	0	0	0	0	0.500823	0.193691	0.435413	0.435413	NS		0.487589	0.163478	0.491615	0.491615	NS		0.474119	0.0540962	0.181682	0.181682	NS
292	IAAV8407	A/C	0	0	0	0	0.543118	0.403419	0.214232	0.214232	NS		0.491448	0.149006	0.443653	0.556347	NS		0.483118	0.0310223	0.370835	0.370835	NS
293	IAAV8572	C/A	0	0	0	0	0.020221	0.00580929	0.389972	0.610028	NS		0.0194922	-0.0357314	0.0771401	0.92286	NS		0.0200869	-0.0124052	0.295818	0.704182	NS
294	IAAV8855	A/C	0	0	0	0	0.0313356	0.0245836	0.460817	0.460817	NS		0.0320064	0.190704	0.167966	0.167966	NS		0.0373718	0.11287	0.0475719	0.0475719	p < 0.05, FST > 0.03		Selected for 6 periods
295	IAAV969	C/A	0	0	0	0	0.26566	0.162433	0.484182	0.515818	NS		0.267175	0.173685	0.479514	0.479514	NS		0.249684	-0.0156498	0.12326	0.87674	NS
296	IAAV974	C/A	0	0	0	0	0.28339	0.101809	0.279521	0.720479	NS		0.281475	0.0544708	0.122569	0.877431	NS		0.286763	0.0993851	0.0540221	0.0540221	NS
297	IACX10982	C/A	0	0	0	0	0.163091	0.0744874	0.277892	0.722108	NS		0.163787	0.0511833	0.177796	0.822204	NS		0.155185	-0.00646169	0.2154	0.7846	NS
298	IACX11047	C/A	0	0	0	0	0.417866	0.245872	0.360386	0.360386	NS		0.392298	0.0353602	0.0575608	0.942439	NS		0.392102	0.00584449	0.360782	0.639218	NS
299	IACX11290	C/A	0	0	0	0	0.512094	0.186617	0.487414	0.512586	NS		0.496213	0.073265	0.140191	0.859809	NS		0.486681	0.0665449	0.141701	0.141701	NS
300	IACX11389	C/A	0	0	0	0	0.0201733	-0.011643	0.136334	0.863666	NS		0.0199603	-0.0224395	0.133642	0.866358	NS		0.0200869	-0.0124052	0.295818	0.704182	NS
301	IACX1223	C/A	0	0	0	0	0.0201015	-0.0152555	0.096358	0.903642	NS		0.0207851	0.0181339	0.297923	0.702077	NS		0.0209797	0.0172158	0.357855	0.357855	NS
302	IACX1729	A/C	0	0	0	0	0.107706	0.264687	0.0602928	0.0602928	NS		0.0729102	0.0205663	0.197011	0.802989	NS		0.0781699	0.0293646	0.358076	0.358076	NS
303	IACX2222	A/C	0	0	0	0	0.0204641	-0.0313647	0.0103231	0.989677	p < 0.05, FST < 0.2164		0.0199651	-0.050903	0.02327	0.97673	p < 0.05, FST < 0.207		0.0194453	-0.0599307	0.000432195	0.999568	p < 0.05, FST < 0.03
304	IACX2728	C/A	0	0	0	0	0.0701726	-0.0105175	0.0272377	0.972762	p < 0.05, FST < 0.2164		0.0731042	0.0265651	0.217767	0.782233	NS		0.073362	0.0929675	0.0717102	0.0717102	NS
305	IACX3775	C/A	0	0	0	0	0.363215	0.484649	0.0712848	0.0712848	NS		0.406041	0.58137	0.0129072	0.0129072	p < 0.05, FST > 0.207		0.351921	-0.0273418	0.0462113	0.953789	p < 0.05, FST < 0.03		Selected for 8 classess
306	IACX422	A/C	0	0	0	0	0.250397	0.0545324	0.148028	0.851972	NS		0.273044	0.193607	0.423534	0.423534	NS		0.250986	-0.00540788	0.224622	0.775378	NS
307	IACX5753	A/C	0	0	0	0	0.165286	-0.0294568	0.00165829	0.998342	p < 0.05, FST < 0.2164		0.186806	0.19248	0.426418	0.426418	NS		0.163415	-0.0599719	0.000201137	0.999799	p < 0.05, FST < 0.03
308	IACX5767	A/C	0	0	0	0	0.398877	0.343568	0.200076	0.200076	NS		0.368268	0.146899	0.411765	0.588235	NS		0.367325	0.0832498	0.0821761	0.0821761	NS
309	IACX6006	C/A	0	0	0	0	0.118871	0.0544641	0.247893	0.752107	NS		0.180072	0.541885	0.0402812	0.0402812	p < 0.05, FST > 0.207		0.121157	0.0628475	0.160804	0.160804	NS		Selected for 8 classess
310	IACX6036	C/A	0	0	0	0	0.136949	0.0871455	0.361809	0.638191	NS		0.14873	0.296516	0.261137	0.261137	NS		0.137368	0.0123092	0.443306	0.556694	NS
311	IACX6492	C/A	0	0	0	0	0.02137	0.0103627	0.446232	0.553768	NS		0.0226081	0.0373465	0.378406	0.621594	NS		0.0215329	0.0162608	0.365832	0.365832	NS
312	IACX6766	C/A	0	0	0	0	0.566765	0.382969	0.453258	0.546742	NS		0.540585	0.314541	0.308599	0.308599	NS		0.504453	0.0348362	0.378377	0.378377	NS
313	IACX6800	A/C	0	0	0	0	0.0432049	0.013046	0.317187	0.682813	NS		0.0465901	0.190704	0.255473	0.255473	NS		0.04974	0.0477123	0.195324	0.195324	NS
314	IACX7618	C/A	0	0	0	0	0.0200798	-0.035801	0.00451043	0.99549	p < 0.05, FST < 0.2164		0.0258485	0.0897168	0.395238	0.395238	NS		0.0198562	-0.0668066	6.66825e-05	0.999933	p < 0.05, FST < 0.03
315	IACX7945	A/C	0	0	0	0	0.021082	0.024398	0.398192	0.398192	NS		0.0199158	-0.0247222	0.123871	0.876129	NS		0.0209506	0.0158481	0.368353	0.368353	NS
316	IACX8386	C/A	0	0	0	0	0.126666	-0.00770226	0.0206288	0.979371	p < 0.05, FST < 0.2164		0.124874	-0.038499	0.00127564	0.998724	p < 0.05, FST < 0.207		0.157694	0.358107	0.000125504	0.000125504	p < 0.05, FST > 0.03		Selected for 6 periods
317	IACX8828	A/C	0	0	0	0	0.518306	0.212576	0.48033	0.48033	NS		0.541278	0.294472	0.372275	0.372275	NS		0.492686	0.0259013	0.438667	0.438667	NS
318	IACX9017	A/C	0	0	0	0	0.0211199	0.0197354	0.443502	0.443502	NS		0.0194288	-0.0501608	0.0254131	0.974587	p < 0.05, FST < 0.207		0.0206833	0.00394582	0.483733	0.483733	NS
319	IACX9023	C/A	0	0	0	0	0.259085	0.382669	0.0810927	0.0810927	NS		0.264238	0.396531	0.111524	0.111524	NS		0.218628	0.00500699	0.348267	0.651733	NS
320	JD_c12263_436	C/A	0	0	0	0	0.0202469	0.00778605	0.417802	0.582198	NS		0.0209414	0.0254637	0.327975	0.672025	NS		0.0216491	0.0476008	0.194188	0.194188	NS
321	JD_c13935_85	A/C	0	0	0	0	0.0200986	0.000461384	0.310581	0.689419	NS		0.0207974	0.0703642	0.435473	0.435473	NS		0.0204073	-0.0204552	0.18263	0.81737	NS
322	JD_c16091_475	A/C	0	0	0	0	0.020517	-0.00464352	0.231423	0.768577	NS		0.0200769	-0.0219673	0.135516	0.864484	NS		0.0199467	-0.0195229	0.195592	0.804408	NS
323	JG_c1169_639	A/C	0	0	0	0	0.0204172	0.000937205	0.316576	0.683424	NS		0.0207737	0.0175954	0.295753	0.704247	NS		0.021064	-0.00774417	0.361328	0.638672	NS
324	Jagger_c543_573	C/A	0	0	0	0	0.380359	0.0831739	0.214375	0.785625	NS		0.385883	0.213343	0.38659	0.38659	NS		0.365415	0.0795618	0.091856	0.091856	NS
325	Jagger_c7882_154	C/A	0	0	0	0	0.5036	0.268149	0.271455	0.271455	NS		0.496971	0.241809	0.258207	0.258207	NS		0.47307	0.088929	0.0593083	0.0593083	NS
326	Jagger_c7991_160	A/C	0	0	0	0	0.0208178	-0.0240447	0.0328739	0.967126	p < 0.05, FST < 0.2164		0.0208124	-0.0281727	0.107822	0.892178	NS		0.0186846	-0.0883902	3.23115e-08	1	p < 0.05, FST < 0.03
327	Ku_c22718_1072	A/C	0	0	0	0	0.0200986	0.000461384	0.310581	0.689419	NS		0.0212243	0.0384527	0.387242	0.612758	NS		0.0199347	-0.0343043	0.0490195	0.95098	p < 0.05, FST < 0.03
328	Ku_c28232_179	C/A	0	0	0	0	0.0237982	0.0715277	0.1876	0.1876	NS		0.0243716	0.173359	0.169681	0.169681	NS		0.0209315	-0.000440685	0.461805	0.538195	NS
329	Ku_c2898_783	C/A	0	0	0	0	0.060184	-0.089825	4.08738e-11	1	p < 0.05, FST < 0.2164		0.0649603	-0.0327732	0.0148513	0.985149	p < 0.05, FST < 0.207		0.0732018	-0.035648	0.0157377	0.984262	p < 0.05, FST < 0.03
330	Ku_c5511_1914	A/C	0	0	0	0	0.0206791	0.0131016	0.484846	0.515154	NS		0.0203436	-0.00317448	0.214449	0.785551	NS		0.0203101	-0.0148	0.260745	0.739255	NS
331	Ku_c70246_944	C/A	0	0	0	0	0.0202469	0.00778605	0.417802	0.582198	NS		0.0202886	-0.00589531	0.203527	0.796473	NS		0.0200754	-0.0270568	0.106378	0.893622	NS
332	Kukri_c100694_132	A/C	0	0	0	0	0.0492204	0.0744163	0.270513	0.270513	NS		0.0430315	0.11615	0.428148	0.428148	NS		0.0427597	-0.0592567	0.00034793	0.999652	p < 0.05, FST < 0.03
333	Kukri_c1114_1622	A/C	0	0	0	0	0.019956	-0.0381072	0.00281755	0.997182	p < 0.05, FST < 0.2164		0.0199941	0.0578079	0.497132	0.497132	NS		0.0240355	0.0885492	0.0787376	0.0787376	NS
334	Kukri_c13700_347	A/C	0	0	0	0	0.0206027	-0.00820276	0.180045	0.819955	NS		0.021338	0.00801317	0.256831	0.743169	NS		0.0203101	-0.0148	0.260745	0.739255	NS
335	Kukri_c13747_464	C/A	0	0	0	0	0.0203653	-0.0121266	0.130173	0.869827	NS		0.0214308	0.0477168	0.438074	0.561926	NS		0.0206812	-0.0125495	0.29256	0.70744	NS
336	Kukri_c14765_493	C/A	0	0	0	0	0.488722	0.356767	0.140332	0.140332	NS		0.498931	0.327364	0.115696	0.115696	NS		0.442714	0.00365577	0.336926	0.663074	NS
337	Kukri_c15529_1654	C/A	0	0	0	0	0.0208764	0.0229147	0.410723	0.410723	NS		0.0221184	0.161203	0.19608	0.19608	NS		0.0199467	-0.0195229	0.195592	0.804408	NS
338	Kukri_c15669_406	C/A	0	0	0	0	0.0204093	-0.00775846	0.18672	0.81328	NS		0.0198174	-0.0298128	0.102071	0.897929	NS		0.0199467	-0.0195229	0.195592	0.804408	NS
339	Kukri_c1576_1469	C/A	0	0	0	0	0.0191925	-0.0628114	3.26475e-06	0.999997	p < 0.05, FST < 0.2164		0.0199941	0.0578079	0.497132	0.497132	NS		0.0298353	0.19662	0.00968701	0.00968701	p < 0.05, FST > 0.03		Selected for 6 periods
340	Kukri_c16212_88	A/C	0	0	0	0	0.0207568	-0.000718668	0.289853	0.710147	NS		0.0199324	-0.0293747	0.103808	0.896192	NS		0.0198065	-0.0267414	0.109815	0.890185	NS
341	Kukri_c17667_615	A/C	0	0	0	0	0.0202697	-0.0382442	0.00272738	0.997273	p < 0.05, FST < 0.2164		0.0210252	-0.0308629	0.0960155	0.903985	NS		0.0218709	-0.00800508	0.355689	0.644311	NS
342	Kukri_c17820_197	C/A	0	0	0	0	0.0208029	-0.0196223	0.0581885	0.941811	NS		0.0200678	-0.0337214	0.0849971	0.915003	NS		0.0211293	-0.0173545	0.223161	0.77684	NS
343	Kukri_c17832_1029	C/A	0	0	0	0	0.40218	0.245744	0.359153	0.359153	NS		0.345048	0.00894286	0.0210034	0.978997	p < 0.05, FST < 0.207		0.342463	0.00426308	0.343264	0.656736	NS
344	Kukri_c17_1587	C/A	0	0	0	0	0.0209759	0.027064	0.374132	0.374132	NS		0.0195823	-0.0421722	0.0510687	0.948931	NS		0.0199347	-0.0343043	0.0490195	0.95098	p < 0.05, FST < 0.03
345	Kukri_c18014_1504	A/C	0	0	0	0	0.0214367	0.0024584	0.334694	0.665306	NS		0.0212913	-0.00209051	0.217509	0.782491	NS		0.0215743	-0.00987964	0.32937	0.67063	NS
346	Kukri_c18586_215	A/C	0	0	0	0	0.0232421	0.0680823	0.194365	0.194365	NS		0.0200268	-0.0409423	0.0553817	0.944618	NS		0.0215691	0.0440705	0.209524	0.209524	NS
347	Kukri_c19909_434	A/C	0	0	0	0	0.231503	0.0268752	0.0829148	0.917085	NS		0.214073	-0.0140382	0.00803703	0.991963	p < 0.05, FST < 0.207		0.234315	0.00535143	0.350197	0.649803	NS
348	Kukri_c21302_194	C/A	0	0	0	0	0.0201015	-0.0152555	0.096358	0.903642	NS		0.0204451	0.00180827	0.23395	0.76605	NS		0.0200869	-0.0124052	0.295818	0.704182	NS
349	Kukri_c21913_407	A/C	0	0	0	0	0.0208907	-0.0123438	0.126574	0.873426	NS		0.0224167	0.0240165	0.319197	0.680803	NS		0.0217927	0.0143113	0.382005	0.382005	NS
350	Kukri_c22338_70	A/C	0	0	0	0	0.0199502	-0.00697223	0.199051	0.800949	NS		0.0206455	0.0114943	0.271487	0.728513	NS		0.0213513	0.0343201	0.255803	0.255803	NS
351	Kukri_c22553_60	C/A	0	0	0	0	0.0206616	0.0127143	0.480202	0.519798	NS		0.0197151	-0.0349141	0.0803444	0.919656	NS		0.0202638	-0.027682	0.100058	0.899942	NS
352	Kukri_c22635_562	A/C	0	0	0	0	0.0204172	0.000937205	0.316576	0.683424	NS		0.0197709	-0.0322336	0.0917197	0.90828	NS		0.0218756	0.057463	0.156128	0.156128	NS
353	Kukri_c2286_85	C/A	0	0	0	0	0.0214121	0.0171491	0.472721	0.472721	NS		0.022027	0.0213067	0.30877	0.69123	NS		0.0198167	-0.0404636	0.0211619	0.978838	p < 0.05, FST < 0.03
354	Kukri_c24615_823	A/C	0	0	0	0	0.435586	0.0476844	0.138813	0.861187	NS		0.442722	0.0660478	0.125281	0.874719	NS		0.415977	-0.0105798	0.171015	0.828985	NS
355	Kukri_c25223_442	C/A	0	0	0	0	0.0197272	-0.0345181	0.00582186	0.994178	p < 0.05, FST < 0.2164		0.0220791	0.0756813	0.419416	0.419416	NS		0.0198747	-0.0166803	0.234754	0.765246	NS
356	Kukri_c25389_688	A/C	0	0	0	0	0.0204486	-0.0157996	0.0905676	0.909432	NS		0.0216764	0.0337317	0.363112	0.636888	NS		0.0207929	-0.0186425	0.206103	0.793897	NS
357	Kukri_c25619_689	A/C	0	0	0	0	0.0200986	0.000461384	0.310581	0.689419	NS		0.0212243	0.0384527	0.387242	0.612758	NS		0.0208271	-0.0054558	0.394312	0.605688	NS
358	Kukri_c2561_179	C/A	0	0	0	0	0.503633	0.341349	0.160266	0.160266	NS		0.464984	0.273139	0.22207	0.22207	NS		0.462369	0.102868	0.0410291	0.0410291	p < 0.05, FST > 0.03		Selected for 6 periods
359	Kukri_c26465_207	C/A	0	0	0	0	0.0214345	0.0195033	0.447788	0.447788	NS		0.0195042	-0.0573435	0.0107555	0.989245	p < 0.05, FST < 0.207		0.0203898	-0.0246685	0.13143	0.86857	NS
360	Kukri_c26946_831	A/C	0	0	0	0	0.0211295	0.0341376	0.320305	0.320305	NS		0.019724	-0.0346854	0.0813045	0.918696	NS		0.0206748	0.0338855	0.258049	0.258049	NS
361	Kukri_c27245_646	A/C	0	0	0	0	0.0242436	0.0731585	0.184472	0.184472	NS		0.0279261	0.140359	0.289591	0.289591	NS		0.0212769	-0.000316889	0.462632	0.537368	NS
362	Kukri_c28198_463	A/C	0	0	0	0	0.020403	-0.0155343	0.0931995	0.906801	NS		0.0200499	-0.0289321	0.10556	0.89444	NS		0.0213637	0.00471849	0.476184	0.476184	NS
363	Kukri_c29415_782	A/C	0	0	0	0	0.131548	0.0238118	0.0982082	0.901792	NS		0.119286	0.0423943	0.199641	0.800359	NS		0.134118	0.0398664	0.290946	0.290946	NS
364	Kukri_c29545_231	A/C	0	0	0	0	0.0198018	-0.0145172	0.104344	0.895656	NS		0.0215567	0.132175	0.295919	0.295919	NS		0.0223123	0.0429092	0.21458	0.21458	NS
365	Kukri_c29939_68	C/A	0	0	0	0	0.0206187	-0.0173734	0.0760472	0.923953	NS		0.0193751	-0.0647662	0.00342847	0.996572	p < 0.05, FST < 0.207		0.0200975	-0.041954	0.0167682	0.983232	p < 0.05, FST < 0.03
366	Kukri_c30641_223	A/C	0	0	0	0	0.0217665	0.00830347	0.4165	0.5835	NS		0.0204151	-0.0323593	0.0903846	0.909615	NS		0.0202416	-0.0321702	0.062333	0.937667	NS
367	Kukri_c31131_223	A/C	0	0	0	0	0.0217244	0.0132718	0.480595	0.519405	NS		0.021156	-0.00593911	0.202197	0.797803	NS		0.0219496	0.0213546	0.32965	0.32965	NS
368	Kukri_c31131_324	C/A	0	0	0	0	0.0214673	0.00693815	0.399436	0.600564	NS		0.022283	0.0232998	0.316487	0.683513	NS		0.0198777	-0.0368745	0.0352571	0.964743	p < 0.05, FST < 0.03
369	Kukri_c31131_369	A/C	0	0	0	0	0.0216837	0.00664326	0.394071	0.605929	NS		0.0208448	-0.0209574	0.138815	0.861185	NS		0.018965	-0.0722942	1.24956e-05	0.999988	p < 0.05, FST < 0.03
370	Kukri_c31481_1478	C/A	0	0	0	0	0.61663	0.545312	0.333158	0.666842	NS		0.570384	0.367326	0.391313	0.608687	NS		0.489557	-0.0518806	0.00139123	0.998609	p < 0.05, FST < 0.03
371	Kukri_c31541_909	A/C	0	0	0	0	0.0376104	-0.115896	2.95379e-17	1	p < 0.05, FST < 0.2164		0.0403982	0.0860926	0.482781	0.482781	NS		0.0499821	0.0169059	0.431729	0.431729	NS
372	Kukri_c33550_601	C/A	0	0	0	0	0.070997	-0.00709889	0.0363215	0.963678	p < 0.05, FST < 0.2164		0.0726977	-0.0161314	0.0458198	0.95418	p < 0.05, FST < 0.207		0.066067	-0.064552	3.9927e-05	0.99996	p < 0.05, FST < 0.03
373	Kukri_c3438_1463	A/C	0	0	0	0	0.0208764	0.0229147	0.410723	0.410723	NS		0.020144	-0.0131162	0.173492	0.826508	NS		0.0205933	-0.00122644	0.452297	0.547703	NS
374	Kukri_c35798_308	A/C	0	0	0	0	0.0224537	0.00784946	0.406216	0.593784	NS		0.0221559	-0.00369217	0.209911	0.790089	NS		0.0223309	0.0102098	0.420071	0.420071	NS
375	Kukri_c35925_295	A/C	0	0	0	0	0.357229	0.0889214	0.230261	0.769739	NS		0.365978	0.105697	0.266223	0.733777	NS		0.323726	-0.00122125	0.274699	0.725301	NS
376	Kukri_c36744_353	C/A	0	0	0	0	0.020627	-0.01211	0.12986	0.87014	NS		0.022423	0.0741625	0.426548	0.426548	NS		0.0216318	0.0487636	0.189343	0.189343	NS
377	Kukri_c37074_179	C/A	0	0	0	0	0.0202469	0.00778605	0.417802	0.582198	NS		0.0209414	0.0254637	0.327975	0.672025	NS		0.0216491	0.0476008	0.194188	0.194188	NS
378	Kukri_c38982_165	C/A	0	0	6A	11115207	0.226194	0.073179	0.214352	0.785648	NS		0.244049	0.347941	0.167275	0.167275	NS		0.22326	-0.0197436	0.0906034	0.909397	NS
379	Kukri_c39915_340	C/A	0	0	0	0	0.0215957	0.00465266	0.366159	0.633841	NS		0.0187248	-0.089902	7.53348e-06	0.999992	p < 0.05, FST < 0.207		0.0265099	0.101165	0.0621187	0.0621187	NS
380	Kukri_c40146_126	A/C	0	0	0	0	0.0208178	-0.0240447	0.0328739	0.967126	p < 0.05, FST < 0.2164		0.0225251	0.0181974	0.295249	0.704751	NS		0.0194453	-0.0599307	0.000432195	0.999568	p < 0.05, FST < 0.03
381	Kukri_c4064_433	C/A	0	0	0	0	0.0217385	0.0319064	0.339798	0.339798	NS		0.0206794	-0.0128566	0.173879	0.826121	NS		0.0218442	0.0223976	0.322742	0.322742	NS
382	Kukri_c4117_160	C/A	0	0	0	0	0.0209041	0.00897658	0.430581	0.569419	NS		0.0201491	-0.0128566	0.174593	0.825407	NS		0.0192455	-0.0566673	0.000956801	0.999043	p < 0.05, FST < 0.03
383	Kukri_c4117_2196	A/C	0	0	0	0	0.0208764	0.0229147	0.410723	0.410723	NS		0.0232411	0.0819785	0.403686	0.403686	NS		0.0205984	-0.000598522	0.46047	0.53953	NS
384	Kukri_c4117_2610	A/C	0	0	0	0	0.0207233	0.0156971	0.484794	0.484794	NS		0.020743	0.0161436	0.289926	0.710074	NS		0.0198065	-0.0267414	0.109815	0.890185	NS
385	Kukri_c4230_398	A/C	0	0	0	0	0.0204028	-0.0330566	0.00760771	0.992392	p < 0.05, FST < 0.2164		0.0221681	0.00857385	0.257777	0.742223	NS		0.0193525	-0.0795929	1.01262e-06	0.999999	p < 0.05, FST < 0.03
386	Kukri_c46782_146	A/C	0	0	0	0	0.0210621	0.0164118	0.478774	0.478774	NS		0.0257864	0.129426	0.317691	0.317691	NS		0.0208307	-0.0206277	0.179763	0.820237	NS
387	Kukri_c4824_239	A/C	0	0	0	0	0.0210894	0.00206208	0.330458	0.669542	NS		0.0214672	0.00864375	0.259102	0.740898	NS		0.0208344	-0.0028038	0.430795	0.569205	NS
388	Kukri_c5097_1051	A/C	0	0	0	0	0.0202469	0.00778605	0.417802	0.582198	NS		0.0207851	0.0181339	0.297923	0.702077	NS		0.0207374	0.00573173	0.463548	0.463548	NS
389	Kukri_c5097_2340	C/A	0	0	0	0	0.0202469	0.00778605	0.417802	0.582198	NS		0.0207851	0.0181339	0.297923	0.702077	NS		0.0207374	0.00573173	0.463548	0.463548	NS
390	Kukri_c52013_108	C/A	0	0	0	0	0.021268	-0.00545136	0.216928	0.783072	NS		0.0300647	0.277995	0.0814586	0.0814586	NS		0.0233595	0.0356477	0.249422	0.249422	NS
391	Kukri_c5325_2120	A/C	0	0	0	0	0.0202469	0.00778605	0.417802	0.582198	NS		0.0206882	0.0135376	0.279547	0.720453	NS		0.020298	0.00452285	0.476363	0.476363	NS
392	Kukri_c53638_983	C/A	0	0	0	0	0.488007	0.390485	0.1094	0.1094	NS		0.45715	0.132961	0.353315	0.646685	NS		0.445422	0.22081	0.000847952	0.000847952	p < 0.05, FST > 0.03		Selected for 6 periods
393	Kukri_c56014_275	C/A	0	0	0	0	0.0211401	0.0346236	0.31699	0.31699	NS		0.0208574	0.0215407	0.311756	0.688244	NS		0.0200754	-0.0270568	0.106378	0.893622	NS
394	Kukri_c5631_1514	C/A	0	0	0	0	0.0202469	0.00778605	0.417802	0.582198	NS		0.02027	-0.00681458	0.199784	0.800216	NS		0.0217817	0.0534009	0.170944	0.170944	NS
395	Kukri_c5631_968	A/C	0	0	0	0	0.0202469	0.00778605	0.417802	0.582198	NS		0.02027	-0.00681458	0.199784	0.800216	NS		0.0217817	0.0534009	0.170944	0.170944	NS
396	Kukri_c57014_168	C/A	0	0	0	0	0.458807	0.286218	0.261029	0.261029	NS		0.472498	0.229598	0.308587	0.308587	NS		0.474235	0.164952	0.00460675	0.00460675	p < 0.05, FST > 0.03		Selected for 6 periods
397	Kukri_c58004_937	A/C	0	0	0	0	0.0202469	0.00778605	0.417802	0.582198	NS		0.02104	0.0300297	0.34753	0.65247	NS		0.0200869	-0.0124052	0.295818	0.704182	NS
398	Kukri_c58327_1010	C/A	0	0	0	0	0.0205068	-0.00514374	0.224046	0.775954	NS		0.019838	-0.0342736	0.0829213	0.917079	NS		0.0204084	-0.0172194	0.22631	0.77369	NS
399	Kukri_c59471_252	A/C	0	0	0	0	0.0232708	0.0766069	0.173904	0.173904	NS		0.020195	-0.033013	0.0878634	0.912137	NS		0.020166	-0.022053	0.162652	0.837348	NS
400	Kukri_c60849_248	C/A	0	0	0	0	0.0199864	-0.0392931	0.00218654	0.997813	p < 0.05, FST < 0.2164		0.0199941	-0.0433931	0.0463505	0.953649	p < 0.05, FST < 0.207		0.0210756	-0.00508317	0.398958	0.601042	NS
401	Kukri_c60913_155	C/A	0	0	0	0	0.324758	0.180332	0.497319	0.497319	NS		0.478459	0.580924	0.00532767	0.00532767	p < 0.05, FST > 0.207		0.401117	-0.0388557	0.0111722	0.988828	p < 0.05, FST < 0.03		Selected for 8 classess
402	Kukri_c6106_470	C/A	0	0	0	0	0.0202469	0.00778605	0.417802	0.582198	NS		0.0204451	0.00180827	0.23395	0.76605	NS		0.0209797	0.0172158	0.357855	0.357855	NS
403	Kukri_c6274_1283	C/A	0	0	0	0	0.457173	0.343077	0.180754	0.180754	NS		0.373864	0.281187	0.239068	0.239068	NS		0.362626	-0.0101515	0.176554	0.823446	NS
404	Kukri_c64668_438	C/A	0	0	0	0	0.438692	0.0215224	0.0747296	0.92527	NS		0.436146	-0.0201278	0.00307931	0.996921	p < 0.05, FST < 0.207		0.446768	-0.00104131	0.282131	0.717869	NS
405	Kukri_c67527_89	C/A	0	0	0	0	0.0209759	0.027064	0.374132	0.374132	NS		0.0195823	-0.0421722	0.0510687	0.948931	NS		0.0220676	0.0656642	0.129349	0.129349	NS
406	Kukri_c67939_649	A/C	0	0	0	0	0.0239902	-0.0381372	0.00264303	0.997357	p < 0.05, FST < 0.2164		0.0241807	-0.0215508	0.131433	0.868567	NS		0.0343175	0.161754	0.0180756	0.0180756	p < 0.05, FST > 0.03		Selected for 6 periods
407	Kukri_c7132_387	A/C	0	0	0	0	0.26391	-0.00844134	0.014807	0.985193	p < 0.05, FST < 0.2164		0.274604	0.026232	0.0532123	0.946788	NS		0.254611	-0.0424272	0.0069535	0.993047	p < 0.05, FST < 0.03
408	Kukri_c83977_279	C/A	0	0	0	0	0.0203903	-0.016043	0.0883232	0.911677	NS		0.0216449	0.0571377	0.493132	0.506868	NS		0.0217837	0.0553952	0.163539	0.163539	NS
409	Kukri_c8666_1060	A/C	0	0	0	0	0.0224485	0.0474213	0.25189	0.25189	NS		0.0250078	0.104586	0.362614	0.362614	NS		0.02223	0.0425706	0.216134	0.216134	NS
410	Kukri_c8666_1645	C/A	0	0	0	0	0.0204172	0.000937205	0.316576	0.683424	NS		0.0203495	-0.00288151	0.215612	0.784388	NS		0.0227066	0.0626642	0.138564	0.138564	NS
411	Kukri_c8965_1575	A/C	0	0	0	0	0.0210962	-0.00517361	0.22157	0.77843	NS		0.0198988	-0.0483861	0.0300907	0.969909	p < 0.05, FST < 0.207		0.0210011	-0.0191881	0.19841	0.80159	NS
412	Kukri_c90942_274	A/C	0	0	0	0	0.0202469	0.00778605	0.417802	0.582198	NS		0.02027	-0.00681458	0.199784	0.800216	NS		0.0217817	0.0534009	0.170944	0.170944	NS
413	Kukri_c9274_1593	A/C	0	0	0	0	0.217357	-0.0848571	2.37751e-10	1	p < 0.05, FST < 0.2164		0.26031	0.0505942	0.118848	0.881152	NS		0.223144	0.00797328	0.382733	0.617267	NS
414	Kukri_c9883_407	A/C	0	0	0	0	0.280684	0.08018	0.213067	0.786933	NS		0.260994	0.19159	0.424219	0.424219	NS		0.273143	-0.0117235	0.156626	0.843374	NS
415	Kukri_rep_c105131_1291	C/A	0	0	0	0	0.0202469	0.00778605	0.417802	0.582198	NS		0.021785	0.135263	0.286649	0.286649	NS		0.0224885	0.083153	0.086977	0.086977	NS
416	Kukri_rep_c107703_432	C/A	0	0	0	0	0.347912	0.0661568	0.171308	0.828692	NS		0.368799	0.206479	0.402011	0.402011	NS		0.342366	-0.0156081	0.125469	0.874531	NS
417	Kukri_rep_c108043_83	A/C	0	0	0	0	0.0202469	0.00778605	0.417802	0.582198	NS		0.02104	0.0300297	0.34753	0.65247	NS		0.0200869	-0.0124052	0.295818	0.704182	NS
418	Kukri_rep_c108875_85	C/A	0	0	0	0	0.0208144	0.0199602	0.439352	0.439352	NS		0.0198582	-0.0274556	0.112173	0.887827	NS		0.0199347	-0.0343043	0.0490195	0.95098	p < 0.05, FST < 0.03
419	Kukri_rep_c111676_103	A/C	0	0	0	0	0.0202469	0.00778605	0.417802	0.582198	NS		0.0202886	-0.00589531	0.203527	0.796473	NS		0.0200754	-0.0270568	0.106378	0.893622	NS
420	Kukri_rep_c115699_270	A/C	0	0	0	0	0.0198049	-0.0304621	0.0121879	0.987812	p < 0.05, FST < 0.2164		0.020692	0.00299567	0.238239	0.761761	NS		0.020265	-0.0244174	0.134406	0.865594	NS
421	Kukri_rep_c116717_307	C/A	0	0	0	0	0.0207233	0.0156971	0.484794	0.484794	NS		0.020844	0.00403034	0.242051	0.757949	NS		0.0207847	0.00119822	0.482927	0.517073	NS
422	Kukri_rep_c68130_626	A/C	0	0	0	0	0.0203653	-0.0121266	0.130173	0.869827	NS		0.020196	-0.0214903	0.137408	0.862592	NS		0.0199467	-0.0195229	0.195592	0.804408	NS
423	Kukri_rep_c68645_631	C/A	0	0	0	0	0.0212201	0.0237362	0.405084	0.405084	NS		0.0224516	0.0531424	0.466965	0.533035	NS		0.0218537	0.0417762	0.219845	0.219845	NS
424	Kukri_rep_c68800_238	C/A	0	0	0	0	0.0201733	-0.011643	0.136334	0.863666	NS		0.0204451	0.00180827	0.23395	0.76605	NS		0.0200869	-0.0124052	0.295818	0.704182	NS
425	Kukri_s111954_76	C/A	0	0	0	0	0.0209613	-0.00108947	0.283324	0.716676	NS		0.0205718	-0.00839846	0.192832	0.807168	NS		0.0204599	-0.0283206	0.0938336	0.906166	NS
426	Kukri_s112859_104	C/A	0	0	0	0	0.0208393	-0.00191192	0.271341	0.728659	NS		0.0214693	0.0390915	0.389975	0.610025	NS		0.0208302	0.0109686	0.410187	0.410187	NS
427	RAC875_c104483_216	C/A	0	0	0	0	0.43364	0.290858	0.264493	0.264493	NS		0.419453	0.197756	0.432421	0.432421	NS		0.431865	0.0166025	0.48855	0.51145	NS
428	RAC875_c12037_1913	A/C	0	0	0	0	0.0211122	0.0341376	0.320215	0.320215	NS		0.0202355	-0.0191316	0.147519	0.852481	NS		0.0205988	-0.0148596	0.259358	0.740642	NS
429	RAC875_c12185_1202	C/A	0	0	0	0	0.0209864	0.0275547	0.370055	0.370055	NS		0.0206379	0.0111324	0.270067	0.729933	NS		0.0205984	-0.000598522	0.46047	0.53953	NS
430	RAC875_c12398_1157	C/A	0	0	0	0	0.0209864	0.0275547	0.370055	0.370055	NS		0.0198582	-0.0274556	0.112173	0.887827	NS		0.0223353	0.0768627	0.0993833	0.0993833	NS
431	RAC875_c12801_410	A/C	0	0	0	0	0.0209076	-0.0280384	0.0179642	0.982036	p < 0.05, FST < 0.2164		0.0230781	0.075497	0.424379	0.424379	NS		0.0217358	-0.00237815	0.434425	0.565575	NS
432	RAC875_c13060_197	A/C	0	0	0	0	0.0201733	-0.011643	0.136334	0.863666	NS		0.0204451	0.00180827	0.23395	0.76605	NS		0.0200869	-0.0124052	0.295818	0.704182	NS
433	RAC875_c15852_738	C/A	0	0	0	0	0.501003	0.0181406	0.0593472	0.940653	NS		0.509456	0.105079	0.204011	0.795989	NS		0.541013	0.260236	0.00322196	0.00322196	p < 0.05, FST > 0.03		Selected for 6 periods
434	RAC875_c1696_991	A/C	0	0	0	0	0.0196534	-0.0221762	0.0431995	0.956801	p < 0.05, FST < 0.2164		0.0204461	0.00185412	0.234127	0.765873	NS		0.020166	-0.022053	0.162652	0.837348	NS
435	RAC875_c16993_839	C/A	0	0	0	0	0.535957	0.721582	0.00779974	0.00779974	p < 0.05, FST > 0.2164		0.503033	0.619022	0.00251792	0.00251792	p < 0.05, FST > 0.207		0.316808	0.0526309	0.205586	0.205586	NS		Selected at K=3 and 8 classes
436	RAC875_c17367_549	A/C	0	0	0	0	0.294337	0.261584	0.302914	0.302914	NS		0.272147	0.274855	0.247104	0.247104	NS		0.254269	0.210857	0.00172109	0.00172109	p < 0.05, FST > 0.03		Selected for 6 periods
437	RAC875_c17428_1047	C/A	0	0	0	0	0.0212384	-0.00269159	0.25793	0.74207	NS		0.0205831	-0.0306301	0.0975745	0.902426	NS		0.0203898	-0.0246685	0.13143	0.86857	NS
438	RAC875_c17722_2141	A/C	0	0	0	0	0.0215881	0.010108	0.441626	0.558374	NS		0.0198746	-0.0437715	0.0450884	0.954912	p < 0.05, FST < 0.207		0.020538	-0.0172751	0.225314	0.774686	NS
439	RAC875_c1790_777	C/A	0	0	0	0	0.479069	0.111876	0.373583	0.626417	NS		0.49077	0.151217	0.454373	0.545627	NS		0.477625	0.0364069	0.311391	0.311391	NS
440	RAC875_c21650_127	C/A	0	0	0	0	0.0219096	-0.00392645	0.236888	0.763112	NS		0.0215272	0.0181245	0.296683	0.703317	NS		0.0203792	-0.0544996	0.00155177	0.998448	p < 0.05, FST < 0.03
441	RAC875_c2176_3046	C/A	0	0	0	0	0.201035	0.188274	0.411845	0.411845	NS		0.177035	0.0614169	0.204237	0.795763	NS		0.190446	0.0801601	0.101836	0.101836	NS
442	RAC875_c22997_534	A/C	0	0	0	0	0.49543	0.00291131	0.0341331	0.965867	p < 0.05, FST < 0.2164		0.507078	0.107734	0.222045	0.777955	NS		0.490559	-0.00292782	0.247976	0.752024	NS
443	RAC875_c23594_119	A/C	0	0	0	0	0.0209864	0.0275547	0.370055	0.370055	NS		0.0206379	0.0111324	0.270067	0.729933	NS		0.0199467	-0.0195229	0.195592	0.804408	NS
444	RAC875_c24504_157	C/A	0	0	0	0	0.15712	0.0213355	0.0800193	0.919981	NS		0.143155	0.062306	0.248764	0.751236	NS		0.164297	0.0370694	0.315917	0.315917	NS
445	RAC875_c25052_101	C/A	0	0	0	0	0.0219426	0.0254582	0.393886	0.393886	NS		0.0202926	0.0716665	0.427822	0.427822	NS		0.024209	0.095081	0.0700907	0.0700907	NS
446	RAC875_c25567_1204	C/A	0	0	0	0	0.0202469	0.00778605	0.417802	0.582198	NS		0.0209414	0.0254637	0.327975	0.672025	NS		0.0216491	0.0476008	0.194188	0.194188	NS
447	RAC875_c27373_793	A/C	0	0	0	0	0.322958	0.164555	0.457075	0.542925	NS		0.298672	0.0939113	0.247391	0.752609	NS		0.286203	0.0547739	0.202017	0.202017	NS
448	RAC875_c28629_101	C/A	0	0	0	0	0.539462	0.283184	0.483534	0.483534	NS		0.513928	0.262511	0.267074	0.267074	NS		0.506603	0.083296	0.108482	0.108482	NS
449	RAC875_c29042_1124	A/C	0	0	0	0	0.0207461	0.00142815	0.322551	0.677449	NS		0.0207403	0.0917064	0.369439	0.369439	NS		0.02223	0.0425706	0.216134	0.216134	NS
450	RAC875_c29129_504	C/A	0	0	0	0	0.0204919	0.00489723	0.375491	0.624509	NS		0.0212956	0.0258736	0.32907	0.67093	NS		0.0213475	-0.00945079	0.336099	0.663901	NS
451	RAC875_c291_2591	C/A	0	0	0	0	0.0201015	-0.0152555	0.096358	0.903642	NS		0.0202886	-0.00589531	0.203527	0.796473	NS		0.020223	-0.0195574	0.194719	0.805281	NS
452	RAC875_c2961_2606	C/A	0	0	0	0	0.0207568	-0.000718668	0.289853	0.710147	NS		0.0201543	-0.0125956	0.175698	0.824302	NS		0.0204543	-0.00764922	0.364018	0.635982	NS
453	RAC875_c2986_191	A/C	0	0	0	0	0.0213391	0.028447	0.364658	0.364658	NS		0.0230761	0.120787	0.328257	0.328257	NS		0.0197336	-0.0239502	0.140375	0.859625	NS
454	RAC875_c3028_567	C/A	0	0	0	0	0.0199618	-0.00191192	0.274667	0.725333	NS		0.0200893	-0.0265514	0.115758	0.884242	NS		0.0205353	-0.0197439	0.191768	0.808232	NS
455	RAC875_c3259_673	C/A	0	0	0	0	0.0202469	0.00778605	0.417802	0.582198	NS		0.021785	0.135263	0.286649	0.286649	NS		0.0224885	0.083153	0.086977	0.086977	NS
456	RAC875_c32925_246	A/C	0	0	0	0	0.0208747	0.00239939	0.33657	0.66343	NS		0.0199324	-0.0293747	0.103808	0.896192	NS		0.0198065	-0.0267414	0.109815	0.890185	NS
457	RAC875_c33880_72	A/C	0	0	0	0	0.0205703	0.00837207	0.42427	0.57573	NS		0.0229283	0.0756813	0.423046	0.423046	NS		0.0199732	-0.0393832	0.0247999	0.9752	p < 0.05, FST < 0.03
458	RAC875_c3486_602	C/A	0	0	0	0	0.0198018	-0.0145172	0.104344	0.895656	NS		0.0205946	0.00905038	0.261935	0.738065	NS		0.0203101	-0.0148	0.260745	0.739255	NS
459	RAC875_c3512_128	A/C	0	0	0	0	0.0210621	0.0164118	0.478774	0.478774	NS		0.0203949	-0.0179014	0.152603	0.847397	NS		0.0241128	0.0732804	0.10796	0.10796	NS
460	RAC875_c35334_54	A/C	0	0	0	0	0.0212381	0.0315704	0.339517	0.339517	NS		0.0204907	0.00403034	0.242527	0.757473	NS		0.0198065	-0.0267414	0.109815	0.890185	NS
461	RAC875_c35445_673	C/A	0	0	0	0	0.0569295	0.125013	0.146595	0.146595	NS		0.0388196	-0.0906956	2.94878e-06	0.999997	p < 0.05, FST < 0.207		0.0498944	0.0742181	0.108445	0.108445	NS
462	RAC875_c35526_110	C/A	0	0	0	0	0.0216139	-0.00467753	0.226991	0.773009	NS		0.0220547	0.002686	0.235146	0.764854	NS		0.0197971	-0.0553491	0.00128975	0.99871	p < 0.05, FST < 0.03
463	RAC875_c35927_554	C/A	0	0	0	0	0.0200986	0.000461384	0.310581	0.689419	NS		0.0200769	-0.0219673	0.135516	0.864484	NS		0.021177	0.0197015	0.340119	0.340119	NS
464	RAC875_c41386_863	C/A	0	0	0	0	0.0203653	-0.0121266	0.130173	0.869827	NS		0.020196	-0.0214903	0.137408	0.862592	NS		0.0198065	-0.0267414	0.109815	0.890185	NS
465	RAC875_c42197_469	A/C	0	0	0	0	0.474373	-0.0143285	0.0139377	0.986062	p < 0.05, FST < 0.2164		0.477017	-0.00498931	0.0107959	0.989204	p < 0.05, FST < 0.207		0.473717	-0.0314216	0.0332	0.9668	p < 0.05, FST < 0.03
466	RAC875_c42310_173	A/C	0	0	0	0	0.0214249	0.00257073	0.336425	0.663575	NS		0.0210004	-0.0133926	0.171155	0.828845	NS		0.0191053	-0.0644234	0.000132074	0.999868	p < 0.05, FST < 0.03
467	RAC875_c43135_56	C/A	0	0	0	0	0.267042	0.110026	0.316807	0.683193	NS		0.296874	0.127852	0.366378	0.633622	NS		0.272653	-0.0291737	0.0374334	0.962567	p < 0.05, FST < 0.03
468	RAC875_c43579_80	C/A	0	0	0	0	0.513379	0.0625392	0.133805	0.866195	NS		0.535917	0.12561	0.136595	0.863405	NS		0.514208	0.112239	0.053159	0.053159	NS
469	RAC875_c44406_176	C/A	0	0	0	0	0.0206469	0.012372	0.476053	0.523947	NS		0.0208737	-0.00967752	0.187083	0.812917	NS		0.0206862	-0.00998762	0.329784	0.670216	NS
470	RAC875_c44584_162	A/C	0	0	0	0	0.0190633	-0.0705489	2.05174e-07	1	p < 0.05, FST < 0.2164		0.0215064	0.0171763	0.292885	0.707115	NS		0.0216367	-0.00272222	0.430038	0.569962	NS
471	RAC875_c45166_1174	A/C	0	0	0	0	0.429039	0.189412	0.487518	0.487518	NS		0.428634	0.200101	0.426693	0.426693	NS		0.491944	0.396917	4.30351e-22	4.30351e-22	p < 0.05, FST > 0.03		Selected for 6 periods
472	RAC875_c45964_296	A/C	0	0	0	0	0.145918	0.190374	0.260781	0.260781	NS		0.119671	0.109024	0.390906	0.609094	NS		0.109761	0.0719036	0.126124	0.126124	NS
473	RAC875_c48891_476	A/C	0	0	0	0	0.0496163	0.20006	0.085796	0.085796	NS		0.0454426	0.12308	0.429171	0.429171	NS		0.0487531	0.157688	0.0235433	0.0235433	p < 0.05, FST > 0.03		Selected for 6 periods
474	RAC875_c49102_114	A/C	0	0	0	0	0.0209864	0.0275547	0.370055	0.370055	NS		0.0198582	-0.0274556	0.112173	0.887827	NS		0.0223353	0.0768627	0.0993833	0.0993833	NS
475	RAC875_c4954_331	C/A	0	0	0	0	0.38541	0.264631	0.314913	0.314913	NS		0.318193	0.0702629	0.155403	0.844597	NS		0.321727	0.000350777	0.292803	0.707197	NS
476	RAC875_c50680_457	A/C	0	0	0	0	0.02025	-0.0232032	0.0372874	0.962713	p < 0.05, FST < 0.2164		0.0209073	-0.00706315	0.197917	0.802083	NS		0.0215329	0.0162608	0.365832	0.365832	NS
477	RAC875_c51349_187	A/C	0	0	0	0	0.141512	0.0519303	0.207686	0.792314	NS		0.141627	-0.0170267	0.0110116	0.988988	p < 0.05, FST < 0.207		0.166137	0.205453	0.00351617	0.00351617	p < 0.05, FST > 0.03		Selected for 6 periods
478	RAC875_c5145_1920	C/A	0	0	0	0	0.0202469	0.00778605	0.417802	0.582198	NS		0.021785	0.135263	0.286649	0.286649	NS		0.0209815	0.0173002	0.357223	0.357223	NS
479	RAC875_c53568_391	C/A	0	0	0	0	0.44168	0.583496	0.034487	0.034487	p < 0.05, FST > 0.2164		0.454257	0.528399	0.0146098	0.0146098	p < 0.05, FST > 0.207		0.400303	0.0514056	0.206978	0.206978	NS		Selected at K=3 and 8 classes
480	RAC875_c54468_81	C/A	0	0	0	0	0.0203776	-0.0512556	0.000113437	0.999887	p < 0.05, FST < 0.2164		0.0189802	-0.0983403	2.00421e-07	1	p < 0.05, FST < 0.207		0.0181236	-0.122077	7.88105e-16	1	p < 0.05, FST < 0.03
481	RAC875_c56066_200	A/C	0	0	0	0	0.412608	0.29848	0.260175	0.260175	NS		0.370901	0.0871567	0.197704	0.802296	NS		0.4028	0.0101234	0.412236	0.587764	NS
482	RAC875_c58574_262	A/C	0	0	0	0	0.0201633	-0.0121428	0.130349	0.869651	NS		0.0194922	-0.0357314	0.0771401	0.92286	NS		0.020223	-0.0195574	0.194719	0.805281	NS
483	RAC875_c61512_173	A/C	0	0	0	0	0.227603	0.0531398	0.150594	0.849406	NS		0.23192	0.0225364	0.0557199	0.94428	NS		0.205862	-0.0544832	0.000703191	0.999297	p < 0.05, FST < 0.03
484	RAC875_c62796_157	A/C	0	0	0	0	0.0208947	-0.0354043	0.00482645	0.995174	p < 0.05, FST < 0.2164		0.0194979	-0.080924	0.000102019	0.999898	p < 0.05, FST < 0.207		0.0241036	0.0269661	0.296817	0.296817	NS
485	RAC875_c63782_1221	C/A	0	0	0	0	0.0270168	0.0430112	0.295878	0.295878	NS		0.0282338	0.0769073	0.443637	0.443637	NS		0.0336609	0.161207	0.0181103	0.0181103	p < 0.05, FST > 0.03		Selected for 6 periods
486	RAC875_c68501_380	C/A	0	0	0	0	0.117448	-0.0174877	0.00929994	0.9907	p < 0.05, FST < 0.2164		0.10807	-0.0742513	9.32381e-07	0.999999	p < 0.05, FST < 0.207		0.12417	-0.00140732	0.280868	0.719132	NS
487	RAC875_c70_598	A/C	0	0	0	0	0.277274	-0.016323	0.00774439	0.992256	p < 0.05, FST < 0.2164		0.28355	0.00385178	0.0181666	0.981833	p < 0.05, FST < 0.207		0.277052	0.015043	0.458136	0.541864	NS
488	RAC875_c7585_1097	C/A	0	0	0	0	0.474179	-0.0554805	1.49067e-05	0.999985	p < 0.05, FST < 0.2164		0.540043	0.186764	0.283357	0.716643	NS		0.496309	0.0655877	0.159841	0.159841	NS
489	RAC875_c78921_228	C/A	0	0	0	0	0.0200986	0.000461384	0.310581	0.689419	NS		0.0208915	0.023136	0.318306	0.681694	NS		0.0199467	-0.0195229	0.195592	0.804408	NS
490	RAC875_c78921_286	C/A	0	0	0	0	0.0200986	0.000461384	0.310581	0.689419	NS		0.0208915	0.023136	0.318306	0.681694	NS		0.0199467	-0.0195229	0.195592	0.804408	NS
491	RAC875_c78921_418	C/A	0	0	0	0	0.0208764	0.0229147	0.410723	0.410723	NS		0.0232411	0.0819785	0.403686	0.403686	NS		0.0205984	-0.000598522	0.46047	0.53953	NS
492	RAC875_c8283_183	A/C	0	0	0	0	0.0202469	0.00778605	0.417802	0.582198	NS		0.021785	0.135263	0.286649	0.286649	NS		0.0224885	0.083153	0.086977	0.086977	NS
493	RAC875_c8459_1233	A/C	0	0	0	0	0.020272	-0.0219232	0.0442951	0.955705	p < 0.05, FST < 0.2164		0.0222739	0.0328628	0.357795	0.642205	NS		0.0220587	0.0122954	0.40001	0.40001	NS
494	RAC875_c93814_292	A/C	0	0	0	0	0.365968	0.235409	0.367703	0.367703	NS		0.362664	0.0471047	0.0819968	0.918003	NS		0.359924	0.0905227	0.0655992	0.0655992	NS
495	RAC875_c9721_505	A/C	0	0	0	0	0.0221112	0.0328909	0.334696	0.334696	NS		0.0268574	0.13459	0.305966	0.305966	NS		0.0209306	-0.00394124	0.415095	0.584905	NS
496	RAC875_c9792_266	A/C	0	0	0	0	0.0200986	0.000461384	0.310581	0.689419	NS		0.0216358	0.129298	0.304481	0.304481	NS		0.0223353	0.0768627	0.0993833	0.0993833	NS
497	RAC875_rep_c100394_536	C/A	0	0	0	0	0.132686	0.0228642	0.0942808	0.905719	NS		0.122092	-0.0248128	0.00670297	0.993297	p < 0.05, FST < 0.207		0.127649	-0.00403796	0.247146	0.752854	NS
498	RAC875_rep_c106022_126	A/C	0	0	0	0	0.0219017	0.0391202	0.291994	0.291994	NS		0.0215137	0.137626	0.277508	0.277508	NS		0.0206862	-0.00998762	0.329784	0.670216	NS
499	RAC875_rep_c106792_398	A/C	0	0	0	0	0.0227858	0.0615216	0.208002	0.208002	NS		0.0210388	0.104593	0.347668	0.347668	NS		0.0217224	0.050814	0.181001	0.181001	NS
500	RAC875_rep_c110061_198	C/A	0	0	0	0	0.54613	0.26195	0.368689	0.631311	NS		0.54562	0.262006	0.467787	0.532213	NS		0.487775	-0.0133455	0.145032	0.854968	NS
501	RAC875_rep_c115865_721	A/C	0	0	0	0	0.0224485	0.0474213	0.25189	0.25189	NS		0.0281898	0.147515	0.263894	0.263894	NS		0.0217112	0.0159189	0.368765	0.368765	NS
502	RAC875_rep_c69762_300	A/C	0	0	0	0	0.436695	0.248353	0.34502	0.34502	NS		0.468911	0.215816	0.353941	0.353941	NS		0.462016	0.0416244	0.262303	0.262303	NS
503	RAC875_rep_c70879_1147	C/A	0	0	0	0	0.0202469	0.00778605	0.417802	0.582198	NS		0.021785	0.135263	0.286649	0.286649	NS		0.0224885	0.083153	0.086977	0.086977	NS
504	RAC875_rep_c71306_97	A/C	0	0	6B	127752901	0.545439	0.309144	0.483956	0.483956	NS		0.520663	0.214279	0.454245	0.454245	NS		0.493707	-0.00974842	0.174472	0.825528	NS
505	RAC875_rep_c72596_381	A/C	0	0	0	0	0.14054	0.0132594	0.0630906	0.936909	NS		0.149771	0.0701996	0.271304	0.728696	NS		0.135195	0.0120652	0.441847	0.558153	NS
506	RAC875_rep_c78930_1074	C/A	0	0	0	0	0.338968	0.0488058	0.128202	0.871798	NS		0.330514	0.162927	0.475203	0.524797	NS		0.351092	0.029728	0.37155	0.37155	NS
507	RAC875_rep_c85788_180	A/C	0	0	0	0	0.323034	0.392488	0.137822	0.137822	NS		0.271901	0.501507	0.0455117	0.0455117	p < 0.05, FST > 0.207		0.21993	-0.0273672	0.0455359	0.954464	p < 0.05, FST < 0.03		Selected for 8 classess
508	RAC875_rep_c86466_183	C/A	0	0	0	0	0.0199502	-0.00697223	0.199051	0.800949	NS		0.0219885	0.047445	0.434878	0.565122	NS		0.0213513	0.0343201	0.255803	0.255803	NS
509	RAC875_rep_c91954_130	C/A	0	0	0	0	0.600527	0.434017	0.13449	0.86551	NS		0.511557	0.106908	0.202225	0.797775	NS		0.50989	0.0471031	0.293776	0.293776	NS
510	RAC875_s117042_147	C/A	0	0	0	0	0.0203362	-0.0113813	0.139216	0.860784	NS		0.0202997	-0.00534206	0.205766	0.794234	NS		0.0211239	0.0247213	0.307861	0.307861	NS
511	RFL_Contig1691_1230	A/C	0	0	0	0	0.0207568	-0.000718668	0.289853	0.710147	NS		0.020196	-0.0214903	0.137408	0.862592	NS		0.0198065	-0.0267414	0.109815	0.890185	NS
512	RFL_Contig1766_1788	C/A	0	0	0	0	0.067859	-0.0504077	4.5563e-05	0.999954	p < 0.05, FST < 0.2164		0.0800489	0.0250789	0.201202	0.798798	NS		0.0752311	-0.00107547	0.304446	0.695554	NS
513	RFL_Contig2147_180	A/C	0	0	0	0	0.0227618	-0.0683866	4.53297e-07	1	p < 0.05, FST < 0.2164		0.0265684	0.0253607	0.315447	0.684553	NS		0.0249776	-0.000840007	0.446523	0.553477	NS
514	RFL_Contig2163_1769	C/A	0	0	0	0	0.389535	-0.118682	3.05822e-18	1	p < 0.05, FST < 0.2164		0.463141	0.0365577	0.0606177	0.939382	NS		0.461838	0.0291124	0.366924	0.366924	NS
515	RFL_Contig30_347	C/A	0	0	0	0	0.517625	0.215591	0.46663	0.46663	NS		0.569561	0.320808	0.238081	0.761919	NS		0.504464	-0.00592028	0.201273	0.798727	NS
516	RFL_Contig3604_484	C/A	0	0	0	0	0.0208747	0.00239939	0.33657	0.66343	NS		0.0217183	0.0552727	0.482	0.518	NS		0.0205988	-0.0148596	0.259358	0.740642	NS
517	RFL_Contig4559_486	A/C	0	0	0	0	0.403965	0.155951	0.411859	0.588141	NS		0.408013	0.325149	0.169259	0.169259	NS		0.354974	0.00726593	0.379194	0.620807	NS
518	RFL_Contig4988_1299	C/A	0	0	0	0	0.0200986	0.000461384	0.310581	0.689419	NS		0.0200769	-0.0219673	0.135516	0.864484	NS		0.0210815	0.0219599	0.324956	0.324956	NS
519	RFL_Contig5108_1355	C/A	0	0	0	0	0.0209613	-0.00108947	0.283324	0.716676	NS		0.0204889	-0.0124798	0.175742	0.824258	NS		0.0215883	0.0247421	0.307996	0.307996	NS
520	RFL_Contig5508_1283	A/C	0	0	0	0	0.0226713	0.0413371	0.283241	0.283241	NS		0.0276586	0.147362	0.262432	0.262432	NS		0.0243079	0.0635927	0.135594	0.135594	NS
521	RFL_Contig5734_2005	C/A	0	0	0	0	0.0202469	0.00778605	0.417802	0.582198	NS		0.021785	0.135263	0.286649	0.286649	NS		0.0224885	0.083153	0.086977	0.086977	NS
522	RFL_Contig5882_669	A/C	0	0	0	0	0.03002	0.134272	0.084455	0.084455	NS		0.0674127	0.545898	0.0307401	0.0307401	p < 0.05, FST > 0.207		0.0286313	0.0573644	0.156487	0.156487	NS		Selected for 8 classess
523	RFL_Contig785_1700	A/C	0	0	0	0	0.286852	-0.0702388	1.28731e-07	1	p < 0.05, FST < 0.2164		0.296296	0.154332	0.456793	0.543207	NS		0.376282	-0.0381414	0.0120926	0.987907	p < 0.05, FST < 0.03
524	Ra_c11553_1115	C/A	0	0	0	0	0.284117	0.135699	0.389881	0.61012	NS		0.272502	0.079954	0.210674	0.789326	NS		0.277142	0.0689012	0.137064	0.137064	NS
525	Ra_c27465_564	A/C	0	0	4B	519257916	0.404822	0.447145	0.106141	0.106141	NS		0.438414	0.571058	0.0109951	0.0109951	p < 0.05, FST > 0.207		0.360467	0.0170707	0.495472	0.504528	NS		Selected for 8 classess
526	Ra_c36455_235	A/C	0	0	0	0	0.0211401	0.0346236	0.31699	0.31699	NS		0.0194922	-0.0357314	0.0771401	0.92286	NS		0.0224885	0.083153	0.086977	0.086977	NS
527	Ra_c36562_708	A/C	0	0	0	0	0.0210526	-7.58262e-05	0.298322	0.701678	NS		0.0197709	-0.0322336	0.0917197	0.90828	NS		0.0249323	0.121332	0.0350225	0.0350225	p < 0.05, FST > 0.03		Selected for 6 periods
528	Ra_c41085_208	C/A	0	0	0	0	0.0204342	-0.0626811	3.39714e-06	0.999997	p < 0.05, FST < 0.2164		0.0224045	-0.00972715	0.184746	0.815254	NS		0.0187597	-0.113705	1.17512e-13	1	p < 0.05, FST < 0.03
529	Ra_c44944_1011	C/A	0	0	0	0	0.196838	0.165982	0.465814	0.465814	NS		0.205385	0.237033	0.334852	0.334852	NS		0.191187	-0.0228896	0.0667276	0.933272	NS
530	Ra_c5004_2032	C/A	0	0	0	0	0.0213781	0.0309523	0.344976	0.344976	NS		0.0209239	0.0246476	0.324568	0.675432	NS		0.0212978	0.025264	0.304726	0.304726	NS
531	Ra_c5262_480	C/A	0	0	0	0	0.0202469	0.00778605	0.417802	0.582198	NS		0.0217349	0.0610415	0.485203	0.485203	NS		0.0217817	0.0534009	0.170944	0.170944	NS
532	TA001147-0796	A/C	0	0	0	0	0.0205604	-0.0522401	8.59613e-05	0.999914	p < 0.05, FST < 0.2164		0.0202991	-0.0694677	0.00140396	0.998596	p < 0.05, FST < 0.207		0.0248553	0.06331	0.136511	0.136511	NS
533	TA001848-0389	A/C	0	0	0	0	0.0201015	-0.0152555	0.096358	0.903642	NS		0.02027	-0.00681458	0.199784	0.800216	NS		0.0200754	-0.0270568	0.106378	0.893622	NS
534	TA001848-0563	A/C	0	0	0	0	0.0203362	-0.0113813	0.139216	0.860784	NS		0.0203901	-0.00626582	0.201877	0.798123	NS		0.0199347	-0.0343043	0.0490195	0.95098	p < 0.05, FST < 0.03
535	TA002019-0994	C/A	0	0	0	0	0.516043	0.320422	0.212421	0.212421	NS		0.482582	0.127225	0.371063	0.628937	NS		0.472498	0.0523476	0.189196	0.189196	NS
536	TA002223-0420	C/A	0	0	0	0	0.156674	0.0592826	0.221143	0.778857	NS		0.16279	0.245531	0.340591	0.340591	NS		0.155251	0.0389179	0.301684	0.301684	NS
537	TA002508-0190	A/C	0	0	0	0	0.0210857	0.00193496	0.328566	0.671434	NS		0.0222267	0.0576533	0.494015	0.505985	NS		0.020432	-0.0304488	0.0753396	0.92466	NS
538	TA002525-0992	A/C	0	0	0	0	0.0220649	0.0462272	0.255409	0.255409	NS		0.0338458	0.356828	0.0475144	0.0475144	p < 0.05, FST > 0.207		0.0215329	0.0162608	0.365832	0.365832	NS		Selected for 8 classess
539	TA002997-0276	C/A	0	0	0	0	0.0215753	0.0245836	0.399421	0.399421	NS		0.0236843	0.0529299	0.461342	0.538658	NS		0.0209816	-0.00345972	0.421569	0.578431	NS
540	TA003097-0491	C/A	0	0	0	0	0.103086	0.138289	0.281434	0.281434	NS		0.107825	0.142419	0.461735	0.538265	NS		0.100703	0.0488374	0.22951	0.22951	NS
541	TA003670-1467	C/A	0	0	0	0	0.0204089	0.0200336	0.436292	0.436292	NS		0.0194922	-0.0357314	0.0771401	0.92286	NS		0.020223	-0.0195574	0.194719	0.805281	NS
542	TA003808-0996	C/A	0	0	0	0	0.487769	0.127494	0.415474	0.584526	NS		0.510976	0.249259	0.288268	0.288268	NS		0.469269	0.0561663	0.166357	0.166357	NS
543	TA004043-0135	A/C	0	0	0	0	0.0211743	-0.00146825	0.276666	0.723334	NS		0.0209293	-0.00249023	0.216406	0.783594	NS		0.0205413	-0.0324382	0.0602635	0.939737	NS
544	TA004133-0887	A/C	0	0	0	0	0.288522	0.234294	0.351699	0.351699	NS		0.299229	0.341688	0.14953	0.14953	NS		0.272819	0.0298548	0.389661	0.389661	NS
545	TA005178-0957	A/C	0	0	0	0	0.0203903	-0.016043	0.0883232	0.911677	NS		0.0225826	0.0807053	0.40466	0.40466	NS		0.023482	0.0964486	0.0682496	0.0682496	NS
546	TA005561-0543	A/C	0	0	0	0	0.449167	-0.0206135	0.00626884	0.993731	p < 0.05, FST < 0.2164		0.465344	0.0678352	0.13947	0.86053	NS		0.458378	0.011816	0.443051	0.556949	NS
547	TA005601-0686	C/A	0	0	0	0	0.378712	0.404945	0.13814	0.13814	NS		0.375055	0.397799	0.0851424	0.0851424	NS		0.272022	0.0520452	0.221951	0.221951	NS
548	TA013902-0228	C/A	0	0	0	0	0.0205531	-0.0354341	0.0048216	0.995178	p < 0.05, FST < 0.2164		0.020378	-0.0443449	0.042693	0.957307	p < 0.05, FST < 0.207		0.0185443	-0.0966207	6.80762e-10	1	p < 0.05, FST < 0.03
549	Tdurum_contig10608_948	C/A	0	0	0	0	0.0207233	0.0156971	0.484794	0.484794	NS		0.020743	0.0161436	0.289926	0.710074	NS		0.0204543	-0.00764922	0.364018	0.635982	NS
550	Tdurum_contig10693_597	C/A	0	0	0	0	0.0201015	-0.0152555	0.096358	0.903642	NS		0.0221068	0.0768393	0.415376	0.415376	NS		0.0206748	0.0338855	0.258049	0.258049	NS
551	Tdurum_contig10841_761	A/C	0	0	0	0	0.0195068	-0.0628134	3.25974e-06	0.999997	p < 0.05, FST < 0.2164		0.0196953	-0.059219	0.00823132	0.991769	p < 0.05, FST < 0.207		0.020928	-0.0307618	0.0724796	0.92752	NS
552	Tdurum_contig11275_461	C/A	0	0	0	0	0.372433	0.013714	0.0494841	0.950516	p < 0.05, FST < 0.2164		0.378367	0.101933	0.248996	0.751004	NS		0.374182	0.00722234	0.378124	0.621876	NS
553	Tdurum_contig11414_310	C/A	0	0	0	0	0.0217734	-0.00595456	0.207941	0.792059	NS		0.0218534	-0.0106551	0.181622	0.818378	NS		0.0246172	0.0703015	0.115867	0.115867	NS
554	Tdurum_contig11802_583	A/C	0	0	0	0	0.0200728	-0.00153434	0.280056	0.719944	NS		0.0193522	-0.043228	0.047456	0.952544	p < 0.05, FST < 0.207		0.0202584	-0.0247493	0.130673	0.869327	NS
555	Tdurum_contig12136_110	A/C	0	0	0	0	0.0204252	-0.0150257	0.0982231	0.901777	NS		0.0197879	-0.0368903	0.0719572	0.928043	NS		0.0206228	-0.0154152	0.251373	0.748627	NS
556	Tdurum_contig12177_436	C/A	0	0	0	0	0.308604	-0.00533815	0.0179695	0.982031	p < 0.05, FST < 0.2164		0.315413	-0.0172252	0.00428623	0.995714	p < 0.05, FST < 0.207		0.292748	-0.0205987	0.082523	0.917477	NS
557	Tdurum_contig12959_425	C/A	0	0	0	0	0.443713	0.0912034	0.263429	0.736571	NS		0.477916	0.245057	0.260085	0.260085	NS		0.421705	-0.0255158	0.0552586	0.944741	NS
558	Tdurum_contig13022_853	A/C	0	0	0	0	0.218294	0.00194062	0.0316572	0.968343	p < 0.05, FST < 0.2164		0.229301	0.126915	0.394061	0.605939	NS		0.21991	-0.0192527	0.0940973	0.905903	NS
559	Tdurum_contig14290_486	A/C	0	0	0	0	0.0311825	0.12808	0.0877955	0.0877955	NS		0.032192	0.124053	0.35512	0.35512	NS		0.0218336	-0.0792578	1.118e-06	0.999999	p < 0.05, FST < 0.03
560	Tdurum_contig14404_319	A/C	0	0	0	0	0.423421	0.345006	0.194086	0.194086	NS		0.38449	0.122257	0.322396	0.677604	NS		0.360007	0.0417694	0.271244	0.271244	NS
561	Tdurum_contig14562_607	A/C	0	0	0	0	0.352726	0.32484	0.224516	0.224516	NS		0.328097	0.208133	0.393918	0.393918	NS		0.28806	0.0641575	0.15393	0.15393	NS
562	Tdurum_contig15238_240	A/C	0	0	0	0	0.0202469	0.00778605	0.417802	0.582198	NS		0.0222696	0.166897	0.179702	0.179702	NS		0.0200869	-0.0124052	0.295818	0.704182	NS
563	Tdurum_contig15674_444	C/A	0	0	0	0	0.0216487	0.00222618	0.330169	0.669831	NS		0.0255131	0.13343	0.304823	0.304823	NS		0.0213658	0.000510294	0.47301	0.52699	NS
564	Tdurum_contig16059_497	A/C	0	0	0	0	0.134005	0.00617257	0.0469381	0.953062	p < 0.05, FST < 0.2164		0.134882	0.0163967	0.0789577	0.921042	NS		0.138408	0.0785781	0.104817	0.104817	NS
565	Tdurum_contig17050_903	C/A	0	0	0	0	0.39511	0.170892	0.455787	0.544213	NS		0.372302	0.133401	0.365032	0.634968	NS		0.370254	-0.0446827	0.00442701	0.995573	p < 0.05, FST < 0.03
566	Tdurum_contig17378_154	A/C	0	0	0	0	0.0217316	-0.0162003	0.0849742	0.915026	NS		0.0206675	-0.00447694	0.208787	0.791213	NS		0.0201132	-0.0230609	0.150421	0.849579	NS
567	Tdurum_contig17378_299	C/A	0	0	0	0	0.0210621	0.0164118	0.478774	0.478774	NS		0.0198057	-0.0359568	0.0758415	0.924159	NS		0.0210339	0.019748	0.339668	0.339668	NS
568	Tdurum_contig17378_914	A/C	0	0	0	0	0.0214121	0.0171491	0.472721	0.472721	NS		0.0201622	-0.034695	0.0807536	0.919246	NS		0.022878	0.0577951	0.154743	0.154743	NS
569	Tdurum_contig25487_857	C/A	0	0	0	0	0.0210962	-0.00517361	0.22157	0.77843	NS		0.0202722	-0.0233029	0.129497	0.870503	NS		0.0203896	-0.0104033	0.324356	0.675644	NS
570	Tdurum_contig25490_434	C/A	0	0	0	0	0.021305	-0.000630454	0.288795	0.711205	NS		0.0210004	-0.0133926	0.171155	0.828845	NS		0.0202048	-0.0420398	0.0165249	0.983475	p < 0.05, FST < 0.03
571	Tdurum_contig25642_92	C/A	0	0	0	0	0.474907	0.182415	0.452904	0.452904	NS		0.443499	0.112194	0.272347	0.727653	NS		0.515575	0.107598	0.0626232	0.0626232	NS
572	Tdurum_contig28498_73	C/A	0	0	0	0	0.455776	0.0238988	0.0865291	0.913471	NS		0.451773	0.0633843	0.11886	0.88114	NS		0.454215	-0.0111667	0.173186	0.826814	NS
573	Tdurum_contig28528_117	A/C	0	0	0	0	0.332527	-0.00855694	0.0141209	0.985879	p < 0.05, FST < 0.2164		0.318052	0.0299	0.0551769	0.944823	NS		0.336152	0.0320792	0.351413	0.351413	NS
574	Tdurum_contig28644_90	A/C	0	0	0	0	0.0202641	-0.00660999	0.203386	0.796613	NS		0.0210388	0.104593	0.347668	0.347668	NS		0.0217224	0.050814	0.181001	0.181001	NS
575	Tdurum_contig28940_355	C/A	0	0	0	0	0.0202469	0.00778605	0.417802	0.582198	NS		0.0209433	0.0768393	0.410594	0.410594	NS		0.0200869	-0.0124052	0.295818	0.704182	NS
576	Tdurum_contig30121_240	A/C	0	0	0	0	0.0197272	-0.0345181	0.00582186	0.994178	p < 0.05, FST < 0.2164		0.0205433	-0.00421871	0.209993	0.790007	NS		0.0209826	0.00427855	0.480461	0.480461	NS
577	Tdurum_contig30956_537	C/A	0	0	0	0	0.318967	0.271562	0.294302	0.294302	NS		0.286202	0.0906746	0.242317	0.757683	NS		0.29055	0.129246	0.0225299	0.0225299	p < 0.05, FST > 0.03		Selected for 6 periods
578	Tdurum_contig31037_205	A/C	0	0	0	0	0.0212673	0.0411811	0.277008	0.277008	NS		0.0198582	-0.0274556	0.112173	0.887827	NS		0.0208271	-0.0054558	0.394312	0.605688	NS
579	Tdurum_contig31496_79	C/A	0	0	0	0	0.0202469	0.00778605	0.417802	0.582198	NS		0.021785	0.135263	0.286649	0.286649	NS		0.0224885	0.083153	0.086977	0.086977	NS
580	Tdurum_contig31845_322	A/C	0	0	0	0	0.260903	0.256918	0.307505	0.307505	NS		0.284525	0.440797	0.0714842	0.0714842	NS		0.23038	0.0962201	0.0636327	0.0636327	NS
581	Tdurum_contig41252_107	A/C	0	0	0	0	0.0212065	0.0376449	0.29749	0.29749	NS		0.0199603	-0.0224395	0.133642	0.866358	NS		0.0200869	-0.0124052	0.295818	0.704182	NS
582	Tdurum_contig41999_2908	C/A	0	0	0	0	0.481486	0.309138	0.201852	0.201852	NS		0.422929	0.123598	0.317141	0.682859	NS		0.450109	0.127101	0.0213182	0.0213182	p < 0.05, FST > 0.03		Selected for 6 periods
583	Tdurum_contig42108_958	C/A	0	0	0	0	0.0203819	-0.00876093	0.173001	0.826999	NS		0.0193522	-0.043228	0.047456	0.952544	p < 0.05, FST < 0.207		0.0199347	-0.0343043	0.0490195	0.95098	p < 0.05, FST < 0.03
584	Tdurum_contig42301_1807	A/C	0	0	0	0	0.272633	0.0617296	0.162494	0.837506	NS		0.271166	0.0680627	0.170182	0.829818	NS		0.281809	0.071551	0.125692	0.125692	NS
585	Tdurum_contig42424_238	A/C	0	0	0	0	0.10125	0.295787	0.0540916	0.0540916	NS		0.0985085	0.380951	0.138136	0.138136	NS		0.0705189	0.0584297	0.167941	0.167941	NS
586	Tdurum_contig42517_1422	C/A	0	0	0	0	0.0201108	0.00551166	0.386181	0.613819	NS		0.0194406	-0.0497682	0.0264542	0.973546	p < 0.05, FST < 0.207		0.0202638	-0.027682	0.100058	0.899942	NS
587	Tdurum_contig42729_242	A/C	0	0	0	0	0.0216975	0.0377187	0.299503	0.299503	NS		0.019741	0.00185412	0.235066	0.764934	NS		0.0204476	-0.0253527	0.123809	0.876191	NS
588	Tdurum_contig42729_380	A/C	0	0	0	0	0.0210532	0.0234043	0.40718	0.40718	NS		0.0198844	0.00905038	0.26294	0.73706	NS		0.0204465	-0.0224203	0.157755	0.842245	NS
589	Tdurum_contig42755_886	C/A	0	0	0	0	0.0202469	0.00778605	0.417802	0.582198	NS		0.0214615	0.0490813	0.446038	0.553962	NS		0.0209797	0.0172158	0.357855	0.357855	NS
590	Tdurum_contig42937_1564	A/C	0	0	0	0	0.540645	0.43865	0.138758	0.138758	NS		0.472872	0.28903	0.184256	0.184256	NS		0.40417	0.0623028	0.152734	0.152734	NS
591	Tdurum_contig43335_1521	C/A	0	0	0	0	0.0202469	0.00778605	0.417802	0.582198	NS		0.0213745	0.0452097	0.423674	0.576326	NS		0.0209797	0.0172158	0.357855	0.357855	NS
592	Tdurum_contig44382_932	C/A	0	0	0	0	0.0210857	0.00193496	0.328566	0.671434	NS		0.0229184	0.0386956	0.384381	0.615619	NS		0.0295581	0.166251	0.0160917	0.0160917	p < 0.05, FST > 0.03		Selected for 6 periods
593	Tdurum_contig44771_931	A/C	0	0	0	0	0.0205703	0.00837207	0.42427	0.57573	NS		0.0228167	0.0711605	0.440377	0.440377	NS		0.0215514	0.0337185	0.258837	0.258837	NS
594	Tdurum_contig44880_134	C/A	0	0	0	0	0.0212201	0.0237362	0.405084	0.405084	NS		0.023114	0.0650538	0.469768	0.469768	NS		0.0214947	0.021184	0.330355	0.330355	NS
595	Tdurum_contig4598_189	C/A	0	0	0	0	0.0200986	0.000461384	0.310581	0.689419	NS		0.0205416	0.00649432	0.25203	0.74797	NS		0.0209236	0.0145772	0.378571	0.378571	NS
596	Tdurum_contig4598_249	A/C	0	0	0	0	0.0207233	0.0156971	0.484794	0.484794	NS		0.0224894	0.0547313	0.476161	0.523839	NS		0.0212778	0.0212924	0.329456	0.329456	NS
597	Tdurum_contig4598_259	C/A	0	0	0	0	0.0233687	0.0699478	0.190434	0.190434	NS		0.0226192	0.0446023	0.416793	0.583207	NS		0.0215654	0.0140274	0.384053	0.384053	NS
598	Tdurum_contig4598_502	C/A	0	0	0	0	0.0202469	0.00778605	0.417802	0.582198	NS		0.0206882	0.0135376	0.279547	0.720453	NS		0.0210694	0.0213985	0.328596	0.328596	NS
599	Tdurum_contig4598_638	C/A	0	0	0	0	0.0202469	0.00778605	0.417802	0.582198	NS		0.0206882	0.0135376	0.279547	0.720453	NS		0.0210694	0.0213985	0.328596	0.328596	NS
600	Tdurum_contig47429_501	C/A	0	0	0	0	0.0199502	-0.00697223	0.199051	0.800949	NS		0.0210741	0.0315993	0.354509	0.645491	NS		0.0199402	-0.0340211	0.0501798	0.94982	NS
601	Tdurum_contig47576_291	A/C	0	0	5B	604064289	0.0397291	-0.00328603	0.167766	0.832234	NS		0.0415083	0.0166715	0.246604	0.753396	NS		0.0414241	-0.000464629	0.4005	0.5995	NS
602	Tdurum_contig48396_341	A/C	0	0	0	0	0.0209225	-0.00585015	0.212314	0.787686	NS		0.0219055	0.0165959	0.28989	0.71011	NS		0.0202926	-0.0528746	0.00221293	0.997787	p < 0.05, FST < 0.03
603	Tdurum_contig48689_514	C/A	0	0	0	0	0.0217085	-0.00277472	0.254787	0.745213	NS		0.0218211	0.00125114	0.229908	0.770092	NS		0.0205265	-0.0257052	0.119923	0.880077	NS
604	Tdurum_contig51089_1066	C/A	0	0	0	0	0.0207368	-0.0153052	0.0949631	0.905037	NS		0.0201763	-0.0332286	0.0869663	0.913034	NS		0.0217676	0.138895	0.022497	0.022497	p < 0.05, FST > 0.03		Selected for 6 periods
605	Tdurum_contig51386_128	C/A	0	0	0	0	0.0201733	-0.011643	0.136334	0.863666	NS		0.0225479	0.0948972	0.370145	0.370145	NS		0.0200869	-0.0124052	0.295818	0.704182	NS
606	Tdurum_contig54548_2035	C/A	0	0	0	0	0.136439	0.0736088	0.309597	0.690403	NS		0.144741	0.133497	0.445422	0.554578	NS		0.150532	-0.00523181	0.231477	0.768523	NS
607	Tdurum_contig54737_537	A/C	0	0	0	0	0.0202469	0.00778605	0.417802	0.582198	NS		0.0220071	0.149935	0.233063	0.233063	NS		0.0209815	0.0173002	0.357223	0.357223	NS
608	Tdurum_contig58110_213	A/C	0	0	0	0	0.0204089	0.0200336	0.436292	0.436292	NS		0.0194922	-0.0357314	0.0771401	0.92286	NS		0.020223	-0.0195574	0.194719	0.805281	NS
609	Tdurum_contig60547_330	C/A	0	0	0	0	0.0202469	0.00778605	0.417802	0.582198	NS		0.0208574	0.0215407	0.311756	0.688244	NS		0.020223	-0.0195574	0.194719	0.805281	NS
610	Tdurum_contig60988_365	C/A	0	0	0	0	0.0211401	0.0346236	0.31699	0.31699	NS		0.0204451	0.00180827	0.23395	0.76605	NS		0.0213932	0.036209	0.246417	0.246417	NS
611	Tdurum_contig61142_146	A/C	0	0	0	0	0.020421	-0.0168228	0.0811084	0.918892	NS		0.0196648	-0.0490843	0.0282235	0.971777	p < 0.05, FST < 0.207		0.020722	-0.0173694	0.223686	0.776314	NS
612	Tdurum_contig63196_123	A/C	0	0	0	0	0.121751	0.15003	0.328764	0.328764	NS		0.117836	0.504405	0.0616802	0.0616802	NS		0.12276	-0.0322737	0.025332	0.974668	p < 0.05, FST < 0.03
613	Tdurum_contig64910_298	A/C	0	0	0	0	0.4517	0.356084	0.16744	0.16744	NS		0.338898	0.340183	0.146382	0.146382	NS		0.343601	-0.0420617	0.00708304	0.992917	p < 0.05, FST < 0.03
614	Tdurum_contig67196_285	C/A	0	0	0	0	0.0200986	0.000461384	0.310581	0.689419	NS		0.0205416	0.00649432	0.25203	0.74797	NS		0.0209236	0.0145772	0.378571	0.378571	NS
615	Tdurum_contig69612_781	A/C	0	0	0	0	0.0199532	-0.0228023	0.0395516	0.960448	p < 0.05, FST < 0.2164		0.019838	-0.0342736	0.0829213	0.917079	NS		0.0225221	0.167746	0.0145571	0.0145571	p < 0.05, FST > 0.03		Selected for 6 periods
616	Tdurum_contig73622_238	C/A	0	0	0	0	0.0205703	0.00837207	0.42427	0.57573	NS		0.0198547	-0.0278736	0.110377	0.889623	NS		0.0203051	-0.0154391	0.251608	0.748392	NS
617	Tdurum_contig74742_224	C/A	0	0	0	0	0.0224579	0.00341344	0.343437	0.656563	NS		0.0219804	0.016265	0.288436	0.711564	NS		0.0192244	-0.0944107	2.17533e-09	1	p < 0.05, FST < 0.03
618	Tdurum_contig7557_723	A/C	0	0	0	0	0.0212092	0.0305861	0.346877	0.346877	NS		0.0200278	0.0161436	0.291038	0.708962	NS		0.0201158	-0.0320144	0.0635282	0.936472	NS
619	Tdurum_contig82510_574	A/C	0	0	0	82513755	0.486887	0.239344	0.315569	0.315569	NS		0.486472	0.20266	0.358977	0.358977	NS		0.45112	-0.027765	0.0468262	0.953174	p < 0.05, FST < 0.03
620	Tdurum_contig8584_354	C/A	0	0	0	0	0.0198018	-0.0145172	0.104344	0.895656	NS		0.0204975	0.00435826	0.243791	0.756209	NS		0.0207882	0.00815851	0.43772	0.43772	NS
621	Tdurum_contig92425_1324	C/A	0	0	0	0	0.0243192	0.0601304	0.21616	0.21616	NS		0.0256795	0.0860663	0.403399	0.403399	NS		0.0226756	0.00953178	0.427436	0.427436	NS
622	Tdurum_contig92981_271	C/A	0	0	0	0	0.0211401	0.0346236	0.31699	0.31699	NS		0.0204451	0.00180827	0.23395	0.76605	NS		0.0213932	0.036209	0.246417	0.246417	NS
623	Tdurum_contig9716_1460	C/A	0	0	0	0	0.0212229	0.00686302	0.399725	0.600275	NS		0.0208415	-0.0049753	0.20654	0.79346	NS		0.0194453	-0.0599307	0.000432195	0.999568	p < 0.05, FST < 0.03
624	Tdurum_contig9716_2337	A/C	0	0	0	0	0.0212381	0.0315704	0.339517	0.339517	NS		0.020743	0.0161436	0.289926	0.710074	NS		0.0198065	-0.0267414	0.109815	0.890185	NS
625	Tdurum_contig9716_553	C/A	0	0	0	0	0.0211401	0.0346236	0.31699	0.31699	NS		0.02104	0.0300297	0.34753	0.65247	NS		0.0200869	-0.0124052	0.295818	0.704182	NS
626	Tdurum_contig97800_262	A/C	0	0	3A	645097831	0.0712279	0.0785118	0.412392	0.412392	NS		0.0760776	0.131416	0.468768	0.531232	NS		0.0723324	-0.0102743	0.192355	0.807645	NS
627	tplb0021a17_853	A/C	0	0	0	0	0.18253	0.0428103	0.134613	0.865387	NS		0.185847	0.0334183	0.100203	0.899797	NS		0.178052	0.033107	0.3474	0.3474	NS
628	tplb0024a09_2369	A/C	0	0	0	0	0.316532	0.498911	0.0317158	0.0317158	p < 0.05, FST > 0.2164		0.274778	0.362955	0.138769	0.138769	NS		0.14009	-0.0180028	0.104458	0.895542	NS		Selected at K=3
629	tplb0026g09_965	C/A	0	0	0	0	0.0231937	0.0801026	0.163866	0.163866	NS		0.020743	0.0161436	0.289926	0.710074	NS		0.0204465	-0.0224203	0.157755	0.842245	NS
630	tplb0032a08_1721	A/C	0	0	0	0	0.0217385	0.0319064	0.339798	0.339798	NS		0.0255316	0.11993	0.338352	0.338352	NS		0.0227045	0.0403904	0.226211	0.226211	NS
631	tplb0040j18_521	A/C	0	0	0	0	0.0206451	-0.0133846	0.115237	0.884763	NS		0.0214508	0.0329242	0.359822	0.640178	NS		0.0215425	0.024577	0.30896	0.30896	NS
632	tplb0040p24_838	C/A	0	0	0	0	0.48123	0.300073	0.21504	0.21504	NS		0.509113	0.266371	0.236196	0.236196	NS		0.47675	0.144217	0.00989127	0.00989127	p < 0.05, FST > 0.03		Selected for 6 periods
633	wsnp_BE490763B_Ta_2_3	A/C	0	0	0	0	0.0205531	-0.0354341	0.0048216	0.995178	p < 0.05, FST < 0.2164		0.0224991	0.0215544	0.308909	0.691091	NS		0.0206292	-0.0280418	0.0962959	0.903704	NS
634	wsnp_BF485380B_Ta_2_1	C/A	0	0	0	0	0.0379548	0.0178449	0.419232	0.580768	NS		0.0317909	-0.0897917	5.49745e-06	0.999995	p < 0.05, FST < 0.207		0.0414645	0.049935	0.184184	0.184184	NS
635	wsnp_BG263028B_Ta_2_2	A/C	0	0	0	0	0.0205703	0.00837207	0.42427	0.57573	NS		0.0205057	0.0571377	0.497111	0.502889	NS		0.0216853	0.0231754	0.317675	0.317675	NS
636	wsnp_BG605368A_Ta_2_4	C/A	0	0	0	0	0.483353	-0.0182933	0.00894334	0.991057	p < 0.05, FST < 0.2164		0.538963	0.19071	0.30866	0.69134	NS		0.494905	-0.00613348	0.209532	0.790468	NS
637	wsnp_CAP11_c802_502739	A/C	0	0	0	0	0.31315	0.0450518	0.11644	0.88356	NS		0.304421	-0.00941794	0.00772407	0.992276	p < 0.05, FST < 0.207		0.312286	0.0619883	0.157866	0.157866	NS
638	wsnp_Ex_c13764_21585737	A/C	0	0	0	0	0.0219017	0.0391202	0.291994	0.291994	NS		0.0252181	0.352586	0.0375085	0.0375085	p < 0.05, FST > 0.207		0.0205864	-0.01158	0.306844	0.693156	NS		Selected for 8 classess
639	wsnp_Ex_c13783_21613564	C/A	0	0	0	0	0.140558	0.113477	0.451988	0.548012	NS		0.135797	0.0579149	0.241018	0.758982	NS		0.129729	-0.0225406	0.0713498	0.92865	NS
640	wsnp_Ex_c14156_22088799	C/A	0	0	0	0	0.36848	0.0879108	0.227505	0.772495	NS		0.407803	0.257031	0.283113	0.283113	NS		0.337328	-0.0817767	3.32434e-07	1	p < 0.05, FST < 0.03
641	wsnp_Ex_c18800_27681277	C/A	0	0	7B	153423879	0.186648	0.0544705	0.173093	0.826907	NS		0.189626	0.0648693	0.205929	0.794071	NS		0.188241	0.0392915	0.298216	0.298216	NS
642	wsnp_Ex_c2054_3852564	C/A	0	0	0	0	0.0198018	-0.0145172	0.104344	0.895656	NS		0.0218161	0.149578	0.23373	0.23373	NS		0.0209826	0.00427855	0.480461	0.480461	NS
643	wsnp_Ex_c27914_37074773	C/A	0	0	0	0	0.0198018	-0.0145172	0.104344	0.895656	NS		0.0213373	0.117118	0.329055	0.329055	NS		0.0244952	0.120002	0.0362934	0.0362934	p < 0.05, FST > 0.03		Selected for 6 periods
644	wsnp_Ex_c27914_37075168	C/A	0	0	0	0	0.0200986	0.000461384	0.310581	0.689419	NS		0.0216358	0.129298	0.304481	0.304481	NS		0.0223353	0.0768627	0.0993833	0.0993833	NS
645	wsnp_Ex_c2847_5257068	A/C	0	0	0	0	0.0202469	0.00778605	0.417802	0.582198	NS		0.0202886	-0.00589531	0.203527	0.796473	NS		0.0207374	0.00573173	0.463548	0.463548	NS
646	wsnp_Ex_c3133_5794267	A/C	0	0	0	0	0.0201015	-0.0152555	0.096358	0.903642	NS		0.0199603	-0.0224395	0.133642	0.866358	NS		0.0100661	-0.0241587	0.15019	0.84981	NS
647	wsnp_Ex_c3834_6971680	C/A	0	0	0	0	0.225609	0.0648045	0.186572	0.813428	NS		0.233654	0.0574531	0.154127	0.845873	NS		0.216274	-0.0111306	0.164435	0.835565	NS
648	wsnp_Ex_c4213_7609824	C/A	0	0	0	0	0.600182	0.578128	0.291826	0.291826	NS		0.56347	0.478472	0.170842	0.170842	NS		0.484562	-0.0202287	0.0905615	0.909438	NS
649	wsnp_Ex_c49829_54319220	C/A	0	0	0	0	0.150776	0.0863631	0.34299	0.65701	NS		0.143125	0.057468	0.228901	0.771099	NS		0.178241	0.103834	0.0557315	0.0557315	NS
650	wsnp_Ex_c9656_15963185	A/C	0	0	0	0	0.268405	0.16012	0.47573	0.52427	NS		0.263422	0.0192754	0.041358	0.958642	p < 0.05, FST < 0.207		0.266924	0.083215	0.0902936	0.0902936	NS
651	wsnp_Ex_c9842_16228523	A/C	0	0	0	0	0.0266853	0.0447853	0.284551	0.284551	NS		0.0260853	0.165481	0.197358	0.197358	NS		0.0208571	-0.124884	1.3206e-16	1	p < 0.05, FST < 0.03
652	wsnp_Ex_rep_c66282_64438053	C/A	0	0	0	0	0.120741	0.0993323	0.438336	0.561664	NS		0.115719	0.0528812	0.24857	0.75143	NS		0.0936592	-0.0633995	4.86369e-05	0.999951	p < 0.05, FST < 0.03
653	wsnp_Ex_rep_c66381_64576423	C/A	0	0	2B	798282957	0.586397	0.453399	0.4244	0.5756	NS		0.570606	0.43281	0.381905	0.381905	NS		0.491871	-0.0237303	0.065216	0.934784	NS
654	wsnp_Ex_rep_c67542_66164609	A/C	0	0	0	0	0.503479	0.0231187	0.0667885	0.933211	NS		0.502748	0.0404752	0.0527991	0.947201	NS		0.497317	-0.0190398	0.0934363	0.906564	NS
655	wsnp_JD_c1472_2090800	A/C	0	0	0	0	0.02199	-0.00425949	0.231686	0.768314	NS		0.0218525	-0.0120215	0.175828	0.824172	NS		0.0181236	-0.122077	7.88105e-16	1	p < 0.05, FST < 0.03
656	wsnp_JD_c16948_15934352	C/A	0	0	0	0	0.357896	0.194239	0.466438	0.466438	NS		0.298332	0.0548807	0.117825	0.882175	NS		0.277584	0.0427493	0.282332	0.282332	NS
657	wsnp_JD_c19101_17343310	C/A	0	0	0	0	0.020625	-0.0289621	0.0155251	0.984475	p < 0.05, FST < 0.2164		0.0199503	-0.0801362	0.000124062	0.999876	p < 0.05, FST < 0.207		0.0187597	-0.113705	1.17512e-13	1	p < 0.05, FST < 0.03
658	wsnp_Ku_c1075_2160176	A/C	0	0	0	0	0.0201633	-0.0121428	0.130349	0.869651	NS		0.0194922	-0.0357314	0.0771401	0.92286	NS		0.020223	-0.0195574	0.194719	0.805281	NS
659	wsnp_Ku_c37942_46693718	A/C	0	0	0	0	0.0207733	-0.0131249	0.117887	0.882113	NS		0.0200536	-0.0176816	0.154016	0.845984	NS		0.0211819	-0.0138363	0.272911	0.727089	NS
660	wsnp_Ku_c4427_8029592	A/C	0	0	0	0	0.392853	0.154967	0.411214	0.588786	NS		0.388609	0.0922606	0.212101	0.787899	NS		0.40062	-0.015814	0.121111	0.878889	NS
661	wsnp_Ku_c9541_15976096	C/A	0	0	0	0	0.0200986	0.000461384	0.310581	0.689419	NS		0.0207934	0.0185287	0.299517	0.700484	NS		0.0223148	0.0615761	0.142139	0.142139	NS
662	wsnp_Ku_rep_c71755_71490557	A/C	0	0	0	0	0.339738	0.151924	0.41297	0.58703	NS		0.318081	0.292951	0.209909	0.209909	NS		0.270201	0.00199473	0.306479	0.693521	NS
663	wsnp_Ra_c38406_46321726	C/A	0	0	0	0	0.196042	0.00995786	0.046814	0.953186	p < 0.05, FST < 0.2164		0.196317	0.0487555	0.14512	0.85488	NS		0.203737	0.00798581	0.384649	0.615351	NS
664	RAC875_rep_c111781_146	A/C	0	544718	3A	1307467	0.539949	0.285277	0.483398	0.483398	NS		0.508353	0.109142	0.22222	0.77778	NS		0.486383	0.0134937	0.439787	0.560213	NS
665	RAC875_rep_c111781_179	A/C	0	544747	3A	1307496	0.414026	0.168305	0.445916	0.554084	NS		0.421819	0.0922165	0.206028	0.793972	NS		0.407907	0.0269338	0.398528	0.398528	NS
666	CAP7_c1467_220	A/C	0	618583	3A	1381332	0.549	0.441137	0.183893	0.183893	NS		0.516632	0.208432	0.448576	0.448576	NS		0.492939	0.0547756	0.210136	0.210136	NS
667	RAC875_c95512_88	C/A	0	4925910	4B	244771815	0.479729	0.012037	0.06454	0.93546	NS		0.484371	0.0288342	0.0481735	0.951827	p < 0.05, FST < 0.207		0.536122	0.316103	0.000604857	0.000604857	p < 0.05, FST > 0.03		Selected for 6 periods
668	IAAV1368	C/A	0	8146422	0	782316	0.157402	0.0310303	0.109559	0.890441	NS		0.153996	0.0172611	0.0692395	0.930761	NS		0.156436	0.00225155	0.318908	0.681092	NS
669	BS00023006_51	A/C	0	10551872	0	6017815	0.0303511	0.0229147	0.470046	0.470046	NS		0.0314094	0.0595756	0.466507	0.533493	NS		0.0312558	0.0195289	0.354768	0.354768	NS
670	Excalibur_c754_395	A/C	0	13343631	0	12619735	0.0939504	-0.0727214	3.43609e-08	1	p < 0.05, FST < 0.2164		0.103483	0.0411889	0.222719	0.777281	NS		0.084389	-0.16381	5.84922e-30	1	p < 0.05, FST < 0.03
671	BS00086125_51	A/C	0	13359175	0	12635279	0.531767	0.192975	0.344957	0.655043	NS		0.520974	0.142961	0.283664	0.716336	NS		0.51516	0.109394	0.0589262	0.0589262	NS
672	IAAV8991	A/C	0	13359921	0	12636025	0.408248	0.162242	0.428718	0.571282	NS		0.392599	0.080013	0.170377	0.829623	NS		0.392535	0.0664077	0.135093	0.135093	NS
673	BobWhite_c20335_236	A/C	0	18077234	2A	751892923	0.162928	0.0308127	0.106473	0.893527	NS		0.15798	-0.005996	0.0205423	0.979458	p < 0.05, FST < 0.207		0.180371	0.158825	0.0118566	0.0118566	p < 0.05, FST > 0.03		Selected for 6 periods
674	Tdurum_contig28712_190	C/A	0	18404570	0	24304633	0.0417534	0.0402111	0.410109	0.410109	NS		0.0454669	0.232862	0.184957	0.184957	NS		0.0446594	0.0497668	0.185212	0.185212	NS
675	RAC875_c48703_189	C/A	0	18418886	0	24318949	0.390924	0.204969	0.450644	0.450644	NS		0.373109	0.225752	0.353381	0.353381	NS		0.360029	0.0418797	0.270441	0.270441	NS
676	wsnp_Ku_c16962_25946770	C/A	0	19513348	0	25806861	0.110384	0.0332161	0.158779	0.841221	NS		0.108982	0.0680596	0.303983	0.696017	NS		0.110339	0.0234211	0.430839	0.430839	NS
677	wsnp_Ex_c2502_4675968	A/C	0	20723764	0	32912864	0.405253	0.242315	0.367689	0.367689	NS		0.419334	0.264405	0.266766	0.266766	NS		0.395649	0.0294553	0.372983	0.372983	NS
678	GENE-1606_307	C/A	0	20725149	0	32914249	0.364043	0.249444	0.338241	0.338241	NS		0.371778	0.32044	0.175958	0.175958	NS		0.342686	0.0540544	0.193742	0.193742	NS
679	wsnp_Ex_c16919_25506076	A/C	0	22284454	0	35311124	0.267304	0.0296453	0.0844693	0.915531	NS		0.287752	0.226244	0.337068	0.337068	NS		0.261763	0.0141686	0.450179	0.549821	NS
680	RAC875_rep_c106636_232	C/A	0	22284786	0	35311456	0.472327	0.439171	0.0848003	0.0848003	NS		0.441675	0.233373	0.329686	0.329686	NS		0.414585	0.0926188	0.0603745	0.0603745	NS
681	BS00077909_51	C/A	0	22289626	0	35316296	0.351271	0.272944	0.297092	0.297092	NS		0.329832	0.375141	0.113591	0.113591	NS		0.299931	0.057486	0.182611	0.182611	NS
682	BobWhite_rep_c66215_299	C/A	0	22290483	0	35317153	0.505119	0.204936	0.423252	0.423252	NS		0.501498	0.149481	0.407488	0.592512	NS		0.468251	-0.00903221	0.204592	0.795408	NS
683	Kukri_c17893_304	C/A	0	22295425	0	35322095	0.471451	0.00764368	0.0553834	0.944617	NS		0.508881	0.289251	0.186898	0.186898	NS		0.475005	0.0150882	0.479228	0.520772	NS
684	BobWhite_rep_c50331_372	C/A	0	22296323	0	35322993	0.495099	0.185286	0.440196	0.440196	NS		0.48374	0.160637	0.499257	0.500743	NS		0.455178	0.00437613	0.351286	0.648714	NS
685	BobWhite_rep_c50331_350	C/A	0	22296345	0	35323015	0.514857	0.211774	0.458716	0.458716	NS		0.49006	0.136006	0.394658	0.605342	NS		0.468603	-0.00692787	0.227801	0.772199	NS
686	wsnp_Ex_rep_c66331_64502558	C/A	0	22313607	0	35340277	0.468828	0.0254267	0.102963	0.897037	NS		0.472722	0.0544054	0.109725	0.890275	NS		0.46129	-0.0156144	0.135842	0.864158	NS
687	RAC875_rep_c112565_111	A/C	0	22313807	0	35340477	0.538377	0.335382	0.331834	0.331834	NS		0.497249	0.0864285	0.179822	0.820178	NS		0.492167	0.0300376	0.397373	0.397373	NS
688	Excalibur_rep_c66331_1967	C/A	0	22315530	0	35342200	0.488427	0.0231229	0.0870393	0.912961	NS		0.493244	0.0744202	0.150002	0.849998	NS		0.480227	-0.0232873	0.0716977	0.928302	NS
689	BS00083706_51	A/C	0	22315611	0	35342281	0.46904	0.0219682	0.0932636	0.906736	NS		0.467127	0.0395431	0.0696702	0.93033	NS		0.460585	-0.0188426	0.107196	0.892804	NS
690	BS00058654_51	A/C	0	22593050	0	35634945	0.484923	0.207227	0.383021	0.383021	NS		0.48625	0.281154	0.180103	0.180103	NS		0.457808	0.0294205	0.369611	0.369611	NS
691	wsnp_Ex_c40595_47620787	C/A	0	22723765	0	35765660	0.487927	0.0728234	0.240301	0.759699	NS		0.495404	0.140403	0.395717	0.604283	NS		0.489377	-0.0106199	0.169468	0.830532	NS
692	Excalibur_c21265_461	C/A	0	24469263	0	37811192	0.435285	0.230149	0.386231	0.386231	NS		0.398892	0.0797299	0.168747	0.831253	NS		0.415314	0.0333819	0.338733	0.338733	NS
693	RAC875_c89978_152	A/C	0	24470871	0	37812800	0.0317333	0.147644	0.0841709	0.0841709	NS		0.0835099	0.565546	0.0325684	0.0325684	p < 0.05, FST > 0.207		0.0264718	0.0130887	0.401275	0.401275	NS		Selected for 8 classess
694	RFL_Contig1801_1473	C/A	0	25232817	0	39603269	0.218018	0.0894364	0.277319	0.722681	NS		0.235783	0.207914	0.37511	0.37511	NS		0.188472	-0.0512783	0.0012921	0.998708	p < 0.05, FST < 0.03
695	Excalibur_c11849_815	A/C	0	25233005	0	39603457	0.321695	0.0585045	0.150673	0.849327	NS		0.308776	-0.0316884	0.000931072	0.999069	p < 0.05, FST < 0.207		0.316742	0.0374405	0.310138	0.310138	NS
696	BobWhite_c35093_176	A/C	0	27158134	0	42593003	0.271943	0.00266734	0.0296194	0.970381	p < 0.05, FST < 0.2164		0.282847	0.153753	0.457977	0.542023	NS		0.274644	-0.00246131	0.254102	0.745898	NS
697	RFL_Contig3626_491	C/A	0	27840211	0	43286732	0.554911	0.373003	0.415979	0.415979	NS		0.507392	0.114726	0.2461	0.7539	NS		0.499043	0.0208457	0.497568	0.502432	NS
698	RAC875_c13670_62	C/A	0	27878979	0	43325500	0.172688	0.0404974	0.13256	0.86744	NS		0.199815	0.0968341	0.311914	0.688086	NS		0.164747	-0.0318338	0.0265836	0.973416	p < 0.05, FST < 0.03
699	GENE-1743_351	A/C	0	27879100	0	43325621	0.332574	0.0517667	0.135142	0.864858	NS		0.325437	-0.012186	0.00642702	0.993573	p < 0.05, FST < 0.207		0.328631	-0.000479257	0.284359	0.715641	NS
700	GENE-1743_853	A/C	0	27879167	0	43325688	0.538129	0.182919	0.249191	0.750809	NS		0.531157	0.165357	0.2938	0.7062	NS		0.503814	0.0231691	0.488438	0.488438	NS
701	GENE-1743_224	C/A	0	27879199	0	43325720	0.0198759	-0.026779	0.0222289	0.977771	p < 0.05, FST < 0.2164		0.020244	-0.0135278	0.171599	0.828401	NS		0.0214703	0.0086934	0.433477	0.433477	NS
702	Excalibur_c6782_253	A/C	0	27880956	0	43327477	0.3612	0.020061	0.0619723	0.938028	NS		0.375505	0.164563	0.471771	0.528229	NS		0.361264	-0.00963192	0.182001	0.817999	NS
703	BobWhite_c1837_99	C/A	0	28126225	0	43572746	0.455353	0.266927	0.297663	0.297663	NS		0.406641	0.0871999	0.193161	0.806839	NS		0.400702	0.0587308	0.168682	0.168682	NS
704	RAC875_c7978_81	C/A	0	31024006	0	48620152	0.285021	0.339842	0.179539	0.179539	NS		0.314507	0.59844	0.0144419	0.0144419	p < 0.05, FST > 0.207		0.226134	-8.56047e-05	0.28748	0.71252	NS		Selected for 8 classess
705	BS00084042_51	A/C	0	32265259	0	50835957	0.0427015	0.0615216	0.287346	0.287346	NS		0.0445763	0.0444639	0.333095	0.666905	NS		0.0421168	0.0081682	0.493377	0.493377	NS
706	BS00022932_51	A/C	0	32386838	0	50957536	0.299729	0.0188219	0.0588607	0.941139	NS		0.318644	0.159049	0.464084	0.535916	NS		0.302921	-0.00253624	0.256441	0.743559	NS
707	Tdurum_contig10300_797	C/A	0	36313798	4A	418077541	0.500133	0.19128	0.439328	0.439328	NS		0.510386	0.247395	0.290659	0.290659	NS		0.474262	0.0328311	0.335617	0.335617	NS
708	RFL_Contig5365_79	A/C	0	36648527	0	56132414	0.236028	0.0891063	0.264905	0.735095	NS		0.249072	0.208091	0.375805	0.375805	NS		0.244189	0.177973	0.00529575	0.00529575	p < 0.05, FST > 0.03		Selected for 6 periods
709	IAAV4164	A/C	0	38538792	0	58022679	0.0537376	0.0836222	0.251968	0.251968	NS		0.0529679	0.115541	0.499315	0.499315	NS		0.0582157	0.189019	0.0141056	0.0141056	p < 0.05, FST > 0.03		Selected for 6 periods
710	wsnp_Ex_c9301_15450818	A/C	0	42646536	0	65429453	0.398207	0.122154	0.318787	0.681213	NS		0.388966	0.120478	0.314933	0.685067	NS		0.379543	-0.0178285	0.104536	0.895464	NS
711	Ra_c68425_1406	C/A	0	42648443	0	65431360	0.368908	0.110734	0.28817	0.71183	NS		0.369236	0.152319	0.430111	0.569889	NS		0.345622	-0.0117057	0.162385	0.837615	NS
712	Ra_c68425_1419	A/C	0	42648456	0	65431373	0.382357	0.101816	0.26359	0.73641	NS		0.385164	0.141648	0.391072	0.608928	NS		0.365693	-0.0137066	0.141286	0.858714	NS
713	IACX7443	A/C	0	42653450	0	65436367	0.390064	0.087309	0.225064	0.774936	NS		0.391703	0.130687	0.351527	0.648473	NS		0.375282	-0.0146764	0.131644	0.868356	NS
714	Kukri_c25244_199	A/C	0	44241067	0	71182603	0.448844	0.0929997	0.272178	0.727822	NS		0.462652	0.0709277	0.145802	0.854198	NS		0.482773	0.00570568	0.356007	0.643993	NS
715	wsnp_Ex_c2017_3787478	A/C	0	50710380	0	82524240	0.176719	0.206051	0.313476	0.313476	NS		0.19654	0.47719	0.0698636	0.0698636	NS		0.171108	-0.00594385	0.220012	0.779988	NS
716	wsnp_Ku_c7873_13486065	A/C	0	50713485	0	82527336	0.15397	0.197344	0.26311	0.26311	NS		0.182338	0.480965	0.0683556	0.0683556	NS		0.155628	0.0127193	0.444588	0.555412	NS
717	Excalibur_c1402_210	C/A	0	50867731	0	82531153	0.488859	0.25642	0.28333	0.28333	NS		0.483482	0.291019	0.167866	0.167866	NS		0.445731	-0.0151788	0.131758	0.868242	NS
718	BS00087197_51	C/A	0	53184022	0	88196632	0.0209864	0.0275547	0.370055	0.370055	NS		0.0205672	0.00239899	0.236087	0.763913	NS		0.0208344	0.0103581	0.415971	0.415971	NS
719	BS00022449_51	A/C	0	53755003	0	89193165	0.437917	0.181132	0.498386	0.501614	NS		0.438726	0.165689	0.463045	0.536955	NS		0.42256	-0.0016913	0.269464	0.730536	NS
720	D_contig11494_202	C/A	0	53881557	0	89319719	0.441235	0.183425	0.492955	0.492955	NS		0.434475	0.15233	0.417357	0.582643	NS		0.424487	-0.00722783	0.20681	0.79319	NS
721	BS00067140_51	C/A	0	53886363	0	89324525	0.435198	0.178028	0.4876	0.5124	NS		0.436546	0.17916	0.492786	0.492786	NS		0.418592	-0.00220631	0.263269	0.736731	NS
722	Kukri_rep_c113626_110	C/A	0	56963632	0	103785098	0.52081	0.124976	0.25512	0.74488	NS		0.528661	0.186324	0.388526	0.611474	NS		0.505119	0.054093	0.236319	0.236319	NS
723	RAC875_c18282_1390	A/C	0	59058141	0	112545754	0.275682	0.0461678	0.122414	0.877586	NS		0.290402	0.16869	0.497287	0.497287	NS		0.281041	-0.00297937	0.247743	0.752257	NS
724	IAAV5175	C/A	0	68636707	0	130476027	0.26465	0.167571	0.499047	0.500953	NS		0.28396	0.393861	0.10547	0.10547	NS		0.252864	-0.0082767	0.194276	0.805724	NS
725	wsnp_Ex_c540_1074123	A/C	0	102468322	0	172236974	0.275962	0.124319	0.358788	0.641212	NS		0.286241	0.283408	0.227846	0.227846	NS		0.267792	-0.0254127	0.0550579	0.944942	NS
726	BS00012414_51	A/C	0	102468472	0	172237124	0.235769	0.0978735	0.295676	0.704324	NS		0.267593	0.328502	0.179465	0.179465	NS		0.231148	-0.0316372	0.0292563	0.970744	p < 0.05, FST < 0.03
727	Excalibur_rep_c115261_135	A/C	0	124267335	0	194635447	0.407439	0.101215	0.264872	0.735128	NS		0.396623	0.0229194	0.0370235	0.962976	p < 0.05, FST < 0.207		0.391322	-0.0219044	0.074894	0.925106	NS
728	BobWhite_c32574_139	C/A	0	124268090	0	194636202	0.622534	0.605565	0.496434	0.503566	NS		0.581268	0.522551	0.288765	0.288765	NS		0.500519	-0.0131105	0.138293	0.861707	NS
729	BS00095248_51	A/C	0	126877992	0	197246104	0.510474	0.24001	0.355895	0.355895	NS		0.495586	0.143305	0.406894	0.593106	NS		0.48252	0.051162	0.213732	0.213732	NS
730	wsnp_Ex_c7316_12552186	A/C	0	151534444	0	222089423	0.500291	0.0602014	0.169084	0.830916	NS		0.495916	0.0731732	0.140549	0.859451	NS		0.48745	-0.0140913	0.13853	0.86147	NS
731	GENE-4346_87	C/A	0	156365163	7A	76984793	0.206171	0.246869	0.269391	0.269391	NS		0.234663	0.575914	0.0292204	0.0292204	p < 0.05, FST > 0.207		0.203578	0.025115	0.426086	0.426086	NS		Selected for 8 classess
732	Excalibur_c9190_201	A/C	0	157841886	3D	590146150	0.509815	0.0559337	0.129494	0.870506	NS		0.505259	0.0222022	0.025746	0.974254	p < 0.05, FST < 0.207		0.510016	0.0715579	0.156713	0.156713	NS
733	wsnp_Ex_c6075_10637792	A/C	0	158784845	0	229395443	0.120233	0.0709864	0.321976	0.678024	NS		0.12442	0.0775148	0.32186	0.67814	NS		0.131441	0.0689306	0.135551	0.135551	NS
734	Ex_c60559_120	A/C	0	167942255	0	238785505	0.351393	0.323427	0.226412	0.226412	NS		0.348775	0.316364	0.178437	0.178437	NS		0.317914	-0.00237713	0.26059	0.73941	NS
735	RFL_Contig5322_219	C/A	0	175938020	0	247031487	0.364534	0.0977269	0.254042	0.745958	NS		0.353045	0.0485201	0.0856576	0.914342	NS		0.351971	-0.00225031	0.265398	0.734602	NS
736	TA001688-0396-w	A/C	0	194145397	0	265993241	0.492859	0.0059727	0.041645	0.958355	p < 0.05, FST < 0.2164		0.498372	0.0533583	0.0836449	0.916355	NS		0.503967	0.0919513	0.0816191	0.0816191	NS
737	IAAV2182	C/A	0	194817529	0	266692139	0.0725678	0.0569978	0.419221	0.580779	NS		0.0692786	0.016011	0.181341	0.818659	NS		0.0699286	0.015223	0.489739	0.489739	NS
738	BobWhite_c25110_98	C/A	0	196826693	0	268796952	0.501209	0.199314	0.421892	0.421892	NS		0.490606	0.163381	0.497374	0.497374	NS		0.46479	0.0103906	0.436773	0.563227	NS
739	GENE-2708_165	C/A	0	220560208	0	295018051	0.168526	0.140499	0.497093	0.502907	NS		0.176605	0.16487	0.483962	0.483962	NS		0.16375	0.0266003	0.407835	0.407835	NS
740	wsnp_Ku_c7471_12865307	A/C	0	222071726	0	296815509	0.492685	-0.0132179	0.0122888	0.987711	p < 0.05, FST < 0.2164		0.493894	0.0582727	0.102419	0.897581	NS		0.498335	0.0210001	0.499455	0.499455	NS
741	wsnp_Ku_c7471_12865509	C/A	0	222071919	0	296815702	0.255845	0.269709	0.281673	0.281673	NS		0.28945	0.381225	0.113992	0.113992	NS		0.211882	-0.0212005	0.0795406	0.920459	NS
742	BS00070059_51	A/C	0	228749736	0	304832501	0.409517	0.247737	0.357075	0.357075	NS		0.399571	0.129497	0.345935	0.654065	NS		0.383352	0.00143826	0.307571	0.692429	NS
743	Excalibur_c83177_99	A/C	0	231786483	0	308558273	0.540619	0.331783	0.364693	0.364693	NS		0.493091	0.09293	0.213571	0.786429	NS		0.491872	0.0412791	0.299618	0.299618	NS
744	BobWhite_c11490_479	A/C	0	232181945	0	309059586	0.456326	0.246892	0.338026	0.338026	NS		0.422041	0.0353565	0.055278	0.944722	NS		0.410458	-0.0235863	0.0653591	0.934641	NS
745	BS00022395_51	C/A	0	240299947	0	318960236	0.199447	0.0718481	0.225371	0.774629	NS		0.201632	0.111227	0.361922	0.638078	NS		0.196137	-0.0171677	0.108414	0.891586	NS
746	Kukri_c3718_83	A/C	0	240935908	0	319773565	0.571216	0.402721	0.458137	0.541863	NS		0.546144	0.305712	0.394841	0.394841	NS		0.489266	-0.00735208	0.202273	0.797727	NS
747	Kukri_c80974_619	C/A	0	242300791	0	321536659	0.510922	0.112896	0.278347	0.721653	NS		0.522225	0.163625	0.350747	0.649253	NS		0.491666	0.0627246	0.16623	0.16623	NS
748	BobWhite_c6347_307	C/A	0	245743603	0	325811515	0.466711	0.015991	0.0752486	0.924751	NS		0.472194	0.0920703	0.22816	0.77184	NS		0.465193	0.0195003	0.458687	0.458687	NS
749	IACX6340	C/A	0	248359010	0	329114152	0.461712	0.0441474	0.146533	0.853467	NS		0.498291	0.176139	0.472374	0.472374	NS		0.475562	0.0552393	0.177709	0.177709	NS
750	wsnp_Ex_c13230_20872924	C/A	0	263105992	0	348464622	0.22631	0.147275	0.466101	0.533899	NS		0.238295	0.275286	0.260445	0.260445	NS		0.219662	-0.0121196	0.155688	0.844312	NS
751	Excalibur_c30762_377	C/A	0	268351617	6B	35067645	0.290156	0.0136851	0.0495059	0.950494	p < 0.05, FST < 0.2164		0.281461	-0.00170783	0.0130283	0.986972	p < 0.05, FST < 0.207		0.295334	0.0788619	0.097177	0.097177	NS
752	BS00022063_51	A/C	0	268964940	0	356554093	0.443601	0.127018	0.358937	0.641063	NS		0.443675	0.170587	0.479885	0.520115	NS		0.419576	-0.030639	0.0328149	0.967185	p < 0.05, FST < 0.03
753	BS00023003_51	C/A	0	274543080	0	364242892	0.287172	-0.0274344	0.00242911	0.997571	p < 0.05, FST < 0.2164		0.291593	0.0398941	0.0809707	0.919029	NS		0.278717	-0.0129143	0.144695	0.855305	NS
754	Excalibur_c3270_1566	A/C	0	283267798	0	376485946	0.402827	0.288344	0.275565	0.275565	NS		0.38261	0.176758	0.490396	0.490396	NS		0.361302	0.123103	0.0238217	0.0238217	p < 0.05, FST > 0.03		Selected for 6 periods
755	CAP8_c1329_129	A/C	0	293761938	0	391747954	0.483278	0.0159179	0.0724863	0.927514	NS		0.488147	0.0523197	0.0953035	0.904697	NS		0.503815	0.216579	0.00139368	0.00139368	p < 0.05, FST > 0.03		Selected for 6 periods
756	BS00022366_51	C/A	0	309281433	0	414701783	0.275018	0.20808	0.405284	0.405284	NS		0.272018	0.188649	0.437759	0.437759	NS		0.252025	0.0854966	0.0866554	0.0866554	NS
757	RAC875_c27519_356	C/A	0	315639677	2A	191909265	0.295355	-0.01583	0.00840865	0.991591	p < 0.05, FST < 0.2164		0.300546	0.0569079	0.12279	0.87721	NS		0.278625	0.0735701	0.118958	0.118958	NS
758	Kukri_c33386_112	C/A	0	351287666	0	478408146	0.0605768	0.0566882	0.483053	0.483053	NS		0.0616864	0.083972	0.37571	0.62429	NS		0.0594786	0.00752155	0.435239	0.564761	NS
759	tplb0051e20_1160	A/C	1A	1158110	1A	1159874	0.10922	0.0134045	0.0760743	0.923926	NS		0.106405	-0.011264	0.0276179	0.972382	p < 0.05, FST < 0.207		0.109234	0.0121926	0.446983	0.553018	NS
760	Excalibur_c10657_796	A/C	1A	1172030	1A	1174185	0.540856	0.247734	0.398112	0.601889	NS		0.521244	0.136606	0.259844	0.740156	NS		0.507559	0.0390109	0.350201	0.350201	NS
761	Excalibur_c10657_1280	A/C	1A	1172732	1A	1174887	0.55328	0.259668	0.263942	0.736058	NS		0.502617	0.138589	0.358877	0.641123	NS		0.505468	0.0266826	0.457078	0.457078	NS
762	wsnp_Ex_c10657_17376086	C/A	1A	1174082	1A	1176237	0.098082	0.0142388	0.0891084	0.910892	NS		0.0947679	-0.0156217	0.0257196	0.97428	p < 0.05, FST < 0.207		0.0981398	-0.00219683	0.276928	0.723072	NS
763	wsnp_Ex_c10657_17376448	C/A	1A	1174999	1A	1177154	0.511535	0.156246	0.404415	0.595585	NS		0.51806	0.215835	0.432196	0.432196	NS		0.487802	-0.0210037	0.0838058	0.916194	NS
764	RAC875_c20883_801	A/C	1A	1205388	1A	1207543	0.110934	0.0199793	0.0997221	0.900278	NS		0.0989961	-0.0574911	6.45266e-05	0.999935	p < 0.05, FST < 0.207		0.121469	0.0703857	0.131225	0.131225	NS
765	tplb0028p02_562	C/A	1A	1206149	1A	1208304	0.107468	-0.00649224	0.0252221	0.974778	p < 0.05, FST < 0.2164		0.109037	-0.0110857	0.0264241	0.973576	p < 0.05, FST < 0.207		0.112874	0.0234849	0.429021	0.429021	NS
766	GENE-0014_317	A/C	1A	1208901	1A	1211056	0.0973843	0.0128634	0.0846634	0.915337	NS		0.094654	-0.013126	0.0312762	0.968724	p < 0.05, FST < 0.207		0.097175	-0.004569	0.248843	0.751157	NS
767	GENE-0014_262	C/A	1A	1208948	1A	1211103	0.116052	0.0379757	0.173869	0.826131	NS		0.106123	-0.0258832	0.00774786	0.992252	p < 0.05, FST < 0.207		0.11355	0.0241019	0.422881	0.422881	NS
768	Excalibur_c94139_55	A/C	1A	1209534	1A	1211689	0.116443	0.0253323	0.115713	0.884287	NS		0.110751	-0.0195191	0.0131796	0.98682	p < 0.05, FST < 0.207		0.1187	0.0357645	0.323273	0.323273	NS
769	BS00090003_51	A/C	1A	1209598	1A	1211753	0.108024	-0.0148574	0.0125825	0.987417	p < 0.05, FST < 0.2164		0.10887	-0.0205347	0.0122756	0.987724	p < 0.05, FST < 0.207		0.114315	0.0196568	0.468584	0.468584	NS
770	BS00022677_51	C/A	1A	1209780	1A	1211935	0.114379	0.00151959	0.0407761	0.959224	p < 0.05, FST < 0.2164		0.115636	-0.00126292	0.0442292	0.955771	p < 0.05, FST < 0.207		0.121138	0.0357995	0.321658	0.321658	NS
771	IAAV3683	C/A	1A	1209832	1B	1421390	0.0210857	0.00193496	0.328566	0.671434	NS		0.0257565	0.222056	0.115873	0.115873	NS		0.0213222	-0.00744043	0.365079	0.634921	NS
772	RAC875_c95364_59	C/A	1A	1232692	1A	1234847	0.0966785	0.00230651	0.0493246	0.950675	p < 0.05, FST < 0.2164		0.0932439	-0.0284474	0.00791883	0.992081	p < 0.05, FST < 0.207		0.0985706	-0.00209628	0.277746	0.722254	NS
773	RAC875_c42700_264	A/C	1A	1233647	1A	1235802	0.122165	0.00845692	0.0555947	0.944405	NS		0.12036	0.00551077	0.0585815	0.941419	NS		0.121481	0.0193085	0.474147	0.474147	NS
774	Kukri_c18951_493	C/A	1A	1233723	1A	1235878	0.454989	0.0589614	0.181131	0.818869	NS		0.460254	0.0924719	0.211681	0.788319	NS		0.448331	0.0282447	0.386199	0.386199	NS
775	Excalibur_c9509_1180	C/A	1A	1334889	1A	1337044	0.122618	0.0577144	0.259888	0.740112	NS		0.110747	-0.0106711	0.0266883	0.973312	p < 0.05, FST < 0.207		0.113236	0.010339	0.426294	0.573706	NS
776	Kukri_rep_c68121_997	C/A	1A	1336028	1A	1338183	0.0973843	0.0128634	0.0846634	0.915337	NS		0.094654	-0.013126	0.0312762	0.968724	p < 0.05, FST < 0.207		0.097175	-0.004569	0.248843	0.751157	NS
777	IAAV5306	C/A	1A	1337473	1A	1339628	0.107607	0.00397447	0.0486729	0.951327	p < 0.05, FST < 0.2164		0.104418	-0.0232424	0.0106017	0.989398	p < 0.05, FST < 0.207		0.108432	0.00743477	0.390963	0.609037	NS
778	Kukri_c2408_784	A/C	1A	1340488	1A	1342643	0.453577	0.0830804	0.24765	0.75235	NS		0.458306	0.108041	0.263799	0.736201	NS		0.446841	-0.00157274	0.275904	0.724096	NS
779	wsnp_Ra_c11211_18227610	A/C	1A	1341356	1A	1343511	0.118359	-0.0574054	5.63648e-06	0.999994	p < 0.05, FST < 0.2164		0.12841	-0.0143347	0.0154742	0.984526	p < 0.05, FST < 0.207		0.13204	0.0147118	0.474648	0.525352	NS
780	Excalibur_c44612_474	A/C	1A	1344293	1A	1346448	0.0973843	0.0128634	0.0846634	0.915337	NS		0.094654	-0.013126	0.0312762	0.968724	p < 0.05, FST < 0.207		0.097175	-0.004569	0.248843	0.751157	NS
781	Excalibur_c23884_198	C/A	1A	1515345	4A	544502748	0.0795806	0.00701165	0.0804509	0.919549	NS		0.0805935	0.00359277	0.109363	0.890637	NS		0.0736537	0.0323226	0.326269	0.326269	NS
782	BS00033749_51	A/C	1A	1865063	0	150797565	0.106164	0.00138614	0.0427069	0.957293	p < 0.05, FST < 0.2164		0.104044	-0.0197649	0.0148179	0.985182	p < 0.05, FST < 0.207		0.106413	0.00168785	0.322425	0.677575	NS
783	Kukri_c3888_1478	C/A	1A	3061669	1A	2156559	0.501769	0.29347	0.224149	0.224149	NS		0.461413	0.0889437	0.201067	0.798933	NS		0.460231	0.0413537	0.266936	0.266936	NS
784	BS00100774_51	C/A	1A	3282304	1A	2378210	0.304303	0.0314656	0.0855179	0.914482	NS		0.361469	0.234881	0.332291	0.332291	NS		0.321558	0.0137879	0.453909	0.546091	NS
785	BS00026456_51	A/C	1A	4111365	1A	3118374	0.511191	0.0525288	0.117197	0.882803	NS		0.525063	0.120718	0.186989	0.813011	NS		0.500703	-0.0143351	0.127772	0.872228	NS
786	Excalibur_c15165_367	A/C	1A	4249141	1B	4320724	0.110576	-0.0634381	9.39902e-07	0.999999	p < 0.05, FST < 0.2164	Pm3b. Gli-A3 and Glu-A3 (3.84-5.19 Mb)	0.109926	-0.0798408	1.91636e-07	1	p < 0.05, FST < 0.207	Pm3b. Gli-A3 and Glu-A3 (3.84-5.19 Mb)	0.116645	-0.0212003	0.0801741	0.919826	NS			Pm3b. Gli-A3 and Glu-A3 (3.84-5.19 Mb)
787	Excalibur_c58555_110	C/A	1A	4249297	1A	3256305	0.407388	0.324244	0.223788	0.223788	NS		0.399615	0.403782	0.0799585	0.0799585	NS		0.353458	0.0529345	0.199072	0.199072	NS
788	RAC875_c30138_595	C/A	1A	4250858	1A	3257866	0.474752	0.158043	0.489263	0.510737	NS		0.469044	0.107811	0.278024	0.721976	NS		0.450597	-0.0249337	0.06118	0.93882	NS
789	Kukri_c48951_419	A/C	1A	4251032	1A	3258040	0.207061	0.0700806	0.213656	0.786344	NS		0.211883	0.0858051	0.26443	0.73557	NS		0.183919	-0.0572077	0.000373947	0.999626	p < 0.05, FST < 0.03
790	Kukri_c7192_1128	C/A	1A	4375865	1D	573862	0.0973843	0.0128634	0.0846634	0.915337	NS		0.094654	-0.013126	0.0312762	0.968724	p < 0.05, FST < 0.207	Pm3b. Gli-A3 and Glu-A3 (3.84-5.19 Mb)	0.097175	-0.004569	0.248843	0.751157	NS			Pm3b. Gli-A3 and Glu-A3 (3.84-5.19 Mb)
791	tplb0025b13_2879	C/A	1A	4379544	1A	3386553	0.0973843	0.0128634	0.0846634	0.915337	NS		0.094654	-0.013126	0.0312762	0.968724	p < 0.05, FST < 0.207	Pm3b. Gli-A3 and Glu-A3 (3.84-5.19 Mb)	0.097175	-0.004569	0.248843	0.751157	NS			Pm3b. Gli-A3 and Glu-A3 (3.84-5.19 Mb)
792	tplb0025b13_2792	A/C	1A	4379872	1A	3386881	0.498174	0.21399	0.375464	0.375464	NS		0.501185	0.11853	0.284946	0.715054	NS		0.470202	0.0570949	0.16198	0.16198	NS
793	tplb0025b13_2687	A/C	1A	4379977	1A	3386986	0.477166	-0.00463689	0.0281828	0.971817	p < 0.05, FST < 0.2164	Pm3b. Gli-A3 and Glu-A3 (3.84-5.19 Mb)	0.502238	0.201435	0.396057	0.396057	NS		0.476651	-0.022967	0.075093	0.924907	NS			Pm3b. Gli-A3 and Glu-A3 (3.84-5.19 Mb)
794	Kukri_c1818_2671	A/C	1A	4380421	1A	3387430	0.0973843	0.0128634	0.0846634	0.915337	NS		0.094654	-0.013126	0.0312762	0.968724	p < 0.05, FST < 0.207	Pm3b. Gli-A3 and Glu-A3 (3.84-5.19 Mb)	0.097175	-0.004569	0.248843	0.751157	NS			Pm3b. Gli-A3 and Glu-A3 (3.84-5.19 Mb)
795	tplb0025b13_2372	C/A	1A	4380658	1A	3387667	0.098082	0.0142388	0.0891084	0.910892	NS		0.0959006	-0.00771701	0.0441184	0.955882	p < 0.05, FST < 0.207	Pm3b. Gli-A3 and Glu-A3 (3.84-5.19 Mb)	0.0964685	-0.0119263	0.164991	0.835009	NS			Pm3b. Gli-A3 and Glu-A3 (3.84-5.19 Mb)
796	Kukri_c20775_56	A/C	1A	4380822	1D	578986	0.484062	0.00458505	0.044258	0.955742	p < 0.05, FST < 0.2164	Pm3b. Gli-A3 and Glu-A3 (3.84-5.19 Mb)	0.51217	0.213854	0.403812	0.403812	NS		0.479004	-0.0237426	0.0692865	0.930713	NS			Pm3b. Gli-A3 and Glu-A3 (3.84-5.19 Mb)
797	tplb0025b13_2054	C/A	1A	4380976	1A	3387985	0.466392	0.245107	0.331253	0.331253	NS		0.465202	0.278237	0.212287	0.212287	NS		0.431007	0.0224563	0.447169	0.447169	NS
798	BS00030667_51	A/C	1A	4382259	1A	3389268	0.0417534	0.0402111	0.410109	0.410109	NS		0.0426156	0.172828	0.259329	0.259329	NS		0.0414943	-0.00845628	0.291406	0.708594	NS
799	wsnp_Ku_c1818_3557849	C/A	1A	4382450	1A	3389459	0.0885038	0.00528267	0.0647468	0.935253	NS		0.0876882	-0.0162676	0.028292	0.971708	p < 0.05, FST < 0.207	Pm3b. Gli-A3 and Glu-A3 (3.84-5.19 Mb)	0.0897082	-0.00891371	0.199344	0.800656	NS			Pm3b. Gli-A3 and Glu-A3 (3.84-5.19 Mb)
800	wsnp_Ku_c1818_3557408	C/A	1A	4383342	1A	3390351	0.251105	0.163685	0.498166	0.501834	NS		0.244549	0.0625088	0.164733	0.835267	NS		0.222288	0.0199195	0.482565	0.482565	NS
801	BobWhite_c4246_367	A/C	1A	4442182	1A	3449191	0.508008	0.157554	0.42846	0.57154	NS		0.501943	0.151339	0.412918	0.587082	NS		0.486416	-0.0176006	0.109523	0.890477	NS
802	BobWhite_c5793_372	C/A	1A	4644562	1A	3654299	0.438388	0.0706014	0.202835	0.797165	NS		0.428741	-0.0114712	0.00608467	0.993915	p < 0.05, FST < 0.207	Pm3b. Gli-A3 and Glu-A3 (3.84-5.19 Mb)	0.427289	0.0155383	0.476081	0.523919	NS			Pm3b. Gli-A3 and Glu-A3 (3.84-5.19 Mb)
803	IACX2941	C/A	1A	5032803	1A	4047962	0.109549	0.00329417	0.0460134	0.953987	p < 0.05, FST < 0.2164	Pm3b. Gli-A3 and Glu-A3 (3.84-5.19 Mb)	0.106443	-0.0232192	0.0100523	0.989948	p < 0.05, FST < 0.207	Pm3b. Gli-A3 and Glu-A3 (3.84-5.19 Mb)	0.110382	0.00641929	0.378187	0.621813	NS			Pm3b. Gli-A3 and Glu-A3 (3.84-5.19 Mb)
804	BS00082566_51	A/C	1A	5038240	1A	4053399	0.108069	-0.00601315	0.0259404	0.97406	p < 0.05, FST < 0.2164	Pm3b. Gli-A3 and Glu-A3 (3.84-5.19 Mb)	0.107902	-0.0215818	0.0112981	0.988702	p < 0.05, FST < 0.207	Pm3b. Gli-A3 and Glu-A3 (3.84-5.19 Mb)	0.11118	0.011287	0.437014	0.562986	NS			Pm3b. Gli-A3 and Glu-A3 (3.84-5.19 Mb)
805	BS00082567_51	A/C	1A	5038357	1A	4053516	0.550392	0.302047	0.428222	0.571778	NS		0.519474	0.188058	0.460037	0.539963	NS		0.4951	0.0181917	0.476608	0.523392	NS
806	BobWhite_c20902_177	C/A	1A	5048004	1A	4063163	0.333043	0.264216	0.309887	0.309887	NS		0.329739	0.244109	0.308382	0.308382	NS		0.291589	-0.0160105	0.117791	0.882209	NS
807	BS00023130_51	A/C	1A	6068661	1A	5024184	0.107664	0.00737344	0.0581293	0.941871	NS		0.105211	-0.0155326	0.0206253	0.979375	p < 0.05, FST < 0.207	Yr10 (6.16 Mb)	0.107803	0.0069183	0.385396	0.614604	NS			Yr10 (6.16 Mb)
808	BS00094793_51	A/C	1A	6674026	1A	5500881	0.447808	0.0186632	0.0707704	0.92923	NS		0.490039	0.299232	0.150892	0.150892	NS		0.439198	-0.0263608	0.052282	0.947718	NS
809	Ex_c3606_1676	A/C	1A	6839858	5B	69556879	0.0608918	-0.00436497	0.056113	0.943887	NS		0.0606816	-0.0241916	0.038401	0.961599	p < 0.05, FST < 0.207	Yr10 (6.16 Mb)	0.0613836	-0.0172237	0.124105	0.875895	NS			Yr10 (6.16 Mb)
810	D_contig33959_220	C/A	1A	7211056	1A	6022769	0.259738	0.34263	0.147292	0.147292	NS		0.269678	0.342121	0.163744	0.163744	NS		0.2319	-0.0185875	0.0997376	0.900262	NS
811	Kukri_c8390_801	A/C	1A	7510763	1A	6323122	0.0681167	0.115127	0.199636	0.199636	NS		0.0881628	0.24893	0.297722	0.297722	NS		0.0561483	-0.0331117	0.0265732	0.973427	p < 0.05, FST < 0.03
812	Kukri_c8390_1102	C/A	1A	7511296	1A	6323655	0.334478	0.0798708	0.206751	0.793249	NS		0.356699	0.223037	0.359317	0.359317	NS		0.322776	0.0337905	0.339575	0.339575	NS
813	Kukri_c8390_1515	A/C	1A	7511823	1A	6324182	0.552646	0.312139	0.426712	0.573288	NS		0.552912	0.317334	0.4556	0.4556	NS		0.501505	0.00189763	0.286796	0.713204	NS
814	BS00108243_51	C/A	1A	7970604	1A	6654644	0.0366306	0.0489327	0.314792	0.314792	NS		0.0743575	0.317369	0.183345	0.183345	NS		0.0330206	-0.06462	0.000105419	0.999895	p < 0.05, FST < 0.03
815	Kukri_rep_c102231_265	A/C	1A	8529650	1A	7181831	0.50466	0.0342029	0.0900537	0.909946	NS		0.519104	0.121114	0.217725	0.782275	NS		0.500923	-0.00389927	0.226083	0.773917	NS
816	Excalibur_c2868_1808	A/C	1A	8532071	1A	7184252	0.3066	0.188293	0.466334	0.466334	NS		0.322374	0.345979	0.141333	0.141333	NS		0.285963	-0.0274502	0.0440337	0.955966	p < 0.05, FST < 0.03
817	Ku_c8810_903	C/A	1A	8532344	1A	7184525	0.203523	0.0624593	0.18867	0.81133	NS		0.23204	0.254725	0.292676	0.292676	NS		0.198628	-0.0116121	0.158177	0.841823	NS
818	BS00056550_51	A/C	1A	8635640	1A	7294564	0.521334	0.43498	0.0920744	0.0920744	NS		0.504568	0.378643	0.0701908	0.0701908	NS		0.443669	0.00776691	0.386712	0.613288	NS
819	RAC875_c38756_141	C/A	1A	8676076	1A	7335109	0.088707	0.03716	0.219087	0.780913	NS		0.0845549	-0.0113657	0.0454076	0.954592	p < 0.05, FST < 0.207		0.0899296	0.0288179	0.373417	0.373417	NS
820	BS00023201_51	A/C	1A	8982127	1A	7643102	0.0628336	0.0190887	0.194602	0.805398	NS		0.0619647	0.00332909	0.14515	0.85485	NS		0.0611847	0.0204135	0.414622	0.414622	NS
821	CAP12_c1632_462	A/C	1A	8996584	1A	7657559	0.0404424	0.0380626	0.415114	0.415114	NS		0.044423	0.206482	0.213997	0.213997	NS		0.0397921	-0.0150211	0.210654	0.789346	NS
822	wsnp_CAP11_c710_458019	C/A	1A	8996605	1A	7657580	0.325782	0.19541	0.456066	0.456066	NS		0.31669	0.132912	0.375477	0.624523	NS		0.303248	0.0195313	0.48453	0.48453	NS
823	Excalibur_rep_c67141_73	A/C	1A	8998661	1A	7659636	0.0202469	0.00778605	0.417802	0.582198	NS		0.0207851	0.0181339	0.297923	0.702077	NS		0.0207374	0.00573173	0.463548	0.463548	NS
824	Kukri_c2332_1093	C/A	1A	8999141	1A	7660116	0.0505208	0.0532298	0.406165	0.406165	NS		0.0538151	0.155357	0.390303	0.390303	NS		0.0500323	-0.0133271	0.180943	0.819057	NS
825	RAC875_c19569_564	C/A	1A	8999697	7A	47458642	0.0204172	0.000937205	0.316576	0.683424	NS		0.0210571	0.0141092	0.281276	0.718724	NS		0.0201609	-0.0226978	0.154741	0.845259	NS
826	GENE-0411_807	C/A	1A	9580988	1B	9078211	0.0483891	0.0585158	0.350257	0.350257	NS		0.0753432	0.418821	0.0938734	0.0938734	NS		0.0513992	0.0421368	0.220379	0.220379	NS
827	BS00080187_51	C/A	1A	9650898	1A	8312143	0.498507	0.0433108	0.126185	0.873815	NS		0.503834	0.0923659	0.18056	0.81944	NS		0.493434	-0.00346603	0.239035	0.760965	NS
828	BS00021748_51	C/A	1A	9659522	1D	6789514	0.0410874	0.0391202	0.412491	0.412491	NS		0.0435193	0.190004	0.232065	0.232065	NS		0.0394178	-0.0298888	0.0619867	0.938013	NS
829	wsnp_Ex_c6420_11162653	A/C	1A	9667449	1A	8328694	0.027193	0.097285	0.11606	0.11606	NS		0.0206485	-0.068583	0.00165733	0.998343	p < 0.05, FST < 0.207		0.023093	-0.0111415	0.307511	0.692489	NS
830	wsnp_Ex_c57982_59470152	C/A	1A	9668044	1A	8329289	0.503834	0.00865852	0.0378816	0.962118	p < 0.05, FST < 0.2164		0.516267	0.0973281	0.15489	0.84511	NS		0.500616	-0.0147292	0.124579	0.875421	NS
831	Ex_c57982_980	C/A	1A	9668352	1A	8329597	0.352294	0.325536	0.223673	0.223673	NS		0.359584	0.368306	0.116218	0.116218	NS		0.307874	-0.0049589	0.229795	0.770205	NS
832	RAC875_c19183_306	A/C	1A	9969685	1A	8632383	0.403315	0.193365	0.483937	0.483937	NS		0.397343	0.0702087	0.139981	0.860019	NS		0.388572	0.0101052	0.413328	0.586672	NS
833	RAC875_c1710_376	C/A	1A	10438374	1A	9103771	0.0822841	0.0321499	0.206107	0.793893	NS		0.0839029	0.022793	0.188342	0.811658	NS		0.0856394	0.0148179	0.489598	0.510402	NS
834	BS00010128_51	A/C	1A	10439652	1D	7472926	0.5057	0.0379038	0.0966889	0.903311	NS		0.505897	0.0567102	0.0788143	0.921186	NS		0.50013	-0.00459713	0.219847	0.780153	NS
835	RAC875_rep_c104335_293	C/A	1A	10442582	1A	9107979	0.0301285	0.0156971	0.45616	0.54384	NS		0.0306115	-2.54967e-05	0.210395	0.789605	NS		0.0308673	-0.00653634	0.353853	0.646147	NS
836	Excalibur_c5139_198	A/C	1A	10444996	1A	9110393	0.499783	0.0478469	0.135758	0.864242	NS		0.500785	0.087598	0.173979	0.826021	NS		0.494343	0.00371244	0.316884	0.683116	NS
837	Excalibur_c82557_201	C/A	1A	10457551	1A	9122948	0.501201	0.0525556	0.145156	0.854844	NS		0.502841	0.0679991	0.111037	0.888963	NS		0.495513	0.00210097	0.297362	0.702638	NS
838	BobWhite_c20934_397	A/C	1A	10725361	1A	9355646	0.499224	0.025017	0.0774576	0.922542	NS		0.510765	0.102254	0.189801	0.810199	NS		0.489712	-0.0354225	0.0190523	0.980948	p < 0.05, FST < 0.03
839	wsnp_Ku_c13229_21142792	A/C	1A	10728303	1A	9358588	0.261185	0.275347	0.27416	0.27416	NS		0.285896	0.523606	0.0346709	0.0346709	p < 0.05, FST > 0.207		0.243924	0.0192838	0.492679	0.492679	NS		Selected for 8 classess
840	IAAV7479	C/A	1A	10919017	1A	9549302	0.514484	0.0808498	0.174445	0.825555	NS		0.518053	0.116427	0.206986	0.793014	NS		0.507399	0.0365793	0.370313	0.370313	NS
841	Kukri_c2446_683	C/A	1A	10919916	1D	7353189	0.081131	0.0143499	0.112779	0.887221	NS		0.0825707	-0.0176924	0.0298532	0.970147	p < 0.05, FST < 0.207		0.085261	0.01345	0.474395	0.525605	NS
842	BobWhite_rep_c52088_322	A/C	1A	10923832	1A	9554117	0.492321	0.056203	0.177941	0.822059	NS		0.494662	0.120405	0.31617	0.68383	NS		0.480661	0.00677643	0.371854	0.628146	NS
843	Tdurum_contig68827_61	C/A	1A	10949354	1A	9579639	0.513509	0.0806147	0.178034	0.821966	NS		0.51633	0.118965	0.223336	0.776664	NS		0.507242	0.0357763	0.376872	0.376872	NS
844	Kukri_c46939_83	C/A	1A	10949548	1A	9579833	0.481836	0.00965445	0.0573026	0.942697	NS		0.503902	0.12574	0.302333	0.697667	NS		0.495293	0.0109732	0.396907	0.603093	NS
845	Kukri_c29655_239	C/A	1A	10949672	1A	9579957	0.503502	0.048639	0.128733	0.871267	NS		0.509997	0.084463	0.13833	0.86167	NS		0.498207	0.0119268	0.402711	0.597289	NS
846	Kukri_c29655_194	A/C	1A	10949717	1A	9580002	0.318543	0.401414	0.123473	0.123473	NS		0.317988	0.669113	0.00613687	0.00613687	p < 0.05, FST > 0.207		0.26511	0.00523738	0.345265	0.654735	NS		Selected for 8 classess
847	RFL_Contig5637_1008	C/A	1A	10949885	1A	9580170	0.213663	0.0331941	0.0987538	0.901246	NS		0.209545	-0.00975411	0.0113728	0.988627	p < 0.05, FST < 0.207		0.211798	0.00646247	0.366226	0.633774	NS
848	RFL_Contig4140_1183	C/A	1A	11012389	1A	9642673	0.357432	0.339395	0.206281	0.206281	NS		0.326263	0.101985	0.263519	0.736481	NS		0.316647	0.0312599	0.363387	0.363387	NS
849	Kukri_c87556_380	C/A	1A	11013271	1A	9643555	0.0398489	0.0237362	0.462677	0.537323	NS		0.0438205	0.195572	0.22546	0.22546	NS		0.0401852	-0.0150489	0.209026	0.790974	NS
850	GENE-4832_103	A/C	1A	11013362	1A	9643646	0.545902	0.292041	0.459983	0.540017	NS		0.537994	0.240434	0.488464	0.511536	NS		0.496905	-0.0292825	0.0374383	0.962562	p < 0.05, FST < 0.03
851	BS00003595_51	A/C	1A	11349446	1A	9979743	0.363898	0.330198	0.216398	0.216398	NS		0.34557	0.12809	0.354378	0.645622	NS		0.314987	0.0151979	0.469507	0.530493	NS
852	BS00108090_51	C/A	1A	11350351	1D	8465338	0.117233	0.131516	0.390283	0.390283	NS		0.1291	0.416312	0.115325	0.115325	NS		0.104528	0.0426793	0.267812	0.267812	NS
853	RAC875_rep_c101110_474	A/C	1A	11350438	1A	9980735	0.513844	0.0725935	0.156542	0.843458	NS		0.513711	0.090774	0.14488	0.85512	NS		0.505328	0.02274	0.496329	0.496329	NS
854	RAC875_rep_c101110_563	A/C	1A	11350527	1A	9980824	0.512954	0.0770301	0.171228	0.828772	NS		0.51465	0.0986301	0.164525	0.835475	NS		0.505038	0.0248351	0.474417	0.474417	NS
855	Kukri_c24962_123	C/A	1A	11350829	1A	9981126	0.510101	0.057255	0.131846	0.868154	NS		0.51375	0.094784	0.156267	0.843733	NS		0.504048	0.0226	0.494794	0.494794	NS
856	RAC875_c18640_821	A/C	1A	11424238	1A	10054613	0.499739	0.0346053	0.100515	0.899485	NS		0.503455	0.105471	0.227068	0.772932	NS		0.495207	-0.00127189	0.260707	0.739293	NS
857	Tdurum_contig43943_1165	C/A	1A	11437098	1A	10067496	0.503469	0.0120048	0.0442406	0.955759	p < 0.05, FST < 0.2164		0.509524	0.0624307	0.0844513	0.915549	NS		0.498242	-0.00761426	0.191384	0.808616	NS
858	GENE-0172_551	C/A	1A	11437361	1A	10067759	0.0318096	0.0391202	0.345198	0.345198	NS		0.0299512	-0.0220718	0.120113	0.879887	NS		0.030549	-0.0217757	0.150056	0.849944	NS
859	Tdurum_contig68637_256	A/C	1A	11438475	1A	10068873	0.462042	0.300752	0.235359	0.235359	NS		0.478921	0.441365	0.0393328	0.0393328	p < 0.05, FST > 0.207		0.428136	0.0279398	0.39147	0.39147	NS		Selected for 8 classess
860	CAP11_c2581_302	C/A	1A	11439388	1A	10069786	0.491319	0.129774	0.414284	0.585716	NS		0.48995	0.119987	0.328695	0.671305	NS		0.475454	0.0344222	0.323938	0.323938	NS
861	CAP8_c2448_355	A/C	1A	11439443	1A	10069841	0.508486	0.0499641	0.118815	0.881185	NS		0.506935	0.0538065	0.0712818	0.928718	NS		0.501907	0.000251538	0.268466	0.731534	NS
862	CAP7_c8902_121	C/A	1A	11439936	1A	10070334	0.0456308	0.0802414	0.222468	0.222468	NS		0.0568088	0.317438	0.139637	0.139637	NS		0.0418677	-0.0151665	0.201588	0.798412	NS
863	Tdurum_contig14847_144	C/A	1A	11440026	1A	10070424	0.203433	0.0290305	0.0893421	0.910658	NS		0.199836	-0.0355814	0.00114667	0.998853	p < 0.05, FST < 0.207		0.209213	0.0635927	0.159243	0.159243	NS
864	Excalibur_c97691_225	A/C	1A	11496638	1A	10127734	0.505245	0.0658044	0.169685	0.830315	NS		0.519609	0.0955502	0.137896	0.862104	NS		0.503886	0.0160242	0.436439	0.563561	NS
865	Kukri_c36272_216	C/A	1A	12371308	1A	10981534	0.361769	0.0599677	0.156293	0.843707	NS		0.369538	0.13763	0.380022	0.619978	NS		0.362397	0.0667867	0.134407	0.134407	NS
866	Tdurum_contig85467_208	C/A	1A	12414618	7B	468953706	0.123911	0.131287	0.423958	0.423958	NS		0.154705	0.546911	0.042608	0.042608	p < 0.05, FST > 0.207		0.118741	-0.000397855	0.291863	0.708137	NS		Selected for 8 classess
867	Tdurum_contig26035_231	C/A	1A	12956775	1A	11571776	0.0409431	0.0558496	0.303665	0.303665	NS		0.038149	-0.0609165	0.00370953	0.99629	p < 0.05, FST < 0.207		0.0422335	0.0102326	0.470075	0.470075	NS
868	RAC875_c57939_78	A/C	1A	12956830	1A	11571831	0.489796	0.161821	0.490919	0.490919	NS		0.505031	0.204401	0.398659	0.398659	NS		0.473957	0.0955471	0.0478251	0.0478251	p < 0.05, FST > 0.03		Selected for 6 periods
869	RAC875_c57939_175	C/A	1A	12956927	1A	11571928	0.53764	0.172069	0.228078	0.771922	NS		0.533028	0.240251	0.463036	0.463036	NS		0.51002	0.0967023	0.0776113	0.0776113	NS
870	Excalibur_c47455_133	C/A	1A	13047935	1A	11663089	0.0199502	-0.00697223	0.199051	0.800949	NS		0.0199993	-0.0204416	0.142197	0.857803	NS		0.0206908	0.00348983	0.489088	0.489088	NS
871	Kukri_c34536_259	C/A	1A	13048152	1A	11663306	0.0294393	-0.0382442	0.00237858	0.997621	p < 0.05, FST < 0.2164		0.0352552	0.0386641	0.349058	0.650942	NS		0.0319368	-0.0308861	0.06298	0.93702	NS
872	BobWhite_c28295_256	A/C	1A	13048739	1A	11663893	0.410994	0.271128	0.308002	0.308002	NS		0.380541	0.0814207	0.176909	0.823091	NS		0.384864	0.0838136	0.0798817	0.0798817	NS
873	TA003247-1072	C/A	1A	13049287	1A	11664441	0.0337227	0.0499256	0.292412	0.292412	NS		0.0388133	0.094449	0.450639	0.450639	NS		0.0345856	0.0237714	0.328156	0.328156	NS
874	CAP7_c3299_316	A/C	1A	13050044	1A	11665198	0.405068	0.531891	0.0553928	0.0553928	NS		0.40013	0.487738	0.0360174	0.0360174	p < 0.05, FST > 0.207		0.351624	0.0193839	0.477912	0.477912	NS		Selected for 8 classess
875	CAP7_c3299_342	C/A	1A	13050070	1A	11665224	0.40953	0.560027	0.0419465	0.0419465	p < 0.05, FST > 0.2164		0.358504	0.506216	0.0327062	0.0327062	p < 0.05, FST > 0.207		0.236831	-0.00316014	0.251194	0.748806	NS		Selected at K=3 and 8 classes
876	Kukri_c5715_141	C/A	1A	13200913	1A	11819733	0.322744	0.0244501	0.0712708	0.928729	NS		0.341644	0.234602	0.332082	0.332082	NS		0.3222	-0.0278855	0.0434218	0.956578	p < 0.05, FST < 0.03
877	TA005766-0499	C/A	1A	13271847	1A	11895557	0.0303762	0.00897658	0.374878	0.625122	NS		0.0297311	-0.0296381	0.0890532	0.910947	NS		0.0307437	-0.0210612	0.158093	0.841907	NS
878	Tdurum_contig76266_134	C/A	1A	13310237	1B	15166145	0.387036	0.281667	0.284315	0.284315	NS		0.358639	0.0840232	0.190775	0.809225	NS		0.349321	0.0519128	0.205101	0.205101	NS
879	IAAV6115	A/C	1A	13310258	1A	11934111	0.020272	-0.0219232	0.0442951	0.955705	p < 0.05, FST < 0.2164		0.0218428	0.00772557	0.254976	0.745024	NS		0.0202676	-0.0332103	0.0551806	0.944819	NS
880	TA002993-0179-w	C/A	1A	13310265	1A	11934118	0.0210621	0.0164118	0.478774	0.478774	NS		0.0203949	-0.0179014	0.152603	0.847397	NS		0.0202546	-0.0179693	0.216182	0.783818	NS
881	wsnp_Ex_c38203_45790396	A/C	1A	13311167	1A	11935020	0.029906	0.00837207	0.369993	0.630007	NS		0.0303914	-0.00726781	0.181962	0.818038	NS		0.0308673	-0.00653634	0.353853	0.646147	NS
882	Kukri_rep_c69910_1153	A/C	1A	13313824	1A	11937677	0.0207319	-0.0657942	1.16098e-06	0.999999	p < 0.05, FST < 0.2164		0.0278831	0.0897944	0.404696	0.404696	NS		0.0194469	-0.114683	6.67765e-14	1	p < 0.05, FST < 0.03
883	wsnp_Ku_c28164_38103270	C/A	1A	13315999	1A	11939852	0.406673	0.274608	0.300433	0.300433	NS		0.379649	0.0935309	0.218504	0.781496	NS		0.372634	0.0776427	0.0970157	0.0970157	NS
884	Excalibur_rep_c67198_530	C/A	1A	13316231	1B	15171386	0.404494	0.269639	0.309474	0.309474	NS		0.382574	0.0972816	0.23106	0.76894	NS		0.372243	0.0738812	0.108655	0.108655	NS
885	Kukri_c28164_739	C/A	1A	13316276	1D	10262957	0.316419	0.105078	0.276816	0.723184	NS		0.305561	0.0386547	0.075048	0.924952	NS		0.309487	0.0200254	0.477271	0.477271	NS
886	Excalibur_c44883_244	C/A	1A	13316384	1A	11940237	0.029906	0.00837207	0.369993	0.630007	NS		0.0303914	-0.00726781	0.181962	0.818038	NS		0.030988	-0.00730094	0.342809	0.657191	NS
887	Excalibur_c12789_1184	C/A	1A	13370258	1A	11941714	0.0200986	0.000461384	0.310581	0.689419	NS		0.020144	-0.0131162	0.173492	0.826508	NS		0.0208362	0.0104432	0.415161	0.415161	NS
888	wsnp_Ku_c17177_26216230	C/A	1A	13371025	1A	11942481	0.373401	0.300256	0.254444	0.254444	NS		0.339977	0.122552	0.335569	0.664431	NS		0.330109	0.0619866	0.155395	0.155395	NS
889	Excalibur_c98785_249	A/C	1A	13372541	1D	10266949	0.498602	0.0210815	0.0690027	0.930997	NS		0.494176	0.0138344	0.0225124	0.977488	p < 0.05, FST < 0.207		0.522584	0.212868	0.00296489	0.00296489	p < 0.05, FST > 0.03		Selected for 6 periods
890	BS00110709_51	C/A	1A	13392840	1A	11950603	0.268503	0.0412435	0.111445	0.888555	NS		0.276467	0.139549	0.413378	0.586622	NS		0.27153	0.018629	0.497611	0.502389	NS
891	RAC875_c25125_210	A/C	1A	13535095	1A	12093281	0.40996	0.34032	0.203384	0.203384	NS		0.384301	0.110309	0.278147	0.721853	NS		0.381593	0.0914526	0.0628172	0.0628172	NS
892	RAC875_c16352_326	C/A	1A	13539304	1A	12097490	0.415329	0.286659	0.279078	0.279078	NS		0.390204	0.0910384	0.207547	0.792453	NS		0.3808	0.0749631	0.105138	0.105138	NS
893	Excalibur_c44754_312	A/C	1A	13583800	1A	12142488	0.129529	0.0731355	0.317344	0.682656	NS		0.118783	-0.0304916	0.00374217	0.996258	p < 0.05, FST < 0.207		0.125288	0.0681857	0.138442	0.138442	NS
894	Excalibur_c15692_532	A/C	1A	13583984	1A	12142672	0.264935	0.0837659	0.229677	0.770323	NS		0.304243	0.35	0.139311	0.139311	NS		0.269368	-0.0239957	0.062619	0.937381	NS
895	BobWhite_c34604_222	C/A	1A	13599348	1A	12158036	0.0202469	0.00778605	0.417802	0.582198	NS		0.0202886	-0.00589531	0.203527	0.796473	NS		0.0209815	0.0173002	0.357223	0.357223	NS
896	RFL_Contig1703_695	A/C	1A	13622604	1A	12182128	0.516036	0.363835	0.150029	0.150029	NS		0.53766	0.475166	0.0456093	0.0456093	p < 0.05, FST > 0.207		0.458915	-0.0178982	0.113424	0.886576	NS		Selected for 8 classess
897	IACX11001	A/C	1A	13743562	1A	12303946	0.503223	0.314303	0.194623	0.194623	NS		0.520451	0.461473	0.0340623	0.0340623	p < 0.05, FST > 0.207		0.447603	-0.0185436	0.103989	0.896011	NS		Selected for 8 classess
898	wsnp_Ex_c4876_8692849	A/C	1A	13744832	1A	12305216	0.0362156	-0.158875	1.6994e-31	1	p < 0.05, FST < 0.2164		0.0472996	-0.0484422	0.00950147	0.990499	p < 0.05, FST < 0.207		0.0501653	-0.00398475	0.299838	0.700162	NS
899	Kukri_c2121_1334	A/C	1A	13744872	1A	12305256	0.525619	0.337842	0.226403	0.226403	NS		0.542293	0.408185	0.126781	0.126781	NS		0.473762	-0.0125396	0.163292	0.836708	NS
900	Ku_c2121_1232	C/A	1A	13744974	1A	12305358	0.0301422	-0.00501404	0.191594	0.808406	NS		0.0317431	0.0356261	0.346575	0.653425	NS		0.0307501	-0.00578004	0.364726	0.635274	NS
901	Excalibur_c25175_512	A/C	1A	13753120	1A	12313504	0.574855	0.53674	0.176753	0.176753	NS		0.525518	0.487744	0.0279512	0.0279512	p < 0.05, FST > 0.207		0.481401	0.0206809	0.47162	0.47162	NS		Selected for 8 classess
902	BS00077350_51	A/C	1A	13804638	1A	12364345	0.0817463	0.0417516	0.26322	0.73678	NS		0.0778479	-0.0133332	0.0465457	0.953454	p < 0.05, FST < 0.207		0.0805953	-0.0221376	0.0753606	0.924639	NS
903	BS00077351_51	A/C	1A	13804639	1A	12364346	0.0899333	0.025363	0.152467	0.847533	NS		0.0875022	-0.00920797	0.04768	0.95232	p < 0.05, FST < 0.207		0.0884272	-0.0240056	0.0621655	0.937835	NS
904	wsnp_Ex_c7705_13139890	A/C	1A	13808249	1A	12367956	0.420084	0.276636	0.295406	0.295406	NS		0.393394	0.109901	0.274923	0.725077	NS		0.389134	0.0934028	0.0584165	0.0584165	NS
905	tplb0061f07_1411	A/C	1A	13808403	1D	10719784	0.217429	0.136989	0.441251	0.558749	NS		0.235488	0.386009	0.132359	0.132359	NS		0.210348	0.00259653	0.319648	0.680352	NS
906	RAC875_c5243_236	A/C	1A	13808918	1B	15746013	0.386961	0.308147	0.244832	0.244832	NS		0.361199	0.102179	0.25512	0.74488	NS		0.351176	0.0578045	0.173366	0.173366	NS
907	wsnp_Ex_c7965_13519586	C/A	1A	13808976	1A	12368683	0.0689175	0.0274154	0.223494	0.776506	NS		0.0706898	0.021877	0.202475	0.797525	NS		0.070618	-0.0172586	0.118146	0.881854	NS
908	tplb0061f07_961	C/A	1A	13809126	1A	12368833	0.0694383	0.0347108	0.271316	0.728684	NS		0.0687814	0.00789254	0.149351	0.850649	NS		0.0694561	-0.0236743	0.0668258	0.933174	NS
909	wsnp_Ku_c3097_5801027	C/A	1A	13809553	1A	12369260	0.0366197	0.0559049	0.279319	0.279319	NS		0.0321456	0.0161436	0.268475	0.731525	NS		0.033019	-0.0169586	0.204368	0.795632	NS
910	BS00103478_51	A/C	1A	13809775	1A	12369482	0.635765	0.577729	0.119311	0.880689	NS		0.58637	0.526532	0.355784	0.355784	NS		0.499035	-0.00163823	0.252178	0.747822	NS
911	Kukri_c26550_243	C/A	1A	13848360	7A	709632820	0.44404	0.482401	0.0716358	0.0716358	NS		0.423613	0.353819	0.13048	0.13048	NS		0.387955	0.0302659	0.365313	0.365313	NS
912	Tdurum_contig42479_1254	A/C	1A	13942293	1A	12504226	0.427179	0.188265	0.491869	0.491869	NS		0.449057	0.294757	0.195363	0.195363	NS		0.404022	-0.0175429	0.107038	0.892962	NS
913	Tdurum_contig42479_1624	A/C	1A	13942663	1A	12504596	0.198724	0.0471153	0.140409	0.859591	NS		0.220562	0.480293	0.0661322	0.0661322	NS		0.202119	-0.032584	0.024669	0.975331	p < 0.05, FST < 0.03
914	RAC875_c67106_97	A/C	1A	13943424	1A	12505357	0.59252	0.530115	0.362598	0.362598	NS		0.575591	0.433997	0.469926	0.469926	NS		0.474598	-0.0412973	0.0091026	0.990897	p < 0.05, FST < 0.03
915	wsnp_Ex_c1137_2182795	C/A	1A	13943544	1A	12505477	0.412063	0.206376	0.452498	0.452498	NS		0.412915	0.283549	0.231114	0.231114	NS		0.390599	-0.02839	0.0403142	0.959686	p < 0.05, FST < 0.03
916	BobWhite_c685_1231	C/A	1A	14027876	1A	12590251	0.420231	0.412004	0.130565	0.130565	NS		0.422929	0.402504	0.0818603	0.0818603	NS		0.377947	0.00321621	0.329145	0.670855	NS
917	BS00074370_51	A/C	1A	14238601	1A	12769806	0.212402	-0.0138526	0.010309	0.989691	p < 0.05, FST < 0.2164		0.236768	0.241081	0.311716	0.311716	NS		0.221622	-0.0160114	0.120019	0.879981	NS
918	BS00074369_51	C/A	1A	14238643	1A	12769848	0.0237174	0.0836222	0.153616	0.153616	NS		0.0195655	-0.0430673	0.0478738	0.952126	p < 0.05, FST < 0.207		0.0202546	-0.0179693	0.216182	0.783818	NS
919	wsnp_Ex_c7442_12743787	C/A	1A	14552794	1A	13084188	0.0320969	0.0328909	0.393732	0.393732	NS		0.0316947	0.0160643	0.269073	0.730927	NS		0.0316428	0.0716507	0.112628	0.112628	NS
920	Kukri_c41943_535	A/C	1A	14706588	1A	13231004	0.526053	0.418139	0.113802	0.113802	NS		0.532956	0.479402	0.0369402	0.0369402	p < 0.05, FST > 0.207		0.447133	-0.0154238	0.129955	0.870045	NS		Selected for 8 classess
921	Excalibur_c64890_61	A/C	1A	15203123	1A	13663825	0.428351	0.382263	0.154103	0.154103	NS		0.361116	0.0866326	0.199274	0.800726	NS		0.367897	0.0796794	0.0915589	0.0915589	NS
922	wsnp_Ex_c7252_12453079	A/C	1A	15213269	1A	13673971	0.61326	0.647605	0.219813	0.219813	NS		0.584907	0.603244	0.122564	0.122564	NS		0.489659	-0.0101345	0.173965	0.826035	NS
923	wsnp_Ex_c7252_12452995	A/C	1A	15213353	1A	13674055	0.536058	0.608268	0.0281538	0.0281538	p < 0.05, FST > 0.2164		0.45848	0.278516	0.218229	0.218229	NS		0.429807	0.0194169	0.48003	0.48003	NS		Selected at K=3
924	BobWhite_c1265_247	C/A	1A	15302268	1A	13762970	0.376181	0.465282	0.0900107	0.0900107	NS		0.313181	0.122502	0.339543	0.660457	NS		0.295526	0.0458254	0.253685	0.253685	NS
925	Excalibur_c16851_142	A/C	1A	15306747	1D	11623117	0.396403	0.346454	0.196861	0.196861	NS		0.414761	0.465362	0.0423329	0.0423329	p < 0.05, FST > 0.207		0.362888	0.0529792	0.199566	0.199566	NS		Selected for 8 classess
926	RAC875_c23587_548	C/A	1A	15306988	1A	13767690	0.389384	0.328703	0.218302	0.218302	NS		0.410836	0.452118	0.049024	0.049024	p < 0.05, FST > 0.207		0.36122	0.0568216	0.179003	0.179003	NS		Selected for 8 classess
927	IAAV3809	A/C	1A	15307032	1A	13767734	0.462525	0.278201	0.272016	0.272016	NS		0.430952	0.139587	0.37265	0.62735	NS		0.417406	0.117542	0.0266664	0.0266664	p < 0.05, FST > 0.03		Selected for 6 periods
928	BS00081682_51	C/A	1A	15307347	1A	13768049	0.571575	0.59539	0.0784492	0.0784492	NS		0.563235	0.602088	0.0278981	0.0278981	p < 0.05, FST > 0.207		0.457135	-0.00162664	0.281069	0.718931	NS		Selected for 8 classess
929	RAC875_c23587_271	C/A	1A	15307362	1A	13768064	0.608515	0.631169	0.22215	0.22215	NS		0.577609	0.586452	0.101023	0.101023	NS		0.48469	-0.0059334	0.221577	0.778423	NS
930	CAP7_c3847_204	A/C	1A	15401028	1A	13861730	0.154212	0.110256	0.422212	0.577788	NS		0.188264	0.43344	0.098843	0.098843	NS		0.15328	-0.0218118	0.0746132	0.925387	NS
931	Tdurum_contig75476_167	C/A	1A	15518749	1A	13979451	0.0202469	0.00778605	0.417802	0.582198	NS		0.0207851	0.0181339	0.297923	0.702077	NS		0.0207374	0.00573173	0.463548	0.463548	NS
932	Tdurum_contig83113_134	A/C	1A	15595413	1A	14056115	0.218775	0.148802	0.474219	0.525781	NS		0.229661	0.245997	0.306897	0.306897	NS		0.219404	-0.0284594	0.0406521	0.959348	p < 0.05, FST < 0.03
933	Excalibur_c55959_651	A/C	1A	15681388	1D	12313516	0.319888	0.295822	0.259624	0.259624	NS		0.281577	0.145146	0.430242	0.569758	NS		0.220997	0.0734475	0.12133	0.12133	NS
934	Excalibur_c105151_200	C/A	1A	15682518	1A	14143221	0.0284591	-0.156949	9.22046e-31	1	p < 0.05, FST < 0.2164		0.0379315	0.0149434	0.250054	0.749946	NS		0.0314593	-0.0963124	7.21999e-10	1	p < 0.05, FST < 0.03
935	BS00022977_51	C/A	1A	15702249	1A	14162952	0.0406401	0.00443255	0.247311	0.752689	NS		0.0398953	-0.00544741	0.168945	0.831055	NS		0.0410372	-0.00467935	0.345059	0.654941	NS
936	Tdurum_contig50845_215	C/A	1A	15702349	1A	14163052	0.0405678	0.00641384	0.270353	0.729647	NS		0.0401871	0.00185412	0.196504	0.803496	NS		0.0435467	0.0316952	0.284061	0.284061	NS
937	Tdurum_contig50845_82	A/C	1A	15702482	1A	14163185	0.0317319	0.000377528	0.254854	0.745146	NS		0.0286379	-0.044369	0.0362973	0.963703	p < 0.05, FST < 0.207		0.0358438	0.0674725	0.124195	0.124195	NS
938	BS00026453_51	C/A	1A	15793499	1A	14254026	0.0311711	0.00803772	0.358016	0.641984	NS		0.0299357	0.000909636	0.215103	0.784897	NS		0.031771	0.0175253	0.371658	0.371658	NS
939	BS00077492_51	C/A	1A	15899637	1A	14360263	0.219629	0.275304	0.223278	0.223278	NS		0.234205	0.381543	0.137176	0.137176	NS		0.20483	-0.0220388	0.0733322	0.926668	NS
940	Ex_c21793_378	A/C	1A	16064972	1A	14528863	0.15827	0.107849	0.408195	0.591805	NS		0.174026	0.416305	0.115253	0.115253	NS		0.153663	0.011681	0.433102	0.566898	NS
941	Ex_c21793_457	A/C	1A	16065051	1A	14528942	0.157044	0.100882	0.385013	0.614987	NS		0.174114	0.414753	0.116554	0.116554	NS		0.153185	0.00670406	0.373764	0.626236	NS
942	RFL_Contig4222_294	A/C	1A	16066844	1A	14530736	0.521939	0.189328	0.424837	0.575163	NS		0.496437	0.0838241	0.173211	0.826789	NS		0.497755	0.0538972	0.223393	0.223393	NS
943	RAC875_c41481_283	A/C	1A	16712860	1A	15182498	0.0345916	0.0586601	0.257527	0.257527	NS		0.0362367	0.0727004	0.499143	0.500857	NS		0.0473455	0.267377	0.003755	0.003755	p < 0.05, FST > 0.03		Selected for 6 periods
944	RAC875_c2122_795	C/A	1A	17318310	1B	20593922	0.463003	0.15704	0.460572	0.539428	NS		0.457964	0.112898	0.280895	0.719105	NS		0.450181	0.0638185	0.146087	0.146087	NS
945	RAC875_rep_c105658_115	C/A	1A	17319715	1B	20592575	0.0301285	0.0156971	0.45616	0.54384	NS		0.031872	0.0395252	0.363733	0.636267	NS		0.0323765	0.102639	0.0605916	0.0605916	NS
946	BobWhite_c1890_712	A/C	1A	17322110	1A	15435225	0.394686	0.392528	0.149954	0.149954	NS		0.403389	0.415127	0.0712085	0.0712085	NS		0.355826	-0.0238311	0.064298	0.935702	NS
947	RAC875_c2122_159	C/A	1A	17323826	1D	14480822	0.023159	0.013046	0.468637	0.531363	NS		0.0308456	0.172972	0.196267	0.196267	NS		0.025134	0.024005	0.315975	0.315975	NS
948	Tdurum_contig61492_684	C/A	1A	17325734	1A	15438849	0.194041	0.227673	0.294671	0.294671	NS		0.207118	0.317573	0.21636	0.21636	NS		0.187374	-0.0194946	0.0901761	0.909824	NS
949	BS00003761_51	A/C	1A	18272279	1A	16390706	0.254901	0.118248	0.354248	0.645752	NS		0.262458	0.190835	0.427233	0.427233	NS		0.24719	-0.0277216	0.0449922	0.955008	p < 0.05, FST < 0.03
950	wsnp_BF200531A_Ta_2_1	C/A	1A	18315479	1A	16434575	0.336295	0.265617	0.308036	0.308036	NS		0.264348	0.174253	0.476605	0.476605	NS		0.268007	-0.0409645	0.00836877	0.991631	p < 0.05, FST < 0.03
951	IAAV1469	A/C	1A	20348750	1A	18486432	0.120117	0.0193526	0.0893357	0.910664	NS		0.116883	-0.0153175	0.0166208	0.983379	p < 0.05, FST < 0.207		0.11938	-0.00212	0.271214	0.728786	NS
952	RAC875_c59712_105	A/C	1A	20349014	1A	18486696	0.107629	0.022884	0.114787	0.885213	NS		0.104819	-0.0195177	0.0148669	0.985133	p < 0.05, FST < 0.207		0.107039	-0.00403027	0.252074	0.747926	NS
953	Tdurum_contig42740_687	A/C	1A	20358418	1A	18496100	0.0303511	0.0229147	0.470046	0.470046	NS		0.0323505	0.102258	0.398435	0.398435	NS		0.0300813	-0.014434	0.245063	0.754937	NS
954	BobWhite_c1764_139	C/A	1A	21987593	1A	20092842	0.116142	-0.0108035	0.0173243	0.982676	p < 0.05, FST < 0.2164		0.12139	0.0208487	0.108512	0.891488	NS		0.11377	0.00563745	0.369355	0.630645	NS
955	GENE-0211_446	A/C	1A	21988245	1A	20093494	0.380923	0.244783	0.354406	0.354406	NS		0.351166	0.124388	0.340053	0.659947	NS		0.352288	0.125364	0.0221437	0.0221437	p < 0.05, FST > 0.03		Selected for 6 periods
956	BS00022738_51	A/C	1A	21989017	1A	20094266	0.15644	0.103337	0.3943	0.6057	NS		0.141529	0.0224936	0.0940814	0.905919	NS		0.13455	-0.000396059	0.291247	0.708753	NS
957	BobWhite_c46501_92	C/A	1A	21989064	1A	20094313	0.10902	-0.000549179	0.0368605	0.96314	p < 0.05, FST < 0.2164		0.103058	-0.049777	0.000284849	0.999715	p < 0.05, FST < 0.207		0.114527	-0.00214745	0.273582	0.726418	NS
958	Tdurum_contig11756_264	C/A	1A	21989460	1A	20094709	0.408102	0.304464	0.251102	0.251102	NS		0.379281	0.152539	0.429953	0.570047	NS		0.353348	0.116322	0.0295153	0.0295153	p < 0.05, FST > 0.03		Selected for 6 periods
959	Kukri_c38587_263	A/C	1A	22076435	1A	20181921	0.0432599	0.01876	0.376745	0.623255	NS		0.041049	-0.0268665	0.0787133	0.921287	NS		0.0440975	-0.00887772	0.273522	0.726478	NS
960	RAC875_c37934_285	C/A	1A	22862217	1A	20977373	0.429397	0.29748	0.25594	0.25594	NS		0.398336	0.115643	0.295425	0.704575	NS		0.390794	0.0776515	0.0965239	0.0965239	NS
961	Kukri_rep_c81545_195	C/A	1A	22862545	1A	20977701	0.407267	0.196475	0.476635	0.476635	NS		0.367121	0.0241495	0.0386579	0.961342	p < 0.05, FST < 0.207		0.411031	0.0323823	0.346977	0.346977	NS
962	BS00107852_51	C/A	1A	22864873	1A	20980029	0.159842	0.141593	0.486004	0.486004	NS		0.183483	0.408451	0.119745	0.119745	NS		0.175116	0.117417	0.0385076	0.0385076	p < 0.05, FST > 0.03		Selected for 6 periods
963	Ex_c64327_523	C/A	1A	22925135	1A	21040600	0.122175	0.157035	0.300191	0.300191	NS		0.120336	0.218457	0.386605	0.386605	NS		0.110417	0.000111188	0.300861	0.699139	NS
964	RAC875_c2654_1817	A/C	1A	22927645	1D	19267149	0.432751	0.16844	0.459447	0.540553	NS		0.42504	0.246721	0.303509	0.303509	NS		0.417221	0.015122	0.471983	0.528017	NS
965	Ku_c12689_1094	C/A	1A	22930725	1A	21046438	0.0727221	0.0918174	0.332031	0.332031	NS		0.0669234	0.00470893	0.140725	0.859275	NS		0.0702551	0.0510245	0.202524	0.202524	NS
966	Kukri_c67721_184	C/A	1A	23225767	1A	21282176	0.0578725	0.109683	0.180671	0.180671	NS		0.061504	0.189116	0.360665	0.360665	NS		0.0523199	-0.00689604	0.259449	0.740551	NS
967	IAAV3168	C/A	1A	23563298	1A	21626765	0.462923	0.21074	0.409813	0.409813	NS		0.444148	0.106796	0.253378	0.746622	NS		0.437533	0.04042	0.283775	0.283775	NS
968	Kukri_c16760_1427	C/A	1A	23570980	1A	21634311	0.511067	0.232501	0.378115	0.378115	NS		0.485515	0.101445	0.263495	0.736505	NS		0.485149	0.0915058	0.0637067	0.0637067	NS
969	Kukri_c36756_316	C/A	1A	23573024	1A	21636481	0.501628	0.26118	0.281094	0.281094	NS		0.474543	0.10394	0.274809	0.725191	NS		0.471331	0.0582039	0.157212	0.157212	NS
970	BS00065419_51	A/C	1A	23650861	1A	21701844	0.439397	0.28353	0.273553	0.273553	NS		0.422897	0.141884	0.383108	0.616892	NS		0.414039	0.121588	0.0232479	0.0232479	p < 0.05, FST > 0.03		Selected for 6 periods
971	Excalibur_c22642_90	C/A	1A	24225580	1D	20056928	0.43838	0.294664	0.255558	0.255558	NS		0.40549	0.12186	0.31708	0.68292	NS		0.404466	0.06601	0.137332	0.137332	NS
972	Kukri_c33670_261	A/C	1A	24226293	1D	20056215	0.524883	0.677371	0.0123757	0.0123757	p < 0.05, FST > 0.2164		0.545729	0.67349	0.00218087	0.00218087	p < 0.05, FST > 0.207		0.407882	0.0523303	0.202383	0.202383	NS		Selected at K=3 and 8 classes
973	GENE-0321_364	C/A	1A	24233508	1A	22295892	0.0436709	-0.0118508	0.0730534	0.926947	NS		0.0405133	-0.0478604	0.0177759	0.982224	p < 0.05, FST < 0.207		0.0422565	-0.0323458	0.0443162	0.955684	p < 0.05, FST < 0.03
974	Excalibur_rep_c92985_510	C/A	1A	24234204	1A	22296588	0.435985	0.247395	0.347608	0.347608	NS		0.41683	0.0696531	0.136295	0.863705	NS		0.436145	0.0865976	0.0747562	0.0747562	NS
975	Excalibur_rep_c92985_618	A/C	1A	24234844	1B	33986155	0.444399	0.250664	0.334867	0.334867	NS		0.432311	0.164401	0.459541	0.540459	NS		0.44578	0.127202	0.0214563	0.0214563	p < 0.05, FST > 0.03		Selected for 6 periods
976	BS00004033_51	C/A	1A	24594157	1A	22656660	0.0703841	-0.0304174	0.00244592	0.997554	p < 0.05, FST < 0.2164		0.0740973	-0.0437244	0.00217915	0.997821	p < 0.05, FST < 0.207		0.0781276	-0.00579366	0.242332	0.757668	NS
977	Tdurum_contig34049_172	A/C	1A	25117355	1A	23181154	0.064085	0.146415	0.122991	0.122991	NS		0.0659836	0.316303	0.16198	0.16198	NS		0.0591671	-0.0098277	0.207456	0.792544	NS
978	Excalibur_c46729_268	A/C	1A	25498445	1A	23432242	0.421981	0.0029568	0.0326458	0.967354	p < 0.05, FST < 0.2164		0.42602	0.0140652	0.0243434	0.975657	p < 0.05, FST < 0.207		0.424682	0.0105297	0.416995	0.583005	NS
979	IAAV6525	C/A	1A	26027592	1B	38911453	0.0505607	0.0402111	0.487885	0.512115	NS		0.0587171	0.193656	0.334931	0.334931	NS		0.0515566	-0.00970752	0.224355	0.775645	NS
980	BS00022590_51	A/C	1A	26027673	1B	38911372	0.0455131	0.0921693	0.177113	0.177113	NS		0.0499861	0.261391	0.17558	0.17558	NS		0.0396117	-0.0297427	0.0627272	0.937273	NS
981	Excalibur_c11941_675	C/A	1A	26028131	1A	23966772	0.0614286	0.0439041	0.406936	0.593064	NS		0.0615704	0.0223924	0.21548	0.78452	NS		0.0614899	0.0225957	0.392441	0.392441	NS
982	GENE-3956_349	A/C	1A	26028468	1D	22884301	0.258921	0.265718	0.290152	0.290152	NS		0.275748	0.467838	0.0594248	0.0594248	NS		0.240375	0.00924368	0.395149	0.604851	NS
983	BS00078982_51	C/A	1A	26307377	1A	24247329	0.512709	0.371145	0.135381	0.135381	NS		0.468454	0.128196	0.351713	0.648287	NS		0.449605	0.0126756	0.447181	0.552819	NS
984	BS00105601_51	C/A	1A	26381119	1A	24321405	0.502637	0.346216	0.153544	0.153544	NS		0.465144	0.17391	0.492531	0.492531	NS		0.439282	0.0131477	0.44975	0.55025	NS
985	Kukri_c64989_168	A/C	1A	26408512	1A	24348909	0.194728	0.277723	0.15753	0.15753	NS		0.203905	0.25125	0.311844	0.311844	NS		0.179873	0.0398337	0.293098	0.293098	NS
986	Tdurum_contig47337_1356	C/A	1A	26408608	1A	24349005	0.0500073	0.0359718	0.453272	0.546728	NS		0.0559233	0.171288	0.363608	0.363608	NS		0.0509301	0.00057101	0.36284	0.63716	NS
987	wsnp_Ex_c4215_7614645	A/C	1A	26865131	1B	95323334	0.249872	0.107616	0.321365	0.678635	NS		0.208394	0.0462968	0.130353	0.869647	NS		0.218186	-0.0265356	0.0493347	0.950665	p < 0.05, FST < 0.03
988	wsnp_Ku_rep_c101175_88380491	A/C	1A	27002234	1A	24944503	0.530524	0.37971	0.177046	0.177046	NS		0.485145	0.151527	0.465235	0.534765	NS		0.472853	0.0101285	0.425477	0.574523	NS
989	BS00110455_51	C/A	1A	27002377	1A	24944646	0.0505208	0.0532298	0.406165	0.406165	NS		0.0567718	0.297386	0.161597	0.161597	NS		0.0495827	-0.00542491	0.284716	0.715284	NS
990	Kukri_c16098_95	A/C	1A	27654376	1A	25544553	0.541076	0.336922	0.355969	0.355969	NS		0.505063	0.14993	0.392813	0.607187	NS		0.490795	0.0272602	0.421638	0.421638	NS
991	CAP7_c4833_141	C/A	1A	27655845	1A	25546022	0.544407	0.344105	0.373342	0.373342	NS		0.508768	0.153802	0.389854	0.610146	NS		0.491671	0.0218518	0.478298	0.478298	NS
992	wsnp_Ku_c42878_50516167	C/A	1A	27854205	1A	25708610	0.526511	0.368515	0.176273	0.176273	NS		0.482879	0.139092	0.418051	0.581949	NS		0.467049	-0.00248466	0.280759	0.719241	NS
993	Kukri_c7436_2259	C/A	1A	29101561	1A	26958927	0.558359	0.280955	0.252694	0.747306	NS		0.512937	0.157707	0.383166	0.616834	NS		0.506823	0.0240385	0.486693	0.486693	NS
994	TA006139-0953	C/A	1A	29102014	1A	26959380	0.522415	0.264311	0.368641	0.368641	NS		0.511039	0.176684	0.467498	0.532502	NS		0.485929	0.0162117	0.471011	0.528989	NS
995	wsnp_Ex_c5323_9409407	C/A	1A	29102034	1A	26959400	0.533552	0.277335	0.432982	0.432982	NS		0.516145	0.175077	0.431795	0.568205	NS		0.494071	0.0128989	0.420364	0.579636	NS
996	wsnp_Ex_c5323_9408829	A/C	1A	29103487	1A	26960853	0.540483	0.244778	0.394353	0.605647	NS		0.523886	0.168485	0.357773	0.642227	NS		0.505814	0.0307124	0.41918	0.41918	NS
997	GENE-0074_370	C/A	1A	29103818	1A	26961184	0.0513261	0.054524	0.40143	0.40143	NS		0.0556417	0.283116	0.169966	0.169966	NS		0.0510991	0.00387498	0.407878	0.592122	NS
998	GENE-0074_455	A/C	1A	29103912	1A	26961278	0.0505208	0.0532298	0.406165	0.406165	NS		0.0567718	0.297386	0.161597	0.161597	NS		0.0495827	-0.00542491	0.284716	0.715284	NS
999	RAC875_c8245_272	C/A	1A	29104304	1A	26961670	0.535037	0.293412	0.404315	0.404315	NS		0.512462	0.1608	0.397702	0.602298	NS		0.492456	0.0116876	0.409488	0.590512	NS
1000	RAC875_c16820_419	C/A	1A	29395581	1A	27253499	0.517109	0.193302	0.472979	0.527021	NS		0.514783	0.141663	0.31263	0.68737	NS		0.499817	0.046707	0.274064	0.274064	NS
1001	Excalibur_c10689_254	A/C	1A	29505189	1A	27363107	0.468491	0.289019	0.246828	0.246828	NS		0.426904	0.00899383	0.0193009	0.980699	p < 0.05, FST < 0.207		0.437626	0.0747716	0.107779	0.107779	NS
1002	BobWhite_c23763_350	C/A	1A	30503386	1A	28361176	0.538854	0.294158	0.444864	0.444864	NS		0.497117	0.026857	0.0368285	0.963171	p < 0.05, FST < 0.207		0.498242	0.063641	0.171832	0.171832	NS
1003	Kukri_c13136_1363	A/C	1A	30753362	1A	28614047	0.527871	0.294017	0.336045	0.336045	NS		0.49237	0.0558977	0.098662	0.901338	NS		0.496339	0.10873	0.0436181	0.0436181	p < 0.05, FST > 0.03		Selected for 6 periods
1004	wsnp_JD_c9290_10155594	C/A	1A	30754457	1A	28615152	0.444119	0.30744	0.233336	0.233336	NS		0.406551	0.0334157	0.0542659	0.945734	NS		0.417034	0.112749	0.031019	0.031019	p < 0.05, FST > 0.03		Selected for 6 periods
1005	BobWhite_c4328_1345	A/C	1A	30765818	1A	28626833	0.530072	0.288916	0.367927	0.367927	NS		0.488589	0.0489698	0.0865643	0.913436	NS		0.495242	0.103988	0.0498323	0.0498323	p < 0.05, FST > 0.03		Selected for 6 periods
1006	Kukri_c48959_528	C/A	1A	30767635	1A	28628650	0.140242	0.0630244	0.259885	0.740115	NS		0.128724	-0.00117349	0.0368568	0.963143	p < 0.05, FST < 0.207		0.125377	0.0607708	0.169127	0.169127	NS
1007	BS00011787_51	A/C	1A	30899481	1A	28757477	0.505883	0.194941	0.454238	0.454238	NS		0.505405	0.144683	0.370455	0.629545	NS		0.48154	0.0184342	0.496325	0.496325	NS
1008	Kukri_c22508_119	C/A	1A	30899953	1A	28757949	0.508922	0.210906	0.425759	0.425759	NS		0.498872	0.143227	0.393645	0.606355	NS		0.484369	0.0387443	0.305776	0.305776	NS
1009	Tdurum_contig13937_1782	A/C	1A	31332366	1A	29191029	0.0320466	0.0462272	0.302356	0.302356	NS		0.0391416	0.207337	0.181735	0.181735	NS		0.0304357	-0.0226852	0.139874	0.860126	NS
1010	wsnp_Ra_c26191_35761997	A/C	1A	31333234	1A	29191897	0.521376	0.304144	0.266973	0.266973	NS		0.507883	0.277583	0.20707	0.20707	NS		0.468254	0.00267488	0.342225	0.657775	NS
1011	BS00064263_51	A/C	1A	31747374	1A	29611196	0.535283	0.331099	0.312421	0.312421	NS		0.537007	0.27995	0.373631	0.373631	NS		0.482953	0.0218064	0.46265	0.46265	NS
1012	CAP12_c6260_64	A/C	1A	33275716	1A	31152961	0.376291	0.192004	0.478718	0.478718	NS		0.375006	0.262667	0.275	0.275	NS		0.355621	0.0430701	0.261732	0.261732	NS
1013	CAP12_c6260_154	A/C	1A	33275786	1A	31153031	0.393132	0.198976	0.466852	0.466852	NS		0.425347	0.310116	0.185305	0.185305	NS		0.391568	0.0393319	0.28738	0.28738	NS
1014	Kukri_c63336_279	C/A	1A	33277505	1B	634167616	0.136805	0.233655	0.11419	0.11419	NS		0.118761	0.222373	0.378562	0.378562	NS		0.110294	0.0557091	0.194264	0.194264	NS
1015	BobWhite_c4499_153	A/C	1A	33901677	1D	32546629	0.592479	0.479685	0.437708	0.562292	NS		0.550653	0.325882	0.394537	0.394537	NS		0.503682	0.0111967	0.384591	0.615409	NS
1016	GENE-0507_285	A/C	1A	33902447	1A	31779976	0.573625	0.388916	0.373333	0.626667	NS		0.525615	0.212614	0.494611	0.494611	NS		0.502154	-0.00393744	0.224136	0.775864	NS
1017	wsnp_BE586140A_Ta_2_1	C/A	1A	33903399	1A	31780928	0.14929	0.0731548	0.291646	0.708354	NS		0.148996	0.0941509	0.353716	0.646284	NS		0.149157	0.0750418	0.115272	0.115272	NS
1018	BS00009885_51	C/A	1A	33904012	1A	31781541	0.590286	0.632505	0.103465	0.103465	NS		0.535987	0.312136	0.275313	0.275313	NS		0.472769	-0.00505864	0.244738	0.755262	NS
1019	BS00084022_51	C/A	1A	33904171	1A	31781700	0.576983	0.463415	0.405694	0.405694	NS		0.521698	0.29281	0.232547	0.232547	NS		0.492075	-0.00338499	0.241376	0.758624	NS
1020	GENE-0002_856	C/A	1A	34217150	1A	32087486	0.563829	0.379938	0.485064	0.514936	NS		0.535547	0.231752	0.484712	0.515288	NS		0.504149	0.0153754	0.428908	0.571092	NS
1021	IAAV4318	A/C	1A	34635248	1D	33712721	0.217795	0.337606	0.0897858	0.0897858	NS		0.208375	0.349448	0.176764	0.176764	NS		0.177549	-0.0172674	0.107473	0.892527	NS
1022	Excalibur_c14806_1091	C/A	1A	34712981	1A	32532588	0.365165	0.160835	0.436272	0.563728	NS		0.381578	0.298844	0.209916	0.209916	NS		0.33882	-0.0150902	0.13013	0.86987	NS
1023	RAC875_c24163_501	A/C	1A	34726614	1A	32546221	0.488538	0.268154	0.26264	0.26264	NS		0.485987	0.230346	0.283534	0.283534	NS		0.446115	0.0471471	0.235426	0.235426	NS
1024	BS00087133_51	C/A	1A	35073415	1B	52900618	0.0404751	0.0245836	0.46523	0.53477	NS		0.0429169	0.178634	0.248568	0.248568	NS		0.0407893	-0.0158121	0.197405	0.802595	NS
1025	BS00022604_51	C/A	1A	35073445	1B	52900648	0.0377717	-0.0299516	0.0093652	0.990635	p < 0.05, FST < 0.2164		0.041712	0.154908	0.30288	0.30288	NS		0.0401112	-0.0387957	0.0200874	0.979913	p < 0.05, FST < 0.03
1026	wsnp_Ex_c31983_40709866	A/C	1A	35073483	1A	32893090	0.514147	0.083269	0.182012	0.817988	NS		0.522023	0.140045	0.267481	0.732519	NS		0.507382	0.0451415	0.301787	0.301787	NS
1027	Kukri_c46010_872	C/A	1A	35074575	1A	32894182	0.506778	0.344049	0.160025	0.160025	NS		0.476842	0.20383	0.372402	0.372402	NS		0.455512	0.0281871	0.383257	0.383257	NS
1028	BS00015528_51	C/A	1A	35201254	1A	33020863	0.0410874	0.0391202	0.412491	0.412491	NS		0.0435193	0.190004	0.232065	0.232065	NS		0.0403968	-0.0157756	0.19917	0.80083	NS
1029	IACX14648	C/A	1A	35201254	1B	53050930	0.0413936	0.0462272	0.363703	0.363703	NS		0.0438205	0.195572	0.22546	0.22546	NS		0.0401868	-0.0155214	0.203045	0.796955	NS
1030	Tdurum_contig50355_269	C/A	1A	35201254	1A	33020863	0.106906	0.172399	0.173757	0.173757	NS		0.132108	0.495896	0.0650322	0.0650322	NS		0.0927364	0.0120876	0.454365	0.545635	NS
1031	Ra_c22663_367	C/A	1A	35201537	1A	33021146	0.152466	0.162982	0.394804	0.394804	NS		0.16339	0.346262	0.191967	0.191967	NS		0.147105	0.0302159	0.372219	0.372219	NS
1032	Jagger_c1036_447	C/A	1A	35201585	1D	34638314	0.11204	0.0269504	0.128167	0.871833	NS		0.116588	0.0795023	0.329777	0.670223	NS		0.113031	0.0171544	0.495453	0.495453	NS
1033	Tdurum_contig13946_241	A/C	1A	35552762	1A	33372371	0.320915	0.085658	0.221109	0.778891	NS		0.340199	0.298692	0.203609	0.203609	NS		0.317741	0.041648	0.277331	0.277331	NS
1034	Tdurum_contig13946_329	A/C	1A	35552850	1A	33372459	0.307621	0.0760751	0.194653	0.805347	NS		0.322137	0.278155	0.235257	0.235257	NS		0.302581	0.0446586	0.259531	0.259531	NS
1035	Tdurum_contig77289_179	A/C	1A	35553603	1A	33373212	0.511734	0.108495	0.261416	0.738584	NS		0.521116	0.143014	0.283051	0.716949	NS		0.503011	0.0538927	0.233209	0.233209	NS
1036	RAC875_c53593_236	A/C	1A	35555990	1A	33375599	0.0603934	0.00584241	0.109416	0.890584	NS		0.0636403	0.116533	0.462093	0.537907	NS		0.058324	-0.0244265	0.0676014	0.932399	NS
1037	Kukri_c82555_88	C/A	1A	35556032	1A	33375641	0.501772	0.0861261	0.239918	0.760082	NS		0.505831	0.114585	0.25175	0.74825	NS		0.496885	0.0596208	0.18981	0.18981	NS
1038	IACX1465	C/A	1A	35556110	1A	33375719	0.296857	0.0983651	0.261792	0.738208	NS		0.31683	0.330389	0.159129	0.159129	NS		0.290214	0.0289931	0.391853	0.391853	NS
1039	RAC875_c57353_245	C/A	1A	36319245	2D	622925662	0.469337	0.227458	0.362438	0.362438	NS		0.482504	0.308516	0.144565	0.144565	NS		0.442961	-0.00638016	0.219677	0.780323	NS
1040	RAC875_c35052_670	C/A	1A	36335590	1A	34165059	0.130853	0.00690481	0.0494929	0.950507	p < 0.05, FST < 0.2164		0.133129	0.0246229	0.108811	0.891189	NS		0.141661	0.0763083	0.109908	0.109908	NS
1041	Ra_c24839_215	C/A	1A	36340258	1A	34169727	0.458495	0.28294	0.26679	0.26679	NS		0.451741	0.289094	0.20357	0.20357	NS		0.42034	0.00495241	0.349602	0.650398	NS
1042	Excalibur_c94756_540	A/C	1A	36340291	1A	34169760	0.505071	0.219552	0.383976	0.383976	NS		0.480181	0.122275	0.351401	0.648599	NS		0.467077	0.0263714	0.386613	0.386613	NS
1043	IAAV6	C/A	1A	36340389	1A	34169858	0.458495	0.28294	0.26679	0.26679	NS		0.451741	0.289094	0.20357	0.20357	NS		0.42034	0.00495241	0.349602	0.650398	NS
1044	wsnp_Ku_rep_c70742_70379526	A/C	1A	36340389	1A	34169858	0.513605	0.240241	0.372017	0.372017	NS		0.494162	0.168436	0.487504	0.487504	NS		0.478025	0.0177357	0.497046	0.497046	NS
1045	RAC875_c14066_452	A/C	1A	36343645	1B	54887139	0.459248	0.0794635	0.243543	0.756457	NS		0.473518	0.210226	0.361127	0.361127	NS		0.452703	0.0322787	0.347092	0.347092	NS
1046	Tdurum_contig11572_931	A/C	1A	36577825	1A	34407294	0.210168	0.184347	0.429466	0.429466	NS		0.21972	0.217224	0.361072	0.361072	NS		0.205348	-0.0444217	0.00461044	0.99539	p < 0.05, FST < 0.03
1047	Kukri_c7579_749	C/A	1A	37210725	1A	34919841	0.165242	0.00846056	0.0470386	0.952961	p < 0.05, FST < 0.2164		0.162474	0.0232353	0.0818047	0.918195	NS		0.183068	0.116143	0.0399875	0.0399875	p < 0.05, FST > 0.03		Selected for 6 periods
1048	Kukri_c7579_559	C/A	1A	37210915	1A	34920031	0.438511	0.0896428	0.255074	0.744926	NS		0.45156	0.21262	0.383061	0.383061	NS		0.435104	0.0732467	0.112926	0.112926	NS
1049	Excalibur_c4887_1814	C/A	1A	37820098	1D	36313291	0.443737	0.0937099	0.270471	0.729529	NS		0.448902	0.175998	0.49934	0.50066	NS		0.434841	0.0436272	0.260501	0.260501	NS
1050	wsnp_CAP12_c633_339740	C/A	1A	37829397	1D	36322855	0.55311	0.285671	0.340677	0.659323	NS		0.497941	0.068008	0.121285	0.878715	NS		0.52056	0.0967767	0.0950051	0.0950051	NS
1051	RAC875_c8271_1469	A/C	1A	38215517	1A	35933408	0.521669	0.282575	0.317995	0.317995	NS		0.509216	0.198965	0.43916	0.43916	NS		0.48613	0.00387783	0.329944	0.670056	NS
1052	Excalibur_c28016_132	C/A	1A	38215536	1D	36535001	0.515816	0.258865	0.338693	0.338693	NS		0.500725	0.212839	0.35188	0.35188	NS		0.47559	-0.00183768	0.278263	0.721737	NS
1053	RAC875_c10090_963	A/C	1A	38216024	1B	56312581	0.431853	0.0874797	0.243744	0.756256	NS		0.439992	0.193911	0.446209	0.446209	NS		0.429946	0.073658	0.111486	0.111486	NS
1054	RAC875_c8271_887	A/C	1A	38216099	1A	35933990	0.524334	0.288023	0.323473	0.323473	NS		0.510491	0.203428	0.430286	0.430286	NS		0.485055	0.00362024	0.328493	0.671507	NS
1055	RAC875_rep_c111911_116	A/C	1A	38216870	1D	36536335	0.438648	0.0927641	0.263817	0.736183	NS		0.454221	0.225895	0.342414	0.342414	NS		0.433649	0.0732615	0.112897	0.112897	NS
1056	wsnp_Ku_c34659_43981982	A/C	1A	38217575	1A	35935466	0.419346	0.0606979	0.166146	0.833854	NS		0.449432	0.0749254	0.151142	0.848858	NS		0.460253	0.10393	0.0405037	0.0405037	p < 0.05, FST > 0.03		Selected for 6 periods
1057	RAC875_c25101_644	C/A	1A	38217897	1A	35935788	0.534241	0.288074	0.4106	0.4106	NS		0.524986	0.213579	0.486669	0.486669	NS		0.483868	-0.0247883	0.0615592	0.938441	NS
1058	wsnp_Ex_c6417_11155739	A/C	1A	38218276	1B	56314871	0.505017	0.27648	0.258628	0.258628	NS		0.511635	0.235036	0.333412	0.333412	NS		0.461099	-0.024481	0.0674786	0.932521	NS
1059	Kukri_c105601_74	A/C	1A	38223012	1A	35940903	0.528706	0.27815	0.384127	0.384127	NS		0.522516	0.211593	0.475981	0.475981	NS		0.484885	-0.0184672	0.10352	0.89648	NS
1060	Tdurum_contig11004_400	C/A	1A	38843642	1A	36564675	0.150847	0.0600061	0.233625	0.766375	NS		0.142696	-0.00236387	0.0296684	0.970332	p < 0.05, FST < 0.207		0.148391	0.0456852	0.252618	0.252618	NS
1061	Tdurum_contig11004_613	A/C	1A	38844654	1A	36565689	0.0637697	0.132194	0.14187	0.14187	NS		0.0586993	-0.0198154	0.0559711	0.944029	NS		0.0646199	0.129797	0.0319178	0.0319178	p < 0.05, FST > 0.03		Selected for 6 periods
1062	BS00012392_51	C/A	1A	38847268	1A	36568302	0.21984	0.239279	0.312442	0.312442	NS		0.212518	0.248487	0.311413	0.311413	NS		0.207173	0.0389223	0.306265	0.306265	NS
1063	Excalibur_c7237_1208	C/A	1A	38848266	1A	36569300	0.438648	0.0927641	0.263817	0.736183	NS		0.451628	0.215514	0.374284	0.374284	NS		0.4338	0.074261	0.109562	0.109562	NS
1064	Tdurum_contig61515_259	A/C	1A	38848663	1A	36569697	0.0650005	0.0785185	0.359547	0.359547	NS		0.0603761	0.0247799	0.221697	0.778303	NS		0.0630222	0.107861	0.0513246	0.0513246	NS
1065	BS00029346_51	A/C	1A	39776886	1A	37501036	0.504787	0.0123843	0.0435485	0.956452	p < 0.05, FST < 0.2164		0.522041	0.203445	0.498786	0.501214	NS		0.499003	0.0164596	0.4509	0.5491	NS
1066	IAAV3890	C/A	1A	40639280	1D	38657283	0.504406	0.130419	0.365172	0.634828	NS		0.495408	0.0280284	0.0397219	0.960278	p < 0.05, FST < 0.207		0.492955	0.0666815	0.150142	0.150142	NS
1067	Kukri_c52742_114	A/C	1A	40984539	1A	38714895	0.466455	0.256283	0.309015	0.309015	NS		0.402732	0.0671383	0.131156	0.868844	NS		0.430806	0.0820279	0.0862619	0.0862619	NS
1068	RAC875_c26747_243	A/C	1A	40984611	1A	38714967	0.513898	0.114718	0.267855	0.732145	NS		0.499178	0.0236223	0.0311502	0.96885	p < 0.05, FST < 0.207		0.503229	0.0554244	0.224455	0.224455	NS
1069	IACX1592	C/A	1A	40999292	1A	38729934	0.49498	0.0386342	0.120372	0.879628	NS		0.51408	0.198417	0.46847	0.46847	NS		0.491848	0.0234344	0.462172	0.462172	NS
1070	Excalibur_c46833_204	A/C	1A	41000512	1A	38731154	0.485484	0.021923	0.0869626	0.913037	NS		0.484238	0.0717515	0.157177	0.842823	NS		0.482419	-0.0115552	0.165786	0.834214	NS
1071	RAC875_c89908_105	A/C	1A	41001148	1B	59194603	0.497318	0.0330459	0.100821	0.899179	NS		0.486967	0.0491957	0.0889053	0.911095	NS		0.490384	-0.01213	0.154398	0.845602	NS
1072	TA003773-0807	C/A	1A	41663379	1A	39407665	0.488417	0.0553102	0.183614	0.816386	NS		0.507348	0.196307	0.438815	0.438815	NS		0.486259	0.0566876	0.188423	0.188423	NS
1073	Kukri_rep_c109931_197	A/C	1A	43627289	1A	41359102	0.0549139	0.00483888	0.128826	0.871174	NS		0.0578729	0.156341	0.410742	0.410742	NS		0.0579366	0.00392057	0.39219	0.60781	NS
1074	RFL_Contig5444_1284	C/A	1A	43975817	1A	41709747	0.0416997	0.0532298	0.32314	0.32314	NS		0.0513558	0.28109	0.158422	0.158422	NS		0.0404719	-0.00785819	0.303792	0.696208	NS
1075	BobWhite_c48490_241	C/A	1A	43979096	1D	41597682	0.088885	-0.0236349	0.00539085	0.994609	p < 0.05, FST < 0.2164		0.0915235	-0.0127783	0.0341451	0.965855	p < 0.05, FST < 0.207		0.0875368	0.0207751	0.447839	0.447839	NS
1076	Tdurum_contig37488_126	A/C	1A	43980101	1A	41714031	0.0407813	0.0319064	0.469678	0.469678	NS		0.0432181	0.184359	0.23961	0.23961	NS		0.0405795	-0.0155549	0.201325	0.798675	NS
1077	Kukri_c54074_178	A/C	1A	44015021	1B	61901626	0.456015	0.0447238	0.141856	0.858144	NS		0.467731	0.13441	0.373161	0.626839	NS		0.45116	-0.0137544	0.146501	0.853499	NS
1078	IAAV8987	A/C	1A	44171205	1D	41868416	0.518204	0.140528	0.316816	0.683184	NS		0.483846	0.00501178	0.0173259	0.982674	p < 0.05, FST < 0.207		0.49963	0.0438331	0.294556	0.294556	NS
1079	Tdurum_contig47183_205	A/C	1A	44519518	1A	42256268	0.486673	0.118112	0.388373	0.611627	NS		0.440953	0.0229125	0.0347466	0.965253	p < 0.05, FST < 0.207		0.454553	0.060356	0.159412	0.159412	NS
1080	TA004545-0174	C/A	1A	44772373	1A	42511497	0.442798	0.309947	0.230463	0.230463	NS		0.432421	0.309339	0.18261	0.18261	NS		0.412487	0.114008	0.0294209	0.0294209	p < 0.05, FST > 0.03		Selected for 6 periods
1081	BobWhite_c816_289	A/C	1A	44809990	1A	42549707	0.482811	0.112006	0.374196	0.625804	NS		0.490902	0.167282	0.482982	0.482982	NS		0.469513	-0.00622074	0.235068	0.764932	NS
1082	IAAV4794	A/C	1A	44810467	1D	43127112	0.50912	0.141031	0.3738	0.6262	NS		0.498483	0.187383	0.430559	0.430559	NS		0.478752	-0.0426183	0.00729137	0.992709	p < 0.05, FST < 0.03
1083	Excalibur_c46695_219	C/A	1A	44928075	1D	43281510	0.480515	0.101857	0.343602	0.656398	NS		0.487477	0.161423	0.49925	0.49925	NS		0.468025	-0.00695977	0.227867	0.772133	NS
1084	RFL_Contig3232_1224	A/C	1A	48357746	1A	45797121	0.541553	0.284831	0.495478	0.504522	NS		0.514754	0.181537	0.464905	0.535095	NS		0.500677	0.0147804	0.429536	0.570464	NS
1085	RFL_Contig3232_1308	A/C	1A	48357830	1A	45797205	0.0401689	0.0171491	0.392541	0.60746	NS		0.0496437	0.256296	0.18069	0.18069	NS		0.0430694	0.013742	0.435096	0.435096	NS
1086	BS00067339_51	C/A	1A	48794458	1A	46236257	0.550316	0.361389	0.39352	0.39352	NS		0.534032	0.237325	0.48206	0.48206	NS		0.496964	-0.00411569	0.228375	0.771625	NS
1087	RAC875_c65431_351	A/C	1A	48796263	1A	46238062	0.533118	0.256835	0.484581	0.484581	NS		0.510213	0.17994	0.484654	0.515346	NS		0.491473	0.00877897	0.378238	0.621762	NS
1088	Kukri_c51050_444	C/A	1A	48797528	1A	46239327	0.366148	0.323407	0.224653	0.224653	NS		0.399114	0.359316	0.126732	0.126732	NS		0.297306	-0.0161895	0.116789	0.883211	NS
1089	Excalibur_c12215_352	A/C	1A	48797920	1A	46239719	0.573385	0.404465	0.432854	0.567146	NS		0.536809	0.228368	0.460566	0.539434	NS		0.503468	0.00861811	0.356837	0.643163	NS
1090	Kukri_c4900_3100	A/C	1A	48797924	1A	46239723	0.45798	0.159052	0.457644	0.542356	NS		0.478317	0.18121	0.438627	0.438627	NS		0.438504	0.0427694	0.266462	0.266462	NS
1091	Kukri_c53962_102	A/C	1A	49751250	1A	47193051	0.0410874	0.0391202	0.412491	0.412491	NS		0.0435193	0.190004	0.232065	0.232065	NS		0.0398985	-0.022343	0.125354	0.874646	NS
1092	BS00110151_51	A/C	1A	49771409	1A	47213336	0.536564	0.264301	0.497519	0.502481	NS		0.508908	0.174679	0.471248	0.528752	NS		0.49109	0.012635	0.422354	0.577646	NS
1093	BS00109971_51	C/A	1A	49771466	1A	47213393	0.0312947	0.0380626	0.349347	0.349347	NS		0.0371982	0.187025	0.198117	0.198117	NS		0.0303887	-0.0174844	0.203443	0.796557	NS
1094	Kukri_c53398_200	C/A	1A	50141117	1D	47713814	0.476377	0.117375	0.386022	0.613978	NS		0.484901	0.174057	0.452294	0.452294	NS		0.462105	-0.0045851	0.253251	0.746749	NS
1095	Kukri_c29134_108	C/A	1A	50283696	1A	552473301	0.539049	0.252649	0.434841	0.565159	NS		0.506794	0.172723	0.474656	0.525344	NS		0.494663	0.00645993	0.347266	0.652734	NS
1096	Tdurum_contig5008_635	C/A	1A	50344225	1A	47791220	0.531751	0.263734	0.451562	0.451562	NS		0.512865	0.174986	0.450688	0.549312	NS		0.497663	0.00876621	0.368532	0.631468	NS
1097	Tdurum_contig5008_556	C/A	1A	50344304	1A	47791299	0.53953	0.267388	0.470518	0.529482	NS		0.50434	0.220059	0.344062	0.344062	NS		0.472258	-0.00235787	0.276749	0.723251	NS
1098	Kukri_c24648_262	C/A	1A	50358542	1A	47805539	0.476187	0.119857	0.392636	0.607364	NS		0.48139	0.168032	0.47682	0.47682	NS		0.460681	-0.00554354	0.239754	0.760246	NS
1099	Tdurum_contig69753_513	A/C	1A	50376028	1A	47822851	0.537442	0.267548	0.496248	0.503752	NS		0.515362	0.180331	0.456652	0.543348	NS		0.495467	0.0104559	0.390851	0.609149	NS
1100	Kukri_c26731_312	C/A	1A	51136241	1A	48585259	0.0401457	0.0309523	0.47241	0.47241	NS		0.0441218	0.201064	0.219474	0.219474	NS		0.0404719	-0.00785819	0.303792	0.696208	NS
1101	tplb0052b04_1104	A/C	1A	51322989	1A	48772882	0.0519469	0.014375	0.225695	0.774305	NS		0.0627221	0.218091	0.301714	0.301714	NS		0.0516712	-0.0267376	0.0588663	0.941134	NS
1102	CAP7_c2317_217	C/A	1A	51336303	1A	48786201	0.539458	0.294221	0.451786	0.451786	NS		0.531853	0.16344	0.281708	0.718292	NS		0.507662	0.0335606	0.397565	0.397565	NS
1103	Kukri_c23985_229	A/C	1A	51528332	1A	48978849	0.534048	0.252196	0.492451	0.507549	NS		0.515902	0.142698	0.310585	0.689415	NS		0.503322	0.0038499	0.305084	0.694916	NS
1104	TA005390-1205	C/A	1A	51531281	1A	48981798	0.0401457	0.0309523	0.47241	0.47241	NS		0.0441218	0.201064	0.219474	0.219474	NS		0.0395111	-0.0222376	0.127316	0.872684	NS
1105	BS00104686_51	C/A	1A	51531428	1B	69542609	0.0434204	0.0629564	0.285425	0.285425	NS		0.0496437	0.256296	0.18069	0.18069	NS		0.0405487	-0.0237171	0.110302	0.889698	NS
1106	Jagger_c5906_333	C/A	1A	51531642	1B	69542823	0.0452821	0.0731585	0.250752	0.250752	NS		0.0479316	0.229731	0.206557	0.206557	NS		0.0431218	-0.00128722	0.381516	0.618484	NS
1107	BS00023056_51	A/C	1A	51531649	1B	69542830	0.0424776	0.0272943	0.470626	0.529374	NS		0.0469043	0.212861	0.223505	0.223505	NS		0.0429527	-0.0177543	0.166434	0.833566	NS
1108	BobWhite_rep_c66800_54	A/C	1A	51532045	1D	49422404	0.10248	-0.0149767	0.0128975	0.987102	p < 0.05, FST < 0.2164		0.0951996	-0.0366665	0.00274293	0.997257	p < 0.05, FST < 0.207		0.122898	0.171253	0.0100784	0.0100784	p < 0.05, FST > 0.03		Selected for 6 periods
1109	Tdurum_contig25384_530	A/C	1A	51646395	1A	49097301	0.0421148	0.0339072	0.465284	0.465284	NS		0.0675531	0.395789	0.0970464	0.0970464	NS		0.0449499	0.0291532	0.304238	0.304238	NS
1110	Excalibur_c47654_70	A/C	1A	51646485	1A	49097391	0.547519	0.266426	0.362274	0.637726	NS		0.497277	0.157174	0.456364	0.543636	NS		0.495523	0.0366285	0.344307	0.344307	NS
1111	BS00022521_51	A/C	1A	51701347	1A	49152979	0.049779	0.0391202	0.485972	0.514028	NS		0.0560184	0.287937	0.1671	0.1671	NS		0.0492317	-0.0125939	0.195427	0.804574	NS
1112	BobWhite_c4646_119	C/A	1A	51701902	1A	49153534	0.54792	0.27999	0.396242	0.603758	NS		0.515736	0.15444	0.35528	0.64472	NS		0.501337	0.030579	0.410135	0.410135	NS
1113	IACX5982	C/A	1A	51701971	1A	49153603	0.543878	0.274756	0.435977	0.564023	NS		0.513773	0.150802	0.352265	0.647735	NS		0.499193	0.0210256	0.499163	0.500837	NS
1114	Tdurum_contig25732_112	A/C	1A	51801167	1A	49252791	0.0404751	0.0245836	0.46523	0.53477	NS		0.0429169	0.178634	0.248568	0.248568	NS		0.040323	-0.0234147	0.113712	0.886288	NS
1115	RAC875_c5544_725	C/A	1A	51827440	1B	70318076	0.0454353	0.0462272	0.401694	0.401694	NS		0.0496986	0.222898	0.232337	0.232337	NS		0.048939	0.0396517	0.238401	0.238401	NS
1116	RAC875_c5544_4156	C/A	1A	51836941	1A	49287683	0.548456	0.293147	0.428266	0.571735	NS		0.516108	0.152921	0.347477	0.652523	NS		0.502583	0.0207715	0.489527	0.510473	NS
1117	BobWhite_c6812_144	A/C	1A	51911082	1A	49362409	0.0420694	0.0474213	0.361418	0.361418	NS		0.0429169	0.178634	0.248568	0.248568	NS		0.040323	-0.0234147	0.113712	0.886288	NS
1118	RAC875_c118477_79	A/C	1A	52072703	1A	49527527	0.029917	-0.00623615	0.176945	0.823055	NS		0.0356762	0.152342	0.278107	0.278107	NS		0.0324448	0.00232301	0.467883	0.532117	NS
1119	wsnp_Ex_c12117_19381493	C/A	1A	52075080	1A	49529904	0.107365	0.0605315	0.298797	0.701203	NS		0.0973245	0.0687816	0.311675	0.688325	NS		0.105553	0.066396	0.144393	0.144393	NS
1120	Ra_c56967_900	C/A	1A	52075539	1A	49530363	0.110594	0.064621	0.311118	0.688882	NS		0.108731	0.0737483	0.318705	0.681295	NS		0.114402	0.0881557	0.081151	0.081151	NS
1121	RAC875_c42365_61	C/A	1A	52541083	1A	49998176	0.0673425	0.0528096	0.429918	0.570082	NS		0.0666106	0.132066	0.492782	0.507218	NS		0.066339	0.0312429	0.324484	0.324484	NS
1122	BS00011205_51	C/A	1A	54231816	1A	51706873	0.512805	0.0746252	0.165728	0.834272	NS		0.523877	0.206428	0.496461	0.503539	NS		0.502123	0.00641203	0.33507	0.66493	NS
1123	TA002846-0949	C/A	1A	56514264	1B	558565981	0.10446	0.0677151	0.339416	0.660584	NS		0.101614	0.0734954	0.321453	0.678547	NS		0.102567	0.0195036	0.467224	0.467224	NS
1124	TA001473-0980	A/C	1A	56581160	1A	54075730	0.0573332	-0.0129194	0.0309255	0.969075	p < 0.05, FST < 0.2164		0.0591105	0.0604161	0.312529	0.687471	NS		0.0664915	0.0229134	0.399747	0.399747	NS
1125	wsnp_BE445121A_Ta_1_8	C/A	1A	56859037	1A	54353607	0.120114	0.0668112	0.303686	0.696314	NS		0.140005	0.171451	0.480043	0.480043	NS		0.117187	0.0150695	0.478675	0.521325	NS
1126	BS00070522_51	A/C	1A	59706663	1D	58520759	0.0597145	0.0413371	0.399736	0.600264	NS		0.0630611	0.121972	0.477401	0.522599	NS		0.0573193	-0.0372074	0.0148409	0.985159	p < 0.05, FST < 0.03
1127	IACX16878	A/C	1A	59798657	1B	93913623	0.0423854	0.054524	0.321055	0.321055	NS		0.0432181	0.184359	0.23961	0.23961	NS		0.0405795	-0.0155549	0.201325	0.798675	NS
1128	Tdurum_contig11824_416	C/A	1A	59800439	1A	57306288	0.0389443	-0.0137577	0.074501	0.925499	NS		0.0414107	0.148761	0.321472	0.321472	NS		0.0439886	0.0138329	0.437632	0.437632	NS
1129	Tdurum_contig11824_281	C/A	1A	59800676	1A	57306525	0.0427676	0.0486535	0.359469	0.359469	NS		0.0420132	0.160967	0.286451	0.286451	NS		0.0414759	-0.0166007	0.185356	0.814644	NS
1130	RAC875_c10659_1539	C/A	1A	60255059	1A	57764926	0.180324	0.0522883	0.169559	0.830441	NS		0.18571	0.224774	0.367715	0.367715	NS		0.173284	0.0046619	0.345773	0.654227	NS
1131	RAC875_c10659_570	A/C	1A	60259434	1A	57769312	0.0635769	0.0731585	0.383723	0.383723	NS		0.0663273	0.151868	0.45583	0.45583	NS		0.0600669	-0.0160919	0.134969	0.865031	NS
1132	tplb0038o14_241	C/A	1A	60612243	1B	94956280	0.0401732	0.0024584	0.228551	0.771449	NS		0.0411095	0.142523	0.341723	0.341723	NS		0.0436931	0.00599215	0.47338	0.52662	NS
1133	TA001211-0664	A/C	1A	60659332	1A	58171207	0.0525525	0.0629564	0.355451	0.355451	NS		0.0574166	0.291606	0.168617	0.168617	NS		0.0508561	-0.0049378	0.287589	0.712411	NS
1134	Kukri_c18052_356	C/A	1A	60659342	1A	58171217	0.199575	0.0827112	0.266654	0.733346	NS		0.203469	0.202978	0.397593	0.397593	NS		0.188639	-0.0140502	0.135392	0.864608	NS
1135	Kukri_c81766_686	C/A	1A	60660188	1A	58172063	0.199495	0.0604583	0.183893	0.816107	NS		0.208012	0.19059	0.419251	0.419251	NS		0.195053	-0.000487083	0.282874	0.717126	NS
1136	Ex_c68770_506	C/A	1A	60662877	1A	58174752	0.109933	0.0669216	0.322326	0.677674	NS		0.109294	0.0824853	0.33843	0.66157	NS		0.111072	0.0390501	0.296057	0.296057	NS
1137	BS00003839_51	A/C	1A	60663751	1A	58175626	0.201137	0.0628356	0.190797	0.809203	NS		0.209174	0.191113	0.417403	0.417403	NS		0.195778	-0.000643279	0.280984	0.719016	NS
1138	Kukri_c74724_548	C/A	1A	60782090	3B	430927938	0.277088	-0.0172788	0.00708965	0.99291	p < 0.05, FST < 0.2164		0.278845	-0.00490453	0.0105927	0.989407	p < 0.05, FST < 0.207		0.267732	-0.0140192	0.136601	0.863399	NS
1139	BS00062723_51	A/C	1A	61187812	1A	58704218	0.0466769	0.100855	0.158316	0.158316	NS		0.0519668	0.274438	0.167382	0.167382	NS		0.0397371	-0.0385054	0.0211281	0.978872	p < 0.05, FST < 0.03
1140	Kukri_c25500_879	C/A	1A	61322811	1A	58840851	0.202927	0.0562428	0.167673	0.832327	NS		0.197592	0.187187	0.431067	0.431067	NS		0.204568	0.022429	0.453319	0.453319	NS
1141	RAC875_c13454_1256	C/A	1A	61385064	1A	58904251	0.0517088	0.0615216	0.357464	0.357464	NS		0.0560184	0.287937	0.1671	0.1671	NS		0.0493552	-0.0142368	0.175219	0.824781	NS
1142	Ku_c7557_607	C/A	1A	61386230	1A	58905417	0.23179	0.0496778	0.14011	0.85989	NS		0.23867	0.16571	0.486438	0.486438	NS		0.23118	0.0153503	0.466443	0.533557	NS
1143	Excalibur_c6213_689	A/C	1A	61611623	1A	59131302	0.051903	0.106993	0.167437	0.167437	NS		0.0637483	0.347414	0.129848	0.129848	NS		0.0502379	0.0408968	0.231053	0.231053	NS
1144	BobWhite_c13378_662	A/C	1A	62091649	1A	59615152	0.0513261	0.054524	0.40143	0.40143	NS		0.0652184	0.365625	0.117262	0.117262	NS		0.0499837	-0.0102509	0.218599	0.781401	NS
1145	RAC875_c56796_114	C/A	1A	62334395	1B	98724621	0.048049	0.0981103	0.172087	0.172087	NS		0.0469043	0.212861	0.223505	0.223505	NS		0.0422186	-0.0247398	0.0971049	0.902895	NS
1146	Kukri_c5299_462	A/C	1A	62819807	1D	62417844	0.0392554	0.00897658	0.310415	0.689585	NS		0.0432181	0.184359	0.23961	0.23961	NS		0.0405795	-0.0155549	0.201325	0.798675	NS
1147	Kukri_c5299_341	A/C	1A	62819928	1A	60357190	0.201329	0.083263	0.266433	0.733567	NS		0.198461	0.131327	0.431882	0.568118	NS		0.190666	-0.0138892	0.136188	0.863812	NS
1148	BS00042335_51	A/C	1A	63374989	1D	62794612	0.082966	0.0763605	0.487629	0.512371	NS		0.0944442	0.166443	0.475017	0.475017	NS		0.0858464	0.0776401	0.10532	0.10532	NS
1149	JD_c6297_810	C/A	1A	65063241	1A	62612474	0.0501499	0.0462272	0.458113	0.458113	NS		0.0563951	0.292693	0.16444	0.16444	NS		0.0505083	0.00274757	0.391933	0.608067	NS
1150	Tdurum_contig14418_1242	C/A	1A	65067326	1A	62616559	0.0925211	-0.0300355	0.00216616	0.997834	p < 0.05, FST < 0.2164		0.102031	0.0270927	0.169262	0.830738	NS		0.10408	0.0576657	0.181973	0.181973	NS
1151	Excalibur_c2541_874	C/A	1A	65497234	1A	63052053	0.266957	0.127833	0.377001	0.622999	NS		0.260794	0.0792388	0.213388	0.786612	NS		0.255121	0.0138392	0.447102	0.552898	NS
1152	BS00067444_51	C/A	1A	65497332	1A	63052151	0.050042	0.0186818	0.279545	0.720455	NS		0.0534279	0.149236	0.406241	0.406241	NS		0.0495827	-0.00542491	0.284716	0.715284	NS
1153	wsnp_Ex_c2181_4089639	A/C	1A	67023926	1A	64596941	0.275757	0.00812456	0.038967	0.961033	p < 0.05, FST < 0.2164		0.275705	0.00991257	0.0255922	0.974408	p < 0.05, FST < 0.207		0.27877	0.00788318	0.374986	0.625014	NS
1154	wsnp_Ex_c2181_4089788	A/C	1A	67024185	1A	64597200	0.267663	0.0321262	0.0901442	0.909856	NS		0.259795	-0.00905271	0.00864695	0.991353	p < 0.05, FST < 0.207		0.271162	0.0248516	0.43739	0.43739	NS
1155	wsnp_CAP11_c23_61357	A/C	1A	67119229	1A	64693235	0.278204	0.0469917	0.124078	0.875922	NS		0.269243	0.0288033	0.0594857	0.940514	NS		0.269007	-0.00844373	0.190251	0.809749	NS
1156	Kukri_c6027_66	A/C	1A	67119365	1A	64693371	0.293666	0.106771	0.289704	0.710296	NS		0.293169	0.104722	0.28942	0.71058	NS		0.280335	0.0129932	0.434639	0.565361	NS
1157	Kukri_rep_c112099_98	C/A	1A	67119445	1A	64693451	0.278126	0.137686	0.400557	0.599443	NS		0.27108	0.0878058	0.239143	0.760857	NS		0.256617	0.0112627	0.416762	0.583238	NS
1158	IAAV4349	C/A	1A	67139650	1A	64713437	0.297351	0.0855205	0.223301	0.776699	NS		0.291128	0.0428185	0.0882221	0.911778	NS		0.279484	0.0256262	0.429092	0.429092	NS
1159	BobWhite_rep_c50112_99	C/A	1A	67674897	1B	107136495	0.0513261	0.054524	0.40143	0.40143	NS		0.0556417	0.283116	0.169966	0.169966	NS		0.0494857	-0.0158989	0.155704	0.844296	NS
1160	Excalibur_c32472_263	C/A	1A	68198569	1A	65794554	0.105679	0.137057	0.301027	0.301027	NS		0.120265	0.613741	0.0293742	0.0293742	p < 0.05, FST > 0.207		0.10477	-0.012665	0.155908	0.844092	NS		Selected for 8 classess
1161	wsnp_Ex_c24686_33941368	A/C	1A	69295672	1A	66893742	0.272909	0.0189209	0.0603972	0.939603	NS		0.273438	0.00114866	0.0158509	0.984149	p < 0.05, FST < 0.207		0.289154	0.0425722	0.279431	0.279431	NS
1162	BS00110530_51	C/A	1A	69295832	1A	66893902	0.0501499	0.0462272	0.458113	0.458113	NS		0.0563951	0.292693	0.16444	0.16444	NS		0.0492317	-0.0125939	0.195427	0.804574	NS
1163	GENE-0025_338	A/C	1A	71574989	1A	69189283	0.0428148	0.034957	0.463508	0.463508	NS		0.0498161	0.243114	0.201708	0.201708	NS		0.0442592	0.00768784	0.491439	0.508561	NS
1164	BobWhite_c19204_92	A/C	1A	73456057	1A	71076577	0.041795	-0.0041717	0.146533	0.853467	NS		0.0524836	0.261188	0.187459	0.187459	NS		0.0480785	0.0310445	0.295828	0.295828	NS
1165	GENE-0539_177	A/C	1A	75148521	1D	72904411	0.442347	0.00535708	0.0404044	0.959596	p < 0.05, FST < 0.2164		0.437233	-0.0417265	0.000312831	0.999687	p < 0.05, FST < 0.207		0.459001	0.163949	0.00584312	0.00584312	p < 0.05, FST > 0.03		Selected for 6 periods
1166	TA003204-1339	C/A	1A	75661501	1A	73299262	0.0404424	0.0380626	0.415114	0.415114	NS		0.044423	0.206482	0.213997	0.213997	NS		0.0397921	-0.0150211	0.210654	0.789346	NS
1167	Ku_c60287_908	A/C	1A	75675356	1B	117170116	0.281294	0.115834	0.32724	0.67276	NS		0.272946	0.0855147	0.23034	0.76966	NS		0.266684	0.017043	0.481251	0.518749	NS
1168	IAAV1554	C/A	1A	75690159	1A	73327948	0.049779	0.0391202	0.485972	0.514028	NS		0.0560184	0.287937	0.1671	0.1671	NS		0.0514658	0.0109734	0.499913	0.500087	NS
1169	Tdurum_contig12173_180	C/A	1A	75717195	1A	73355540	0.0306153	-0.0299516	0.0111213	0.988879	p < 0.05, FST < 0.2164		0.0446008	0.237377	0.173683	0.173683	NS		0.0345696	0.00445931	0.487779	0.512221	NS
1170	wsnp_Ex_c20975_30093038	A/C	1A	78071234	1B	118510316	0.266957	0.127833	0.377001	0.622999	NS		0.260794	0.0792388	0.213388	0.786612	NS		0.248406	0.0175126	0.487436	0.512564	NS
1171	IAAV4723	C/A	1A	78071578	1A	75716292	0.0533426	0.0768356	0.282382	0.282382	NS		0.0652184	0.365625	0.117262	0.117262	NS		0.0494857	-0.0158989	0.155704	0.844296	NS
1172	Ex_c29914_480	C/A	1A	78385026	1A	76031020	0.119587	0.0786837	0.355397	0.644603	NS		0.121111	0.0707019	0.304365	0.695635	NS		0.120604	0.028091	0.387745	0.387745	NS
1173	TA016320-0412	C/A	1A	78839193	1A	76486314	0.0417534	0.0402111	0.410109	0.410109	NS		0.0426156	0.172828	0.259329	0.259329	NS		0.0414943	-0.00845628	0.291406	0.708594	NS
1174	wsnp_Ex_rep_c103028_88077819	C/A	1A	78839705	1A	76486826	0.0561148	0.0424547	0.453314	0.546686	NS		0.05576	0.111328	0.477006	0.522994	NS		0.0541172	0.0244606	0.358616	0.358616	NS
1175	Ku_c13532_1765	A/C	1A	78848583	1A	76495704	0.286875	0.0984977	0.267062	0.732938	NS		0.296198	0.0919216	0.24162	0.75838	NS		0.284803	0.0459227	0.257467	0.257467	NS
1176	Ku_c13532_1753	A/C	1A	78848591	1A	76495712	0.312221	0.0655438	0.16701	0.83299	NS		0.312725	0.0749688	0.172606	0.827394	NS		0.295864	0.0341051	0.343749	0.343749	NS
1177	Kukri_c22635_451	A/C	1A	80135952	1A	77790612	0.145986	0.0311198	0.114707	0.885293	NS		0.145883	-0.00832435	0.0197617	0.980238	p < 0.05, FST < 0.207		0.13755	-0.0221079	0.0735998	0.9264	NS
1178	RAC875_rep_c75626_232	C/A	1A	82029639	1A	79699510	0.0491005	0.0877491	0.211595	0.211595	NS		0.0550133	0.280893	0.170021	0.170021	NS		0.048334	0.0320712	0.2886	0.2886	NS
1179	IAAV8409	A/C	1A	82030107	1A	79699978	0.0517088	0.0615216	0.357464	0.357464	NS		0.0560184	0.287937	0.1671	0.1671	NS		0.0493552	-0.0142368	0.175219	0.824781	NS
1180	IAAV6503	C/A	1A	82624757	1A	80298161	0.0310651	0.0309523	0.402453	0.402453	NS		0.0369445	0.181443	0.206538	0.206538	NS		0.030174	-0.024723	0.118322	0.881678	NS
1181	Excalibur_c73922_109	C/A	1A	83666737	1A	81357654	0.420589	0.172486	0.460645	0.539355	NS		0.415062	0.148652	0.409492	0.590508	NS		0.395378	-0.0176458	0.105768	0.894232	NS
1182	JD_c3173_1128	A/C	1A	84826220	1A	82524252	0.0520915	0.0684163	0.318797	0.318797	NS		0.0563951	0.292693	0.16444	0.16444	NS		0.0497092	-0.00701516	0.262526	0.737474	NS
1183	IAAV814	A/C	1A	84829767	1A	82527799	0.10951	0.0696116	0.335404	0.664596	NS		0.108351	0.0445181	0.225283	0.774717	NS		0.112398	0.0404561	0.285271	0.285271	NS
1184	BS00110181_51	A/C	1A	84833615	1A	82531647	0.0401457	0.0309523	0.47241	0.47241	NS		0.0441218	0.201064	0.219474	0.219474	NS		0.0404719	-0.00785819	0.303792	0.696208	NS
1185	TA003169-1042	C/A	1A	85249242	1B	140296711	0.0404424	0.0380626	0.415114	0.415114	NS		0.044423	0.206482	0.213997	0.213997	NS		0.0397921	-0.0150211	0.210654	0.789346	NS
1186	Kukri_rep_c104963_458	A/C	1A	86310238	1D	87766045	0.0414373	0.0328909	0.467414	0.467414	NS		0.0493013	0.25113	0.18573	0.18573	NS		0.0417021	-0.00819288	0.294093	0.705907	NS
1187	Excalibur_rep_c108957_344	C/A	1A	86310584	1B	141295561	0.0401689	0.0171491	0.392541	0.60746	NS		0.0496437	0.256296	0.18069	0.18069	NS		0.0431157	0.0142177	0.430309	0.430309	NS
1188	RAC875_rep_c105942_155	C/A	1A	87631079	1A	85344250	0.165845	-0.000362117	0.0297403	0.97026	p < 0.05, FST < 0.2164		0.171339	0.106523	0.37444	0.62556	NS		0.155013	0.081102	0.099418	0.099418	NS
1189	RFL_Contig2670_718	C/A	1A	87631401	1A	85344572	0.0404424	0.0380626	0.415114	0.415114	NS		0.044423	0.206482	0.213997	0.213997	NS		0.0397921	-0.0150211	0.210654	0.789346	NS
1190	BS00063905_51	A/C	1A	88116031	1A	85831070	0.169396	0.0782434	0.284812	0.715188	NS		0.178346	0.0784028	0.266053	0.733947	NS		0.181205	0.0621111	0.162959	0.162959	NS
1191	RAC875_c2138_254	C/A	1A	88520710	1A	86238199	0.0418769	0.0214756	0.420006	0.579994	NS		0.0389127	-0.0256285	0.0884219	0.911578	NS		0.0391514	-0.00998762	0.279537	0.720463	NS
1192	Ex_c60135_528	C/A	1A	88522262	1A	86239751	0.163331	0.0840934	0.316108	0.683892	NS		0.154528	0.0921707	0.342823	0.657177	NS		0.167052	-0.0216567	0.0752726	0.924727	NS
1193	Kukri_rep_c68217_1702	A/C	1A	88924978	1A	86644945	0.0513842	0.0272943	0.358206	0.641794	NS		0.0739932	0.303213	0.201063	0.201063	NS		0.0571816	0.0287719	0.32802	0.32802	NS
1194	Excalibur_rep_c103847_565	C/A	1A	88925007	1B	145453641	0.0410874	0.0391202	0.412491	0.412491	NS		0.0435193	0.190004	0.232065	0.232065	NS		0.0394178	-0.0298888	0.0619867	0.938013	NS
1195	Kukri_rep_c68217_1456	A/C	1A	88925224	1A	86645191	0.0404424	0.0380626	0.415114	0.415114	NS		0.044423	0.206482	0.213997	0.213997	NS		0.0397921	-0.0150211	0.210654	0.789346	NS
1196	BS00021870_51	A/C	1A	88926430	1B	145455115	0.0446479	0.0449428	0.402958	0.402958	NS		0.0566619	0.301815	0.15706	0.15706	NS		0.0509057	0.0695189	0.117864	0.117864	NS
1197	BS00083237_51	C/A	1A	88927574	1B	145456234	0.0505208	0.0532298	0.406165	0.406165	NS		0.0567718	0.297386	0.161597	0.161597	NS		0.0495827	-0.00542491	0.284716	0.715284	NS
1198	Excalibur_c9766_2249	C/A	1A	88928505	1B	145457167	0.0401457	0.0309523	0.47241	0.47241	NS		0.0441218	0.201064	0.219474	0.219474	NS		0.0404719	-0.00785819	0.303792	0.696208	NS
1199	Kukri_c34567_575	A/C	1A	89453733	1D	453029960	0.0322984	0.0170517	0.455768	0.544232	NS		0.030913	-0.0232483	0.113577	0.886423	NS		0.0326342	0.0209479	0.345955	0.345955	NS
1200	RAC875_c21004_880	A/C	1A	90618204	1A	88346937	0.299213	0.0266082	0.0754059	0.924594	NS		0.339944	0.2294	0.34345	0.34345	NS		0.320029	0.0148913	0.466989	0.533011	NS
1201	IAAV3306	C/A	1A	93310773	1A	91048399	0.0947574	0.0642607	0.350159	0.649841	NS		0.0900033	0.077651	0.33157	0.66843	NS		0.0941025	0.023684	0.421631	0.421631	NS
1202	Excalibur_c14541_350	A/C	1A	93321017	1A	91058643	0.0401457	0.0309523	0.47241	0.47241	NS		0.0441218	0.201064	0.219474	0.219474	NS		0.0404719	-0.00785819	0.303792	0.696208	NS
1203	IAAV2375	C/A	1A	93321162	1A	91058788	0.0434204	0.0629564	0.285425	0.285425	NS		0.0426156	0.172828	0.259329	0.259329	NS		0.0420215	-0.00134882	0.385957	0.614043	NS
1204	Kukri_c15901_1064	A/C	1A	93853512	1A	91592234	0.0395522	0.0164118	0.390277	0.609723	NS		0.0435193	0.190004	0.232065	0.232065	NS		0.0408815	-0.00780961	0.302807	0.697193	NS
1205	GENE-0564_313	C/A	1A	93855469	1A	91594191	0.0537708	0.0905921	0.222652	0.222652	NS		0.0748464	0.402729	0.10407	0.10407	NS		0.0579377	0.0712314	0.117651	0.117651	NS
1206	GENE-0564_125	A/C	1A	93855653	1A	91594375	0.043094	0.0558591	0.319261	0.319261	NS		0.0611955	0.35354	0.120715	0.120715	NS		0.0401903	-0.0302727	0.0584907	0.941509	NS
1207	TA003412-0312	C/A	1A	93863937	1B	156567525	0.0442871	0.0371635	0.460625	0.460625	NS		0.0451922	0.183039	0.257171	0.257171	NS		0.0435635	-0.0353292	0.0294313	0.970569	p < 0.05, FST < 0.03
1208	BobWhite_rep_c51917_234	C/A	1A	94817593	1A	92565370	0.0494081	0.0319064	0.42391	0.57609	NS		0.0556417	0.283116	0.169966	0.169966	NS		0.0490013	-0.0215629	0.102506	0.897494	NS
1209	IAAV5364	C/A	1A	94818099	1A	92565876	0.0501499	0.0462272	0.458113	0.458113	NS		0.0563951	0.292693	0.16444	0.16444	NS		0.0492317	-0.0125939	0.195427	0.804574	NS
1210	IACX6344	C/A	1A	94820106	1A	92567883	0.468092	0.191215	0.446165	0.446165	NS		0.436114	0.0404604	0.0639026	0.936097	NS		0.446822	0.0397392	0.287421	0.287421	NS
1211	IAAV1463	A/C	1A	94823016	1A	92570793	0.11961	0.0636973	0.290039	0.709961	NS		0.118476	0.0369242	0.17717	0.82283	NS		0.119374	0.0183084	0.486822	0.486822	NS
1212	RAC875_c1668_1110	A/C	1A	94824434	1A	92572211	0.0401457	0.0309523	0.47241	0.47241	NS		0.0441218	0.201064	0.219474	0.219474	NS		0.0404719	-0.00785819	0.303792	0.696208	NS
1213	wsnp_Ex_c2749_5091813	A/C	1A	94826414	1A	92574191	0.13643	0.0860831	0.359065	0.640935	NS		0.143049	0.0945739	0.358358	0.641642	NS		0.12979	0.000759176	0.306033	0.693967	NS
1214	CAP7_s13262_197	C/A	1A	95618052	1B	155438855	0.0417534	0.0402111	0.410109	0.410109	NS		0.0496437	0.256296	0.18069	0.18069	NS		0.0425475	0.00668843	0.487133	0.512867	NS
1215	BS00093102_51	C/A	1A	95651101	1B	155407625	0.0392554	0.00897658	0.310415	0.689585	NS		0.0432181	0.184359	0.23961	0.23961	NS		0.039134	-0.0373573	0.0251675	0.974832	p < 0.05, FST < 0.03
1216	BobWhite_c29659_339	C/A	1A	95936244	1B	154598741	0.0517088	0.0615216	0.357464	0.357464	NS		0.0560184	0.287937	0.1671	0.1671	NS		0.0493552	-0.0142368	0.175219	0.824781	NS
1217	GENE-0528_131	C/A	1A	95936502	1B	154598487	0.0505208	0.0532298	0.406165	0.406165	NS		0.0567718	0.297386	0.161597	0.161597	NS		0.0495827	-0.00542491	0.284716	0.715284	NS
1218	Jagger_c7740_104	C/A	1A	95936603	1B	154598386	0.0416997	0.0532298	0.32314	0.32314	NS		0.0441218	0.201064	0.219474	0.219474	NS		0.0399854	-0.0152699	0.206873	0.793127	NS
1219	BobWhite_c26130_475	A/C	1A	95938245	1A	93696150	0.0590874	0.100221	0.214598	0.214598	NS		0.0531058	0.234102	0.232731	0.232731	NS		0.0543202	0.000442523	0.354553	0.645447	NS
1220	IAAV3128	A/C	1A	96356727	1A	94113732	0.0513261	0.054524	0.40143	0.40143	NS		0.0556417	0.283116	0.169966	0.169966	NS		0.0494857	-0.0158989	0.155704	0.844296	NS
1221	BobWhite_c24155_194	C/A	1A	96867644	2D	637316317	0.250258	-0.0101533	0.013551	0.986449	p < 0.05, FST < 0.2164		0.263888	0.0297548	0.0624225	0.937578	NS		0.261787	0.00610621	0.356687	0.643313	NS
1222	Jagger_c295_58	A/C	1A	97422429	2D	646419700	0.348681	0.423089	0.116345	0.116345	NS		0.377715	0.463651	0.0481215	0.0481215	p < 0.05, FST > 0.207		0.319132	-0.0416164	0.00751214	0.992488	p < 0.05, FST < 0.03		Selected for 8 classess
1223	Kukri_c6361_407	C/A	1A	97702881	1A	95468339	0.486104	0.19931	0.400025	0.400025	NS		0.467891	0.147931	0.422411	0.577589	NS		0.457523	0.017689	0.490601	0.490601	NS
1224	Excalibur_c52484_106	C/A	1A	98054099	1B	151847310	0.0448385	0.0785118	0.225472	0.225472	NS		0.0445662	0.19142	0.237478	0.237478	NS		0.0401903	-0.0302727	0.0584907	0.941509	NS
1225	Excalibur_rep_c101395_56	C/A	1A	98056303	1B	151842817	0.0509434	0.0474213	0.452817	0.452817	NS		0.0522498	0.127953	0.464305	0.464305	NS		0.0497972	-0.0265604	0.061475	0.938525	NS
1226	BobWhite_c14271_1379	A/C	1A	98068904	1A	95835986	0.191565	0.0941769	0.319246	0.680754	NS		0.216655	0.538894	0.0429834	0.0429834	p < 0.05, FST > 0.207		0.191731	-0.0061037	0.216294	0.783706	NS		Selected for 8 classess
1227	wsnp_Ex_c31525_40302747	C/A	1A	98081562	1A	95848644	0.120041	0.059069	0.268487	0.731513	NS		0.120102	0.0437967	0.204728	0.795272	NS		0.127622	0.0380039	0.306567	0.306567	NS
1228	wsnp_Ex_c31525_40302140	A/C	1A	98084294	1A	95851376	0.110387	0.0796843	0.379575	0.620425	NS		0.108847	0.052858	0.25594	0.74406	NS		0.111072	0.0390501	0.296057	0.296057	NS
1229	Kukri_c4099_321	A/C	1A	98085194	1B	151465176	0.118678	0.0716244	0.326785	0.673215	NS		0.118073	0.0524824	0.242869	0.757131	NS		0.121212	0.0287961	0.380687	0.380687	NS
1230	BS00062729_51	A/C	1A	98668573	1A	96430547	0.568338	0.363312	0.364681	0.635319	NS		0.526093	0.176504	0.37195	0.62805	NS		0.50902	0.0415531	0.333331	0.333331	NS
1231	Ex_c17493_1618	C/A	1A	98723664	1B	123955196	0.226846	0.152244	0.479709	0.520291	NS		0.212277	0.0661894	0.195848	0.804152	NS		0.209164	0.00290315	0.322569	0.677431	NS
1232	Kukri_c11587_131	A/C	1A	100026506	1B	130016019	0.266624	0.148102	0.441706	0.558294	NS		0.253412	0.0592752	0.149381	0.850619	NS		0.246921	0.0096723	0.400102	0.599898	NS
1233	Kukri_c11587_99	A/C	1A	100026538	1B	130016051	0.425359	0.00759129	0.0418027	0.958197	p < 0.05, FST < 0.2164		0.413131	0.0718879	0.143564	0.856436	NS		0.403957	-0.0227805	0.0698158	0.930184	NS
1234	RAC875_c75885_302	C/A	1A	100036577	1A	97809307	0.328489	0.10679	0.281658	0.718342	NS		0.327615	0.122873	0.338663	0.661337	NS		0.310265	0.0191421	0.48668	0.48668	NS
1235	JD_c4432_1913	C/A	1A	100467695	1A	98242844	0.0401457	0.0309523	0.47241	0.47241	NS		0.0441218	0.201064	0.219474	0.219474	NS		0.0395111	-0.0222376	0.127316	0.872684	NS
1236	RAC875_c14137_994	C/A	1A	100472294	1A	98247443	0.207355	0.0308027	0.0926973	0.907303	NS		0.219467	0.131393	0.417591	0.582409	NS		0.205791	0.0228968	0.449227	0.449227	NS
1237	RFL_Contig1952_781	A/C	1A	101230553	1A	99008250	0.0424412	0.0413371	0.407937	0.407937	NS		0.0486164	0.240581	0.195864	0.195864	NS		0.0437989	0.0144142	0.430801	0.430801	NS
1238	TA001371-0399	C/A	1A	101238127	1A	99015824	0.416363	0.133749	0.351829	0.648171	NS		0.432252	0.273215	0.244826	0.244826	NS		0.406456	-0.0093234	0.18339	0.81661	NS
1239	wsnp_BF478737A_Ta_2_1	C/A	1A	101239852	1A	99017549	0.429561	-0.0121089	0.0123483	0.987652	p < 0.05, FST < 0.2164		0.431836	-0.0142802	0.00492627	0.995074	p < 0.05, FST < 0.207		0.449592	0.18259	0.00329121	0.00329121	p < 0.05, FST > 0.03		Selected for 6 periods
1240	wsnp_Ex_c14733_22819350	C/A	1A	102143820	1A	100292629	0.0871405	0.0724461	0.436216	0.563784	NS		0.0825368	0.107933	0.403552	0.596448	NS		0.0854105	0.00889668	0.420915	0.579085	NS
1241	IAAV7414	C/A	1A	102144020	1A	100292829	0.0871405	0.0724461	0.436216	0.563784	NS		0.0825368	0.107933	0.403552	0.596448	NS		0.0854105	0.00889668	0.420915	0.579085	NS
1242	wsnp_Ex_c14733_22819625	A/C	1A	102144095	1A	100292904	0.133069	0.0970079	0.406257	0.593743	NS		0.134794	0.105218	0.385779	0.614221	NS		0.13135	0.0242499	0.423554	0.423554	NS
1243	BobWhite_c24113_529	A/C	1A	102144245	1A	100293054	0.128822	0.0828493	0.357129	0.642871	NS		0.128669	0.0817457	0.329885	0.670115	NS		0.128739	0.0177107	0.494382	0.494382	NS
1244	RAC875_rep_c78572_78	A/C	1A	102244027	1D	83859086	0.575541	0.427713	0.488191	0.511809	NS		0.557428	0.366119	0.374706	0.374706	NS		0.497541	-0.0244859	0.0592686	0.940731	NS
1245	wsnp_Ex_c1725_3267186	A/C	1A	102244177	1A	100392924	0.571991	0.425959	0.468358	0.468358	NS		0.55632	0.367238	0.354315	0.354315	NS		0.49702	-0.0254111	0.0545673	0.945433	NS
1246	BS00087939_51	A/C	1A	103165208	1B	162781414	0.0501499	0.0462272	0.458113	0.458113	NS		0.0563951	0.292693	0.16444	0.16444	NS		0.0505083	0.00274757	0.391933	0.608067	NS
1247	Kukri_c34436_560	A/C	1A	103166057	1D	103482235	0.0420694	0.0474213	0.361418	0.361418	NS		0.0429169	0.178634	0.248568	0.248568	NS		0.040323	-0.0234147	0.113712	0.886288	NS
1248	tplb0032d09_1393	A/C	1A	103220024	1A	101377595	0.122447	0.0876539	0.388544	0.611456	NS		0.118722	0.0523439	0.241647	0.758353	NS		0.124424	0.042535	0.271462	0.271462	NS
1249	Ku_c78471_263	C/A	1A	103220973	1B	162811581	0.0255081	0.0255004	0.416249	0.416249	NS		0.0414907	0.289517	0.107333	0.107333	NS		0.0216272	-0.0842591	1.69024e-07	1	p < 0.05, FST < 0.03
1250	BS00076668_51	C/A	1A	103512824	1A	101670395	0.121515	0.0882978	0.392269	0.607731	NS		0.122055	0.0747928	0.315847	0.684153	NS		0.119868	0.0249324	0.418307	0.418307	NS
1251	RAC875_rep_c76047_63	C/A	1A	103604994	1A	101763930	0.121515	0.0882978	0.392269	0.607731	NS		0.122055	0.0747928	0.315847	0.684153	NS		0.119868	0.0249324	0.418307	0.418307	NS
1252	BS00022625_51	C/A	1A	103605245	1B	163096641	0.0801255	0.0802414	0.468371	0.468371	NS		0.0796305	0.0554562	0.285435	0.714565	NS		0.0836948	0.0117732	0.456559	0.543441	NS
1253	TA004447-1006	C/A	1A	104201695	5A	509106608	0.480954	0.0110185	0.0612375	0.938762	NS		0.498781	0.119283	0.297044	0.702956	NS		0.490104	0.176852	0.0037255	0.0037255	p < 0.05, FST > 0.03		Selected for 6 periods
1254	tplb0053b16_1030	A/C	1A	104208779	1A	102369925	0.0404424	0.0380626	0.415114	0.415114	NS		0.044423	0.206482	0.213997	0.213997	NS		0.0397921	-0.0150211	0.210654	0.789346	NS
1255	wsnp_Ex_c48375_53299028	A/C	1A	104211065	1A	102372211	0.119703	0.0820446	0.369287	0.630713	NS		0.11871	0.0612196	0.274999	0.725001	NS		0.119732	0.027167	0.397102	0.397102	NS
1256	RAC875_c9965_354	A/C	1A	105155480	1A	103319456	0.119703	0.0820446	0.369287	0.630713	NS		0.11871	0.0612196	0.274999	0.725001	NS		0.119732	0.027167	0.397102	0.397102	NS
1257	wsnp_Ex_c50235_54588957	A/C	1A	105155576	1A	103319552	0.121515	0.0882978	0.392269	0.607731	NS		0.122055	0.0747928	0.315847	0.684153	NS		0.119868	0.0249324	0.418307	0.418307	NS
1258	GENE-0565_201	C/A	1A	105468031	1A	103633255	0.0505208	0.0532298	0.406165	0.406165	NS		0.0567718	0.297386	0.161597	0.161597	NS		0.0495827	-0.00542491	0.284716	0.715284	NS
1259	GENE-0189_307	A/C	1A	106051714	1D	101284180	0.0474973	0.056958	0.351159	0.351159	NS		0.0533647	0.258677	0.194307	0.194307	NS		0.0436559	-0.0527224	0.0015164	0.998484	p < 0.05, FST < 0.03
1260	wsnp_Ex_c18662_27538313	C/A	1A	106770906	1A	104937523	0.130428	0.111228	0.462947	0.537053	NS		0.118612	0.0352157	0.169722	0.830278	NS		0.125433	0.028454	0.384084	0.384084	NS
1261	Excalibur_c44498_610	C/A	1A	107734612	1A	105904516	0.0456308	0.0802414	0.222468	0.222468	NS		0.048274	0.235194	0.201102	0.201102	NS		0.0429291	-0.00159385	0.378332	0.621668	NS
1262	wsnp_Ex_c44498_50537128	C/A	1A	107735837	1A	105905741	0.119703	0.0820446	0.369287	0.630713	NS		0.11871	0.0612196	0.274999	0.725001	NS		0.119732	0.027167	0.397102	0.397102	NS
1263	Excalibur_c5775_228	A/C	1A	107736214	1A	105906118	0.0218592	0.00070599	0.30638	0.69362	NS		0.0325391	0.2052	0.154152	0.154152	NS		0.0229598	0.0164437	0.366484	0.366484	NS
1264	RAC875_c37025_2027	A/C	1A	108938547	1A	107108365	0.103605	0.0860521	0.435693	0.564307	NS		0.105466	0.0577939	0.277823	0.722177	NS		0.103575	0.0410074	0.27908	0.27908	NS
1265	Kukri_c7936_630	A/C	1A	108938711	1D	106236859	0.0543252	0.0659656	0.352392	0.352392	NS		0.0655976	0.277265	0.203979	0.203979	NS		0.0530518	-0.0169058	0.138584	0.861416	NS
1266	BobWhite_c12695_394	A/C	1A	108939773	1B	161212035	0.0663739	0.114508	0.193641	0.193641	NS		0.0732089	0.294661	0.209849	0.209849	NS		0.0639989	0.0181606	0.44269	0.44269	NS
1267	Tdurum_contig10663_409	C/A	1A	109292552	1A	107467673	0.0350304	0.0853915	0.166573	0.166573	NS		0.0485692	0.299688	0.130567	0.130567	NS		0.031214	-0.0202619	0.166802	0.833198	NS
1268	Tdurum_contig10663_1143	C/A	1A	109298269	1B	161991691	0.0398628	0.00960047	0.312473	0.687527	NS		0.0445662	0.19142	0.237478	0.237478	NS		0.0392197	-0.0452933	0.00726	0.99274	p < 0.05, FST < 0.03
1269	wsnp_Ex_c9872_16271161	C/A	1A	109305953	1A	107481360	0.134862	0.112757	0.460785	0.539215	NS		0.125624	0.0468829	0.208576	0.791424	NS		0.132369	0.0523235	0.211115	0.211115	NS
1270	Ex_c9201_714	A/C	1A	109472365	1A	107648219	0.133655	0.070976	0.304414	0.695586	NS		0.132628	0.0658364	0.277381	0.722619	NS		0.141123	0.0317399	0.355124	0.355124	NS
1271	BS00064029_51	A/C	1A	109601197	1A	107777233	0.0615515	0.0699478	0.392306	0.392306	NS		0.0627641	0.130322	0.498858	0.501142	NS		0.0595283	-0.00247356	0.301665	0.698335	NS
1272	Ku_c2449_578	A/C	1A	109899550	1A	108076917	0.118678	0.0716244	0.326785	0.673215	NS		0.120785	0.0664139	0.291205	0.708795	NS		0.121212	0.0287961	0.380687	0.380687	NS
1273	GENE-0084_248	C/A	1A	109901096	1A	108078463	0.0438267	0.0572372	0.317534	0.317534	NS		0.048274	0.235194	0.201102	0.201102	NS		0.0409835	-0.032313	0.0459641	0.954036	p < 0.05, FST < 0.03
1274	GENE-0041_486	A/C	1A	110889787	1A	108690127	0.0424412	0.0413371	0.407937	0.407937	NS		0.0486164	0.240581	0.195864	0.195864	NS		0.0432749	0.00724598	0.49067	0.50933	NS
1275	GENE-0041_415	C/A	1A	110889854	1A	108690194	0.0404751	0.0245836	0.46523	0.53477	NS		0.0429169	0.178634	0.248568	0.248568	NS		0.0398172	-0.0305624	0.0571	0.9429	NS
1276	wsnp_Ex_c66106_64268316	A/C	1A	110892927	1A	108693267	0.115114	0.0958941	0.443155	0.556845	NS		0.11639	0.0832184	0.338676	0.661324	NS		0.110541	0.0275326	0.391274	0.391274	NS
1277	BS00013901_51	C/A	1A	110895309	1A	108695649	0.0435683	0.00535645	0.230867	0.769133	NS		0.0427952	0.137281	0.370025	0.370025	NS		0.0440887	-0.0440223	0.00786031	0.99214	p < 0.05, FST < 0.03
1278	Kukri_rep_c108791_458	C/A	1A	110895392	1A	108695732	0.266624	0.148102	0.441706	0.558294	NS		0.253412	0.0592752	0.149381	0.850619	NS		0.246921	0.0096723	0.400102	0.599898	NS
1279	Kukri_rep_c101218_200	A/C	1A	110959711	1A	108760658	0.128031	0.0794918	0.345102	0.654898	NS		0.131451	0.0944	0.361682	0.638318	NS		0.127916	0.0138241	0.461654	0.538346	NS
1280	Kukri_c12000_1447	A/C	1A	110964558	1A	108765505	0.137606	0.111358	0.448293	0.551707	NS		0.145049	0.144457	0.467464	0.532536	NS		0.129447	0.00922603	0.408744	0.591256	NS
1281	Tdurum_contig11442_930	C/A	1A	110972040	1B	121008282	0.0404424	0.0380626	0.415114	0.415114	NS		0.044423	0.206482	0.213997	0.213997	NS		0.0397921	-0.0150211	0.210654	0.789346	NS
1282	RAC875_c90431_275	A/C	1A	110974373	1A	108775320	0.298268	0.0611336	0.156646	0.843354	NS		0.294091	0.0387661	0.0777955	0.922205	NS		0.286665	0.0324556	0.362168	0.362168	NS
1283	IAAV3583	C/A	1A	112176174	1A	109982519	0.0505607	0.0402111	0.487885	0.512115	NS		0.0548884	0.273276	0.177968	0.177968	NS		0.0500421	-0.014952	0.16235	0.83765	NS
1284	GENE-0332_657	C/A	1A	112176767	1A	109983112	0.0424412	0.0413371	0.407937	0.407937	NS		0.0486164	0.240581	0.195864	0.195864	NS		0.0407284	-0.031955	0.0482178	0.951782	p < 0.05, FST < 0.03
1285	BS00091445_51	C/A	1A	112177501	1B	159387356	0.0322837	0.0532298	0.268777	0.268777	NS		0.0369445	0.181443	0.206538	0.206538	NS		0.0306533	-0.0154266	0.230261	0.769739	NS
1286	RFL_Contig388_958	C/A	1A	113330204	1D	108103390	0.0424412	0.0413371	0.407937	0.407937	NS		0.0512499	0.264289	0.178003	0.178003	NS		0.0421343	-0.00814639	0.292806	0.707194	NS
1287	GENE-0032_895	C/A	1A	113336065	1A	111131501	0.0792321	0.109554	0.281004	0.281004	NS		0.081442	0.138086	0.472201	0.527799	NS		0.083687	0.0592919	0.168455	0.168455	NS
1288	GENE-0032_951	A/C	1A	113336117	1A	111131553	0.0446479	0.0449428	0.402958	0.402958	NS		0.039001	0.096164	0.447724	0.447724	NS		0.04399	-0.00794967	0.286553	0.713447	NS
1289	RAC875_c4878_170	A/C	1A	114158854	1A	111971033	0.12757	0.0397564	0.164918	0.835082	NS		0.133776	0.0679591	0.283513	0.716487	NS		0.143365	0.0414361	0.280201	0.280201	NS
1290	Kukri_c8682_360	A/C	1A	114159293	3D	546543311	0.123263	0.0912927	0.401649	0.598351	NS		0.123612	0.0774939	0.322539	0.677461	NS		0.121354	0.0265474	0.40134	0.40134	NS
1291	BS00026015_51	C/A	1A	114161561	1A	111973740	0.0639811	0.124117	0.158486	0.158486	NS		0.0580346	0.0226795	0.219203	0.780797	NS		0.0638524	0.0647149	0.138371	0.138371	NS
1292	Kukri_c43707_314	A/C	1A	114167268	1B	559583515	0.053918	0.0941407	0.21034	0.21034	NS		0.0534603	0.10517	0.470403	0.529597	NS		0.0394432	-0.0959335	7.92451e-10	1	p < 0.05, FST < 0.03
1293	wsnp_Ku_rep_c68419_67400635	C/A	1A	114224350	1A	112036549	0.128031	0.0794918	0.345102	0.654898	NS		0.128098	0.0793327	0.323446	0.676554	NS		0.127916	0.0138241	0.461654	0.538346	NS
1294	wsnp_Ex_c45880_51550172	C/A	1A	115726210	1A	113539337	0.129507	0.114841	0.479611	0.520389	NS		0.123604	0.0688249	0.297044	0.702956	NS		0.11922	0.00653048	0.376533	0.623467	NS
1295	BobWhite_s63351_73	A/C	1A	115727061	1A	113540188	0.032415	0.0115982	0.393024	0.606976	NS		0.0411538	0.204018	0.196786	0.196786	NS		0.0351189	0.0171924	0.381152	0.381152	NS
1296	BS00087437_51	A/C	1A	116044326	1A	113860399	0.324903	0.0136686	0.0490913	0.950909	p < 0.05, FST < 0.2164		0.340484	0.105542	0.272506	0.727494	NS		0.341908	0.0830456	0.0817196	0.0817196	NS
1297	Kukri_c8943_1381	C/A	1A	116062138	1B	166657822	0.0525525	0.0629564	0.355451	0.355451	NS		0.0522331	0.129776	0.459341	0.459341	NS		0.0500421	-0.014952	0.16235	0.83765	NS
1298	Excalibur_c25624_86	A/C	1A	116062406	1A	113878901	0.0428148	0.034957	0.463508	0.463508	NS		0.0472467	0.218565	0.217869	0.217869	NS		0.0425515	-0.0176941	0.168578	0.831422	NS
1299	Ku_c12783_286	C/A	1A	116252743	1A	114061409	0.0398489	0.0237362	0.462677	0.537323	NS		0.0438205	0.195572	0.22546	0.22546	NS		0.0397016	-0.0225271	0.123921	0.876079	NS
1300	wsnp_Ra_c20126_29372577	A/C	1A	116253702	1A	114062368	0.056805	0.0489327	0.499661	0.500339	NS		0.0609999	0.0938987	0.403472	0.596528	NS		0.0644856	0.0383495	0.267204	0.267204	NS
1301	wsnp_Ex_c39661_46902689	C/A	1A	116733226	1A	114545786	0.115901	0.0944668	0.434239	0.565761	NS		0.116892	0.0798844	0.330429	0.669571	NS		0.109944	0.0182679	0.484574	0.484574	NS
1302	TA004686-1347	A/C	1A	117544336	2A	621588284	0.473325	0.116143	0.376617	0.623383	NS		0.459	0.0926271	0.21113	0.78887	NS		0.447461	0.0192266	0.479388	0.479388	NS
1303	BS00028874_51	C/A	1A	119974731	1A	117808227	0.12765	0.0720427	0.315007	0.684993	NS		0.12791	0.0728321	0.304379	0.695621	NS		0.134328	0.0386095	0.300346	0.300346	NS
1304	BS00048117_51	A/C	1A	120455843	1A	118290107	0.129908	0.0828783	0.356494	0.643506	NS		0.13229	0.0618121	0.262588	0.737412	NS		0.131653	0.0528674	0.208354	0.208354	NS
1305	BS00048118_51	C/A	1A	120456066	1A	118290330	0.138308	0.0925526	0.379142	0.620858	NS		0.137066	0.0683214	0.280227	0.719773	NS		0.138623	0.0441578	0.262645	0.262645	NS
1306	BS00044052_51	C/A	1A	120672904	1A	118507781	0.0869507	0.0531398	0.315678	0.684322	NS		0.0836394	0.0403223	0.247708	0.752292	NS		0.0856713	0.0365422	0.305072	0.305072	NS
1307	BobWhite_c11817_376	A/C	1A	120976712	1A	118814693	0.0411213	0.0254582	0.467285	0.532715	NS		0.0420132	0.160967	0.286451	0.286451	NS		0.0403851	-0.0306172	0.0560582	0.943942	NS
1308	Excalibur_c2906_1753	C/A	1A	120976958	1A	118814939	0.0894623	0.00757178	0.0719612	0.928039	NS		0.0896996	0.00950075	0.11728	0.88272	NS		0.0873959	-0.0335696	0.0204467	0.979553	p < 0.05, FST < 0.03
1309	D_contig07994_167	C/A	1A	121309792	1D	112215084	0.0505208	0.0532298	0.406165	0.406165	NS		0.0567718	0.297386	0.161597	0.161597	NS		0.0495827	-0.00542491	0.284716	0.715284	NS
1310	BS00010287_51	A/C	1A	122167368	1A	120010793	0.164371	0.123067	0.45034	0.54966	NS		0.158122	0.0785965	0.292203	0.707797	NS		0.159387	0.039134	0.298457	0.298457	NS
1311	IAAV8824	A/C	1A	123195590	1A	121046641	0.138308	0.0925526	0.379142	0.620858	NS		0.137066	0.0683214	0.280227	0.719773	NS		0.138623	0.0441578	0.262645	0.262645	NS
1312	BobWhite_c60093_205	C/A	1A	123278194	1A	121129248	0.0311023	0.0260095	0.445898	0.445898	NS		0.0319937	0.101168	0.398986	0.398986	NS		0.0300625	-0.000598522	0.436849	0.563151	NS
1313	BobWhite_c30545_131	C/A	1A	123278775	1A	121129829	0.0313088	0.0124027	0.410444	0.589556	NS		0.036254	0.156147	0.268534	0.268534	NS		0.0317683	0.0143113	0.399682	0.399682	NS
1314	RAC875_c30632_374	A/C	1A	123892376	1A	121744117	0.0780919	-0.00968808	0.0261853	0.973815	p < 0.05, FST < 0.2164		0.0782721	0.00880526	0.136591	0.863409	NS		0.0786835	0.0272062	0.378265	0.378265	NS
1315	Kukri_c29652_858	A/C	1A	127022166	1B	175416126	0.142929	0.127315	0.497927	0.502073	NS		0.142723	0.127189	0.432751	0.567249	NS		0.131067	0.00411655	0.347985	0.652015	NS
1316	Kukri_c26669_515	A/C	1A	129198478	1A	127075751	0.0776681	0.0515195	0.347393	0.652607	NS		0.0802553	0.132899	0.461981	0.538019	NS		0.0724988	-0.016176	0.128464	0.871536	NS
1317	BS00063964_51	C/A	1A	129199493	1A	127076766	0.0320466	0.0462272	0.302356	0.302356	NS		0.0425465	0.248521	0.149165	0.149165	NS		0.0311026	-0.0098277	0.306922	0.693078	NS
1318	BS00004637_51	A/C	1A	129880301	1A	127758807	0.0505208	0.0532298	0.406165	0.406165	NS		0.0567718	0.297386	0.161597	0.161597	NS		0.0495827	-0.00542491	0.284716	0.715284	NS
1319	wsnp_Ex_c28165_37310070	A/C	1A	134070742	1A	131964816	0.111869	0.0820371	0.387493	0.612507	NS		0.110062	0.0529391	0.255483	0.744517	NS		0.112398	0.0404561	0.285271	0.285271	NS
1320	Tdurum_contig13709_317	A/C	1A	134518092	1A	132414787	0.0404424	0.0380626	0.415114	0.415114	NS		0.044423	0.206482	0.213997	0.213997	NS		0.0397921	-0.0150211	0.210654	0.789346	NS
1321	wsnp_Ex_c11374_18361760	C/A	1A	134584451	1A	132481955	0.121515	0.0882978	0.392269	0.607731	NS		0.122055	0.0747928	0.315847	0.684153	NS		0.119868	0.0249324	0.418307	0.418307	NS
1322	Excalibur_c11374_1126	A/C	1A	134586377	1A	132483881	0.119587	0.0786837	0.355397	0.644603	NS		0.118391	0.0568802	0.259538	0.740462	NS		0.121077	0.0310173	0.361161	0.361161	NS
1323	wsnp_Ku_c3468_6420199	A/C	1A	134588422	1A	132485926	0.125434	0.0537967	0.236559	0.763441	NS		0.127766	0.0520343	0.227451	0.772549	NS		0.138474	0.0556987	0.194501	0.194501	NS
1324	RAC875_c21620_1359	A/C	1A	134883055	1A	132784465	0.128595	0.0392654	0.16145	0.83855	NS		0.132534	0.0604181	0.256801	0.743199	NS		0.144686	0.0403267	0.289347	0.289347	NS
1325	wsnp_Ex_rep_c68183_66958099	A/C	1A	134884062	1A	132785472	0.12901	0.0864746	0.370959	0.629041	NS		0.129049	0.086113	0.341253	0.658747	NS		0.128364	0.0188707	0.482017	0.482017	NS
1326	RAC875_rep_c70404_755	A/C	1A	134884204	1A	132785614	0.12901	0.0864746	0.370959	0.629041	NS		0.129049	0.086113	0.341253	0.658747	NS		0.128364	0.0188707	0.482017	0.482017	NS
1327	GENE-0158_358	C/A	1A	134888809	1D	121142643	0.0505208	0.0532298	0.406165	0.406165	NS		0.0567718	0.297386	0.161597	0.161597	NS		0.0495827	-0.00542491	0.284716	0.715284	NS
1328	BS00080438_51	C/A	1A	134889047	1A	132790771	0.12901	0.0864746	0.370959	0.629041	NS		0.129049	0.086113	0.341253	0.658747	NS		0.128364	0.0188707	0.482017	0.482017	NS
1329	tplb0032f08_401	A/C	1A	135260922	1A	133164540	0.043094	0.0558591	0.319261	0.319261	NS		0.0493013	0.25113	0.18573	0.18573	NS		0.0407846	-0.0240228	0.10689	0.89311	NS
1330	Kukri_c30451_473	A/C	1A	135511961	1A	133416347	0.0303511	0.0229147	0.470046	0.470046	NS		0.0314094	0.0595756	0.466507	0.533493	NS		0.0312558	0.0195289	0.354768	0.354768	NS
1331	wsnp_Ex_rep_c69775_68731015	A/C	1A	135511998	1A	133416384	0.111869	0.0820371	0.387493	0.612507	NS		0.110062	0.0529391	0.255483	0.744517	NS		0.110847	0.0320724	0.350975	0.350975	NS
1332	IAAV1625	A/C	1A	135512459	1A	133416845	0.0455131	0.0921693	0.177113	0.177113	NS		0.0499861	0.261391	0.17558	0.17558	NS		0.0402961	-0.0224507	0.123329	0.876671	NS
1333	IAAV8664	C/A	1A	136100757	1A	134002044	0.145827	0.12335	0.477556	0.522444	NS		0.162495	0.190054	0.441913	0.441913	NS		0.135773	0.0138475	0.46202	0.53798	NS
1334	Ex_c7959_588	C/A	1A	136101874	1D	122548751	0.0922391	0.0516229	0.288589	0.711411	NS		0.101642	0.242175	0.327183	0.327183	NS		0.104307	0.0777751	0.106493	0.106493	NS
1335	RAC875_c30367_736	C/A	1A	137036390	1B	186799598	0.0428442	0.00473611	0.231234	0.768766	NS		0.0462316	0.18443	0.263484	0.263484	NS		0.0491742	0.0397004	0.238223	0.238223	NS
1336	Ex_c23451_720	C/A	1A	137046745	1A	134956732	0.112576	0.0804516	0.378896	0.621104	NS		0.113675	0.065404	0.295595	0.704405	NS		0.111971	0.0324348	0.347299	0.347299	NS
1337	TA005710-0827	A/C	1A	137047106	1A	134957093	0.0404424	0.0380626	0.415114	0.415114	NS		0.044423	0.206482	0.213997	0.213997	NS		0.0397921	-0.0150211	0.210654	0.789346	NS
1338	Excalibur_rep_c112996_167	A/C	1A	137047507	1A	134957494	0.0416997	0.0532298	0.32314	0.32314	NS		0.0513558	0.28109	0.158422	0.158422	NS		0.0404719	-0.00785819	0.303792	0.696208	NS
1339	wsnp_Ra_c7847_13421750	A/C	1A	137609439	1A	135517238	0.140618	0.0107349	0.0567389	0.943261	NS		0.131154	0.00586414	0.0521564	0.947844	NS		0.156876	0.0102663	0.416215	0.583785	NS
1340	wsnp_Ex_rep_c66318_64485410	C/A	1A	138059448	1A	135969046	0.10446	0.0677151	0.339416	0.660584	NS		0.101614	0.0734954	0.321453	0.678547	NS		0.102567	0.0195036	0.467224	0.467224	NS
1341	RAC875_c14902_256	A/C	1A	139040583	1A	136953719	0.0751368	0.114092	0.233366	0.233366	NS		0.07735	0.141255	0.48878	0.51122	NS		0.0723378	0.02077	0.430784	0.430784	NS
1342	wsnp_Ex_rep_c105244_89727546	A/C	1A	139046058	1A	136959260	0.0408963	0.132988	0.101042	0.101042	NS		0.0657164	0.4031	0.0894194	0.0894194	NS		0.0318363	-0.0513556	0.00263155	0.997368	p < 0.05, FST < 0.03
1343	wsnp_Ex_rep_c105244_89727666	C/A	1A	139046119	1A	136959321	0.0680472	0.04944	0.396749	0.603251	NS		0.0616896	0.103438	0.429755	0.570245	NS		0.0658488	0.024338	0.384296	0.384296	NS
1344	TA003907-0995	A/C	1A	140309736	1B	189325140	0.0401457	0.0309523	0.47241	0.47241	NS		0.0441218	0.201064	0.219474	0.219474	NS		0.0399854	-0.0152699	0.206873	0.793127	NS
1345	BS00030644_51	A/C	1A	140311058	1A	138228904	0.112576	0.0804516	0.378896	0.621104	NS		0.108426	0.0386466	0.201818	0.798182	NS		0.110429	0.0239226	0.425825	0.425825	NS
1346	BobWhite_rep_c49149_530	C/A	1A	141635551	1A	139559444	0.0505208	0.0532298	0.406165	0.406165	NS		0.0567718	0.297386	0.161597	0.161597	NS		0.0495827	-0.00542491	0.284716	0.715284	NS
1347	TA003235-0794	A/C	1A	141713240	1B	189715956	0.0410874	0.0391202	0.412491	0.412491	NS		0.0435193	0.190004	0.232065	0.232065	NS		0.0399001	-0.0228198	0.120523	0.879477	NS
1348	Excalibur_c43793_106	C/A	1A	142493285	1A	140370532	0.0303511	0.0229147	0.470046	0.470046	NS		0.0333496	0.223299	0.139782	0.139782	NS		0.0324443	0.0467419	0.197527	0.197527	NS
1349	RAC875_c3656_1229	A/C	1A	147468134	1D	143958235	0.0517088	0.0615216	0.357464	0.357464	NS		0.0560184	0.287937	0.1671	0.1671	NS		0.0493552	-0.0142368	0.175219	0.824781	NS
1350	Jagger_c6610_109	A/C	1A	148715880	1A	146630265	0.131104	0.0934958	0.395742	0.604258	NS		0.128098	0.0793327	0.323446	0.676554	NS		0.128739	0.0177107	0.494382	0.494382	NS
1351	BobWhite_c872_890	A/C	1A	149434062	1B	191960747	0.479381	0.0842443	0.288374	0.711626	NS		0.475645	0.090193	0.226277	0.773723	NS		0.485139	0.105425	0.0401817	0.0401817	p < 0.05, FST > 0.03		Selected for 6 periods
1352	BobWhite_c872_587	C/A	1A	149434503	1B	191960306	0.0501499	0.0462272	0.458113	0.458113	NS		0.0563951	0.292693	0.16444	0.16444	NS		0.0492317	-0.0125939	0.195427	0.804574	NS
1353	GENE-0553_173	C/A	1A	149435107	1A	147354967	0.0421403	0.0195091	0.397107	0.602893	NS		0.0490992	0.232062	0.212476	0.212476	NS		0.0478577	0.0456812	0.204981	0.204981	NS
1354	BobWhite_c872_311	A/C	1A	149436180	1D	142658261	0.0343808	0.0371635	0.376932	0.376932	NS		0.0602758	0.49213	0.038298	0.038298	p < 0.05, FST > 0.207		0.0412055	0.119817	0.0410525	0.0410525	p < 0.05, FST > 0.03		Selected for 8 classess and 6 periods
1355	BS00066308_51	C/A	1A	149986710	1A	147908325	0.128601	0.118327	0.497209	0.502791	NS		0.120252	0.0609167	0.272846	0.727154	NS		0.120161	0.0203804	0.464098	0.464098	NS
1356	RAC875_c82649_146	A/C	1A	151425275	1A	149355041	0.0416997	0.0532298	0.32314	0.32314	NS		0.0464563	0.224316	0.203588	0.203588	NS		0.0399854	-0.0152699	0.206873	0.793127	NS
1357	BobWhite_c3771_338	C/A	1A	151579981	1A	149510407	0.322542	-0.0215277	0.00447513	0.995525	p < 0.05, FST < 0.2164		0.31999	-0.0230994	0.00252206	0.997478	p < 0.05, FST < 0.207		0.344052	0.183447	0.0037696	0.0037696	p < 0.05, FST > 0.03		Selected for 6 periods
1358	BobWhite_c3771_441	C/A	1A	151580084	1A	149510510	0.470414	0.0124995	0.0677292	0.932271	NS		0.502635	0.256657	0.236119	0.236119	NS		0.484824	0.10738	0.0374257	0.0374257	p < 0.05, FST > 0.03		Selected for 6 periods
1359	TA005699-1050	C/A	1A	151582978	1D	141275308	0.0520915	0.0684163	0.318797	0.318797	NS		0.0563951	0.292693	0.16444	0.16444	NS		0.0497092	-0.00701516	0.262526	0.737474	NS
1360	Kukri_c33586_75	A/C	1A	151959011	1A	149892838	0.0476756	0.0910467	0.191753	0.191753	NS		0.0652651	0.363236	0.119483	0.119483	NS		0.0397712	-0.06265	0.000158243	0.999842	p < 0.05, FST < 0.03
1361	RAC875_c25100_89	A/C	1A	153830689	1D	139536712	0.0421148	0.0339072	0.465284	0.465284	NS		0.048274	0.235194	0.201102	0.201102	NS		0.0432749	0.00724598	0.49067	0.50933	NS
1362	IAAV3801	C/A	1A	155388371	1B	200300052	0.0391866	0.061805	0.266385	0.266385	NS		0.0654869	0.373016	0.110862	0.110862	NS		0.0439231	0.0664375	0.127353	0.127353	NS
1363	RAC875_c21367_209	C/A	1A	156620271	1A	154575966	0.0410874	0.0391202	0.412491	0.412491	NS		0.0435193	0.190004	0.232065	0.232065	NS		0.0403783	-0.0153006	0.205198	0.794802	NS
1364	wsnp_Ex_c2389_4479352	A/C	1A	157119398	1A	155079339	0.154805	0.167696	0.383119	0.383119	NS		0.126044	0.0323672	0.145746	0.854254	NS		0.13748	0.0385469	0.30305	0.30305	NS
1365	wsnp_Ex_c2389_4479047	A/C	1A	157120216	1A	155080157	0.1311	0.0711071	0.308342	0.691658	NS		0.130891	0.0720416	0.300374	0.699626	NS		0.133877	0.0171628	0.498765	0.498765	NS
1366	wsnp_Ex_c7668_13089715	A/C	1A	157120593	1A	155080534	0.361692	0.223394	0.393181	0.393181	NS		0.379815	0.408602	0.0764041	0.0764041	NS		0.321498	0.00841829	0.390085	0.609915	NS
1367	Ex_c2389_1834	A/C	1A	157120625	1A	155080566	0.105837	0.0264261	0.133437	0.866563	NS		0.0974157	0.0549253	0.274975	0.725025	NS		0.109376	0.00462387	0.356005	0.643995	NS
1368	Ex_c2389_1633	C/A	1A	157120826	1A	155080767	0.0950506	0.119249	0.329165	0.329165	NS		0.085182	0.0707173	0.320531	0.679469	NS		0.0872081	0.0107676	0.441876	0.558124	NS
1369	wsnp_Ex_c2389_4478238	C/A	1A	157121144	1A	155081085	0.0902774	0.101269	0.401974	0.401974	NS		0.0897309	0.0623265	0.29735	0.70265	NS		0.0863822	0.0289295	0.368637	0.368637	NS
1370	wsnp_Ex_c2389_4477880	A/C	1A	157121502	1A	155081443	0.275017	-0.011644	0.0115549	0.988445	p < 0.05, FST < 0.2164		0.280794	0.0441398	0.0938223	0.906178	NS		0.275544	0.00588494	0.351376	0.648624	NS
1371	wsnp_Ex_c2389_4477552	A/C	1A	157121917	1A	155081858	0.130106	0.0865434	0.370499	0.629501	NS		0.127715	0.0748867	0.310773	0.689227	NS		0.130971	0.0253825	0.412687	0.412687	NS
1372	Excalibur_c2389_361	C/A	1A	157122322	1A	155082263	0.168695	0.127446	0.458271	0.541729	NS		0.153696	-0.0184333	0.00874967	0.99125	p < 0.05, FST < 0.207		0.182628	0.053163	0.207485	0.207485	NS
1373	wsnp_Ex_c2389_4477096	C/A	1A	157122510	1A	155082451	0.0987166	0.134253	0.276227	0.276227	NS		0.091107	0.0551271	0.279465	0.720535	NS		0.0900246	0.0364057	0.310376	0.310376	NS
1374	Excalibur_c6255_1119	C/A	1A	157733781	1D	137440280	0.121515	0.0882978	0.392269	0.607731	NS		0.11994	0.0637573	0.282873	0.717127	NS		0.119359	0.022398	0.443836	0.443836	NS
1375	Tdurum_contig27840_304	C/A	1A	157733824	1B	209133171	0.0416997	0.0532298	0.32314	0.32314	NS		0.0441218	0.201064	0.219474	0.219474	NS		0.0399854	-0.0152699	0.206873	0.793127	NS
1376	Tdurum_contig27840_865	A/C	1A	157736036	1A	155696174	0.118799	0.0750568	0.341379	0.658621	NS		0.118391	0.0568802	0.259538	0.740462	NS		0.119868	0.0249324	0.418307	0.418307	NS
1377	IAAV3828	C/A	1A	157736646	1B	209130095	0.166764	0.0159666	0.0639925	0.936007	NS		0.166451	0.020444	0.0719565	0.928044	NS		0.157847	0.0126884	0.445183	0.554817	NS
1378	IAAV2777	A/C	1A	159856629	1D	131149682	0.0505208	0.0532298	0.406165	0.406165	NS		0.0567718	0.297386	0.161597	0.161597	NS		0.0495827	-0.00542491	0.284716	0.715284	NS
1379	BS00033760_51	C/A	1A	159858657	1A	157831818	0.123082	0.0454361	0.200029	0.799971	NS		0.124208	0.0911998	0.355672	0.644328	NS		0.134189	0.0334553	0.340844	0.340844	NS
1380	Excalibur_c16256_551	C/A	1A	161536406	1A	159517211	0.0398628	0.00960047	0.312473	0.687527	NS		0.0423144	0.16694	0.27198	0.27198	NS		0.0407046	-0.0225608	0.121241	0.878759	NS
1381	BobWhite_c13654_447	C/A	1A	165398398	1B	201757791	0.0331449	0.0486535	0.295689	0.295689	NS		0.0479078	0.29002	0.133911	0.133911	NS		0.0320572	-0.0110735	0.286803	0.713197	NS
1382	wsnp_Ex_rep_c104050_88861052	C/A	1A	165399067	1B	201757121	0.135079	0.0783921	0.332302	0.667698	NS		0.123888	0.039597	0.181123	0.818877	NS		0.128648	-0.00111594	0.282197	0.717803	NS
1383	wsnp_Ex_c40942_47886087	A/C	1A	165400554	1A	163395425	0.0793929	0.0752868	0.49712	0.49712	NS		0.0727987	0.11995	0.44627	0.55373	NS		0.0789486	0.0246121	0.403102	0.403102	NS
1384	Kukri_c14968_674	C/A	1A	166460278	1B	213910964	0.0413936	0.0462272	0.363703	0.363703	NS		0.0438205	0.195572	0.22546	0.22546	NS		0.0397016	-0.0225271	0.123921	0.876079	NS
1385	IACX3433	C/A	1A	167169302	1B	202007696	0.0398489	0.0237362	0.462677	0.537323	NS		0.0438205	0.195572	0.22546	0.22546	NS		0.0401852	-0.0150489	0.209026	0.790974	NS
1386	IAAV6948	C/A	1A	167169504	1D	133568476	0.0505208	0.0532298	0.406165	0.406165	NS		0.0567718	0.297386	0.161597	0.161597	NS		0.0495827	-0.00542491	0.284716	0.715284	NS
1387	wsnp_Ex_rep_c67665_66326492	C/A	1A	167171043	1A	165175664	0.149908	0.10428	0.407168	0.592832	NS		0.159173	0.179142	0.462435	0.462435	NS		0.146362	-0.000130933	0.291563	0.708437	NS
1388	RAC875_c2021_898	A/C	1A	168327112	1D	132854724	0.12901	0.0864746	0.370959	0.629041	NS		0.129049	0.086113	0.341253	0.658747	NS		0.128364	0.0188707	0.482017	0.482017	NS
1389	IAAV3509	A/C	1A	169159780	1D	136951283	0.0513261	0.054524	0.40143	0.40143	NS		0.0582004	0.301146	0.162524	0.162524	NS		0.0490013	-0.0215629	0.102506	0.897494	NS
1390	BS00078086_51	C/A	1A	170570342	1A	168578676	0.409285	-0.01214	0.0108989	0.989101	p < 0.05, FST < 0.2164		0.416871	0.0273828	0.0427235	0.957276	p < 0.05, FST < 0.207		0.455573	0.26468	0.000232635	0.000232635	p < 0.05, FST > 0.03		Selected for 6 periods
1391	Ku_c4273_1327	A/C	1A	170709345	1A	168718422	0.0899517	0.178852	0.117678	0.117678	NS		0.0825742	0.143537	0.484602	0.515398	NS		0.0788491	0.00206222	0.340671	0.659329	NS
1392	Excalibur_c32033_97	C/A	1A	173436456	1A	171457309	0.0583262	0.0585158	0.443899	0.443899	NS		0.0715668	0.377396	0.11979	0.11979	NS		0.0583094	0.00653588	0.425799	0.574201	NS
1393	RAC875_c15646_783	C/A	1A	173436484	1D	156132546	0.0634794	0.0518851	0.458325	0.541675	NS		0.0730701	0.219014	0.322824	0.322824	NS		0.0610965	-0.022115	0.0818665	0.918134	NS
1394	Ku_c12345_328	C/A	1A	175732803	1A	173776853	0.194663	0.141887	0.470286	0.529714	NS		0.2302	0.401753	0.118938	0.118938	NS		0.243522	-0.0211988	0.0814892	0.918511	NS
1395	RAC875_c2313_887	A/C	1A	177122126	1A	175173513	0.111069	0.0780882	0.371004	0.628996	NS		0.109502	0.0500564	0.245212	0.754788	NS		0.110657	0.0310964	0.359421	0.359421	NS
1396	RAC875_c2313_410	C/A	1A	177122603	1A	175173990	0.12901	0.0864746	0.370959	0.629041	NS		0.129049	0.086113	0.341253	0.658747	NS		0.128364	0.0188707	0.482017	0.482017	NS
1397	Kukri_c23382_1431	A/C	1A	178401157	1A	176458041	0.125644	0.0623318	0.276362	0.723638	NS		0.117221	0.0489559	0.229732	0.770268	NS		0.139484	0.0661985	0.145808	0.145808	NS
1398	RAC875_c7891_426	A/C	1A	179415854	1A	177477952	0.126661	0.0647984	0.285369	0.714631	NS		0.127531	0.0682834	0.289892	0.710108	NS		0.129057	0.0101882	0.41977	0.58023	NS
1399	wsnp_Ex_c26800_36025427	C/A	1A	179417722	1A	177479820	0.100514	-0.211287	8.65185e-56	1	p < 0.05, FST < 0.2164		0.124053	-0.0613205	2.33006e-05	0.999977	p < 0.05, FST < 0.207		0.137322	-0.0832498	1.72308e-07	1	p < 0.05, FST < 0.03
1400	wsnp_Ex_c26800_36025663	C/A	1A	179417958	1A	177480056	0.125896	0.0536523	0.234921	0.765079	NS		0.131667	0.0812713	0.328015	0.671985	NS		0.133878	0.0241511	0.425313	0.425313	NS
1401	BS00076538_51	C/A	1A	182532447	1A	180412596	0.132402	0.0749316	0.323086	0.676914	NS		0.142311	0.12094	0.420123	0.579877	NS		0.138868	0.036045	0.321349	0.321349	NS
1402	BobWhite_c20703_141	A/C	1A	182533085	1A	180413234	0.12901	0.0864746	0.370959	0.629041	NS		0.129049	0.086113	0.341253	0.658747	NS		0.128364	0.0188707	0.482017	0.482017	NS
1403	Ra_c12999_321	C/A	1A	183897542	1A	181777191	0.138448	0.093769	0.383376	0.616624	NS		0.156731	0.170291	0.479539	0.479539	NS		0.146644	0.061714	0.16551	0.16551	NS
1404	IAAV5756	A/C	1A	184187676	1A	182069350	0.119703	0.0820446	0.369287	0.630713	NS		0.11871	0.0612196	0.274999	0.725001	NS		0.119732	0.027167	0.397102	0.397102	NS
1405	Ku_c2898_1284	A/C	1A	184187826	1A	182069500	0.119703	0.0820446	0.369287	0.630713	NS		0.11871	0.0612196	0.274999	0.725001	NS		0.119732	0.027167	0.397102	0.397102	NS
1406	Ku_c2898_1247	C/A	1A	184187863	1A	182069537	0.119703	0.0820446	0.369287	0.630713	NS		0.11871	0.0612196	0.274999	0.725001	NS		0.119732	0.027167	0.397102	0.397102	NS
1407	Ex_c3799_2429	A/C	1A	184294370	1A	182176198	0.141123	0.0943185	0.384063	0.615937	NS		0.149525	0.121716	0.422938	0.577062	NS		0.126505	-0.0516535	0.00109089	0.998909	p < 0.05, FST < 0.03
1408	wsnp_Ex_c13724_21535046	A/C	1A	187230893	1A	185141694	0.13201	0.11552	0.477249	0.522751	NS		0.120464	0.0427321	0.199774	0.800226	NS		0.129778	0.0557792	0.194374	0.194374	NS
1409	BobWhite_c11036_842	C/A	1A	187231616	1A	185142417	0.0505208	0.0532298	0.406165	0.406165	NS		0.0567718	0.297386	0.161597	0.161597	NS		0.0495827	-0.00542491	0.284716	0.715284	NS
1410	wsnp_Ex_rep_c70593_69508988	C/A	1A	187234145	1A	185144946	0.150243	0.108245	0.420622	0.579378	NS		0.156576	0.17259	0.475257	0.475257	NS		0.145752	0.000731832	0.302177	0.697823	NS
1411	Excalibur_c98531_344	C/A	1A	188798637	5B	360595225	0.243112	-0.032983	0.00102647	0.998974	p < 0.05, FST < 0.2164		0.24416	-0.034773	0.000805714	0.999194	p < 0.05, FST < 0.207		0.267366	0.0945614	0.0637967	0.0637967	NS
1412	Excalibur_c27843_185	C/A	1A	189075247	1A	186989425	0.0311955	-0.0406646	0.00137402	0.998626	p < 0.05, FST < 0.2164		0.0328705	-0.0170856	0.136171	0.863829	NS		0.0382163	0.0800769	0.0942736	0.0942736	NS
1413	GENE-2795_120	C/A	1A	189075784	1A	186989962	0.126067	0.106751	0.45744	0.54256	NS		0.124404	0.0966788	0.36742	0.63258	NS		0.109149	-0.0380892	0.0109875	0.989013	p < 0.05, FST < 0.03
1414	Excalibur_c27500_469	C/A	1A	190304139	1A	188224348	0.132787	0.0395277	0.160317	0.839683	NS		0.133631	0.0414455	0.174806	0.825194	NS		0.132905	0.00857495	0.402012	0.597988	NS
1415	IACX19890	C/A	1A	191787256	1A	189716739	0.0417534	0.0402111	0.410109	0.410109	NS		0.0496437	0.256296	0.18069	0.18069	NS		0.0410082	-0.0160721	0.193438	0.806562	NS
1416	Excalibur_c26691_807	C/A	1A	192030872	1A	189961377	0.264373	0.0890381	0.247078	0.752922	NS		0.243556	-0.0231634	0.00299124	0.997009	p < 0.05, FST < 0.207		0.23388	-0.0034454	0.247534	0.752466	NS
1417	wsnp_Ex_c17684_26426672	C/A	1A	203877189	1A	201746360	0.12901	0.0864746	0.370959	0.629041	NS		0.129049	0.086113	0.341253	0.658747	NS		0.128364	0.0188707	0.482017	0.482017	NS
1418	BS00066117_51	A/C	1A	204225257	1A	202098864	0.0424412	0.0413371	0.407937	0.407937	NS		0.0603712	0.344713	0.125141	0.125141	NS		0.0421797	-0.00765746	0.299256	0.700744	NS
1419	wsnp_Ex_c10595_17291999	A/C	1A	205444529	1A	203324339	0.0614286	0.0439041	0.406936	0.593064	NS		0.0672771	0.105875	0.42287	0.57713	NS		0.0599359	-0.0178926	0.117704	0.882296	NS
1420	RAC875_rep_c72774_131	C/A	1A	205444659	1A	203324469	0.119703	0.0820446	0.369287	0.630713	NS		0.11871	0.0612196	0.274999	0.725001	NS		0.119732	0.027167	0.397102	0.397102	NS
1421	wsnp_Ex_c591_1177097	C/A	1A	205444702	1A	203324512	0.12901	0.0864746	0.370959	0.629041	NS		0.129049	0.086113	0.341253	0.658747	NS		0.128364	0.0188707	0.482017	0.482017	NS
1422	wsnp_Ex_c15852_24239968	C/A	1A	205925857	1A	203807530	0.119755	0.0414837	0.183954	0.816046	NS		0.0973427	-0.0155143	0.024081	0.975919	p < 0.05, FST < 0.207		0.127545	0.000258739	0.298702	0.701298	NS
1423	Excalibur_c26662_197	A/C	1A	206949302	1B	380311363	0.344128	0.0779771	0.201452	0.798548	NS		0.34559	0.0756793	0.164168	0.835832	NS		0.31358	-0.0286307	0.0399208	0.960079	p < 0.05, FST < 0.03
1424	IAAV4676	A/C	1A	208899918	1D	154021976	0.0505208	0.0532298	0.406165	0.406165	NS		0.0567718	0.297386	0.161597	0.161597	NS		0.0495827	-0.00542491	0.284716	0.715284	NS
1425	GENE-2766_500	C/A	1A	208900399	1B	223800526	0.0513261	0.054524	0.40143	0.40143	NS		0.0556417	0.283116	0.169966	0.169966	NS		0.0494857	-0.0158989	0.155704	0.844296	NS
1426	wsnp_Ra_c26956_36503468	C/A	1A	210304950	1A	208208283	0.142979	0.0902015	0.367196	0.632804	NS		0.135708	0.0545676	0.22713	0.77287	NS		0.127375	-0.0618097	0.000108258	0.999892	p < 0.05, FST < 0.03
1427	wsnp_Ex_rep_c66875_65276404	A/C	1A	210306403	1A	208209736	0.131928	0.101031	0.422458	0.577542	NS		0.122823	0.0371358	0.172497	0.827503	NS		0.13072	0.0369386	0.312856	0.312856	NS
1428	Kukri_rep_c81206_235	A/C	1A	210772164	1A	208681924	0.12901	0.0864746	0.370959	0.629041	NS		0.129049	0.086113	0.341253	0.658747	NS		0.128364	0.0188707	0.482017	0.482017	NS
1429	Ra_c16532_425	C/A	1A	210772356	1A	208682116	0.110578	0.0515909	0.249678	0.750322	NS		0.108941	0.0656063	0.297127	0.702873	NS		0.111732	0.00791922	0.397013	0.602987	NS
1430	Ra_c16532_954	A/C	1A	210772964	1A	208682724	0.0546674	0.0107915	0.177464	0.822536	NS		0.0533823	0.0347624	0.264823	0.735177	NS		0.0515077	-0.0366954	0.0177404	0.98226	p < 0.05, FST < 0.03
1431	Excalibur_rep_c101549_745	A/C	1A	210773038	1A	208682798	0.212762	0.22964	0.326713	0.326713	NS		0.228895	0.407136	0.114279	0.114279	NS		0.204919	0.0727608	0.123245	0.123245	NS
1432	Excalibur_c18735_1380	C/A	1A	210999373	1A	208910012	0.0505607	0.0402111	0.487885	0.512115	NS		0.0548884	0.273276	0.177968	0.177968	NS		0.0505465	-0.00924543	0.230642	0.769358	NS
1433	Excalibur_c44731_1000	A/C	1A	215882910	1A	213905516	0.111869	0.0820371	0.387493	0.612507	NS		0.112803	0.0680452	0.303933	0.696067	NS		0.112398	0.0404561	0.285271	0.285271	NS
1434	Ra_c69908_1877	C/A	1A	215885199	1D	183025917	0.0501499	0.0462272	0.458113	0.458113	NS		0.0541763	0.0924979	0.431004	0.568996	NS		0.0511111	-0.00836318	0.242098	0.757902	NS
1435	RAC875_c25442_231	A/C	1A	218388852	1A	216415093	0.128822	0.0828493	0.357129	0.642871	NS		0.128669	0.0817457	0.329885	0.670115	NS		0.128739	0.0177107	0.494382	0.494382	NS
1436	Kukri_c7476_415	A/C	1A	219576417	1B	239779780	0.0732797	0.111136	0.236464	0.236464	NS		0.0721721	0.162169	0.451729	0.451729	NS		0.0687851	-0.0080739	0.220046	0.779954	NS
1437	wsnp_Ex_c3747_6824863	C/A	1A	219578279	1A	217612507	0.12901	0.0864746	0.370959	0.629041	NS		0.129049	0.086113	0.341253	0.658747	NS		0.128364	0.0188707	0.482017	0.482017	NS
1438	Excalibur_rep_c108057_435	C/A	1A	219578282	1D	168486234	0.0736114	0.105628	0.262577	0.262577	NS		0.0712639	0.148479	0.484144	0.484144	NS		0.0700962	-0.00571033	0.247743	0.752257	NS
1439	BS00066135_51	C/A	1A	220171127	1A	218215124	0.0517088	0.0615216	0.357464	0.357464	NS		0.0560184	0.287937	0.1671	0.1671	NS		0.0493552	-0.0142368	0.175219	0.824781	NS
1440	BS00065700_51	A/C	1A	221314423	1A	219365302	0.514203	0.101085	0.228231	0.771769	NS		0.513699	0.0986504	0.167969	0.832031	NS		0.497912	-0.0126225	0.144554	0.855446	NS
1441	wsnp_Ex_c645_1273901	C/A	1A	221840920	1A	219895101	0.112628	0.102898	0.485033	0.514967	NS		0.111708	0.0999396	0.374334	0.625666	NS		0.110026	0.0255558	0.410095	0.410095	NS
1442	wsnp_Ex_c645_1273590	C/A	1A	221841666	1A	219895847	0.12901	0.0864746	0.370959	0.629041	NS		0.129049	0.086113	0.341253	0.658747	NS		0.128364	0.0188707	0.482017	0.482017	NS
1443	Tdurum_contig42633_1354	A/C	1A	224305284	1A	222367141	0.0424776	0.0272943	0.470626	0.529374	NS		0.0583105	0.321555	0.139392	0.139392	NS		0.0433028	-0.00777412	0.292366	0.707634	NS
1444	Kukri_rep_c111709_230	A/C	1A	224312898	1A	222374755	0.0293157	-0.0385446	0.00223756	0.997762	p < 0.05, FST < 0.2164		0.0304187	-0.0174202	0.139104	0.860896	NS		0.030471	-0.0217591	0.150377	0.849623	NS
1445	IAAV9022	C/A	1A	224855586	1A	222918117	0.114159	0.0734284	0.344993	0.655007	NS		0.113477	0.0918761	0.359195	0.640805	NS		0.111533	0.00983057	0.419907	0.580093	NS
1446	Ex_c3567_1048	C/A	1A	224856397	1A	222918928	0.113041	0.0533358	0.254674	0.745326	NS		0.117181	0.0981987	0.369391	0.630609	NS		0.120318	0.0412047	0.282339	0.282339	NS
1447	wsnp_Ex_c3567_6526582	C/A	1A	224856634	1A	222919165	0.120524	0.0554007	0.251016	0.748984	NS		0.127135	0.070173	0.296444	0.703556	NS		0.118696	-0.028377	0.0394235	0.960577	p < 0.05, FST < 0.03
1448	Excalibur_c18009_66	A/C	1A	225870433	1B	218421514	0.0417534	0.0402111	0.410109	0.410109	NS		0.0426156	0.172828	0.259329	0.259329	NS		0.0399941	-0.0304183	0.0578026	0.942197	NS
1449	BS00053718_51	C/A	1A	225921637	1A	223990546	0.0819269	0.106622	0.313672	0.313672	NS		0.0846651	0.0939607	0.37246	0.62754	NS		0.0782771	0.0951023	0.0689466	0.0689466	NS
1450	wsnp_Ex_c21450_30588044	A/C	1A	226754142	1A	224826971	0.12901	0.0864746	0.370959	0.629041	NS		0.129049	0.086113	0.341253	0.658747	NS		0.128364	0.0188707	0.482017	0.482017	NS
1451	Ex_c21450_396	A/C	1A	226754156	1A	224826985	0.0663939	0.0376066	0.318046	0.681954	NS		0.0723725	0.099184	0.394053	0.605947	NS		0.0691589	0.0130455	0.487246	0.512754	NS
1452	Excalibur_c6141_1337	C/A	1A	227432417	1A	225512892	0.12901	0.0864746	0.370959	0.629041	NS		0.129049	0.086113	0.341253	0.658747	NS		0.128364	0.0188707	0.482017	0.482017	NS
1453	wsnp_Ex_c6934_11953178	C/A	1A	230430589	1A	228530138	0.128639	0.0791757	0.342789	0.657211	NS		0.128289	0.0773191	0.317651	0.682349	NS		0.12916	0.0168102	0.496156	0.503844	NS
1454	wsnp_Ex_c9279_15416671	A/C	1A	230432469	1A	228532018	0.189632	0.0119844	0.0512572	0.948743	NS		0.188609	-0.000523918	0.0233083	0.976692	p < 0.05, FST < 0.207		0.201525	0.102215	0.0575031	0.0575031	NS
1455	Kukri_c34519_630	A/C	1A	232045063	1A	230156821	0.059828	0.0464083	0.441661	0.558339	NS		0.105791	0.346179	0.180923	0.180923	NS		0.0561641	-0.0430785	0.00605863	0.993941	p < 0.05, FST < 0.03
1456	RAC875_rep_c105400_1131	C/A	1A	233959499	1A	232069574	0.175681	-0.0187461	0.0062986	0.993701	p < 0.05, FST < 0.2164		0.172577	-0.0423421	0.000569448	0.999431	p < 0.05, FST < 0.207		0.188589	0.0898906	0.0793218	0.0793218	NS
1457	wsnp_Ex_c19730_28728245	C/A	1A	233963615	1A	232073690	0.114159	0.0734284	0.344993	0.655007	NS		0.110529	0.114652	0.403344	0.596656	NS		0.11163	0.00492258	0.360457	0.639543	NS
1458	wsnp_Ex_rep_c102155_87382570	A/C	1A	233976615	1A	232086690	0.06247	0.0836222	0.309317	0.309317	NS		0.0690793	0.187255	0.385093	0.385093	NS		0.0616474	0.00720018	0.429958	0.570042	NS
1459	wsnp_RFL_Contig1186_254286	A/C	1A	233976765	1A	232086840	0.0729825	0.0475563	0.346424	0.653576	NS		0.0761429	0.150568	0.485339	0.485339	NS		0.0652153	-0.119331	1.5472e-15	1	p < 0.05, FST < 0.03
1460	Kukri_c18896_491	C/A	1A	234228339	1B	252027422	0.112848	0.0661839	0.314816	0.685184	NS		0.107403	0.0312592	0.173495	0.826505	NS		0.108407	-0.0116856	0.164558	0.835442	NS
1461	RAC875_c18355_804	A/C	1A	234229714	1A	232341032	0.128822	0.0828493	0.357129	0.642871	NS		0.128669	0.0817457	0.329885	0.670115	NS		0.127916	0.0138241	0.461654	0.538346	NS
1462	RAC875_c7305_75	A/C	1A	234494146	1A	232606133	0.135502	0.107679	0.440269	0.559731	NS		0.134087	0.0983702	0.370755	0.629245	NS		0.128708	0.0116899	0.437146	0.562854	NS
1463	Kukri_c93273_605	A/C	1A	234505247	1B	243093889	0.115114	0.0958941	0.443155	0.556845	NS		0.113972	0.0656063	0.295896	0.704104	NS		0.110739	0.0285158	0.382157	0.382157	NS
1464	wsnp_Ex_c15722_24074399	C/A	1A	235798808	1A	233923396	0.12765	0.0720427	0.315007	0.684993	NS		0.130087	0.0832565	0.33378	0.66622	NS		0.130467	0.0198253	0.469527	0.469527	NS
1465	BobWhite_c14258_434	C/A	1A	235800227	1A	233924815	0.0331996	0.034957	0.385327	0.385327	NS		0.0385447	0.30688	0.0878631	0.0878631	NS		0.0309663	-0.0252246	0.11216	0.88784	NS
1466	wsnp_Ra_c20163_29413615	A/C	1A	236667608	1A	234807504	0.12765	0.0720427	0.315007	0.684993	NS		0.130087	0.0832565	0.33378	0.66622	NS		0.130467	0.0198253	0.469527	0.469527	NS
1467	IACX7767	C/A	1A	238576366	1A	236720370	0.12901	0.0864746	0.370959	0.629041	NS		0.129049	0.086113	0.341253	0.658747	NS		0.128364	0.0188707	0.482017	0.482017	NS
1468	wsnp_Ex_c2972_5477975	C/A	1A	238576566	1A	236720570	0.122075	0.0773964	0.34751	0.65249	NS		0.11983	0.050212	0.231938	0.768062	NS		0.123516	0.0313313	0.357432	0.357432	NS
1469	IAAV5236	C/A	1A	238576875	1A	236720879	0.0505208	0.0532298	0.406165	0.406165	NS		0.0567718	0.297386	0.161597	0.161597	NS		0.0495827	-0.00542491	0.284716	0.715284	NS
1470	wsnp_Ex_c11697_18821490	C/A	1A	238577109	1A	236721113	0.121395	0.0849657	0.379074	0.620926	NS		0.122956	0.112149	0.398572	0.601428	NS		0.120641	0.0121076	0.444355	0.555645	NS
1471	Excalibur_c74466_344	A/C	1A	240487612	1A	238648831	0.329913	0.0379691	0.101759	0.898241	NS		0.31977	-0.0247608	0.00213452	0.997865	p < 0.05, FST < 0.207		0.331245	0.0223428	0.447857	0.447857	NS
1472	BS00077815_51	A/C	1A	240492427	1A	238653648	0.120082	0.0997274	0.441767	0.558233	NS		0.121572	0.0890371	0.350797	0.649203	NS		0.118403	0.0234057	0.433536	0.433536	NS
1473	wsnp_Ex_c6826_11774795	A/C	1A	240518855	1A	238680037	0.133069	0.0970079	0.406257	0.593743	NS		0.128898	0.076786	0.31585	0.68415	NS		0.128708	0.0116899	0.437146	0.562854	NS
1474	Excalibur_rep_c114648_58	C/A	1A	240519643	1D	192584218	0.363872	0.0196536	0.0614525	0.938547	NS		0.363049	-0.0139506	0.0053794	0.994621	p < 0.05, FST < 0.207		0.356008	0.0070478	0.376419	0.623581	NS
1475	BobWhite_c44224_71	A/C	1A	240519653	1A	238680839	0.12901	0.0864746	0.370959	0.629041	NS		0.129049	0.086113	0.341253	0.658747	NS		0.128364	0.0188707	0.482017	0.482017	NS
1476	IACX292	C/A	1A	240941418	1B	267970756	0.0303511	0.0229147	0.470046	0.470046	NS		0.0314094	0.0595756	0.466507	0.533493	NS		0.0312558	0.0195289	0.354768	0.354768	NS
1477	BS00063063_51	A/C	1A	242148514	1A	240318330	0.120762	0.0655626	0.297737	0.702263	NS		0.11983	0.0972799	0.367503	0.632497	NS		0.120467	0.00374225	0.343483	0.656517	NS
1478	wsnp_Ex_c6278_10941843	A/C	1A	243835632	1A	242012556	0.128031	0.0794918	0.345102	0.654898	NS		0.128669	0.0817457	0.329885	0.670115	NS		0.128739	0.0177107	0.494382	0.494382	NS
1479	BS00057649_51	A/C	1A	245430982	1A	243618620	0.0343305	0.0391202	0.362311	0.362311	NS		0.0315705	-0.0227962	0.114355	0.885645	NS		0.0215751	-0.00558573	0.390753	0.609247	NS
1480	Kukri_c3187_1062	A/C	1A	246306863	1A	244501252	0.215564	0.183492	0.435494	0.435494	NS		0.223187	0.358708	0.162806	0.162806	NS		0.189978	-0.0320449	0.0257821	0.974218	p < 0.05, FST < 0.03
1481	Excalibur_c63753_211	A/C	1A	246306885	1A	244501274	0.128822	0.0828493	0.357129	0.642871	NS		0.128669	0.0817457	0.329885	0.670115	NS		0.127916	0.0138241	0.461654	0.538346	NS
1482	RAC875_c42104_639	C/A	1A	246306928	1A	244501317	0.128639	0.0791757	0.342789	0.657211	NS		0.131062	0.0900749	0.351252	0.648748	NS		0.129523	0.017967	0.49068	0.49068	NS
1483	wsnp_Ex_c8666_14522816	C/A	1A	246919095	1A	245116795	0.12901	0.0864746	0.370959	0.629041	NS		0.129049	0.086113	0.341253	0.658747	NS		0.128364	0.0188707	0.482017	0.482017	NS
1484	wsnp_Ex_c3365_6183009	C/A	1A	247324184	1A	245524113	0.121689	0.072681	0.327982	0.672018	NS		0.120417	0.102611	0.378424	0.621576	NS		0.120036	0.00447959	0.352114	0.647886	NS
1485	Kukri_c19641_477	C/A	1A	247926500	1B	275358973	0.0312947	0.0380626	0.349347	0.349347	NS		0.0311884	0.0529125	0.43306	0.56694	NS		0.0310382	0.0126552	0.413731	0.413731	NS
1486	IAAV742	A/C	1A	247927738	1A	246129945	0.138682	0.0865755	0.356955	0.643045	NS		0.143337	0.107643	0.391166	0.608834	NS		0.143591	0.0402386	0.289022	0.289022	NS
1487	Kukri_c27690_411	A/C	1A	247927996	1A	246130203	0.0303511	0.0229147	0.470046	0.470046	NS		0.0314094	0.0595756	0.466507	0.533493	NS		0.0312558	0.0195289	0.354768	0.354768	NS
1488	Ex_c19477_336	A/C	1A	250212897	1A	248426643	0.0292383	-0.0142721	0.0907558	0.909244	NS		0.0358813	0.120825	0.378435	0.378435	NS		0.0315169	0.00998693	0.441385	0.441385	NS
1489	wsnp_Ex_c18196_27006489	C/A	1A	250834407	1A	249053406	0.138049	0.0887143	0.365461	0.634539	NS		0.139334	0.0755508	0.303598	0.696402	NS		0.139852	0.046541	0.245939	0.245939	NS
1490	BS00062869_51	C/A	1A	251159493	1A	249380303	0.202235	0.272688	0.189028	0.189028	NS		0.147933	-0.0109992	0.01625	0.98375	p < 0.05, FST < 0.207		0.156959	0.0305596	0.369995	0.369995	NS
1491	Kukri_c50414_251	C/A	1A	253473612	1A	251585507	0.216488	0.0731866	0.219592	0.780408	NS		0.223743	0.184518	0.429697	0.429697	NS		0.223227	0.0646056	0.155722	0.155722	NS
1492	Ex_c759_3362	A/C	1A	253476733	1A	251588628	0.119626	0.0671585	0.305564	0.694436	NS		0.122398	0.073539	0.312183	0.687817	NS		0.121855	0.029666	0.372368	0.372368	NS
1493	wsnp_Ra_c6474_11298812	A/C	1A	253477348	1A	251589243	0.139836	0.0781221	0.324279	0.675721	NS		0.145394	0.0827359	0.320496	0.679504	NS		0.140935	0.0362409	0.318111	0.318111	NS
1494	wsnp_Ra_c6474_11298858	C/A	1A	253477394	1A	251589289	0.132761	0.108062	0.447461	0.552539	NS		0.129426	0.0548441	0.237578	0.762422	NS		0.128306	0.0342507	0.336281	0.336281	NS
1495	Ex_c759_2378	A/C	1A	253478014	1A	251589909	0.12901	0.0864746	0.370959	0.629041	NS		0.129049	0.086113	0.341253	0.658747	NS		0.128364	0.0188707	0.482017	0.482017	NS
1496	Ex_c14515_218	A/C	1A	253478921	1A	251590816	0.148829	0.085042	0.338775	0.661225	NS		0.143958	0.0466182	0.181866	0.818134	NS		0.146776	0.0271278	0.400637	0.400637	NS
1497	Ra_c11042_1500	C/A	1A	253479520	1A	251591415	0.144374	0.0581885	0.232156	0.767844	NS		0.147186	0.0514751	0.198192	0.801808	NS		0.149681	0.0300637	0.371982	0.371982	NS
1498	Excalibur_c759_163	C/A	1A	253480227	1A	251592122	0.23446	0.023326	0.0745873	0.925413	NS		0.24372	0.0718639	0.196597	0.803403	NS		0.234256	0.0280533	0.405126	0.405126	NS
1499	Excalibur_c7692_139	A/C	1A	254208847	1A	252324303	0.123851	0.0808572	0.359281	0.640719	NS		0.121728	0.0705371	0.30366	0.69634	NS		0.12204	0.0413283	0.279949	0.279949	NS
1500	Excalibur_c41211_311	A/C	1A	254388279	1A	252504562	0.0431898	0.0282588	0.47182	0.52818	NS		0.0439401	0.019066	0.246833	0.753167	NS		0.0555998	0.128588	0.037372	0.037372	p < 0.05, FST > 0.03		Selected for 6 periods
1501	Kukri_c46608_277	C/A	1A	254507723	1A	252624641	0.14259	0.0679002	0.278972	0.721028	NS		0.149934	0.0986172	0.366071	0.633929	NS		0.14653	0.0178335	0.49552	0.49552	NS
1502	wsnp_Ex_c3142_5808330	C/A	1A	256263791	5A	87934084	0.113754	0.103622	0.484682	0.515318	NS		0.113821	0.0737573	0.318896	0.681104	NS		0.112661	0.0256026	0.408367	0.408367	NS
1503	wsnp_Ex_c3142_5808220	C/A	1A	256264360	1A	254386161	0.122447	0.0876539	0.388544	0.611456	NS		0.1214	0.0662241	0.290296	0.709704	NS		0.123199	0.0357868	0.32069	0.32069	NS
1504	Kukri_c35749_214	C/A	1A	257617508	3A	175852797	0.190919	0.24166	0.243722	0.243722	NS		0.182468	0.364259	0.164556	0.164556	NS		0.173187	-0.006199	0.216573	0.783427	NS
1505	wsnp_BE518393A_Td_2_3	C/A	1A	257769984	1A	255898890	0.134377	0.0803483	0.34155	0.65845	NS		0.130093	0.0715975	0.299355	0.700645	NS		0.135864	0.0465	0.24711	0.24711	NS
1506	BS00077504_51	A/C	1A	258564072	1A	256697018	0.131104	0.0934958	0.395742	0.604258	NS		0.128669	0.0817457	0.329885	0.670115	NS		0.131431	0.0303636	0.366454	0.366454	NS
1507	Ku_c2742_638	C/A	1A	259440028	1A	257555879	0.129975	0.0738202	0.32013	0.67987	NS		0.126736	0.026855	0.12293	0.87707	NS		0.129927	0.0497211	0.227524	0.227524	NS
1508	RAC875_c30381_573	C/A	1A	259442080	1A	257557931	0.355727	0.187811	0.483874	0.483874	NS		0.363965	0.269302	0.261943	0.261943	NS		0.342103	-0.00646759	0.217155	0.782845	NS
1509	IAAV3846	C/A	1A	259442308	1A	257558159	0.137432	0.0726412	0.303325	0.696675	NS		0.135029	0.0316625	0.132404	0.867596	NS		0.138542	0.0404601	0.288378	0.288378	NS
1510	Tdurum_contig100984_162	A/C	1A	263126151	1A	261247281	0.323268	0.0109253	0.0437271	0.956273	p < 0.05, FST < 0.2164		0.320485	0.00549992	0.0197666	0.980233	p < 0.05, FST < 0.207		0.323322	0.081862	0.0852103	0.0852103	NS
1511	RFL_Contig5699_1155	A/C	1A	263251058	1A	261372518	0.151769	0.0776212	0.307482	0.692518	NS		0.149781	0.0471642	0.177912	0.822088	NS		0.181192	0.129409	0.0272963	0.0272963	p < 0.05, FST > 0.03		Selected for 6 periods
1512	Kukri_rep_c111213_148	A/C	1A	263693313	1A	261817034	0.166322	0.130976	0.470871	0.529129	NS		0.168964	0.125049	0.429533	0.570467	NS		0.16185	-0.0251834	0.0542801	0.94572	NS
1513	Ra_c87559_934	C/A	1A	264708187	1B	301262412	0.118783	0.0571469	0.260839	0.739161	NS		0.114509	0.0271885	0.14466	0.85534	NS		0.115668	-0.0161172	0.121357	0.878643	NS
1514	TA004184-0525	C/A	1A	264713090	1B	301257972	0.185569	0.160832	0.468451	0.468451	NS		0.192174	0.155966	0.498503	0.498503	NS		0.178957	-0.0237569	0.0619807	0.938019	NS
1515	Kukri_c13156_129	C/A	1A	264713140	1A	262841065	0.193376	0.140343	0.466977	0.533023	NS		0.194258	0.1173	0.390215	0.609785	NS		0.18455	-0.0330892	0.0227225	0.977278	p < 0.05, FST < 0.03
1516	BS00022207_51	C/A	1A	266084012	1A	264213853	0.123851	0.0808572	0.359281	0.640719	NS		0.121728	0.0705371	0.30366	0.69634	NS		0.12204	0.0413283	0.279949	0.279949	NS
1517	BS00084428_51	C/A	1A	266848817	1A	264983165	0.131104	0.0934958	0.395742	0.604258	NS		0.130088	0.056856	0.245251	0.754749	NS		0.130237	0.0521879	0.213153	0.213153	NS
1518	RAC875_c21131_3615	C/A	1A	266887593	1A	265022186	0.191927	0.164117	0.466011	0.466011	NS		0.195373	0.138222	0.455166	0.544834	NS		0.188908	-0.0189869	0.0937711	0.906229	NS
1519	Ku_c13235_1241	A/C	1A	266888915	1A	265023509	0.1085	0.0725886	0.352116	0.647884	NS		0.113155	0.100932	0.376998	0.623002	NS		0.101629	-0.0382349	0.0105782	0.989422	p < 0.05, FST < 0.03
1520	RAC875_rep_c110216_250	C/A	1A	266889702	1A	265024296	0.18126	0.148254	0.497785	0.497785	NS		0.186101	0.135157	0.449907	0.550093	NS		0.178101	-0.0238349	0.0615351	0.938465	NS
1521	RAC875_c10226_1478	C/A	1A	269968984	1A	268123180	0.157895	0.123142	0.458062	0.541938	NS		0.162936	0.120385	0.418988	0.581012	NS		0.151897	-0.0261304	0.050074	0.949926	NS
1522	TA004095-0446	C/A	1A	270231889	1A	268387262	0.0222281	0.0532298	0.228965	0.228965	NS		0.0219376	0.045236	0.422296	0.577704	NS		0.0208699	-0.0101581	0.326919	0.673081	NS
1523	tplb0031m14_1597	A/C	1A	270232083	3A	77912251	0.0212489	0.00960047	0.436926	0.563074	NS		0.0209981	0.00251868	0.235975	0.764025	NS		0.0218124	-0.00276574	0.429023	0.570977	NS
1524	wsnp_RFL_Contig2794_2564017	C/A	1A	270780312	1A	268935508	0.276917	0.05974	0.156584	0.843416	NS		0.285078	0.154435	0.459671	0.540329	NS		0.275188	-0.00899755	0.183337	0.816663	NS
1525	Tdurum_contig42289_936	C/A	1A	271832976	1A	269999352	0.193463	0.138904	0.462864	0.537136	NS		0.202972	0.15106	0.488767	0.511233	NS		0.186843	-0.0164995	0.113929	0.886071	NS
1526	Tdurum_contig42289_1857	A/C	1A	271837402	1A	270004060	0.182671	0.154832	0.481622	0.481622	NS		0.186602	0.139201	0.460397	0.539603	NS		0.176746	-0.0258008	0.050793	0.949207	NS
1527	Ra_c7855_938	C/A	1A	271840206	1A	270006864	0.121431	0.0647621	0.293508	0.706492	NS		0.116399	0.0313894	0.157198	0.842802	NS		0.116909	-0.0155661	0.125937	0.874063	NS
1528	Ex_c69833_480	A/C	1A	271841001	1A	270007659	0.119698	0.0561675	0.25508	0.74492	NS		0.116399	0.0313894	0.157198	0.842802	NS		0.117109	-0.0144806	0.135968	0.864032	NS
1529	BS00021895_51	C/A	1A	271841188	1A	270007846	0.138308	0.0925526	0.379142	0.620858	NS		0.137066	0.0683214	0.280227	0.719773	NS		0.138623	0.0441578	0.262645	0.262645	NS
1530	RAC875_c7855_456	A/C	1A	271841265	1B	306068346	0.112848	0.0661839	0.314816	0.685184	NS		0.108139	0.035456	0.189327	0.810673	NS		0.107909	-0.0145797	0.135809	0.864191	NS
1531	BS00062969_51	A/C	1A	278109470	1A	276322686	0.136202	0.0785216	0.330275	0.669725	NS		0.135853	0.0576898	0.240007	0.759993	NS		0.138438	0.0376481	0.309337	0.309337	NS
1532	Kukri_c10313_154	C/A	1A	278357445	1A	276571747	0.175624	0.0420781	0.135808	0.864192	NS		0.180836	0.084914	0.286385	0.713615	NS		0.197444	0.0950522	0.0695287	0.0695287	NS
1533	GENE-0287_28	A/C	1A	278757111	1B	309387471	0.138308	0.0925526	0.379142	0.620858	NS		0.137066	0.0683214	0.280227	0.719773	NS		0.138623	0.0441578	0.262645	0.262645	NS
1534	wsnp_Ku_c11180_18309767	C/A	1A	279421602	1A	277639703	0.118783	0.0571469	0.260839	0.739161	NS		0.114509	0.0271885	0.14466	0.85534	NS		0.115668	-0.0161172	0.121357	0.878643	NS
1535	Excalibur_c64533_980	C/A	1A	281517712	1A	279736716	0.28157	0.0730892	0.192227	0.807773	NS		0.289635	0.152268	0.451774	0.548226	NS		0.276972	-0.0147113	0.128977	0.871023	NS
1536	Excalibur_c5052_151	A/C	1A	281603801	1A	279824931	0.273785	0.0659475	0.17373	0.82627	NS		0.282576	0.163061	0.486887	0.513113	NS		0.269179	-0.00856652	0.188935	0.811065	NS
1537	RAC875_c11749_97	A/C	1A	281604362	1A	279825492	0.273446	0.0621696	0.163479	0.836521	NS		0.280305	0.156278	0.466443	0.533557	NS		0.270018	-0.00960542	0.178125	0.821875	NS
1538	RAC875_c2972_225	C/A	1A	281604647	1A	279825777	0.273785	0.0659475	0.17373	0.82627	NS		0.282576	0.163061	0.486887	0.513113	NS		0.269179	-0.00856652	0.188935	0.811065	NS
1539	Tdurum_contig19102_84	C/A	1A	281617621	1A	279839007	0.283522	0.0665572	0.173827	0.826173	NS		0.288875	0.153367	0.45545	0.54455	NS		0.274931	-0.0139112	0.1362	0.8638	NS
1540	RAC875_c25708_503	A/C	1A	281619742	1A	279841128	0.276909	0.0691253	0.182117	0.817883	NS		0.283045	0.158496	0.472863	0.527137	NS		0.272334	-0.00618646	0.213127	0.786873	NS
1541	BS00086680_51	A/C	1A	283427469	1A	281657076	0.470967	0.166891	0.498044	0.498044	NS		0.438352	0.0417136	0.0665064	0.933494	NS		0.458344	0.0364213	0.307496	0.307496	NS
1542	RAC875_c7341_144	A/C	1A	284323120	1A	282546764	0.111389	0.100113	0.4751	0.5249	NS		0.107518	0.0865508	0.347505	0.652495	NS		0.106217	0.0106893	0.432281	0.567719	NS
1543	wsnp_Ex_c11177_18096010	A/C	1A	284327165	1B	314568676	0.289761	0.0503722	0.131082	0.868918	NS		0.297127	0.137542	0.399546	0.600454	NS		0.283105	-0.0329271	0.0240502	0.97595	p < 0.05, FST < 0.03
1544	CAP7_rep_c12580_266	C/A	1A	284330449	1A	282554378	0.267326	0.0590684	0.156351	0.843649	NS		0.279561	0.196933	0.414852	0.414852	NS		0.259425	-0.0102334	0.173914	0.826086	NS
1545	Kukri_rep_c68583_931	C/A	1A	284473842	1A	282698968	0.273686	0.0626996	0.164861	0.835139	NS		0.283184	0.16168	0.482617	0.517383	NS		0.270018	-0.00960542	0.178125	0.821875	NS
1546	RAC875_rep_c75762_175	A/C	1A	284473941	1A	282699067	0.283801	0.0612432	0.159529	0.840471	NS		0.295989	0.172682	0.486613	0.486613	NS		0.279207	-0.00831797	0.189698	0.810302	NS
1547	Ku_c62848_956	C/A	1A	284473973	1A	282699099	0.273686	0.0626996	0.164861	0.835139	NS		0.283184	0.16168	0.482617	0.517383	NS		0.270018	-0.00960542	0.178125	0.821875	NS
1548	Kukri_c62848_106	C/A	1A	284476720	1A	282701846	0.289687	0.0664988	0.17276	0.82724	NS		0.33157	0.247848	0.300379	0.300379	NS		0.280639	-0.0429419	0.00588912	0.994111	p < 0.05, FST < 0.03
1549	RAC875_c20420_87	A/C	1A	285624007	1A	283859368	0.304548	0.0798624	0.205147	0.794853	NS		0.322088	0.214992	0.376298	0.376298	NS		0.293038	-0.0211489	0.0787532	0.921247	NS
1550	RAC875_c16677_56	C/A	1A	285910955	1A	284149116	0.280236	0.069641	0.182847	0.817153	NS		0.288036	0.171948	0.487581	0.487581	NS		0.275188	-0.00899755	0.183337	0.816663	NS
1551	Excalibur_c4082_370	A/C	1A	285911692	1A	284149853	0.273334	0.0588707	0.154691	0.845309	NS		0.283803	0.160281	0.478289	0.521711	NS		0.270666	-0.00754791	0.199134	0.800866	NS
1552	RFL_Contig2784_641	A/C	1A	286681337	1A	284912568	0.305184	0.0880872	0.228092	0.771908	NS		0.313114	0.193224	0.43348	0.43348	NS		0.281221	-0.0297774	0.0345548	0.965445	p < 0.05, FST < 0.03
1553	Kukri_c7945_206	C/A	1A	287802110	1A	286006634	0.136991	0.081676	0.34088	0.65912	NS		0.140362	0.0897847	0.346822	0.653178	NS		0.141144	0.0489481	0.230169	0.230169	NS
1554	BS00065930_51	C/A	1A	291114065	1A	289328523	0.512658	0.0713598	0.15807	0.84193	NS		0.506559	0.0366903	0.0429597	0.95704	p < 0.05, FST < 0.207		0.513349	0.0959967	0.0837893	0.0837893	NS
1555	BS00011286_51	A/C	1A	291907316	1B	322474180	0.138308	0.0925526	0.379142	0.620858	NS		0.137066	0.0683214	0.280227	0.719773	NS		0.138623	0.0441578	0.262645	0.262645	NS
1556	BobWhite_c3669_329	A/C	1A	291983211	1A	290201759	0.121299	0.0523801	0.235838	0.764162	NS		0.11639	0.028296	0.144326	0.855674	NS		0.117023	-0.0234499	0.0651482	0.934852	NS
1557	Tdurum_contig47035_428	C/A	1A	291983272	7D	617971648	0.076972	0.0393235	0.269221	0.730779	NS		0.0740424	0.0244125	0.209544	0.790456	NS		0.0728535	-0.0169759	0.120623	0.879377	NS
1558	TA004365-0417	A/C	1A	293031654	1A	291255666	0.129908	0.0828783	0.356494	0.643506	NS		0.129822	0.0500205	0.216928	0.783072	NS		0.131653	0.0528674	0.208354	0.208354	NS
1559	BS00066697_51	C/A	1A	293688682	1A	291916167	0.334199	0.332839	0.212065	0.212065	NS		0.281261	0.344609	0.154708	0.154708	NS		0.233158	0.0496284	0.238054	0.238054	NS
1560	BobWhite_c31155_350	C/A	1A	293849212	1A	292078391	0.117647	0.0609038	0.281301	0.718699	NS		0.120133	0.0576629	0.261034	0.738966	NS		0.121025	0.021285	0.453743	0.453743	NS
1561	Kukri_c2115_622	C/A	1A	294524475	1A	292757963	0.101693	0.0731193	0.372629	0.627371	NS		0.0972506	0.0448262	0.243766	0.756234	NS		0.0984493	-0.0235808	0.0642748	0.935725	NS
1562	TA003382-0407	C/A	1A	294643754	1B	324790666	0.138308	0.0925526	0.379142	0.620858	NS		0.137066	0.0683214	0.280227	0.719773	NS		0.138623	0.0441578	0.262645	0.262645	NS
1563	Excalibur_c65280_322	A/C	1A	295082299	1A	293319360	0.118799	0.0750568	0.341379	0.658621	NS		0.121111	0.0707019	0.304365	0.695635	NS		0.119359	0.022398	0.443836	0.443836	NS
1564	Ku_c12031_980	C/A	1A	295480515	1D	226455921	0.120089	0.0609381	0.277122	0.722878	NS		0.115444	0.0292787	0.151017	0.848983	NS		0.116379	-0.0153032	0.128546	0.871454	NS
1565	Kukri_c4318_101	A/C	1A	296615005	1A	294858516	0.0755929	0.131445	0.17545	0.17545	NS		0.0686705	0.116374	0.445484	0.554516	NS		0.0616185	-0.069739	9.59207e-06	0.99999	p < 0.05, FST < 0.03
1566	RAC875_c39165_148	A/C	1A	296617187	1A	294860698	0.243433	0.0146237	0.0548531	0.945147	NS		0.243733	0.000422929	0.0177984	0.982202	p < 0.05, FST < 0.207		0.251803	0.0798323	0.102772	0.102772	NS
1567	RAC875_c61590_448	A/C	1A	296617187	1A	294860698	0.201736	0.01748	0.0623242	0.937676	NS		0.185035	-0.0176046	0.00749457	0.992505	p < 0.05, FST < 0.207		0.190583	0.0450561	0.258297	0.258297	NS
1568	Kukri_c7902_438	C/A	1A	296982690	1B	327355988	0.210992	0.0778118	0.239455	0.760545	NS		0.204614	0.0234935	0.0654691	0.934531	NS		0.195529	-0.0118304	0.156913	0.843087	NS
1569	RAC875_s118740_182	C/A	1A	297334528	1A	295585184	0.524927	0.271815	0.368885	0.368885	NS		0.509761	0.240404	0.307813	0.307813	NS		0.48318	-0.0107102	0.173493	0.826507	NS
1570	RFL_Contig1152_2659	C/A	1A	297334650	1A	295585306	0.513454	0.277474	0.283744	0.283744	NS		0.497782	0.261068	0.215949	0.215949	NS		0.451681	-0.0154987	0.130721	0.869279	NS
1571	Kukri_rep_c108194_232	A/C	1A	297335857	1A	295586569	0.519012	0.272917	0.324103	0.324103	NS		0.497731	0.229409	0.292737	0.292737	NS		0.469589	-0.00285147	0.274214	0.725786	NS
1572	Tdurum_contig29769_202	C/A	1A	297336865	1A	295587582	0.192569	0.0212553	0.0720909	0.927909	NS		0.191085	0.0216419	0.0653051	0.934695	NS		0.180292	-0.0135046	0.140511	0.859489	NS
1573	Kukri_rep_c106406_265	A/C	1A	297955100	1A	296209111	0.228958	0.0433929	0.123956	0.876044	NS		0.227444	0.00823856	0.0304945	0.969506	p < 0.05, FST < 0.207		0.218682	-0.0194628	0.0924299	0.90757	NS
1574	Excalibur_c32608_64	C/A	1A	297959413	1A	296213424	0.0641476	0.0194507	0.191998	0.808002	NS		0.0660757	0.0582345	0.301123	0.698877	NS		0.0636101	-0.0130725	0.16624	0.83376	NS
1575	CAP8_c806_297	A/C	1A	299122731	1A	297380892	0.080679	0.0988474	0.350038	0.350038	NS		0.0846298	0.156831	0.483888	0.483888	NS		0.0814019	0.0281776	0.371772	0.371772	NS
1576	GENE-0227_217	A/C	1A	299438603	1A	297697398	0.426153	0.00345126	0.0341678	0.965832	p < 0.05, FST < 0.2164		0.436791	0.127421	0.327472	0.672528	NS		0.415696	0.0148571	0.46903	0.53097	NS
1577	tplb0029b01_1022	C/A	1A	299441021	1B	328645298	0.426398	0.00202543	0.0316895	0.968311	p < 0.05, FST < 0.2164		0.445868	0.147937	0.40192	0.59808	NS		0.429577	0.0310122	0.362401	0.362401	NS
1578	BobWhite_c2506_332	C/A	1A	299486563	1A	297745358	0.387189	-0.0090237	0.0137197	0.98628	p < 0.05, FST < 0.2164		0.403065	0.134891	0.364641	0.635359	NS		0.386832	0.000227881	0.292697	0.707303	NS
1579	Excalibur_c20133_87	C/A	1A	299777744	1A	298037447	0.14658	0.0783071	0.314731	0.685269	NS		0.145048	0.0537818	0.210037	0.789963	NS		0.146879	0.0305039	0.369744	0.369744	NS
1580	Excalibur_rep_c88290_94	A/C	1A	299848284	1A	298108827	0.14658	0.0783071	0.314731	0.685269	NS		0.145048	0.0537818	0.210037	0.789963	NS		0.146879	0.0305039	0.369744	0.369744	NS
1581	BS00022201_51	C/A	1A	299855435	1A	298115978	0.14658	0.0783071	0.314731	0.685269	NS		0.145048	0.0537818	0.210037	0.789963	NS		0.146879	0.0305039	0.369744	0.369744	NS
1582	BS00102492_51	A/C	1A	299855464	1A	298116007	0.153699	0.100374	0.389362	0.610638	NS		0.14285	0.0363496	0.142616	0.857384	NS		0.146601	0.0202426	0.469576	0.469576	NS
1583	Kukri_c362_91	C/A	1A	299856108	1A	298116651	0.14658	0.0783071	0.314731	0.685269	NS		0.145048	0.0537818	0.210037	0.789963	NS		0.146879	0.0305039	0.369744	0.369744	NS
1584	BS00011835_51	A/C	1A	299856798	1A	298117341	0.096282	0.0594855	0.31974	0.68026	NS		0.0960883	0.0801799	0.338237	0.661763	NS		0.0913936	-0.00299574	0.270401	0.729599	NS
1585	BS00063885_51	C/A	1A	300296163	1A	298561759	0.20026	0.0351541	0.105158	0.894842	NS		0.201396	0.0169068	0.0516097	0.94839	NS		0.200777	-0.00509056	0.228146	0.771854	NS
1586	Kukri_rep_c101550_113	A/C	1A	300342406	1D	249025720	0.409406	0.0608572	0.163136	0.836864	NS		0.417647	0.138309	0.372056	0.627944	NS		0.390701	-0.0081062	0.196548	0.803452	NS
1587	wsnp_CAP11_c1029_611774	A/C	1A	300370261	1A	298635866	0.131063	0.0677758	0.29395	0.70605	NS		0.131151	0.0512163	0.220599	0.779401	NS		0.134024	0.0270029	0.397849	0.397849	NS
1588	BS00037255_51	C/A	1A	300380845	1A	298646450	0.153195	0.0544581	0.205481	0.794519	NS		0.177129	0.111137	0.384549	0.615451	NS		0.148446	-0.030742	0.0306166	0.969383	p < 0.05, FST < 0.03
1589	Kukri_c12936_1505	C/A	1A	301369620	1D	247523933	0.29047	0.0360616	0.0975093	0.902491	NS		0.289078	0.0516538	0.112109	0.887891	NS		0.279214	-0.00673707	0.206339	0.793661	NS
1590	BobWhite_c13450_2100	C/A	1A	301369742	1A	299637676	0.288671	0.0345123	0.0939839	0.906016	NS		0.286625	0.0481989	0.103114	0.896886	NS		0.277421	-0.00854215	0.187856	0.812144	NS
1591	Excalibur_rep_c106001_513	A/C	1A	301389275	1B	330217878	0.30051	0.0392147	0.102941	0.897059	NS		0.301964	0.0624499	0.138355	0.861645	NS		0.281999	-0.0222132	0.0722056	0.927794	NS
1592	Excalibur_s107771_77	A/C	1A	301837429	1B	330507504	0.16554	0.127663	0.462127	0.537873	NS		0.14605	0.032667	0.125029	0.874971	NS		0.148823	0.00785962	0.390208	0.609792	NS
1593	BS00022156_51	C/A	1A	302915762	1A	301197534	0.198718	0.102023	0.3413	0.6587	NS		0.194176	0.127613	0.423991	0.576009	NS		0.206227	0.0597136	0.176003	0.176003	NS
1594	Tdurum_contig43360_1381	A/C	1A	302915976	1A	301197748	0.180555	0.0775351	0.267051	0.732949	NS		0.186491	0.143984	0.472521	0.527479	NS		0.181204	0.0135404	0.45127	0.54873	NS
1595	IAAV4916	C/A	1A	303491274	1A	301776617	0.180288	0.0737848	0.252455	0.747545	NS		0.185996	0.139979	0.462591	0.537409	NS		0.183047	0.0166662	0.48591	0.51409	NS
1596	IAAV2546	C/A	1A	303491379	1A	301776722	0.303195	0.0755094	0.193543	0.806457	NS		0.310084	0.135546	0.386146	0.613854	NS		0.299779	-0.0029447	0.251043	0.748957	NS
1597	BS00031200_51	C/A	1A	303496990	1A	301782284	0.178661	0.0781042	0.271361	0.728639	NS		0.189884	0.190415	0.429519	0.429519	NS		0.171974	-0.0118155	0.157054	0.842946	NS
1598	Ra_c2322_174	A/C	1A	303571957	1A	301857664	0.190406	0.0928359	0.31602	0.68398	NS		0.194164	0.130273	0.432222	0.567778	NS		0.190263	0.0402111	0.292613	0.292613	NS
1599	IACX7695	C/A	1A	303612185	1A	301897892	0.200481	0.115287	0.385709	0.614291	NS		0.201315	0.114841	0.374903	0.625097	NS		0.200548	0.0754145	0.115756	0.115756	NS
1600	Kukri_c59328_378	A/C	1A	303739285	1A	302025376	0.460972	0.00958127	0.0547085	0.945292	NS		0.466094	0.0617004	0.12284	0.87716	NS		0.45662	-0.0135331	0.151156	0.848844	NS
1601	wsnp_Ex_c1959_3692097	C/A	1A	304340133	1A	302628908	0.137851	0.0609349	0.250958	0.749042	NS		0.14635	0.150515	0.480238	0.519762	NS		0.133848	0.00137743	0.313385	0.686615	NS
1602	Kukri_c49091_371	A/C	1A	305559176	1B	334241840	0.332483	0.100202	0.262506	0.737494	NS		0.350262	0.255849	0.288226	0.288226	NS		0.329082	0.0111618	0.424562	0.575438	NS
1603	IAAV3552	C/A	1A	305742284	1A	304037445	0.197116	0.118237	0.399111	0.600889	NS		0.185858	0.12597	0.424033	0.575967	NS		0.184711	0.00734318	0.377296	0.622704	NS
1604	Kukri_c28532_103	A/C	1A	305743398	1A	304038559	0.128964	0.0616601	0.266963	0.733037	NS		0.126886	0.190224	0.443868	0.443868	NS		0.126923	-0.00958033	0.184844	0.815156	NS
1605	RAC875_rep_c105092_114	A/C	1A	305745500	1A	304040661	0.209278	0.123529	0.405521	0.594479	NS		0.212212	0.15592	0.499793	0.499793	NS		0.208297	0.0698068	0.134044	0.134044	NS
1606	wsnp_Ra_c34203_42948357	A/C	1A	305745650	1A	304040811	0.207729	0.113944	0.374998	0.625002	NS		0.21404	0.155623	0.498311	0.501689	NS		0.211117	0.0720212	0.126044	0.126044	NS
1607	wsnp_Ra_c41581_48764320	A/C	1A	306707033	1A	304998022	0.209278	0.123529	0.405521	0.594479	NS		0.212212	0.15592	0.499793	0.499793	NS		0.208297	0.0698068	0.134044	0.134044	NS
1608	wsnp_Ex_c2178_4086161	C/A	1A	306712250	1A	305003239	0.180288	0.0737848	0.252455	0.747545	NS		0.18864	0.147874	0.481354	0.518646	NS		0.180754	0.00879828	0.395547	0.604453	NS
1609	RAC875_c41581_176	C/A	1A	306712388	1A	305003377	0.181189	0.0795179	0.273907	0.726093	NS		0.186491	0.143984	0.472521	0.527479	NS		0.181168	0.0132457	0.447875	0.552125	NS
1610	CAP7_c3885_73	C/A	1A	307034735	1A	305327619	0.18679	0.0912682	0.313819	0.686181	NS		0.19195	0.151031	0.489506	0.510494	NS		0.178798	-0.00452284	0.23617	0.76383	NS
1611	GENE-2323_270	C/A	1A	307035149	1A	305328033	0.207714	0.170106	0.46403	0.46403	NS		0.212961	0.202623	0.392793	0.392793	NS		0.195826	-0.0171752	0.108384	0.891616	NS
1612	IAAV7757	C/A	1A	307073013	1A	305366398	0.163345	0.0388254	0.133325	0.866675	NS		0.164612	0.0926928	0.334614	0.665386	NS		0.158857	-0.00240254	0.263112	0.736888	NS
1613	BobWhite_c15603_69	C/A	1A	307073106	1A	305366491	0.170833	0.0523736	0.178243	0.821757	NS		0.170157	0.0934893	0.3315	0.6685	NS		0.16296	-0.00267706	0.258434	0.741566	NS
1614	wsnp_Ex_c15188_23387754	C/A	1A	307813629	1A	306112031	0.183538	0.103072	0.360822	0.639178	NS		0.183569	0.168711	0.473575	0.473575	NS		0.174901	-0.000158151	0.28742	0.71258	NS
1615	wsnp_Ex_c15188_23387523	A/C	1A	307813860	1A	306112262	0.208179	0.117921	0.388097	0.611903	NS		0.215042	0.159119	0.492173	0.492173	NS		0.207724	0.0653381	0.15138	0.15138	NS
1616	wsnp_Ex_c8429_14198883	C/A	1A	307813881	1B	332840019	0.114091	-0.0167625	0.0102888	0.989711	p < 0.05, FST < 0.2164		0.118381	0.0148657	0.0896127	0.910387	NS		0.121368	0.00119571	0.312912	0.687088	NS
1617	Ra_c26970_1740	A/C	1A	307815901	1A	306114396	0.200481	0.115287	0.385709	0.614291	NS		0.201315	0.114841	0.374903	0.625097	NS		0.200548	0.0754145	0.115756	0.115756	NS
1618	Excalibur_c37474_868	A/C	1A	308679619	1A	306982385	0.616594	0.526982	0.247763	0.752237	NS		0.582172	0.442739	0.42501	0.57499	NS		0.497088	-0.00547872	0.214093	0.785907	NS
1619	Excalibur_c37474_179	A/C	1A	308680774	1A	306983540	0.211116	0.121947	0.398498	0.601502	NS		0.214606	0.154135	0.493519	0.506481	NS		0.209429	0.0645812	0.154964	0.154964	NS
1620	BS00064548_51	A/C	1A	309174028	1A	307482556	0.385865	0.114861	0.299026	0.700974	NS		0.388417	0.164037	0.467351	0.532649	NS		0.369675	0.0300617	0.368272	0.368272	NS
1621	wsnp_Ex_c9902_16309166	C/A	1A	309392494	1A	307702224	0.350746	0.0460207	0.121612	0.878388	NS		0.352366	0.0848399	0.194513	0.805487	NS		0.333116	0.0014982	0.309237	0.690763	NS
1622	IAAV2764	A/C	1A	309394196	1B	331420867	0.282406	0.0363692	0.0987293	0.901271	NS		0.2892	0.0693858	0.166219	0.833781	NS		0.24532	-0.0522711	0.00125216	0.998748	p < 0.05, FST < 0.03
1623	Ra_c10580_1629	A/C	1A	309395957	1A	307705687	0.181449	0.0832017	0.288127	0.711873	NS		0.186986	0.147935	0.482044	0.517956	NS		0.180366	0.0135273	0.451673	0.548327	NS
1624	RAC875_c49760_107	A/C	1A	309898761	1A	308210567	0.180555	0.0775351	0.267051	0.732949	NS		0.189145	0.151816	0.490716	0.509284	NS		0.179961	0.00910779	0.399666	0.600334	NS
1625	BS00095100_51	C/A	1A	310260193	1A	308572388	0.0995673	0.0904518	0.477034	0.522966	NS		0.109908	0.258562	0.307802	0.307802	NS		0.100096	0.0170047	0.494793	0.494793	NS
1626	wsnp_Ku_rep_c71909_71634013	A/C	1A	310500443	1A	308813658	0.186119	0.0874054	0.299258	0.700742	NS		0.204723	0.177993	0.445692	0.445692	NS		0.164605	-0.0471148	0.0028239	0.997176	p < 0.05, FST < 0.03
1627	BS00064679_51	A/C	1A	313472655	1A	311806302	0.140164	0.126078	0.497617	0.502383	NS		0.135029	0.0316625	0.132404	0.867596	NS		0.140976	0.0939911	0.0688669	0.0688669	NS
1628	wsnp_Ex_c12339_19691393	A/C	1A	313513324	1A	311847415	0.101655	0.0187624	0.104044	0.895956	NS		0.0991862	0.000749767	0.0664766	0.933523	NS		0.0987824	-0.0142837	0.13974	0.86026	NS
1629	Kukri_c8787_1248	A/C	1A	313513463	1B	340806653	0.100477	0.0174353	0.0993481	0.900652	NS		0.09703	-0.00698314	0.0447541	0.955246	p < 0.05, FST < 0.207		0.0985417	-0.0125863	0.157016	0.842984	NS
1630	BS00072686_51	A/C	1A	314823881	1A	313161446	0.0912118	0.134416	0.235686	0.235686	NS		0.081048	0.0156635	0.162783	0.837217	NS		0.0874569	0.0401495	0.279909	0.279909	NS
1631	BS00101116_51	C/A	1A	314824295	1A	313161860	0.1066	0.122761	0.377883	0.377883	NS		0.100386	0.0458735	0.24288	0.75712	NS		0.105484	0.125853	0.0309088	0.0309088	p < 0.05, FST > 0.03		Selected for 6 periods
1632	IACX542	A/C	1A	315398570	1A	313740646	0.121857	0.128248	0.430349	0.430349	NS		0.116459	0.0365705	0.178979	0.821021	NS		0.123657	0.118848	0.0351021	0.0351021	p < 0.05, FST > 0.03		Selected for 6 periods
1633	GENE-0572_334	A/C	1A	315398680	1A	313740756	0.12095	0.121706	0.459052	0.459052	NS		0.116659	0.0347042	0.170512	0.829488	NS		0.123521	0.115651	0.0383107	0.0383107	p < 0.05, FST > 0.03		Selected for 6 periods
1634	Excalibur_rep_c110450_286	C/A	1A	317482360	1D	232348634	0.141588	0.121417	0.478872	0.521128	NS		0.13844	0.0360985	0.146474	0.853526	NS		0.145238	0.0993728	0.0600489	0.0600489	NS
1635	wsnp_BE585780A_Ta_2_1	A/C	1A	320712867	1A	319083007	0.121857	0.128248	0.430349	0.430349	NS		0.116459	0.0365705	0.178979	0.821021	NS		0.123657	0.118848	0.0351021	0.0351021	p < 0.05, FST > 0.03		Selected for 6 periods
1636	wsnp_Ex_c5634_9907829	A/C	1A	321846764	1A	320222979	0.522008	0.206312	0.47282	0.52718	NS		0.487444	0.0584992	0.112543	0.887457	NS		0.487906	0.00393036	0.32815	0.67185	NS
1637	BS00090634_51	C/A	1A	321846783	1A	320222998	0.110387	0.0796843	0.379575	0.620425	NS		0.109552	0.0758875	0.323784	0.676216	NS		0.11057	0.0281387	0.385695	0.385695	NS
1638	wsnp_Ex_c5634_9906981	A/C	1A	321847612	1A	320223827	0.527845	0.202147	0.409431	0.590569	NS		0.498969	0.0728236	0.132817	0.867183	NS		0.495628	0.0055565	0.335727	0.664273	NS
1639	Kukri_c6622_763	C/A	1A	321847640	1A	320223855	0.110307	0.0735809	0.352035	0.647965	NS		0.111828	0.0828862	0.34021	0.65979	NS		0.112586	0.0314583	0.355313	0.355313	NS
1640	wsnp_Ku_c16117_24917524	A/C	1A	321848116	1B	364419136	0.33779	0.111376	0.293765	0.706235	NS		0.370986	0.344183	0.143759	0.143759	NS		0.332076	-0.00360354	0.24878	0.75122	NS
1641	RAC875_c21842_1647	C/A	1A	322110323	1A	320489919	0.304189	0.0977687	0.256865	0.743135	NS		0.316462	0.213035	0.380952	0.380952	NS		0.297487	-0.00177708	0.264599	0.735401	NS
1642	Kukri_c27874_515	A/C	1A	325556942	1A	323966530	0.467719	0.309407	0.216602	0.216602	NS		0.445507	0.225441	0.348947	0.348947	NS		0.41831	0.0034267	0.330841	0.669159	NS
1643	wsnp_Ex_rep_c105541_89932598	A/C	1A	326633019	1A	325047206	0.53853	0.233664	0.386184	0.613816	NS		0.50174	0.0617306	0.0974542	0.902546	NS		0.499426	0.0182428	0.469277	0.530723	NS
1644	BS00101500_51	C/A	1A	329106618	1B	357427427	0.041916	0.0553055	0.3133	0.3133	NS		0.0517286	0.277995	0.1627	0.1627	NS		0.0457774	0.0635927	0.135961	0.135961	NS
1645	Tdurum_contig13405_483	A/C	1A	330288480	1A	328715188	0.0425057	0.0908948	0.168379	0.168379	NS		0.0429379	0.199503	0.213777	0.213777	NS		0.0399928	0.0112616	0.451144	0.451144	NS
1646	Excalibur_c110968_321	A/C	1A	331650239	1A	330083698	0.508473	0.448951	0.0735413	0.0735413	NS		0.444194	0.199096	0.428745	0.428745	NS		0.437399	0.0266082	0.404356	0.404356	NS
1647	Kukri_rep_c88171_730	C/A	1A	335167865	1A	333617835	0.290407	0.0901	0.239527	0.760473	NS		0.304149	0.220949	0.357817	0.357817	NS		0.282461	-0.00862028	0.187006	0.812994	NS
1648	BS00062715_51	C/A	1A	335323590	1A	333776370	0.556213	0.317788	0.393101	0.606899	NS		0.521667	0.16788	0.370112	0.629888	NS		0.498079	-0.00105212	0.259648	0.740352	NS
1649	Kukri_c691_3187	C/A	1A	335535460	1A	333989205	0.499853	0.0340691	0.0989281	0.901072	NS		0.515339	0.161595	0.384721	0.615279	NS		0.496138	-0.00566329	0.213144	0.786856	NS
1650	wsnp_CAP7_c323_176386	C/A	1A	337085896	1A	335545555	0.0652418	0.0484423	0.415027	0.584973	NS		0.0647644	0.117373	0.461746	0.538254	NS		0.0651397	0.0239676	0.386023	0.386023	NS
1651	BobWhite_c39091_286	A/C	1A	337373533	1A	335833593	0.51324	0.0875177	0.196951	0.803049	NS		0.518188	0.143908	0.302634	0.697366	NS		0.497303	-0.0132004	0.139908	0.860092	NS
1652	BobWhite_c3144_473	C/A	1A	338015514	1A	336476649	0.100308	0.0730438	0.37544	0.62456	NS		0.0988164	0.0599798	0.28782	0.71218	NS		0.101543	0.0356752	0.318579	0.318579	NS
1653	wsnp_Ex_c1427_2736441	C/A	1A	338545449	1A	337008144	0.0599727	0.0322981	0.316842	0.683158	NS		0.0657108	0.152976	0.450822	0.450822	NS		0.0605893	0.00706913	0.42787	0.57213	NS
1654	Ra_c272_1632	C/A	1A	338546998	1A	337009693	0.50542	0.157666	0.442526	0.557474	NS		0.487547	0.0520715	0.0953917	0.904608	NS		0.48078	0.00301774	0.327612	0.672388	NS
1655	wsnp_Ex_c34821_43076533	C/A	1A	338548942	1A	337011637	0.537595	0.242824	0.424516	0.575484	NS		0.50628	0.0651609	0.0969484	0.903052	NS		0.498397	0.00194004	0.291755	0.708245	NS
1656	wsnp_Ku_c17726_26872129	C/A	1A	339191975	1A	337656497	0.528746	0.220219	0.453881	0.546119	NS		0.504047	0.0507755	0.0697344	0.930266	NS		0.496013	-0.00508006	0.219302	0.780698	NS
1657	wsnp_Ex_c44049_50205457	C/A	1A	339213011	1A	337677533	0.471241	0.101999	0.331783	0.668217	NS		0.467255	0.066086	0.136897	0.863103	NS		0.458635	-0.000838678	0.291814	0.708186	NS
1658	wsnp_Ex_c44049_50205904	A/C	1A	339213600	1A	337678122	0.513911	0.0916444	0.204623	0.795377	NS		0.510799	0.0521014	0.062176	0.937824	NS		0.505282	0.0234038	0.489452	0.489452	NS
1659	Kukri_c32885_145	C/A	1A	340117113	1D	261741665	0.514781	0.19671	0.498796	0.501204	NS		0.48277	0.0464192	0.0859832	0.914017	NS		0.484289	0.0264598	0.417292	0.417292	NS
1660	wsnp_Ex_c8364_14095508	C/A	1A	340375483	1A	338843014	0.518374	0.187149	0.446208	0.553792	NS		0.491698	0.0627128	0.117887	0.882113	NS		0.489822	0.01484	0.449114	0.550886	NS
1661	Excalibur_c19908_459	C/A	1A	343935539	1A	342383352	0.159181	0.0332439	0.116578	0.883422	NS		0.173508	0.220329	0.381799	0.381799	NS		0.154535	-0.00219541	0.265161	0.734839	NS
1662	Excalibur_c22728_610	A/C	1A	344425540	1A	342875370	0.0939664	0.0664872	0.365404	0.634596	NS		0.101591	0.0877258	0.351593	0.648407	NS		0.0911805	-0.0434525	0.00437895	0.995621	p < 0.05, FST < 0.03
1663	Kukri_c25839_487	A/C	1A	344425544	1D	258359908	0.0917354	0.0837447	0.480189	0.519811	NS		0.0894391	0.0435991	0.248253	0.751747	NS		0.0896178	-0.0186792	0.100903	0.899097	NS
1664	RAC875_c43011_95	C/A	1A	344968398	1D	258094603	0.0836481	0.0648972	0.404906	0.595094	NS		0.0899616	0.154698	0.498541	0.498541	NS		0.084657	0.0170985	0.484409	0.484409	NS
1665	BS00090408_51	A/C	1A	345227952	1A	343681314	0.0926752	0.0868109	0.49451	0.50549	NS		0.090857	0.0491656	0.26342	0.73658	NS		0.0910812	-0.0126028	0.15898	0.84102	NS
1666	Excalibur_c24041_794	A/C	1A	345228691	1A	343682053	0.549158	0.313541	0.478818	0.521182	NS		0.521794	0.159551	0.338495	0.661505	NS		0.496137	-0.0065066	0.204513	0.795487	NS
1667	RAC875_c35729_1215	C/A	1A	345294002	1A	343747634	0.0606946	0.0045078	0.101083	0.898917	NS		0.0607154	0.00328372	0.145663	0.854337	NS		0.0608601	0.0161078	0.461515	0.461515	NS
1668	RAC875_c18539_1159	C/A	1A	345838407	1A	344294391	0.583693	0.437912	0.406246	0.593754	NS		0.530566	0.221713	0.497041	0.502959	NS		0.500355	0.00075475	0.276134	0.723866	NS
1669	IAAV5730	C/A	1A	346024264	1A	344480803	0.564511	0.383609	0.48751	0.51249	NS		0.520482	0.200997	0.49943	0.49943	NS		0.500127	-0.00205701	0.246355	0.753645	NS
1670	wsnp_Ex_c34260_42602649	C/A	1A	346026274	1A	344482820	0.581876	0.441307	0.446835	0.553165	NS		0.527615	0.209932	0.480934	0.519066	NS		0.498883	-0.000781906	0.261539	0.738461	NS
1671	wsnp_Ex_c34260_42602746	C/A	1A	346026493	1A	344483039	0.597013	0.452962	0.255945	0.744055	NS		0.536608	0.22226	0.44216	0.55784	NS		0.496547	0.00473434	0.325232	0.674768	NS
1672	Ex_c5759_663	A/C	1A	346648849	1A	345108277	0.569148	0.377869	0.401753	0.598247	NS		0.532018	0.221318	0.483049	0.516951	NS		0.501098	-0.0135876	0.133746	0.866254	NS
1673	Ex_c5759_628	A/C	1A	346648884	1A	345108312	0.552745	0.308512	0.414612	0.585388	NS		0.519134	0.151815	0.326122	0.673878	NS		0.498602	-0.00568343	0.210418	0.789582	NS
1674	RAC875_c15998_53	C/A	1A	346848477	1A	345308642	0.575893	0.439553	0.473615	0.473615	NS		0.52973	0.215108	0.481704	0.518296	NS		0.498068	-0.00696432	0.198026	0.801974	NS
1675	wsnp_Ex_c33831_42253707	C/A	1A	346848627	1A	345308792	0.57969	0.443521	0.487306	0.512694	NS		0.530521	0.215185	0.475293	0.524707	NS		0.498487	-0.00183596	0.250742	0.749258	NS
1676	RFL_Contig921_337	A/C	1A	347339474	1B	373145874	0.571038	0.395141	0.433522	0.566478	NS		0.535004	0.229912	0.483911	0.516089	NS		0.500819	-0.0133399	0.136081	0.863919	NS
1677	GENE-0116_102	A/C	1A	349171364	1A	347634241	0.293235	0.111667	0.30566	0.69434	NS		0.306562	0.198114	0.419078	0.419078	NS		0.289745	-0.00248752	0.254933	0.745067	NS
1678	Excalibur_c3140_697	C/A	1A	349171700	1A	347634577	0.290894	0.114948	0.317956	0.682044	NS		0.298311	0.183218	0.456931	0.456931	NS		0.286096	-0.00229608	0.256057	0.743943	NS
1679	CAP7_rep_c7114_55	C/A	1A	349171734	1A	347634611	0.300585	0.135121	0.376164	0.623836	NS		0.301631	0.182808	0.45956	0.45956	NS		0.288454	-0.00324621	0.245574	0.754426	NS
1680	wsnp_Ex_c9979_16421462	A/C	1A	349177711	1A	347640588	0.553424	0.353849	0.455673	0.455673	NS		0.527529	0.177398	0.364708	0.635292	NS		0.501338	-0.0105656	0.160264	0.839736	NS
1681	GENE-1214_288	A/C	1A	349456195	1A	347919072	0.542086	0.309252	0.441331	0.441331	NS		0.509889	0.171544	0.453704	0.546296	NS		0.477101	-0.00899905	0.196485	0.803515	NS
1682	wsnp_Ex_c7271_12483592	C/A	1A	350253217	1A	348717540	0.544838	0.305978	0.48509	0.48509	NS		0.49055	0.156672	0.47654	0.52346	NS		0.460924	-0.0207506	0.0927015	0.907298	NS
1683	wsnp_Ex_c43454_49770425	A/C	1A	351530537	1A	349998163	0.565268	0.35163	0.370313	0.629687	NS		0.520125	0.15428	0.329346	0.670654	NS		0.483324	-0.0215092	0.0821477	0.917852	NS
1684	Kukri_c6462_320	A/C	1A	351533125	1B	376616766	0.299352	0.131786	0.366587	0.633413	NS		0.304066	0.175654	0.481517	0.481517	NS		0.292287	-0.00637046	0.211548	0.788452	NS
1685	RAC875_c6338_1887	A/C	1A	351540356	1A	350007981	0.0910538	0.0768862	0.440085	0.559915	NS		0.0893334	0.0400644	0.237661	0.762339	NS		0.089935	-0.0195356	0.0938899	0.90611	NS
1686	Ku_c1564_1190	C/A	1A	351948785	1A	350417480	0.463921	0.175895	0.490869	0.490869	NS		0.436681	0.0340573	0.0520561	0.947944	NS		0.443998	0.109551	0.0361186	0.0361186	p < 0.05, FST > 0.03		Selected for 6 periods
1687	TA003542-0511	A/C	1A	352282272	1A	350752848	0.0840563	0.0596338	0.368164	0.631836	NS		0.0804683	0.0596949	0.294972	0.705028	NS		0.078753	-0.0283113	0.0398163	0.960184	p < 0.05, FST < 0.03
1688	RAC875_c10506_434	A/C	1A	353404131	1A	351882191	0.0944408	0.110217	0.375223	0.375223	NS		0.0662998	-0.0616548	0.000122672	0.999877	p < 0.05, FST < 0.207		0.0872221	0.00652747	0.390912	0.609088	NS
1689	wsnp_Ex_c12352_19708127	A/C	1A	353537521	1A	352016397	0.546683	0.282708	0.421414	0.578586	NS		0.51349	0.112266	0.212692	0.787308	NS		0.505322	0.0301725	0.423074	0.423074	NS
1690	RAC875_rep_c71967_180	C/A	1A	353537526	1A	352016402	0.0431571	-0.0207222	0.0291128	0.970887	p < 0.05, FST < 0.2164		0.0417497	0.0536922	0.386089	0.613911	NS		0.0584304	0.0999464	0.0647319	0.0647319	NS
1691	Kukri_rep_c106359_124	A/C	1A	353537671	1A	352016547	0.553476	0.291525	0.353137	0.646863	NS		0.515587	0.114166	0.210314	0.789686	NS		0.506144	0.0408636	0.331709	0.331709	NS
1692	RAC875_c19749_181	C/A	1A	353539415	1A	352018291	0.172721	0.0427897	0.140406	0.859594	NS		0.190252	0.352855	0.177275	0.177275	NS		0.171439	0.0214893	0.459001	0.459001	NS
1693	wsnp_Ex_c1374_2630879	A/C	1A	353657979	1A	352137757	0.590271	0.444118	0.327843	0.672157	NS		0.530053	0.213799	0.474506	0.525494	NS		0.498497	0.00981626	0.378843	0.621157	NS
1694	wsnp_Ex_c1374_2630830	A/C	1A	353657983	1A	352137761	0.549734	0.279406	0.369423	0.630577	NS		0.495757	0.0903567	0.197309	0.802691	NS		0.504024	0.0393244	0.339187	0.339187	NS
1695	wsnp_Ex_c8885_14842394	C/A	1A	353693484	1A	352173604	0.560741	0.304136	0.287215	0.712785	NS		0.523519	0.132634	0.233736	0.766264	NS		0.500459	0.0141389	0.422969	0.577031	NS
1696	wsnp_Ex_c15383_23645972	A/C	1A	354378843	1A	352861361	0.557165	0.282131	0.272895	0.727105	NS		0.502523	0.148625	0.399419	0.600581	NS		0.491731	0.0457337	0.266219	0.266219	NS
1697	wsnp_Ra_c18045_27024765	C/A	1A	354768113	1A	353253752	0.583693	0.437912	0.406246	0.593754	NS		0.530566	0.221713	0.497041	0.502959	NS		0.500355	0.00075475	0.276134	0.723866	NS
1698	GENE-0126_140	C/A	1A	354769134	1A	353254773	0.554668	0.298002	0.355871	0.644129	NS		0.518387	0.11507	0.201025	0.798975	NS		0.508582	0.0374584	0.365804	0.365804	NS
1699	Kukri_c43730_841	C/A	1A	354769767	1A	353255406	0.547833	0.281657	0.402384	0.597616	NS		0.518375	0.125611	0.23658	0.76342	NS		0.505496	0.0321416	0.40515	0.40515	NS
1700	Excalibur_rep_c68424_255	C/A	1A	354769773	1A	353255412	0.551759	0.403015	0.29436	0.29436	NS		0.540545	0.214992	0.373532	0.626468	NS		0.452512	-0.0074587	0.21148	0.78852	NS
1701	wsnp_Ex_c21592_30743815	C/A	1A	354769923	1A	353255562	0.579562	0.432432	0.447711	0.552289	NS		0.531452	0.221862	0.489874	0.510126	NS		0.49969	-0.00175651	0.250096	0.749904	NS
1702	wsnp_Ex_c21592_30743513	A/C	1A	354770225	1A	353255864	0.552026	0.282398	0.346175	0.653825	NS		0.521024	0.126936	0.227827	0.772173	NS		0.50698	0.0383691	0.354101	0.354101	NS
1703	wsnp_Ex_c3572_6531810	A/C	1A	355142306	1A	353628560	0.556499	0.307013	0.35683	0.64317	NS		0.516907	0.117149	0.214555	0.785445	NS		0.503064	0.00644802	0.333836	0.666164	NS
1704	RFL_Contig5001_1099	C/A	1A	355429167	1A	353916288	0.558688	0.343851	0.439562	0.560438	NS		0.539429	0.162708	0.211905	0.788095	NS		0.494715	-0.0236606	0.0647501	0.93525	NS
1705	RAC875_c5227_1385	A/C	1A	355809991	1A	354299169	0.292489	0.125244	0.350032	0.649968	NS		0.300194	0.164544	0.487839	0.512161	NS		0.282881	0.00592488	0.352731	0.647269	NS
1706	RAC875_c33300_141	C/A	1A	355814475	1A	354303730	0.544062	0.327778	0.4151	0.4151	NS		0.529263	0.160221	0.290635	0.709365	NS		0.500753	0.0134564	0.414959	0.585041	NS
1707	CAP12_c6266_339	C/A	1A	356331985	1A	354823522	0.556469	0.384241	0.402166	0.402166	NS		0.529522	0.208551	0.460773	0.539227	NS		0.495358	-0.0107687	0.163417	0.836583	NS
1708	CAP12_c6266_298	C/A	1A	356332026	1A	354823563	0.556635	0.336184	0.444019	0.555981	NS		0.524261	0.145925	0.27473	0.72527	NS		0.504791	0.0174368	0.449544	0.550456	NS
1709	CAP12_c6266_187	A/C	1A	356332137	1A	354823674	0.548597	0.336488	0.44682	0.44682	NS		0.525939	0.144531	0.259636	0.740364	NS		0.503874	0.00898781	0.360106	0.639894	NS
1710	RAC875_c68797_400	C/A	1A	356442964	1A	354934842	0.552859	0.34496	0.476194	0.476194	NS		0.513071	0.139619	0.313701	0.686299	NS		0.5076	0.0245525	0.483438	0.483438	NS
1711	CAP11_c1969_268	C/A	1A	356446324	1B	384298858	0.284989	0.125984	0.357734	0.642266	NS		0.295393	0.199484	0.410852	0.410852	NS		0.279432	0.00448292	0.334569	0.665431	NS
1712	BobWhite_c46349_402	C/A	1A	356446540	1A	354938418	0.296958	0.266184	0.295612	0.295612	NS		0.31189	0.44874	0.0625521	0.0625521	NS		0.272489	-0.0026077	0.252652	0.747348	NS
1713	BobWhite_c43322_203	A/C	1A	356447970	1B	384300527	0.305283	0.132258	0.364709	0.635291	NS		0.296237	0.152798	0.451767	0.548233	NS		0.295772	-0.00516272	0.225238	0.774762	NS
1714	Excalibur_rep_c86757_244	A/C	1A	356457845	1A	354950372	0.570887	0.38074	0.38592	0.61408	NS		0.521125	0.143421	0.284434	0.715566	NS		0.502102	-0.00281266	0.235828	0.764172	NS
1715	wsnp_Ku_c18611_27943266	A/C	1A	356457933	1A	354950460	0.550446	0.335007	0.475295	0.475295	NS		0.512996	0.122828	0.251957	0.748043	NS		0.500718	-0.0064461	0.200445	0.799555	NS
1716	Excalibur_c33881_618	A/C	1A	356830241	1A	355324349	0.562436	0.341736	0.378507	0.621493	NS		0.521288	0.147697	0.298704	0.701296	NS		0.50481	0.0187533	0.463435	0.536565	NS
1717	Excalibur_c59486_172	C/A	1A	357221259	1A	355716632	0.570028	0.372804	0.371802	0.628198	NS		0.525391	0.16296	0.327518	0.672482	NS		0.501796	-0.00185783	0.246229	0.753771	NS
1718	Kukri_rep_c103147_745	C/A	1A	357976054	1A	356474597	0.55395	0.339058	0.490488	0.509512	NS		0.528713	0.149098	0.256916	0.743084	NS		0.502945	0.0212571	0.493805	0.506195	NS
1719	IACX2325	A/C	1A	357976085	1A	356474628	0.53961	0.270751	0.479062	0.520938	NS		0.516245	0.16241	0.382592	0.617408	NS		0.498212	0.0400071	0.321437	0.321437	NS
1720	Tdurum_contig10326_151	A/C	1A	359667836	1A	358179452	0.32479	0.116003	0.309359	0.690641	NS		0.348553	0.306472	0.193474	0.193474	NS		0.330455	0.0280234	0.390525	0.390525	NS
1721	RAC875_c38417_246	C/A	1A	360249728	1A	358761757	0.552834	0.325894	0.464914	0.535086	NS		0.523018	0.145591	0.281054	0.718946	NS		0.505368	0.0206045	0.481546	0.518454	NS
1722	Kukri_rep_c108436_534	A/C	1A	362966816	1A	361510950	0.304458	0.145069	0.405314	0.594686	NS		0.30644	0.179266	0.471938	0.471938	NS		0.291555	-0.00815434	0.1926	0.8074	NS
1723	Excalibur_c14943_695	C/A	1A	362967803	1A	361511937	0.573872	0.422773	0.493755	0.506245	NS		0.531477	0.213928	0.462695	0.537305	NS		0.497798	0.00874953	0.36813	0.63187	NS
1724	RAC875_c94973_396	C/A	1A	363089524	1A	361634627	0.494527	0.455265	0.0688894	0.0688894	NS		0.490498	0.458222	0.030396	0.030396	p < 0.05, FST > 0.207		0.434586	-0.00147745	0.273998	0.726002	NS		Selected for 8 classess
1725	RAC875_c104148_77	A/C	1A	363506480	1A	362051433	0.418862	0.12764	0.337824	0.662176	NS		0.419966	0.24234	0.314516	0.314516	NS		0.399888	-0.00184366	0.267002	0.732998	NS
1726	RAC875_rep_c113313_607	A/C	1A	364082047	1A	362628358	0.271153	0.393936	0.0797612	0.0797612	NS		0.276906	0.421326	0.0866699	0.0866699	NS		0.246259	0.00023413	0.289605	0.710395	NS
1727	RAC875_c8515_653	C/A	1A	364082319	1A	362628630	0.568251	0.348918	0.317952	0.682048	NS		0.522452	0.146101	0.286203	0.713797	NS		0.503475	0.0129504	0.404098	0.595902	NS
1728	BobWhite_c1488_299	C/A	1A	364311572	1A	362862858	0.119426	0.055156	0.250479	0.749521	NS		0.118096	0.0270312	0.136195	0.863805	NS		0.118856	-0.00563562	0.229498	0.770502	NS
1729	BobWhite_c1488_504	C/A	1A	364311755	1A	362863041	0.567297	0.367965	0.395396	0.604604	NS		0.530022	0.155732	0.269768	0.730232	NS		0.506396	0.0203859	0.476891	0.523109	NS
1730	Ra_c11023_679	C/A	1A	364313045	1A	362864331	0.560602	0.3488	0.428526	0.571474	NS		0.516697	0.127948	0.252997	0.747003	NS		0.502305	-0.0022537	0.24139	0.75861	NS
1731	RAC875_c39721_351	C/A	1A	365137652	1A	363693391	0.557448	0.328	0.40643	0.59357	NS		0.522458	0.144498	0.280538	0.719462	NS		0.503442	0.013982	0.415358	0.584642	NS
1732	Kukri_c47825_138	A/C	1A	365140025	1A	363695764	0.559285	0.344354	0.432695	0.567305	NS		0.514077	0.126106	0.258888	0.741112	NS		0.503128	0.00303122	0.296533	0.703467	NS
1733	wsnp_Ra_c6182_10833256	A/C	1A	365668061	1A	364227633	0.555178	0.297443	0.3469	0.6531	NS		0.518212	0.116939	0.207959	0.792041	NS		0.503412	0.00450306	0.312025	0.687975	NS
1734	wsnp_Ex_rep_c101746_87053634	C/A	1A	365668146	1A	364227718	0.556499	0.307013	0.35683	0.64317	NS		0.516907	0.117149	0.214555	0.785445	NS		0.503064	0.00644802	0.333836	0.666164	NS
1735	Kukri_rep_c101316_375	A/C	1A	365668174	1A	364227746	0.554338	0.293928	0.348236	0.651764	NS		0.510846	0.104208	0.195916	0.804084	NS		0.503604	0.00637467	0.332072	0.667928	NS
1736	BobWhite_c1318_691	A/C	1A	366502314	1A	365070185	0.342118	0.3634	0.178657	0.178657	NS		0.354149	0.424453	0.0718432	0.0718432	NS		0.311865	-0.0245028	0.0598026	0.940197	NS
1737	GENE-0168_7	C/A	1A	366939516	1A	365507666	0.473345	0.420866	0.0948167	0.0948167	NS		0.41729	0.142982	0.3888	0.6112	NS		0.409098	0.00633918	0.366537	0.633463	NS
1738	Excalibur_c25273_149	A/C	1A	369296386	1A	367874531	0.559523	0.331073	0.386124	0.613876	NS		0.522514	0.141247	0.268858	0.731142	NS		0.503752	0.0175827	0.453381	0.546619	NS
1739	Excalibur_c49588_76	C/A	1A	369616535	1A	368197789	0.570467	0.359518	0.320853	0.679147	NS		0.523407	0.157949	0.322496	0.677504	NS		0.506726	0.027186	0.455175	0.455175	NS
1740	CAP7_c3269_236	A/C	1A	369617083	1A	368198337	0.572587	0.3599	0.291096	0.708904	NS		0.516206	0.141119	0.303157	0.696843	NS		0.505536	0.0276457	0.447815	0.447815	NS
1741	wsnp_Ex_c3906_7086294	C/A	1A	370228681	1A	368815904	0.569195	0.401577	0.48298	0.51702	NS		0.521885	0.138073	0.2614	0.7386	NS		0.49886	-0.00314096	0.236469	0.763531	NS
1742	RAC875_c39125_365	C/A	1A	370228699	1B	397438080	0.558168	0.279446	0.251084	0.748916	NS		0.507181	0.109116	0.226578	0.773422	NS		0.506673	0.0635797	0.186907	0.186907	NS
1743	Ex_c6765_2118	C/A	1A	370497372	1A	369085792	0.53115	0.239321	0.486646	0.513354	NS		0.509628	0.0831038	0.135563	0.864437	NS		0.507149	0.0257307	0.470558	0.470558	NS
1744	wsnp_Ex_rep_c103087_88123733	C/A	1A	371104552	1A	369696931	0.566071	0.364369	0.401158	0.598842	NS		0.522053	0.149035	0.298955	0.701045	NS		0.50494	0.0160744	0.434686	0.565314	NS
1745	wsnp_Ex_rep_c103087_88124573	A/C	1A	371105392	1A	369697771	0.571432	0.363145	0.318744	0.681256	NS		0.521711	0.140955	0.272426	0.727574	NS		0.504738	0.015529	0.429289	0.570711	NS
1746	GENE-0053_224	A/C	1A	371496971	1A	370093248	0.557273	0.332663	0.423652	0.576348	NS		0.519564	0.137287	0.271378	0.728622	NS		0.506172	0.026092	0.464589	0.464589	NS
1747	Kukri_c67601_267	A/C	1A	371498944	1A	370095221	0.539895	0.263781	0.455787	0.544213	NS		0.512716	0.0899734	0.145768	0.854232	NS		0.504675	0.0306964	0.416597	0.416597	NS
1748	BS00081455_51	C/A	1A	371500883	1A	370097160	0.555654	0.292024	0.323728	0.676272	NS		0.513587	0.0846331	0.128459	0.871541	NS		0.502382	0.028869	0.428676	0.428676	NS
1749	wsnp_Ex_c18169_26977013	C/A	1A	371501019	1A	370097296	0.55476	0.300258	0.361384	0.638616	NS		0.514953	0.102109	0.173975	0.826025	NS		0.502087	0.0333059	0.386663	0.386663	NS
1750	Tdurum_contig62552_256	C/A	1A	371501181	1A	370097458	0.0501499	0.0462272	0.458113	0.458113	NS		0.0535627	0.13539	0.448777	0.448777	NS		0.0531411	0.0307917	0.301149	0.301149	NS
1751	Tdurum_contig55009_1153	C/A	1A	371509130	1A	370105407	0.556429	0.298145	0.331159	0.668841	NS		0.504336	0.0912988	0.175564	0.824436	NS		0.501748	0.0471004	0.275141	0.275141	NS
1752	wsnp_Ex_c4605_8241260	C/A	1A	371509280	1A	370105557	0.555751	0.30551	0.363053	0.636947	NS		0.504831	0.098845	0.19904	0.80096	NS		0.504825	0.0436154	0.307225	0.307225	NS
1753	wsnp_Ex_c4605_8240189	A/C	1A	371510349	1A	370106626	0.546292	0.274173	0.401641	0.598359	NS		0.509517	0.082441	0.134024	0.865976	NS		0.505846	0.0340012	0.389127	0.389127	NS
1754	wsnp_BF475149A_Ta_2_1	A/C	1A	371510740	1A	370107017	0.547817	0.262711	0.347555	0.652445	NS		0.515519	0.127406	0.256768	0.743232	NS		0.458621	-0.0206207	0.0918463	0.908154	NS
1755	wsnp_Ex_c4605_8239915	A/C	1A	371510900	1A	370107177	0.548186	0.28233	0.399517	0.600483	NS		0.51503	0.0873033	0.131223	0.868777	NS		0.504088	0.0248355	0.472189	0.472189	NS
1756	wsnp_Ex_rep_c101414_86780996	C/A	1A	371511230	1A	370107507	0.543752	0.270631	0.425703	0.574297	NS		0.512081	0.0903563	0.148846	0.851154	NS		0.505155	0.0328255	0.398075	0.398075	NS
1757	RAC875_c3751_96	C/A	1A	371511263	1A	370107540	0.552225	0.293062	0.375478	0.624522	NS		0.502598	0.144407	0.382226	0.617774	NS		0.468826	0.0373918	0.288092	0.288092	NS
1758	Kukri_c12165_1148	A/C	1A	374028928	1A	372640068	0.561782	0.33837	0.376956	0.623044	NS		0.528438	0.144416	0.243275	0.756725	NS		0.499322	0.0324988	0.388145	0.388145	NS
1759	TA001772-0625	C/A	1A	375599180	1A	374216815	0.567019	0.358742	0.368531	0.631469	NS		0.524112	0.151066	0.293567	0.706433	NS		0.506398	0.0260739	0.465314	0.465314	NS
1760	RAC875_c10400_791	C/A	1A	375949262	1A	374568722	0.56563	0.346008	0.346251	0.653749	NS		0.521688	0.145544	0.288714	0.711286	NS		0.505579	0.0213383	0.488667	0.511333	NS
1761	BS00094681_51	A/C	1A	376069974	1A	374689434	0.566515	0.332635	0.289916	0.710084	NS		0.525588	0.153755	0.293589	0.706411	NS		0.500883	0.0352838	0.366467	0.366467	NS
1762	wsnp_BE403956A_Ta_2_3	C/A	1A	376844866	1A	375468537	0.563209	0.357727	0.420592	0.579408	NS		0.523408	0.154424	0.309853	0.690147	NS		0.501161	0.0146446	0.427115	0.572885	NS
1763	IACX293	C/A	1A	376845224	1A	375468895	0.558037	0.307082	0.334721	0.665279	NS		0.511287	0.119275	0.246552	0.753448	NS		0.504101	0.0291557	0.429834	0.429834	NS
1764	wsnp_BE403956B_Ta_2_3	C/A	1A	376845305	1A	375468976	0.401462	0.0893603	0.231936	0.768064	NS		0.419706	0.214477	0.383974	0.383974	NS		0.386969	0.0231476	0.43673	0.43673	NS
1765	BS00077199_51	C/A	1A	376851332	1A	375475003	0.562716	0.34262	0.377387	0.622613	NS		0.520445	0.141585	0.281768	0.718232	NS		0.505444	0.0245018	0.478726	0.478726	NS
1766	wsnp_Ex_rep_c69738_68695568	C/A	1A	377511887	1A	376137475	0.536105	0.256454	0.481	0.519	NS		0.507842	0.121407	0.269145	0.730855	NS		0.497142	0.0390395	0.327213	0.327213	NS
1767	Kukri_c54467_100	C/A	1A	377512037	1A	376137625	0.534816	0.252154	0.483779	0.516221	NS		0.507869	0.118647	0.258689	0.741311	NS		0.496189	0.042718	0.296426	0.296426	NS
1768	wsnp_Ku_c47386_53862969	C/A	1A	377514203	1D	301234418	0.565368	0.345294	0.347734	0.652266	NS		0.521688	0.145544	0.288714	0.711286	NS		0.505786	0.0248827	0.475712	0.475712	NS
1769	Excalibur_rep_c107144_405	C/A	1A	377514323	1A	376139911	0.561325	0.339057	0.38588	0.61412	NS		0.522321	0.145097	0.283442	0.716558	NS		0.505641	0.0231175	0.493211	0.493211	NS
1770	Kukri_c29668_338	A/C	1A	377518975	1A	376144563	0.564147	0.342669	0.356817	0.643183	NS		0.519564	0.137287	0.271378	0.728622	NS		0.506172	0.026092	0.464589	0.464589	NS
1771	Kukri_rep_c115954_137	C/A	1A	377521097	1A	376146685	0.568397	0.351209	0.323423	0.676577	NS		0.51312	0.144481	0.331763	0.668237	NS		0.503868	0.0274009	0.446258	0.446258	NS
1772	IAAV7929	C/A	1A	378044874	1A	376670463	0.563351	0.355879	0.41238	0.58762	NS		0.524289	0.148576	0.283757	0.716243	NS		0.506611	0.0267913	0.458761	0.458761	NS
1773	BS00011712_51	A/C	1A	378044996	1A	376670585	0.402208	0.0934109	0.242764	0.757236	NS		0.417387	0.202403	0.418364	0.418364	NS		0.388567	0.0203103	0.467325	0.467325	NS
1774	wsnp_Ra_c24776_34331660	A/C	1A	378357789	1A	376869884	0.493141	0.129178	0.406962	0.593038	NS		0.51606	0.0883878	0.130881	0.869119	NS		0.506613	0.0390532	0.347528	0.347528	NS
1775	Ku_c13515_171	C/A	1A	378513217	1A	377026539	0.394825	0.112037	0.291227	0.708773	NS		0.415047	0.220375	0.368053	0.368053	NS		0.385176	0.0139932	0.459848	0.540152	NS
1776	wsnp_Ku_c4413_8008008	C/A	1A	378911340	1A	377427767	0.565993	0.352139	0.361366	0.638634	NS		0.522301	0.151218	0.305246	0.694754	NS		0.506681	0.0284084	0.443195	0.443195	NS
1777	wsnp_Ex_c35563_43690084	C/A	1A	378911574	1A	377428001	0.566167	0.353449	0.363208	0.636792	NS		0.524056	0.145472	0.274402	0.725598	NS		0.50596	0.0243029	0.48195	0.48195	NS
1778	wsnp_Ra_c4481_8119609	C/A	1A	378912469	1A	377428896	0.568359	0.348739	0.315802	0.684198	NS		0.522869	0.149576	0.295972	0.704028	NS		0.506114	0.0240599	0.484769	0.484769	NS
1779	TA016013-1040	C/A	1A	378912538	1A	377428965	0.565368	0.345294	0.347734	0.652266	NS		0.521696	0.146245	0.291154	0.708846	NS		0.50383	0.0162531	0.439013	0.560987	NS
1780	wsnp_Ex_c10100_16600633	C/A	1A	378912575	1A	377429002	0.565368	0.345294	0.347734	0.652266	NS		0.521688	0.145544	0.288714	0.711286	NS		0.505786	0.0248827	0.475712	0.475712	NS
1781	BS00110766_51	A/C	1A	379117977	1A	377614488	0.56944	0.357431	0.328947	0.671053	NS		0.529052	0.165894	0.311953	0.688047	NS		0.504075	0.0198681	0.476808	0.523192	NS
1782	Kukri_rep_c106037_96	A/C	1A	382441606	1A	380953953	0.564627	0.342577	0.34954	0.65046	NS		0.526216	0.15494	0.29359	0.70641	NS		0.505857	0.0305373	0.420926	0.420926	NS
1783	Excalibur_rep_c113303_500	C/A	1A	382451900	1A	380964232	0.565368	0.345294	0.347734	0.652266	NS		0.521688	0.145544	0.288714	0.711286	NS		0.505786	0.0248827	0.475712	0.475712	NS
1784	wsnp_Ex_c3565_6521098	C/A	1A	382452018	1A	380964350	0.565368	0.345294	0.347734	0.652266	NS		0.521688	0.145544	0.288714	0.711286	NS		0.505786	0.0248827	0.475712	0.475712	NS
1785	wsnp_Ex_c3565_6520901	C/A	1A	382452215	1A	380964547	0.567981	0.348022	0.318863	0.681137	NS		0.523495	0.154806	0.31067	0.68933	NS		0.503961	0.015048	0.425787	0.574213	NS
1786	Excalibur_c3565_2673	C/A	1A	382452385	1A	380964717	0.566909	0.346347	0.328795	0.671205	NS		0.52348	0.144174	0.273363	0.726637	NS		0.506532	0.0272662	0.453915	0.453915	NS
1787	RAC875_c105730_397	A/C	1A	382453117	1A	380965449	0.565628	0.346453	0.347766	0.652234	NS		0.521061	0.140863	0.275765	0.724235	NS		0.505682	0.0249455	0.474837	0.474837	NS
1788	RAC875_c24560_604	C/A	1A	382461035	1A	380973141	0.566167	0.353449	0.363208	0.636792	NS		0.524056	0.145472	0.274402	0.725598	NS		0.50596	0.0243029	0.48195	0.48195	NS
1789	GENE-0235_245	C/A	1A	382803354	1A	381316704	0.571961	0.361131	0.30432	0.69568	NS		0.524614	0.15218	0.294319	0.705681	NS		0.505243	0.0229114	0.494377	0.494377	NS
1790	BS00041358_51	C/A	1A	383304435	1A	381822356	0.555587	0.34222	0.478107	0.521893	NS		0.507295	0.134004	0.319843	0.680157	NS		0.506425	0.0245322	0.480757	0.480757	NS
1791	RAC875_c12808_182	C/A	1A	383713746	1A	382233025	0.568359	0.348739	0.315802	0.684198	NS		0.522869	0.149576	0.295972	0.704028	NS		0.506114	0.0240599	0.484769	0.484769	NS
1792	BS00065146_51	C/A	1A	384216348	1A	382738709	0.565368	0.345294	0.347734	0.652266	NS		0.521688	0.145544	0.288714	0.711286	NS		0.505786	0.0248827	0.475712	0.475712	NS
1793	wsnp_Ex_c6817_11761300	A/C	1A	384217840	1A	382740201	0.571775	0.362255	0.310766	0.689234	NS		0.524436	0.14888	0.283909	0.716091	NS		0.501788	0.00891666	0.363191	0.636809	NS
1794	wsnp_Ex_c6817_11762714	C/A	1A	384222807	1A	382745167	0.565368	0.345294	0.347734	0.652266	NS		0.521688	0.145544	0.288714	0.711286	NS		0.505786	0.0248827	0.475712	0.475712	NS
1795	wsnp_Ex_c3986_7217641	C/A	1A	386968699	1A	385355702	0.565368	0.345294	0.347734	0.652266	NS		0.521688	0.145544	0.288714	0.711286	NS		0.505786	0.0248827	0.475712	0.475712	NS
1796	wsnp_Ex_rep_c66562_64849366	C/A	1A	387511084	1A	385899345	0.568251	0.348918	0.317952	0.682048	NS		0.522321	0.145097	0.283442	0.716558	NS		0.504188	0.0184463	0.461587	0.538413	NS
1797	BobWhite_c4942_279	A/C	1A	389122587	1A	387517077	0.422498	-0.0168788	0.00764407	0.992356	p < 0.05, FST < 0.2164		0.427008	-0.00122752	0.0115169	0.988483	p < 0.05, FST < 0.207		0.461614	0.170668	0.00449276	0.00449276	p < 0.05, FST > 0.03		Selected for 6 periods
1798	GENE-0283_96	C/A	1A	389763458	1A	388159705	0.265931	0.156452	0.466912	0.533088	NS		0.271075	0.19507	0.418726	0.418726	NS		0.256184	-0.00627816	0.21444	0.78556	NS
1799	GENE-4605_536	C/A	1A	391469875	1A	389873812	0.386543	0.0654957	0.1709	0.8291	NS		0.40574	0.227622	0.349221	0.349221	NS		0.374186	0.0177801	0.495969	0.495969	NS
1800	GENE-0491_632	A/C	1A	391689804	1D	310246537	0.36076	0.163087	0.443652	0.556348	NS		0.33913	-0.00157596	0.0123782	0.987622	p < 0.05, FST < 0.207		0.335425	-0.0119723	0.158912	0.841088	NS
1801	Kukri_c12151_769	A/C	1A	392849337	1B	421097415	0.345739	0.0610996	0.158704	0.841296	NS		0.355223	0.13033	0.36015	0.63985	NS		0.334312	-7.99727e-05	0.290461	0.709539	NS
1802	Tdurum_contig25434_209	C/A	1A	392849776	1A	391257862	0.339389	0.0693103	0.179536	0.820464	NS		0.347855	0.136591	0.383161	0.616839	NS		0.32902	0.00460339	0.345483	0.654517	NS
1803	Tdurum_contig25434_218	C/A	1A	392849785	1A	391257871	0.332669	0.0639369	0.165699	0.834301	NS		0.345141	0.122481	0.33437	0.66563	NS		0.322445	0.00126023	0.303643	0.696357	NS
1804	IACX5814	C/A	1A	393368597	1A	391674348	0.321042	0.0822441	0.211865	0.788135	NS		0.333128	0.156218	0.45243	0.54757	NS		0.310044	0.0019037	0.310289	0.689711	NS
1805	RAC875_c9899_510	A/C	1A	393530699	1B	421539655	0.39732	0.150909	0.398615	0.601385	NS		0.386194	0.00329987	0.0152188	0.984781	p < 0.05, FST < 0.207		0.392325	0.0147148	0.468318	0.531682	NS
1806	Excalibur_rep_c84731_611	A/C	1A	394208548	1A	392529438	0.363258	0.159199	0.431626	0.568374	NS		0.342735	-0.00203218	0.011846	0.988154	p < 0.05, FST < 0.207		0.339966	-0.010923	0.170054	0.829946	NS
1807	Tdurum_contig29228_114	C/A	1A	395919794	1B	423960799	0.257572	0.149899	0.454698	0.545302	NS		0.260517	0.151543	0.456856	0.543144	NS		0.241883	-0.0114615	0.161908	0.838092	NS
1808	Tdurum_contig42129_3350	C/A	1A	395925441	1A	394258801	0.459812	0.00627953	0.0467256	0.953274	p < 0.05, FST < 0.2164		0.460215	0.0395249	0.0649788	0.935021	NS		0.453295	0.0437558	0.255538	0.255538	NS
1809	RAC875_c9833_297	C/A	1A	395926894	1A	394260253	0.12901	0.0864746	0.370959	0.629041	NS		0.129049	0.086113	0.341253	0.658747	NS		0.128364	0.0188707	0.482017	0.482017	NS
1810	RAC875_c39200_143	C/A	1A	396263725	1A	394597842	0.257922	0.245125	0.327755	0.327755	NS		0.24053	0.0567363	0.147829	0.852171	NS		0.228123	0.00311391	0.32538	0.67462	NS
1811	RAC875_c32894_1038	C/A	1A	396518044	1A	394852620	0.361339	0.0725911	0.18761	0.81239	NS		0.365903	0.131419	0.360071	0.639929	NS		0.345491	-0.00409006	0.244521	0.755479	NS
1812	Kukri_rep_c96140_621	A/C	1A	396518306	1A	394852882	0.119703	0.0820446	0.369287	0.630713	NS		0.11871	0.0612196	0.274999	0.725001	NS		0.119732	0.027167	0.397102	0.397102	NS
1813	RAC875_rep_c71685_445	A/C	1A	396842870	1A	395177939	0.368873	0.0818535	0.211634	0.788366	NS		0.381949	0.158957	0.451192	0.548808	NS		0.348157	-0.0123193	0.155904	0.844096	NS
1814	Kukri_c8332_120	A/C	1A	398148585	1A	396467217	0.27585	0.251291	0.319488	0.319488	NS		0.253838	0.0611949	0.155387	0.844613	NS		0.247335	0.0144994	0.455008	0.544992	NS
1815	Tdurum_contig24079_635	C/A	1A	399339405	1A	397662944	0.254105	0.242364	0.33206	0.33206	NS		0.234117	0.0815548	0.234753	0.765247	NS		0.225911	0.0207457	0.474703	0.474703	NS
1816	TA004725-0348	A/C	1A	399444508	1A	397773589	0.498	0.0366697	0.109206	0.890794	NS		0.506793	0.119046	0.26461	0.73539	NS		0.4927	-0.00458801	0.227864	0.772136	NS
1817	Excalibur_c19374_344	C/A	1A	399722286	1A	398052552	0.124101	0.0872875	0.3845	0.6155	NS		0.132797	0.109121	0.394178	0.605822	NS		0.119577	0.0260455	0.407783	0.407783	NS
1818	BS00012051_51	A/C	1A	403900728	1A	402258417	0.41131	0.0850143	0.22372	0.77628	NS		0.413803	0.0881569	0.194672	0.805328	NS		0.401804	0.0254831	0.413189	0.413189	NS
1819	Ku_c10106_313	C/A	1A	404446126	1A	402807156	0.32435	0.198596	0.446909	0.446909	NS		0.324386	0.125347	0.347961	0.652039	NS		0.296489	-0.0327903	0.0243663	0.975634	p < 0.05, FST < 0.03
1820	Kukri_rep_c73393_848	A/C	1A	404446477	1A	402807507	0.33198	0.204327	0.435355	0.435355	NS		0.32732	0.142403	0.406851	0.593149	NS		0.305179	-0.0192263	0.0935914	0.906409	NS
1821	GENE-0549_18	C/A	1A	404665068	1A	403026098	0.305421	0.18689	0.469689	0.469689	NS		0.310539	0.186374	0.452288	0.452288	NS		0.280745	0.00638566	0.357179	0.642821	NS
1822	JD_c6360_288	C/A	1A	404665109	1D	319933004	0.312793	0.185081	0.478347	0.478347	NS		0.317028	0.197303	0.422069	0.422069	NS		0.290992	0.00962041	0.399138	0.600862	NS
1823	BobWhite_rep_c64736_316	C/A	1A	413868232	1D	42041693	0.472175	0.107301	0.349189	0.650811	NS		0.47872	0.159059	0.486932	0.513068	NS		0.45142	0.00326457	0.335604	0.664396	NS
1824	Tdurum_contig10250_272	A/C	1A	414050130	1A	412458092	0.429394	0.0742694	0.207001	0.792999	NS		0.443322	0.204091	0.413316	0.413316	NS		0.425777	0.0236933	0.434215	0.434215	NS
1825	Kukri_c65726_173	A/C	1A	419186048	1A	417398070	0.111482	0.0255521	0.122505	0.877495	NS		0.11013	0.01118	0.0885108	0.911489	NS		0.108048	-0.0228476	0.0688514	0.931149	NS
1826	Tdurum_contig42515_1593	C/A	1A	420725227	1A	418939323	0.0895459	-0.0199463	0.00834269	0.991657	p < 0.05, FST < 0.2164		0.0914327	0.0225095	0.171586	0.828414	NS		0.0792406	-0.00194502	0.289331	0.710669	NS
1827	BobWhite_c30109_240	A/C	1A	422241713	1A	420382109	0.482709	0.0701975	0.241032	0.758968	NS		0.502388	0.200065	0.401474	0.401474	NS		0.44729	-0.042224	0.00740483	0.992595	p < 0.05, FST < 0.03
1828	Tdurum_contig25797_564	C/A	1A	422242256	1B	436929848	0.21764	0.0139861	0.0547152	0.945285	NS		0.224993	0.126577	0.395714	0.604286	NS		0.220551	0.0377519	0.317274	0.317274	NS
1829	Excalibur_c53069_54	C/A	1A	423508090	1D	325589161	0.404741	-0.0181615	0.00608152	0.993918	p < 0.05, FST < 0.2164		0.411232	0.0329285	0.0527913	0.947209	NS		0.455128	0.285835	0.000104417	0.000104417	p < 0.05, FST > 0.03		Selected for 6 periods
1830	RFL_Contig530_2305	A/C	1A	426644827	1A	424803836	0.401031	0.0897391	0.232771	0.767229	NS		0.408845	0.172888	0.494021	0.505979	NS		0.390516	-0.0340801	0.0208593	0.979141	p < 0.05, FST < 0.03
1831	Kukri_c65726_314	C/A	1A	427099809	1A	425260461	0.110435	0.0284118	0.136102	0.863898	NS		0.106324	-0.0019356	0.0502	0.9498	NS		0.107854	-0.014697	0.134711	0.865289	NS
1832	Tdurum_contig45357_821	C/A	1A	427102164	1B	442624227	0.313836	0.0324732	0.0879604	0.91204	NS		0.308078	0.029669	0.0561176	0.943882	NS		0.304937	-0.00838523	0.191991	0.808009	NS
1833	CAP8_c4610_292	C/A	1A	428727323	1A	426888558	0.0464024	0.134944	0.11288	0.11288	NS		0.0405531	0.0976287	0.454046	0.454046	NS		0.039898	-0.0335622	0.0405758	0.959424	p < 0.05, FST < 0.03
1834	wsnp_Ra_c8484_14372815	A/C	1A	429660333	1B	445434014	0.196722	0.24738	0.242692	0.242692	NS		0.203016	0.240204	0.330675	0.330675	NS		0.179613	-0.0158798	0.11913	0.88087	NS
1835	wsnp_Ex_c17452_26163465	A/C	1A	429660636	1B	445434317	0.224011	0.252605	0.287362	0.287362	NS		0.230208	0.256338	0.290861	0.290861	NS		0.209852	-0.0166347	0.113851	0.886149	NS
1836	TA002594-0782	A/C	1A	432017255	1A	430179948	0.389716	0.118055	0.307528	0.692472	NS		0.371545	0.0737588	0.153332	0.846668	NS		0.3709	-0.0394117	0.0101195	0.989881	p < 0.05, FST < 0.03
1837	RFL_Contig5706_1294	A/C	1A	432845545	1A	431016211	0.231325	0.287325	0.216067	0.216067	NS		0.23812	0.271645	0.265576	0.265576	NS		0.220619	-0.0120999	0.155816	0.844184	NS
1838	Tdurum_contig99671_174	C/A	1A	434406888	1A	432586440	0.331944	0.115717	0.3073	0.6927	NS		0.331195	0.117475	0.318216	0.681784	NS		0.318733	-0.0194327	0.0931922	0.906808	NS
1839	wsnp_Ex_c22963_32183009	A/C	1A	434455590	1A	432635142	0.325184	0.104863	0.276391	0.723609	NS		0.325755	0.119066	0.325274	0.674726	NS		0.314579	-0.0177601	0.105446	0.894554	NS
1840	Ex_c25689_1606	A/C	1A	434829207	1A	432974967	0.32418	0.0925985	0.240987	0.759013	NS		0.320249	0.123122	0.340367	0.659633	NS		0.311197	-0.0193564	0.0931532	0.906847	NS
1841	Ex_c25689_1603	C/A	1A	434829210	1A	432974970	0.335768	0.10154	0.266061	0.733939	NS		0.333906	0.109591	0.288636	0.711364	NS		0.326251	-0.0188279	0.0982879	0.901712	NS
1842	Ra_c54249_1031	C/A	1A	434829304	1A	432975064	0.337699	0.102796	0.269436	0.730564	NS		0.339063	0.123134	0.33778	0.66222	NS		0.327228	-0.0197869	0.0910953	0.908905	NS
1843	Tdurum_contig50221_210	A/C	1A	436280013	1A	434429082	0.337699	0.102796	0.269436	0.730564	NS		0.338759	0.11961	0.324928	0.675072	NS		0.328127	-0.017091	0.111991	0.888009	NS
1844	RAC875_c6664_63	A/C	1A	436723035	1A	434873708	0.34354	0.0950505	0.246985	0.753015	NS		0.342807	0.113531	0.301719	0.698281	NS		0.340272	-0.0131309	0.148368	0.851632	NS
1845	Kukri_c23350_433	A/C	1A	436723065	1D	336366359	0.371257	0.0927321	0.239919	0.760081	NS		0.351275	0.07929	0.175421	0.824579	NS		0.376965	-0.00826049	0.195461	0.804539	NS
1846	Ex_c12584_2014	A/C	1A	436910836	1A	435061794	0.334184	0.100196	0.262394	0.737606	NS		0.331367	0.110835	0.293855	0.706145	NS		0.322984	-0.0187535	0.0983391	0.901661	NS
1847	Ex_c36987_538	A/C	1A	437413332	1A	435566451	0.332886	0.0858666	0.222621	0.777379	NS		0.337855	0.126876	0.351339	0.648661	NS		0.327612	-0.0219606	0.0760432	0.923957	NS
1848	wsnp_Ex_c10257_16825240	A/C	1A	438263704	1A	436423139	0.338344	0.09817	0.256385	0.743615	NS		0.336413	0.112315	0.298268	0.701732	NS		0.327346	-0.0262757	0.0510682	0.948932	NS
1849	wsnp_Ex_rep_c69986_68942866	C/A	1A	440131587	1B	453343819	0.420099	0.156061	0.414158	0.585842	NS		0.450553	0.392657	0.0804583	0.0804583	NS		0.398926	-0.00345793	0.248083	0.751917	NS
1850	RAC875_rep_c74070_518	A/C	1A	440131660	1A	438299606	0.420099	0.156061	0.414158	0.585842	NS		0.450553	0.392657	0.0804583	0.0804583	NS		0.398926	-0.00345793	0.248083	0.751917	NS
1851	JD_c63991_766	C/A	1A	440132802	1A	438300748	0.389959	0.114193	0.297076	0.702924	NS		0.38588	0.128434	0.344655	0.655345	NS		0.374491	-0.0287404	0.0388086	0.961191	p < 0.05, FST < 0.03
1852	Ex_c4121_1205	C/A	1A	440141575	1A	438309521	0.283798	0.105818	0.292391	0.707609	NS		0.296653	0.110324	0.306804	0.693196	NS		0.26625	-0.0350778	0.019103	0.980897	p < 0.05, FST < 0.03
1853	Ku_c23960_333	A/C	1A	440198027	1A	438366049	0.343929	0.0973468	0.253322	0.746678	NS		0.333027	0.0923268	0.226292	0.773708	NS		0.340676	-0.00809255	0.199643	0.800357	NS
1854	IAAV4866	C/A	1A	442005094	1A	440184507	0.392318	0.15439	0.409712	0.590288	NS		0.415368	0.391298	0.0928184	0.0928184	NS		0.367878	-0.00237547	0.262099	0.737901	NS
1855	wsnp_Ex_rep_c68712_67571580	C/A	1A	442265571	1A	440448611	0.352268	0.251541	0.333756	0.333756	NS		0.385373	0.545824	0.0207903	0.0207903	p < 0.05, FST > 0.207		0.331051	0.011248	0.426336	0.573664	NS		Selected for 8 classess
1856	Excalibur_c95579_465	C/A	1A	442267483	1A	440450513	0.176658	0.144607	0.495863	0.504137	NS		0.185513	0.200971	0.410973	0.410973	NS		0.170504	-0.0052642	0.227812	0.772188	NS
1857	Excalibur_c869_2091	C/A	1A	442935381	1A	441111282	0.368316	0.187155	0.488523	0.488523	NS		0.397445	0.41459	0.0713219	0.0713219	NS		0.365476	0.0103494	0.416151	0.583849	NS
1858	wsnp_Ex_rep_c66846_65240088	A/C	1A	443059667	1A	441236033	0.368831	0.0806188	0.208443	0.791557	NS		0.362271	0.091515	0.216103	0.783897	NS		0.359882	-0.0323639	0.0262599	0.97374	p < 0.05, FST < 0.03
1859	GENE-0505_443	A/C	1A	443585485	1A	441765259	0.528513	0.210187	0.42627	0.57373	NS		0.527458	0.249118	0.388389	0.388389	NS		0.493952	-0.000430773	0.271382	0.728618	NS
1860	BobWhite_rep_c51642_1057	C/A	1A	445005074	1A	443197960	0.0882761	0.0608086	0.355835	0.644165	NS		0.105394	0.543595	0.0474995	0.0474995	p < 0.05, FST > 0.207		0.0915094	0.0266714	0.392498	0.392498	NS		Selected for 8 classess
1861	wsnp_Ex_c31567_40338517	C/A	1A	445009058	1A	443201944	0.0889437	0.0678582	0.395587	0.604413	NS		0.105516	0.545185	0.0468179	0.0468179	p < 0.05, FST > 0.207		0.091824	0.0315439	0.349078	0.349078	NS		Selected for 8 classess
1862	Kukri_c49015_1606	C/A	1A	445014634	1A	443207520	0.0889437	0.0678582	0.395587	0.604413	NS		0.105516	0.545185	0.0468179	0.0468179	p < 0.05, FST > 0.207		0.091824	0.0315439	0.349078	0.349078	NS		Selected for 8 classess
1863	Kukri_c49015_1700	A/C	1A	445015479	1A	443208365	0.0889437	0.0678582	0.395587	0.604413	NS		0.105516	0.545185	0.0468179	0.0468179	p < 0.05, FST > 0.207		0.091824	0.0315439	0.349078	0.349078	NS		Selected for 8 classess
1864	BobWhite_rep_c66032_270	C/A	1A	445928312	1A	444126915	0.544256	0.375452	0.288112	0.288112	NS		0.550768	0.430755	0.146494	0.146494	NS		0.483458	-0.00462863	0.237036	0.762964	NS
1865	wsnp_Ra_c21032_30370234	C/A	1A	447055379	1D	345265401	0.167936	0.22529	0.218192	0.218192	NS		0.176236	0.276669	0.283512	0.283512	NS		0.162086	-0.0189408	0.0946852	0.905315	NS
1866	Kukri_c52134_124	A/C	1A	447060744	1B	465695971	0.0599766	-0.00163	0.0697491	0.930251	NS		0.0628545	0.0315978	0.241551	0.758449	NS		0.059848	0.0119317	0.489547	0.510453	NS
1867	Ex_c42595_2332	C/A	1A	447674485	1B	464714774	0.0999783	0.122896	0.34111	0.34111	NS		0.113087	0.405605	0.1228	0.1228	NS		0.0979042	-0.0230506	0.0677864	0.932214	NS
1868	Excalibur_c42595_581	C/A	1A	447677908	1A	445884064	0.101004	0.0764104	0.391439	0.608561	NS		0.101324	0.105178	0.386912	0.613088	NS		0.0994124	0.0102449	0.427956	0.572044	NS
1869	wsnp_Ex_rep_c66883_65286958	C/A	1A	447678387	1B	464710689	0.251933	0.0793766	0.222344	0.777656	NS		0.265264	0.204628	0.388942	0.388942	NS		0.237692	-0.0104778	0.172368	0.827632	NS
1870	Ku_c70461_480	C/A	1A	448334522	1B	463532019	0.0696205	0.0572372	0.440987	0.559013	NS		0.0962766	0.60051	0.0281403	0.0281403	p < 0.05, FST > 0.207		0.0667304	-0.0575373	0.000248052	0.999752	p < 0.05, FST < 0.03		Selected for 8 classess
1871	Kukri_c35255_1312	A/C	1A	449793645	6A	23888448	0.249535	0.140924	0.43506	0.56494	NS		0.240055	0.0587921	0.154757	0.845243	NS		0.247261	0.144616	0.0147324	0.0147324	p < 0.05, FST > 0.03		Selected for 6 periods
1872	IAAV7383	A/C	1A	450409245	1A	448627863	0.567228	0.429778	0.393188	0.393188	NS		0.568633	0.443059	0.320367	0.320367	NS		0.491857	-0.0209015	0.0829072	0.917093	NS
1873	wsnp_Ex_c2004_3770146	A/C	1A	450697348	1B	469972697	0.0809379	0.0415096	0.263566	0.736434	NS		0.102226	0.518331	0.0566719	0.0566719	NS		0.0814188	0.00409398	0.364879	0.635121	NS
1874	RAC875_c46646_549	C/A	1A	451707859	1A	449937172	0.342619	0.0788323	0.203617	0.796383	NS		0.364664	0.267057	0.266474	0.266474	NS		0.320849	-0.0158856	0.121447	0.878553	NS
1875	IACX5699	C/A	1A	453815464	1A	452052402	0.414122	0.136558	0.35826	0.64174	NS		0.413567	0.264993	0.266277	0.266277	NS		0.38108	-0.00764362	0.202012	0.797988	NS
1876	wsnp_Ku_c20139_29729256	A/C	1A	454213387	1A	452453636	0.221737	0.324563	0.115433	0.115433	NS		0.220664	0.219405	0.356628	0.356628	NS		0.196994	-0.00903394	0.185304	0.814696	NS
1877	RAC875_c8878_232	A/C	1A	454511127	1A	452755042	0.486495	0.309708	0.198005	0.198005	NS		0.459732	0.304913	0.172	0.172	NS		0.427956	-0.0264338	0.0509375	0.949063	NS
1878	Kukri_c667_1073	C/A	1A	454516316	1B	474450908	0.495206	0.305857	0.201725	0.201725	NS		0.51014	0.343342	0.107389	0.107389	NS		0.45085	-0.0275594	0.0477712	0.952229	p < 0.05, FST < 0.03
1879	RAC875_c9335_746	C/A	1A	456081734	1A	454333631	0.0402254	-0.0144608	0.0664183	0.933582	NS		0.0401629	-0.00147889	0.18386	0.81614	NS		0.0402007	-0.0187541	0.163829	0.836171	NS
1880	Kukri_c20672_360	C/A	1A	456081761	1A	454333658	0.501925	0.146151	0.425808	0.574192	NS		0.499497	0.166472	0.484436	0.515564	NS		0.479442	0.0196774	0.478564	0.478564	NS
1881	Excalibur_c50665_1323	A/C	1A	456266771	1A	454520727	0.482662	0.321769	0.184309	0.184309	NS		0.484055	0.362484	0.086547	0.086547	NS		0.429049	-0.0353754	0.0189092	0.981091	p < 0.05, FST < 0.03
1882	Ku_c5611_1705	C/A	1A	459557204	4B	558547049	0.296705	0.166539	0.476813	0.523187	NS		0.286125	0.0983666	0.270245	0.729755	NS		0.258649	-0.0275986	0.0454523	0.954548	p < 0.05, FST < 0.03
1883	BS00005206_51	C/A	1A	459687832	1B	480367886	0.157275	-0.00273288	0.0265659	0.973434	p < 0.05, FST < 0.2164		0.163972	0.0428172	0.146202	0.853798	NS		0.160734	0.0495356	0.228319	0.228319	NS
1884	tplb0046g22_1351	C/A	1A	460124288	1A	458397030	0.0211295	0.0341376	0.320305	0.320305	NS		0.019724	-0.0346854	0.0813045	0.918696	NS		0.0226731	0.173286	0.0130677	0.0130677	p < 0.05, FST > 0.03		Selected for 6 periods
1885	Kukri_c12945_349	A/C	1A	460289912	1A	458560323	0.301142	0.114963	0.311503	0.688497	NS		0.288171	0.119783	0.343278	0.656722	NS		0.276823	0.0345901	0.346797	0.346797	NS
1886	tplb0059e14_515	C/A	1A	460636780	1A	458908156	0.498014	0.160325	0.48331	0.51669	NS		0.486101	0.159645	0.495316	0.504684	NS		0.471531	0.0159362	0.495818	0.504182	NS
1887	Ra_c68984_1882	C/A	1A	460637139	1B	480974251	0.298206	0.0887339	0.232296	0.767703	NS		0.318292	0.217841	0.369043	0.369043	NS		0.264054	-0.0347727	0.0199143	0.980086	p < 0.05, FST < 0.03
1888	Kukri_c35200_895	C/A	1A	461235618	1A	459514904	0.502566	0.167041	0.483029	0.516971	NS		0.499506	0.187128	0.435561	0.435561	NS		0.476267	0.0227658	0.438726	0.438726	NS
1889	IAAV5455	A/C	1A	461667246	1B	482452795	0.165414	0.213477	0.247603	0.247603	NS		0.173697	0.266094	0.30189	0.30189	NS		0.160753	-0.0307173	0.0303791	0.969621	p < 0.05, FST < 0.03
1890	Jagger_c1403_60	C/A	1A	462755618	1A	461047747	0.203408	0.0965444	0.315074	0.684926	NS		0.202695	0.065067	0.198061	0.801939	NS		0.214623	0.00208574	0.312609	0.687391	NS
1891	tplb0041a22_935	C/A	1A	463699645	1A	462001707	0.383347	0.224826	0.399489	0.399489	NS		0.394095	0.331703	0.16184	0.16184	NS		0.364463	0.0394331	0.28881	0.28881	NS
1892	Kukri_c22434_513	A/C	1A	464129523	1A	462434454	0.543181	0.26537	0.418166	0.581834	NS		0.519718	0.218857	0.432641	0.432641	NS		0.498316	0.00958178	0.37654	0.62346	NS
1893	wsnp_Ku_c4018_7333828	A/C	1A	464129949	1A	462434880	0.532292	0.235979	0.464987	0.535013	NS		0.524761	0.235928	0.411067	0.411067	NS		0.497111	0.0072793	0.352809	0.647191	NS
1894	wsnp_Ex_c572_1138770	C/A	1A	464130115	1A	462435046	0.521729	0.203099	0.465821	0.534179	NS		0.511356	0.200842	0.444199	0.444199	NS		0.492547	0.00137065	0.293071	0.706929	NS
1895	IAAV7203	C/A	1A	464130346	1A	462435277	0.528618	0.229911	0.484176	0.515824	NS		0.519166	0.216064	0.438464	0.438464	NS		0.492337	0.0087198	0.376239	0.623761	NS
1896	wsnp_Ex_c572_1138339	C/A	1A	464130546	1A	462435477	0.525267	0.223373	0.495543	0.504457	NS		0.520309	0.215177	0.448861	0.448861	NS		0.493439	0.00997675	0.388685	0.611315	NS
1897	Ra_c2895_591	C/A	1A	464130901	1A	462435832	0.534286	0.238362	0.45025	0.54975	NS		0.519475	0.218564	0.432054	0.432054	NS		0.493982	0.00466227	0.328031	0.671969	NS
1898	RAC875_c87890_234	A/C	1A	464910594	1A	463219526	0.363701	0.0946948	0.245927	0.754073	NS		0.382994	0.249154	0.302532	0.302532	NS		0.349244	-0.0162722	0.119626	0.880374	NS
1899	TA003238-0490	C/A	1A	464911278	1A	463220210	0.0303511	0.0229147	0.470046	0.470046	NS		0.030494	-0.00387733	0.195497	0.804503	NS		0.0308525	0.00671259	0.475374	0.475374	NS
1900	BS00016654_51	C/A	1A	464979257	1A	463288484	0.0306059	0.0164118	0.461047	0.538953	NS		0.0304176	-0.0174583	0.138943	0.861057	NS		0.031325	0.00392314	0.490776	0.509224	NS
1901	Excalibur_c59894_97	A/C	1A	465501616	1A	463813596	0.321997	0.0638863	0.164348	0.835652	NS		0.332775	0.207547	0.395367	0.395367	NS		0.321684	0.064115	0.147075	0.147075	NS
1902	wsnp_Ku_c39862_48205590	C/A	1A	465515172	1B	488215461	0.186382	0.155007	0.485399	0.485399	NS		0.205784	0.50288	0.0576274	0.0576274	NS		0.181567	0.00857307	0.392245	0.607755	NS
1903	Kukri_c32430_109	A/C	1A	465515835	1B	488216124	0.191378	0.139963	0.46846	0.53154	NS		0.21429	0.482891	0.0657621	0.0657621	NS		0.188035	0.0132034	0.447244	0.552756	NS
1904	wsnp_Ex_c4310_7770452	A/C	1A	465933216	1A	464250104	0.306777	0.0475683	0.121936	0.878064	NS		0.319564	0.234371	0.328916	0.328916	NS		0.308186	0.04846	0.232297	0.232297	NS
1905	IACX18883	A/C	1A	466474758	1A	464793081	0.30946	0.0514495	0.131376	0.868624	NS		0.32107	0.25854	0.274062	0.274062	NS		0.30638	0.0417987	0.278418	0.278418	NS
1906	RAC875_c86680_391	C/A	1A	466492075	1A	464810398	0.255221	0.0353229	0.0985696	0.90143	NS		0.251914	0.0189381	0.043	0.957	p < 0.05, FST < 0.207		0.259129	0.0702566	0.134749	0.134749	NS
1907	Kukri_c88698_296	A/C	1A	466518780	1A	464837103	0.248162	0.0387248	0.108574	0.891426	NS		0.244628	0.0161825	0.0395432	0.960457	p < 0.05, FST < 0.207		0.251062	0.0665104	0.151612	0.151612	NS
1908	BS00021719_51	A/C	1A	466810846	1A	465131856	0.237282	0.0630332	0.178134	0.821866	NS		0.222804	-0.0122978	0.00890258	0.991097	p < 0.05, FST < 0.207		0.231905	0.0387349	0.313183	0.313183	NS
1909	TA005242-0705	C/A	1A	467181351	1D	366243282	0.0324983	0.0150717	0.432452	0.567548	NS		0.032829	0.0303279	0.32162	0.67838	NS		0.0318697	0.0782599	0.0970529	0.0970529	NS
1910	Kukri_c50572_263	C/A	1A	467181355	1B	491242565	0.177489	0.190763	0.366447	0.366447	NS		0.185493	0.242201	0.336599	0.336599	NS		0.175574	-0.024193	0.0593917	0.940608	NS
1911	Excalibur_c154_375	C/A	1A	467710703	1A	466039261	0.256629	0.0427129	0.115777	0.884223	NS		0.276855	0.221664	0.346344	0.346344	NS		0.260759	-0.00975989	0.178469	0.821531	NS
1912	CAP7_rep_c10603_130	A/C	1A	468012345	1A	466341804	0.0192083	-0.0458629	0.000475623	0.999524	p < 0.05, FST < 0.2164		0.0208327	-0.0190307	0.147136	0.852864	NS		0.0238556	0.0717124	0.112004	0.112004	NS
1913	RAC875_c19014_725	A/C	1A	470261832	1A	468607089	0.208469	0.293316	0.15234	0.15234	NS		0.218979	0.354126	0.168663	0.168663	NS		0.193976	0.00101324	0.300496	0.699504	NS
1914	JD_c3116_778	A/C	1A	470261953	1A	468607210	0.508025	0.199435	0.452805	0.452805	NS		0.525295	0.317187	0.19751	0.19751	NS		0.473484	0.0441737	0.242839	0.242839	NS
1915	wsnp_Ex_c4561_8184576	A/C	1A	470261982	1A	468607239	0.208469	0.293316	0.15234	0.15234	NS		0.218979	0.354126	0.168663	0.168663	NS		0.193396	-0.00127108	0.272929	0.727071	NS
1916	Ex_c28144_1843	C/A	1A	472953834	1A	471320762	0.15888	0.108763	0.411074	0.588926	NS		0.174391	0.344108	0.19229	0.19229	NS		0.153459	0.0421457	0.277261	0.277261	NS
1917	RAC875_c15426_1713	C/A	1A	472957706	1A	471324634	0.159287	0.112895	0.424552	0.575448	NS		0.175616	0.34868	0.185973	0.185973	NS		0.154611	0.0492874	0.23092	0.23092	NS
1918	Ex_c8514_1342	A/C	1A	473331628	1A	471700365	0.249008	0.140097	0.433057	0.566943	NS		0.250128	0.147329	0.447931	0.552069	NS		0.251793	0.1263	0.0249835	0.0249835	p < 0.05, FST > 0.03		Selected for 6 periods
1919	RAC875_rep_c119728_146	A/C	1A	473770825	1A	472142878	0.508195	0.206939	0.432932	0.432932	NS		0.528752	0.330275	0.188443	0.188443	NS		0.465824	0.0363193	0.297284	0.297284	NS
1920	Excalibur_c5218_75	C/A	1A	473792362	1B	497799229	0.502293	0.196947	0.432476	0.432476	NS		0.516903	0.318143	0.16024	0.16024	NS		0.475845	0.056064	0.173765	0.173765	NS
1921	wsnp_Ex_c25734_34995416	A/C	1A	473796877	1A	472168930	0.236676	0.107459	0.329433	0.670567	NS		0.240008	0.176226	0.456588	0.456588	NS		0.261967	0.128087	0.0236644	0.0236644	p < 0.05, FST > 0.03		Selected for 6 periods
1922	BobWhite_rep_c49207_243	A/C	1A	474638136	1A	473011715	0.220254	0.124607	0.400656	0.599344	NS		0.222501	0.186521	0.424513	0.424513	NS		0.216456	0.0645251	0.155889	0.155889	NS
1923	BS00033469_51	C/A	1A	474660808	1A	473034683	0.461935	0.106019	0.323774	0.676226	NS		0.436193	0.114581	0.280873	0.719127	NS		0.44352	0.0771306	0.0997129	0.0997129	NS
1924	RAC875_c21625_246	C/A	1A	475253894	1A	473630864	0.308614	0.309294	0.23601	0.23601	NS		0.26915	0.0520598	0.120025	0.879975	NS		0.278418	0.071486	0.126631	0.126631	NS
1925	wsnp_Ex_c56097_58351893	A/C	1A	475256277	1A	473633401	0.422632	0.0971148	0.261574	0.738426	NS		0.426642	0.159615	0.444636	0.555364	NS		0.426073	0.0997222	0.0488183	0.0488183	p < 0.05, FST > 0.03		Selected for 6 periods
1926	Excalibur_c56097_168	C/A	1A	475256802	1B	498865010	0.326413	0.257548	0.31841	0.31841	NS		0.309365	0.0298054	0.0562567	0.943743	NS		0.31537	0.0924744	0.0616735	0.0616735	NS
1927	Ra_c6038_588	C/A	1A	475259537	1A	473636661	0.171625	0.154948	0.464664	0.464664	NS		0.166393	0.265436	0.304831	0.304831	NS		0.158091	0.00868962	0.397809	0.602191	NS
1928	Ra_c58315_265	A/C	1A	475259982	1A	473637106	0.436053	0.0960585	0.270719	0.729281	NS		0.437994	0.145881	0.39404	0.60596	NS		0.436904	0.109256	0.0363596	0.0363596	p < 0.05, FST > 0.03		Selected for 6 periods
1929	RAC875_c31133_464	C/A	1A	475593345	1A	473971390	0.279348	0.0837939	0.224397	0.775603	NS		0.275452	0.00820342	0.0234198	0.97658	p < 0.05, FST < 0.207		0.274766	0.0374306	0.323953	0.323953	NS
1930	Kukri_c3582_87	A/C	1A	476262728	1A	474642242	0.343174	0.0229424	0.0676962	0.932304	NS		0.345127	0.0593734	0.114152	0.885848	NS		0.345779	0.0684082	0.127343	0.127343	NS
1931	CAP11_c654_240	C/A	1A	476320401	1A	474699918	0.454445	0.0334036	0.110141	0.889859	NS		0.450404	0.0557711	0.0988373	0.901163	NS		0.445226	0.0373218	0.306743	0.306743	NS
1932	Kukri_c65942_493	C/A	1A	476930624	1A	475312836	0.484321	0.148968	0.479999	0.520001	NS		0.446914	0.0687287	0.133108	0.866892	NS		0.47142	0.0200227	0.458228	0.458228	NS
1933	RAC875_c25507_551	A/C	1A	476930624	1A	475312836	0.171893	0.162498	0.442764	0.442764	NS		0.16993	0.257038	0.317881	0.317881	NS		0.156771	-0.00118471	0.27743	0.72257	NS
1934	wsnp_Ku_c2815_5317230	C/A	1A	478627058	1A	477019128	0.180559	0.130271	0.452263	0.547737	NS		0.159517	0.15155	0.485218	0.514782	NS		0.190838	0.0116205	0.426528	0.573472	NS
1935	IAAV1225	A/C	1A	478654499	1A	477046569	0.159252	0.13362	0.489745	0.510255	NS		0.163479	0.247548	0.336742	0.336742	NS		0.157111	-0.00171137	0.271259	0.728741	NS
1936	BS00065676_51	A/C	1A	479307416	1A	477701486	0.301633	0.0560797	0.14294	0.85706	NS		0.303201	0.0730428	0.170997	0.829003	NS		0.297685	0.0224762	0.453826	0.453826	NS
1937	Kukri_c27785_400	A/C	1A	481423139	1A	479827819	0.278536	0.0841125	0.225633	0.774367	NS		0.27888	0.0932449	0.255586	0.744414	NS		0.268553	0.0265616	0.420064	0.420064	NS
1938	wsnp_Ex_rep_c70358_69302556	C/A	1A	481432053	1A	479836733	0.111925	0.0990443	0.468087	0.531913	NS		0.128337	0.392259	0.137549	0.137549	NS		0.109272	-0.0294835	0.0344784	0.965522	p < 0.05, FST < 0.03
1939	Kukri_c20062_389	C/A	1A	482141132	1A	480548814	0.188403	0.0645807	0.208929	0.791071	NS		0.199029	0.241192	0.331539	0.331539	NS		0.185462	-0.017981	0.101627	0.898373	NS
1940	RAC875_c53185_802	A/C	1A	482141621	1A	480549303	0.275026	0.0772995	0.205964	0.794036	NS		0.277122	0.0917614	0.251281	0.748719	NS		0.269971	0.0329426	0.361441	0.361441	NS
1941	Excalibur_c34625_281	A/C	1A	482164382	1A	480572064	0.0696005	0.0699478	0.462065	0.462065	NS		0.0726372	0.113367	0.430009	0.569991	NS		0.0722952	0.0192247	0.446822	0.446822	NS
1942	RAC875_c37780_94	C/A	1A	482164420	1B	508553997	0.0741236	0.089101	0.358049	0.358049	NS		0.0775355	0.136484	0.476968	0.523032	NS		0.0701309	-0.0210658	0.0852652	0.914735	NS
1943	BS00023126_51	A/C	1A	482196814	1A	480604496	0.0689656	0.00527897	0.0885621	0.911438	NS		0.0695316	0.00476341	0.134267	0.865733	NS		0.0697573	-0.0102206	0.19302	0.80698	NS
1944	BS00040968_51	A/C	1A	482346749	1A	480755333	0.0921897	0.0987916	0.429141	0.429141	NS		0.0870878	-0.0313307	0.00666517	0.993335	p < 0.05, FST < 0.207		0.0982312	0.252834	0.00259139	0.00259139	p < 0.05, FST > 0.03		Selected for 6 periods
1945	BS00023101_51	C/A	1A	482422351	1A	480831050	0.357115	0.0260881	0.0748721	0.925128	NS		0.368134	0.122262	0.326768	0.673232	NS		0.365971	0.096897	0.0541447	0.0541447	NS
1946	wsnp_Ex_c534_1058778	C/A	1A	482422626	1A	480831325	0.346006	0.0315074	0.0870081	0.912992	NS		0.348404	0.103741	0.264177	0.735823	NS		0.352157	0.0850833	0.0768297	0.0768297	NS
1947	wsnp_JD_c13903_13781269	A/C	1A	482422626	1A	480831325	0.350512	0.0175392	0.0563792	0.943621	NS		0.358217	0.0849029	0.193932	0.806068	NS		0.363862	0.102159	0.0460902	0.0460902	p < 0.05, FST > 0.03		Selected for 6 periods
1948	IACX662	A/C	1A	482423857	1A	480832550	0.366336	0.0450828	0.120669	0.879331	NS		0.365903	0.103597	0.258464	0.741536	NS		0.365268	0.090966	0.064917	0.064917	NS
1949	wsnp_JD_c5659_6814240	C/A	1A	482424014	1B	509892645	0.137368	0.115467	0.464131	0.535869	NS		0.160167	0.561124	0.0370899	0.0370899	p < 0.05, FST > 0.207		0.139178	0.0564427	0.19012	0.19012	NS		Selected for 8 classess
1950	wsnp_BE495786A_Ta_2_1	A/C	1A	483240284	1A	481651845	0.462328	0.110581	0.337204	0.662796	NS		0.454229	0.0829139	0.176876	0.823124	NS		0.454447	0.119668	0.0260083	0.0260083	p < 0.05, FST > 0.03		Selected for 6 periods
1951	Excalibur_c7033_159	C/A	1A	483240998	1A	481652559	0.450207	0.0975246	0.28592	0.71408	NS		0.444758	0.0838072	0.177587	0.822413	NS		0.449407	0.1249	0.0227488	0.0227488	p < 0.05, FST > 0.03		Selected for 6 periods
1952	BS00087601_51	C/A	1A	483243544	1A	481655105	0.2064	0.172189	0.457963	0.457963	NS		0.193278	0.00768242	0.0354425	0.964557	p < 0.05, FST < 0.207		0.198905	0.0258162	0.420214	0.420214	NS
1953	Ku_c1571_1457	C/A	1A	483280283	1A	481691833	0.10305	0.0955746	0.490434	0.509566	NS		0.11558	0.327231	0.210822	0.210822	NS		0.10096	-0.00729587	0.215098	0.784902	NS
1954	wsnp_Ex_c5216_9235964	C/A	1A	483280628	1A	481692178	0.439149	0.09819	0.27922	0.72078	NS		0.431237	0.0825469	0.172908	0.827092	NS		0.442464	0.11854	0.027636	0.027636	p < 0.05, FST > 0.03		Selected for 6 periods
1955	Tdurum_contig31304_527	C/A	1A	483345839	1A	481757596	0.144748	0.262124	0.0856594	0.0856594	NS		0.0979847	-0.00683678	0.0439082	0.956092	p < 0.05, FST < 0.207		0.0974538	-0.0462993	0.0026334	0.997367	p < 0.05, FST < 0.03
1956	IAAV2072	C/A	1A	483857946	1A	482278932	0.110594	0.064621	0.311118	0.688882	NS		0.10684	-0.0069199	0.0366524	0.963348	p < 0.05, FST < 0.207		0.11523	0.179728	0.0089188	0.0089188	p < 0.05, FST > 0.03		Selected for 6 periods
1957	IACX4378	C/A	1A	483912570	1A	482335986	0.391197	0.161052	0.429253	0.570747	NS		0.379191	0.0828379	0.181887	0.818113	NS		0.383093	0.113352	0.0307483	0.0307483	p < 0.05, FST > 0.03		Selected for 6 periods
1958	Kukri_c10065_415	A/C	1A	483913864	1A	482337280	0.460396	0.107446	0.325091	0.674909	NS		0.448879	0.0753364	0.152306	0.847694	NS		0.453479	0.153505	0.0089061	0.0089061	p < 0.05, FST > 0.03		Selected for 6 periods
1959	IACX4386	A/C	1A	483914158	1A	482337574	0.121135	0.0381631	0.167228	0.832772	NS		0.114126	-0.0092151	0.0279347	0.972065	p < 0.05, FST < 0.207		0.122148	0.157907	0.0136636	0.0136636	p < 0.05, FST > 0.03		Selected for 6 periods
1960	CAP11_c1972_285	C/A	1A	484336167	1A	482761706	0.391197	0.161052	0.429253	0.570747	NS		0.379191	0.0828379	0.181887	0.818113	NS		0.383093	0.113352	0.0307483	0.0307483	p < 0.05, FST > 0.03		Selected for 6 periods
1961	CAP7_c12435_63	A/C	1A	484344388	1A	482769927	0.448514	0.0969392	0.283052	0.716948	NS		0.441763	0.072266	0.142632	0.857368	NS		0.450731	0.129776	0.0197008	0.0197008	p < 0.05, FST > 0.03		Selected for 6 periods
1962	RAC875_c94534_75	C/A	1A	484345459	1A	482770998	0.477785	0.123398	0.405034	0.594966	NS		0.47083	0.0789404	0.181781	0.818219	NS		0.491263	0.166413	0.00551859	0.00551859	p < 0.05, FST > 0.03		Selected for 6 periods
1963	GENE-0091_426	C/A	1A	484352277	1A	482777816	0.22797	0.194417	0.415583	0.415583	NS		0.238311	0.270736	0.266744	0.266744	NS		0.22126	-0.000707429	0.280261	0.719739	NS
1964	BobWhite_c6803_387	A/C	1A	484352684	1A	482778223	0.484875	0.234316	0.326511	0.326511	NS		0.487831	0.18623	0.410243	0.410243	NS		0.48473	0.137709	0.0136087	0.0136087	p < 0.05, FST > 0.03		Selected for 6 periods
1965	Excalibur_c30591_637	C/A	1A	484355496	1A	482781035	0.349642	0.105956	0.27646	0.72354	NS		0.331964	0.12833	0.357218	0.642782	NS		0.341393	0.100507	0.0479538	0.0479538	p < 0.05, FST > 0.03		Selected for 6 periods
1966	RAC875_c43643_176	A/C	1A	484604601	1A	483033408	0.073311	0.10646	0.257106	0.257106	NS		0.0677274	-0.0391856	0.00567661	0.994323	p < 0.05, FST < 0.207		0.0759569	0.193745	0.00988084	0.00988084	p < 0.05, FST > 0.03		Selected for 6 periods
1967	IACX742	C/A	1A	484605008	1A	483033815	0.0604201	0.013046	0.156941	0.843059	NS		0.0579818	-0.0180787	0.0644756	0.935524	NS		0.0594212	-0.0197706	0.101736	0.898264	NS
1968	RAC875_c31276_1128	A/C	1A	485904755	1A	484335282	0.277751	0.0977762	0.269385	0.730615	NS		0.272538	0.10134	0.287315	0.712685	NS		0.273104	0.0571344	0.193092	0.193092	NS
1969	wsnp_Ex_c27940_37101775	C/A	1A	485904928	1A	484335455	0.307655	0.0752744	0.192508	0.807492	NS		0.308611	0.0856992	0.21143	0.78857	NS		0.307744	0.0537979	0.200506	0.200506	NS
1970	wsnp_Ra_c12148_19539667	A/C	1A	485905341	1A	484335868	0.309185	0.0812381	0.208616	0.791384	NS		0.307046	0.0850009	0.209741	0.790259	NS		0.308076	0.0575493	0.1803	0.1803	NS
1971	Ex_c5192_943	A/C	1A	486571543	1A	485002384	0.400866	0.166709	0.44274	0.55726	NS		0.38559	0.0726035	0.148215	0.851785	NS		0.387011	0.0990185	0.0487836	0.0487836	p < 0.05, FST > 0.03		Selected for 6 periods
1972	wsnp_Ex_c5192_9203682	C/A	1A	486571641	1A	485002482	0.400129	0.163618	0.434172	0.565828	NS		0.391825	0.0754503	0.156172	0.843828	NS		0.386881	0.0939032	0.0576904	0.0576904	NS
1973	wsnp_Ex_c5192_9203100	A/C	1A	486572510	1A	485003351	0.431468	0.15155	0.411508	0.588492	NS		0.432243	0.0932295	0.207147	0.792853	NS		0.416221	0.10086	0.0459719	0.0459719	p < 0.05, FST > 0.03		Selected for 6 periods
1974	wsnp_Ex_c12336_19686808	C/A	1A	486574536	1A	485005377	0.400925	0.135515	0.355077	0.644923	NS		0.399473	0.0783186	0.164251	0.835749	NS		0.401653	0.103204	0.0414277	0.0414277	p < 0.05, FST > 0.03		Selected for 6 periods
1975	BS00073585_51	C/A	1A	486797312	1A	485228982	0.142694	0.108296	0.431517	0.568483	NS		0.106648	-0.0616381	2.29856e-05	0.999977	p < 0.05, FST < 0.207		0.128427	0.0909143	0.0758822	0.0758822	NS
1976	Excalibur_c32167_59	A/C	1A	486910166	1A	485342413	0.280756	0.0870664	0.233889	0.766111	NS		0.280395	0.00405951	0.0184458	0.981554	p < 0.05, FST < 0.207		0.285299	0.106317	0.0444404	0.0444404	p < 0.05, FST > 0.03		Selected for 6 periods
1977	wsnp_Ku_c23926_33870364	A/C	1A	486910770	1A	485343017	0.275826	0.0900247	0.244935	0.755065	NS		0.268013	-0.0126417	0.00634534	0.993655	p < 0.05, FST < 0.207		0.277957	0.105179	0.0463132	0.0463132	p < 0.05, FST > 0.03		Selected for 6 periods
1978	wsnp_Ra_c37745_45806931	C/A	1A	486910792	1A	485343039	0.0505208	0.0532298	0.406165	0.406165	NS		0.0525058	0.0606797	0.335543	0.664457	NS		0.0516084	0.00667448	0.444665	0.555335	NS
1979	Kukri_c23926_409	C/A	1A	486910845	1A	485343092	0.0505208	0.0532298	0.406165	0.406165	NS		0.0525058	0.0606797	0.335543	0.664457	NS		0.0516084	0.00667448	0.444665	0.555335	NS
1980	wsnp_Ex_c8588_14419007	C/A	1A	486911551	1A	485343798	0.284563	0.0771157	0.203069	0.796931	NS		0.277977	-0.0260826	0.0017276	0.998272	p < 0.05, FST < 0.207		0.279102	0.0758226	0.111104	0.111104	NS
1981	GENE-4927_542	A/C	1A	486914448	3B	744213619	0.284342	0.135692	0.389655	0.610345	NS		0.267962	0.0693298	0.176077	0.823923	NS		0.252116	-0.00662811	0.211737	0.788263	NS
1982	wsnp_Ex_c34344_42676379	A/C	1A	486922843	1A	485355241	0.253549	0.07992	0.223304	0.776696	NS		0.251115	0.0143992	0.0352444	0.964756	p < 0.05, FST < 0.207		0.249413	-0.00685428	0.208357	0.791643	NS
1983	wsnp_Ex_c34344_42677360	C/A	1A	486923919	1A	485356317	0.0509434	0.0474213	0.452817	0.452817	NS		0.0533178	0.0575874	0.324375	0.675625	NS		0.0523685	0.00314832	0.395847	0.604153	NS
1984	BobWhite_c5356_1272	C/A	1A	486924069	1A	485356467	0.0479244	0.00193496	0.150834	0.849166	NS		0.0498937	0.0115047	0.194162	0.805838	NS		0.0549537	0.0214584	0.390037	0.390037	NS
1985	wsnp_Ex_rep_c66628_64934660	A/C	1A	486924903	1A	485357301	0.249603	0.0699469	0.193677	0.806323	NS		0.259209	0.0359999	0.0786689	0.921331	NS		0.252534	0.00689725	0.367513	0.632487	NS
1986	BobWhite_rep_c63278_349	A/C	1A	487618512	1A	486052372	0.0505208	0.0532298	0.406165	0.406165	NS		0.0525058	0.0606797	0.335543	0.664457	NS		0.0516084	0.00667448	0.444665	0.555335	NS
1987	CAP12_c2265_240	C/A	1A	487618873	1A	486052733	0.113087	0.017382	0.0884498	0.91155	NS		0.116738	0.0235537	0.124264	0.875736	NS		0.114377	0.00335602	0.341104	0.658896	NS
1988	Excalibur_c49421_443	C/A	1A	488574031	1A	487012079	0.0520915	0.0684163	0.318797	0.318797	NS		0.0535078	0.0682341	0.355812	0.644188	NS		0.051915	0.00725203	0.451583	0.548417	NS
1989	wsnp_Ku_c33028_42580216	C/A	1A	488577201	1B	520525774	0.470962	0.242086	0.330016	0.330016	NS		0.458073	0.16282	0.460821	0.539179	NS		0.437044	0.0426437	0.267421	0.267421	NS
1990	wsnp_Ex_c42282_48900922	A/C	1A	488579187	1A	487017235	0.248214	0.0850393	0.244092	0.755908	NS		0.246605	0.0230439	0.0521082	0.947892	NS		0.245805	0.00954898	0.399157	0.600843	NS
1991	Kukri_c52952_315	A/C	1A	488579794	1B	520528356	0.246614	0.0693236	0.193541	0.806459	NS		0.247715	0.014092	0.035188	0.964812	p < 0.05, FST < 0.207		0.249368	0.006668	0.363469	0.636531	NS
1992	Ra_c6701_506	A/C	1A	488654749	1B	520785409	0.457186	0.247161	0.336993	0.336993	NS		0.444686	0.166641	0.4669	0.5331	NS		0.429866	0.0746734	0.108126	0.108126	NS
1993	wsnp_Ku_c39878_48218985	A/C	1A	488654812	1A	487093035	0.246152	0.0855445	0.247031	0.752969	NS		0.241494	0.0143063	0.0371344	0.962866	p < 0.05, FST < 0.207		0.241592	0.00310384	0.322649	0.677351	NS
1994	BS00072982_51	C/A	1A	488661788	1B	520810752	0.44834	0.241316	0.353049	0.353049	NS		0.434111	0.150572	0.411189	0.588811	NS		0.415056	0.0791317	0.0932392	0.0932392	NS
1995	IAAV5406	A/C	1A	488871909	1A	487311447	0.246152	0.0855445	0.247031	0.752969	NS		0.241494	0.0143063	0.0371344	0.962866	p < 0.05, FST < 0.207		0.241592	0.00310384	0.322649	0.677351	NS
1996	Ku_c8351_2029	A/C	1A	488872059	1A	487311597	0.247007	0.0904465	0.263254	0.736746	NS		0.240322	0.013887	0.0366832	0.963317	p < 0.05, FST < 0.207		0.24138	0.00571538	0.353404	0.646596	NS
1997	RAC875_c54380_249	C/A	1A	489119308	1A	487558860	0.0505208	0.0532298	0.406165	0.406165	NS		0.0525058	0.0606797	0.335543	0.664457	NS		0.0516084	0.00667448	0.444665	0.555335	NS
[truncated: 26,801 more rows]

## Sheet: Selected SNPs
SNPs selected by the F-statistics based hierarchical island model
SNP	K=3	8 classes	6 periods	Comment
BobWhite_c35100_183		Yes		Selected only for 8 classes
BobWhite_c47740_85			Yes	Selected for 6 periods
BS00003729_51			Yes	Selected for 6 periods
BS00009608_51	Yes	Yes		Selected at K=3 and 8 classes
BS00018250_51	Yes	Yes		Selected at K=3 and 8 classes
BS00021994_51		Yes		Selected only for 8 classes
BS00033262_51			Yes	Selected for 6 periods
BS00037198_51	Yes	Yes		Selected at K=3 and 8 classes
BS00063943_51	Yes	Yes		Selected at K=3 and 8 classes
BS00074341_51		Yes		Selected only for 8 classes
BS00076139_51			Yes	Selected for 6 periods
BS00077462_51			Yes	Selected for 6 periods
BS00079127_51		Yes		Selected only for 8 classes
BS00099581_51		Yes		Selected only for 8 classes
Ex_c101560_2288		Yes		Selected only for 8 classes
Excalibur_c12969_121		Yes		Selected only for 8 classes
Excalibur_c17553_84			Yes	Selected for 6 periods
Excalibur_c24663_1042		Yes		Selected only for 8 classes
Excalibur_c2933_1350			Yes	Selected for 6 periods
Excalibur_c42110_66			Yes	Selected for 6 periods
Excalibur_c49745_338		Yes		Selected only for 8 classes
Excalibur_rep_c66449_1588			Yes	Selected for 6 periods
Excalibur_rep_c66622_1066			Yes	Selected for 6 periods
Excalibur_rep_c68194_2117			Yes	Selected for 6 periods
GENE-0686_186			Yes	Selected for 6 periods
GENE-1018_278			Yes	Selected for 6 periods
GENE-3593_37		Yes		Selected only for 8 classes
IAAV1798			Yes	Selected for 6 periods
IAAV3405			Yes	Selected for 6 periods
IAAV4430			Yes	Selected for 6 periods
IAAV6319			Yes	Selected for 6 periods
IAAV8855			Yes	Selected for 6 periods
IACX3775		Yes		Selected only for 8 classes
IACX6006		Yes		Selected only for 8 classes
IACX8386			Yes	Selected for 6 periods
Kukri_c1576_1469			Yes	Selected for 6 periods
Kukri_c2561_179			Yes	Selected for 6 periods
Kukri_c53638_983			Yes	Selected for 6 periods
Kukri_c57014_168			Yes	Selected for 6 periods
Kukri_c60913_155		Yes		Selected only for 8 classes
Kukri_c67939_649			Yes	Selected for 6 periods
Ra_c27465_564		Yes		Selected only for 8 classes
Ra_c36562_708			Yes	Selected for 6 periods
RAC875_c15852_738			Yes	Selected for 6 periods
RAC875_c16993_839	Yes	Yes		Selected at K=3 and 8 classes
RAC875_c17367_549			Yes	Selected for 6 periods
RAC875_c45166_1174			Yes	Selected for 6 periods
RAC875_c48891_476			Yes	Selected for 6 periods
RAC875_c51349_187			Yes	Selected for 6 periods
RAC875_c53568_391	Yes	Yes		Selected at K=3 and 8 classes
RAC875_c63782_1221			Yes	Selected for 6 periods
RAC875_rep_c85788_180		Yes		Selected only for 8 classes
RFL_Contig5882_669		Yes		Selected only for 8 classes
TA002525-0992		Yes		Selected only for 8 classes
Tdurum_contig30956_537			Yes	Selected for 6 periods
Tdurum_contig41999_2908			Yes	Selected for 6 periods
Tdurum_contig44382_932			Yes	Selected for 6 periods
Tdurum_contig51089_1066			Yes	Selected for 6 periods
Tdurum_contig69612_781			Yes	Selected for 6 periods
tplb0024a09_2369	Yes			Selected only at K=3
tplb0040p24_838			Yes	Selected for 6 periods
wsnp_Ex_c13764_21585737		Yes		Selected only for 8 classes
wsnp_Ex_c27914_37074773			Yes	Selected for 6 periods
RAC875_c95512_88			Yes	Selected for 6 periods
BobWhite_c20335_236			Yes	Selected for 6 periods
RAC875_c89978_152		Yes		Selected only for 8 classes
RAC875_c7978_81		Yes		Selected only for 8 classes
RFL_Contig5365_79			Yes	Selected for 6 periods
IAAV4164			Yes	Selected for 6 periods
GENE-4346_87		Yes		Selected only for 8 classes
Excalibur_c3270_1566			Yes	Selected for 6 periods
CAP8_c1329_129			Yes	Selected for 6 periods
wsnp_Ku_c13229_21142792		Yes		Selected only for 8 classes
Kukri_c29655_194		Yes		Selected only for 8 classes
Tdurum_contig68637_256		Yes		Selected only for 8 classes
Tdurum_contig85467_208		Yes		Selected only for 8 classes
RAC875_c57939_78			Yes	Selected for 6 periods
CAP7_c3299_316		Yes		Selected only for 8 classes
CAP7_c3299_342	Yes	Yes		Selected at K=3 and 8 classes
Excalibur_c98785_249			Yes	Selected for 6 periods
RFL_Contig1703_695		Yes		Selected only for 8 classes
IACX11001		Yes		Selected only for 8 classes
Excalibur_c25175_512		Yes		Selected only for 8 classes
Kukri_c41943_535		Yes		Selected only for 8 classes
wsnp_Ex_c7252_12452995	Yes			Selected only at K=3
Excalibur_c16851_142		Yes		Selected only for 8 classes
RAC875_c23587_548		Yes		Selected only for 8 classes
IAAV3809			Yes	Selected for 6 periods
BS00081682_51		Yes		Selected only for 8 classes
RAC875_c41481_283			Yes	Selected for 6 periods
GENE-0211_446			Yes	Selected for 6 periods
Tdurum_contig11756_264			Yes	Selected for 6 periods
BS00107852_51			Yes	Selected for 6 periods
BS00065419_51			Yes	Selected for 6 periods
Kukri_c33670_261	Yes	Yes		Selected at K=3 and 8 classes
Excalibur_rep_c92985_618			Yes	Selected for 6 periods
Kukri_c13136_1363			Yes	Selected for 6 periods
wsnp_JD_c9290_10155594			Yes	Selected for 6 periods
BobWhite_c4328_1345			Yes	Selected for 6 periods
Kukri_c7579_749			Yes	Selected for 6 periods
wsnp_Ku_c34659_43981982			Yes	Selected for 6 periods
Tdurum_contig11004_613			Yes	Selected for 6 periods
TA004545-0174			Yes	Selected for 6 periods
BobWhite_rep_c66800_54			Yes	Selected for 6 periods
Excalibur_c32472_263		Yes		Selected only for 8 classes
GENE-0539_177			Yes	Selected for 6 periods
Jagger_c295_58		Yes		Selected only for 8 classes
BobWhite_c14271_1379		Yes		Selected only for 8 classes
wsnp_BF478737A_Ta_2_1			Yes	Selected for 6 periods
TA004447-1006			Yes	Selected for 6 periods
BobWhite_c872_890			Yes	Selected for 6 periods
BobWhite_c872_311		Yes	Yes	Selected for 8 classes and 6 periods
BobWhite_c3771_338			Yes	Selected for 6 periods
BobWhite_c3771_441			Yes	Selected for 6 periods
BS00078086_51			Yes	Selected for 6 periods
Excalibur_c41211_311			Yes	Selected for 6 periods
RFL_Contig5699_1155			Yes	Selected for 6 periods
BS00101116_51			Yes	Selected for 6 periods
IACX542			Yes	Selected for 6 periods
GENE-0572_334			Yes	Selected for 6 periods
wsnp_BE585780A_Ta_2_1			Yes	Selected for 6 periods
Ku_c1564_1190			Yes	Selected for 6 periods
RAC875_c94973_396		Yes		Selected only for 8 classes
BobWhite_c4942_279			Yes	Selected for 6 periods
Excalibur_c53069_54			Yes	Selected for 6 periods
wsnp_Ex_rep_c68712_67571580		Yes		Selected only for 8 classes
BobWhite_rep_c51642_1057		Yes		Selected only for 8 classes
wsnp_Ex_c31567_40338517		Yes		Selected only for 8 classes
Kukri_c49015_1606		Yes		Selected only for 8 classes
Kukri_c49015_1700		Yes		Selected only for 8 classes
Ku_c70461_480		Yes		Selected only for 8 classes
Kukri_c35255_1312			Yes	Selected for 6 periods
tplb0046g22_1351			Yes	Selected for 6 periods
Ex_c8514_1342			Yes	Selected for 6 periods
wsnp_Ex_c25734_34995416			Yes	Selected for 6 periods
wsnp_Ex_c56097_58351893			Yes	Selected for 6 periods
Ra_c58315_265			Yes	Selected for 6 periods
BS00040968_51			Yes	Selected for 6 periods
wsnp_JD_c13903_13781269			Yes	Selected for 6 periods
wsnp_JD_c5659_6814240		Yes		Selected only for 8 classes
wsnp_BE495786A_Ta_2_1			Yes	Selected for 6 periods
Excalibur_c7033_159			Yes	Selected for 6 periods
wsnp_Ex_c5216_9235964			Yes	Selected for 6 periods
IAAV2072			Yes	Selected for 6 periods
IACX4378			Yes	Selected for 6 periods
Kukri_c10065_415			Yes	Selected for 6 periods
IACX4386			Yes	Selected for 6 periods
CAP11_c1972_285			Yes	Selected for 6 periods
CAP7_c12435_63			Yes	Selected for 6 periods
RAC875_c94534_75			Yes	Selected for 6 periods
BobWhite_c6803_387			Yes	Selected for 6 periods
Excalibur_c30591_637			Yes	Selected for 6 periods
RAC875_c43643_176			Yes	Selected for 6 periods
Ex_c5192_943			Yes	Selected for 6 periods
wsnp_Ex_c5192_9203100			Yes	Selected for 6 periods
wsnp_Ex_c12336_19686808			Yes	Selected for 6 periods
Excalibur_c32167_59			Yes	Selected for 6 periods
wsnp_Ku_c23926_33870364			Yes	Selected for 6 periods
RFL_Contig4231_575			Yes	Selected for 6 periods
RAC875_c31419_80			Yes	Selected for 6 periods
IAAV5535			Yes	Selected for 6 periods
IACX3047			Yes	Selected for 6 periods
CAP12_c1906_217			Yes	Selected for 6 periods
Kukri_c30322_414			Yes	Selected for 6 periods
RAC875_rep_c112044_340			Yes	Selected for 6 periods
BS00048610_51			Yes	Selected for 6 periods
TA003955-1138			Yes	Selected for 6 periods
BS00100120_51			Yes	Selected for 6 periods
RFL_Contig4780_762			Yes	Selected for 6 periods
BS00094553_51			Yes	Selected for 6 periods
IAAV8804			Yes	Selected for 6 periods
BobWhite_c3283_54	Yes	Yes		Selected at K=3 and 8 classes
wsnp_BM140362A_Ta_2_2			Yes	Selected for 6 periods
TA004476-0719		Yes		Selected only for 8 classes
wsnp_Ex_c15396_23659859	Yes	Yes		Selected at K=3 and 8 classes
BS00021741_51			Yes	Selected for 6 periods
GENE-0072_33	Yes	Yes		Selected at K=3 and 8 classes
IACX5695	Yes	Yes		Selected at K=3 and 8 classes
CAP11_c3464_68	Yes	Yes		Selected at K=3 and 8 classes
wsnp_Ex_rep_c66423_64641680		Yes		Selected only for 8 classes
Kukri_c1313_746		Yes		Selected only for 8 classes
Kukri_c1313_1158			Yes	Selected for 6 periods
RAC875_c36737_316		Yes		Selected only for 8 classes
Excalibur_c14911_546			Yes	Selected for 6 periods
BobWhite_c14587_51			Yes	Selected for 6 periods
BobWhite_c11946_277			Yes	Selected for 6 periods
BS00022788_51			Yes	Selected for 6 periods
Excalibur_c52725_585			Yes	Selected for 6 periods
Excalibur_c1845_4911			Yes	Selected for 6 periods
Excalibur_c65755_51			Yes	Selected for 6 periods
Ra_c24793_726			Yes	Selected for 6 periods
Kukri_c28695_269			Yes	Selected for 6 periods
wsnp_Ex_c1845_3472790			Yes	Selected for 6 periods
RAC875_c12993_201			Yes	Selected for 6 periods
RAC875_c12993_127			Yes	Selected for 6 periods
Excalibur_c1845_718			Yes	Selected for 6 periods
RAC875_c45115_340			Yes	Selected for 6 periods
RAC875_c45115_509			Yes	Selected for 6 periods
Excalibur_c3145_70		Yes		Selected only for 8 classes
BS00065430_51		Yes		Selected only for 8 classes
Tdurum_contig10222_68			Yes	Selected for 6 periods
RFL_Contig4781_1792			Yes	Selected for 6 periods
wsnp_Ra_c11594_18777085			Yes	Selected for 6 periods
Ku_c12688_352			Yes	Selected for 6 periods
wsnp_Ra_rep_c95460_83855592			Yes	Selected for 6 periods
Excalibur_c28425_386		Yes		Selected only for 8 classes
Excalibur_c47013_1503			Yes	Selected for 6 periods
Excalibur_rep_c107047_469	Yes			Selected only at K=3
Excalibur_rep_c107047_679	Yes			Selected only at K=3
Excalibur_rep_c107047_742	Yes			Selected only at K=3
BS00066278_51	Yes			Selected only at K=3
BS00064349_51	Yes			Selected only at K=3
Tdurum_contig15015_883	Yes			Selected only at K=3
Tdurum_contig28233_170	Yes			Selected only at K=3
BS00065338_51			Yes	Selected for 6 periods
Tdurum_contig19125_215			Yes	Selected for 6 periods
RAC875_rep_c114694_99			Yes	Selected for 6 periods
BobWhite_s64374_97			Yes	Selected for 6 periods
BS00062631_51			Yes	Selected for 6 periods
Kukri_rep_c102102_273	Yes	Yes		Selected at K=3 and 8 classes
RAC875_c49225_66	Yes	Yes		Selected at K=3 and 8 classes
BobWhite_c44460_821	Yes	Yes		Selected at K=3 and 8 classes
BS00079088_51	Yes	Yes		Selected at K=3 and 8 classes
BS00021877_51			Yes	Selected for 6 periods
RAC875_rep_c99027_551			Yes	Selected for 6 periods
Kukri_c15846_197			Yes	Selected for 6 periods
Excalibur_c27873_266			Yes	Selected for 6 periods
Excalibur_c27873_84			Yes	Selected for 6 periods
RFL_Contig5261_855			Yes	Selected for 6 periods
BobWhite_c1783_550			Yes	Selected for 6 periods
wsnp_Ex_rep_c68020_66765273			Yes	Selected for 6 periods
RAC875_c44888_403			Yes	Selected for 6 periods
Excalibur_c53353_217			Yes	Selected for 6 periods
RAC875_c14613_68			Yes	Selected for 6 periods
BobWhite_c6433_417			Yes	Selected for 6 periods
RAC875_rep_c117660_128			Yes	Selected for 6 periods
Kukri_c9163_799			Yes	Selected for 6 periods
RAC875_c24317_1015			Yes	Selected for 6 periods
BobWhite_c11756_79			Yes	Selected for 6 periods
BobWhite_c8375_378			Yes	Selected for 6 periods
BobWhite_c1824_1380			Yes	Selected for 6 periods
IAAV618			Yes	Selected for 6 periods
BobWhite_c20073_443			Yes	Selected for 6 periods
RFL_Contig3395_1575			Yes	Selected for 6 periods
RAC875_rep_c111993_160			Yes	Selected for 6 periods
RAC875_rep_c109327_942			Yes	Selected for 6 periods
D_contig03023_692			Yes	Selected for 6 periods
Excalibur_c98273_114			Yes	Selected for 6 periods
BS00011947_51			Yes	Selected for 6 periods
Kukri_c59535_186	Yes	Yes		Selected at K=3 and 8 classes
tplb0053c24_1496			Yes	Selected for 6 periods
BobWhite_c1027_474			Yes	Selected for 6 periods
Excalibur_c32722_1440			Yes	Selected for 6 periods
Kukri_rep_c69829_150			Yes	Selected for 6 periods
Kukri_rep_c69829_690			Yes	Selected for 6 periods
RAC875_c63359_192			Yes	Selected for 6 periods
RAC875_rep_c112310_481			Yes	Selected for 6 periods
Kukri_c26281_116			Yes	Selected for 6 periods
RAC875_c8503_644			Yes	Selected for 6 periods
BS00011508_51			Yes	Selected for 6 periods
Kukri_c15231_166			Yes	Selected for 6 periods
RAC875_c39312_339			Yes	Selected for 6 periods
BobWhite_c33208_98			Yes	Selected for 6 periods
RAC875_rep_c105487_241			Yes	Selected for 6 periods
RAC875_c2258_1526			Yes	Selected for 6 periods
BobWhite_rep_c63264_629			Yes	Selected for 6 periods
BobWhite_rep_c63205_143			Yes	Selected for 6 periods
Jagger_rep_c10625_88			Yes	Selected for 6 periods
TA004464-0886			Yes	Selected for 6 periods
RAC875_rep_c106093_670			Yes	Selected for 6 periods
wsnp_Ex_c52086_55807402			Yes	Selected for 6 periods
Kukri_c65800_762			Yes	Selected for 6 periods
RAC875_c50996_1179			Yes	Selected for 6 periods
RAC875_c85550_52			Yes	Selected for 6 periods
RFL_Contig858_2219			Yes	Selected for 6 periods
RFL_Contig2961_1493			Yes	Selected for 6 periods
RFL_Contig2961_1117			Yes	Selected for 6 periods
Excalibur_c6704_191			Yes	Selected for 6 periods
Excalibur_c8235_241			Yes	Selected for 6 periods
Kukri_rep_c103666_397			Yes	Selected for 6 periods
BobWhite_c37766_677			Yes	Selected for 6 periods
RFL_Contig2963_429			Yes	Selected for 6 periods
RAC875_s117301_141			Yes	Selected for 6 periods
Kukri_c7192_1077			Yes	Selected for 6 periods
BobWhite_c21669_253			Yes	Selected for 6 periods
Tdurum_contig8791_415		Yes		Selected only for 8 classes
wsnp_BE405749B_Ta_2_1			Yes	Selected for 6 periods
BS00022101_51			Yes	Selected for 6 periods
BS00083562_51			Yes	Selected for 6 periods
wsnp_Ex_c50340_54659660		Yes		Selected only for 8 classes
BS00105846_51		Yes		Selected only for 8 classes
BS00089514_51	Yes			Selected only at K=3
Kukri_c38845_821			Yes	Selected for 6 periods
Excalibur_rep_c102627_598		Yes		Selected only for 8 classes
RAC875_c23587_447		Yes		Selected only for 8 classes
BS00105833_51			Yes	Selected for 6 periods
Kukri_c11756_1706			Yes	Selected for 6 periods
RAC875_c15942_571			Yes	Selected for 6 periods
IAAV7856		Yes		Selected only for 8 classes
Tdurum_contig78972_316		Yes		Selected only for 8 classes
Excalibur_rep_c107678_98		Yes		Selected only for 8 classes
RFL_Contig4104_670			Yes	Selected for 6 periods
wsnp_Ku_c8592_14575931			Yes	Selected for 6 periods
RAC875_rep_c74067_541		Yes		Selected only for 8 classes
Tdurum_contig44861_237			Yes	Selected for 6 periods
Excalibur_s110087_118			Yes	Selected for 6 periods
Excalibur_rep_c96154_147		Yes		Selected only for 8 classes
Ku_c8505_1424		Yes		Selected only for 8 classes
Kukri_c47342_73		Yes		Selected only for 8 classes
BS00067003_51		Yes		Selected only for 8 classes
IAAV3590		Yes		Selected only for 8 classes
BS00067567_51			Yes	Selected for 6 periods
GENE-0427_442			Yes	Selected for 6 periods
IACX16577			Yes	Selected for 6 periods
IAAV558			Yes	Selected for 6 periods
Ku_c44068_601		Yes		Selected only for 8 classes
Kukri_rep_c104967_58		Yes		Selected only for 8 classes
BS00023044_51			Yes	Selected for 6 periods
Excalibur_c23433_474		Yes		Selected only for 8 classes
RAC875_c21598_248			Yes	Selected for 6 periods
GENE-0466_416			Yes	Selected for 6 periods
Kukri_c19709_407			Yes	Selected for 6 periods
Kukri_c19709_383			Yes	Selected for 6 periods
Excalibur_c14494_854			Yes	Selected for 6 periods
RAC875_rep_c111934_96			Yes	Selected for 6 periods
IAAV4500		Yes		Selected only for 8 classes
Kukri_rep_c84426_281			Yes	Selected for 6 periods
Ku_c12063_2314		Yes		Selected only for 8 classes
Kukri_c27690_169		Yes		Selected only for 8 classes
Kukri_c65759_98			Yes	Selected for 6 periods
Excalibur_c6497_535			Yes	Selected for 6 periods
BS00066444_51			Yes	Selected for 6 periods
BS00050457_51			Yes	Selected for 6 periods
Kukri_c13537_2069		Yes		Selected only for 8 classes
BS00034018_51			Yes	Selected for 6 periods
BS00011465_51			Yes	Selected for 6 periods
TA003135-0494		Yes		Selected only for 8 classes
Tdurum_contig42901_3437			Yes	Selected for 6 periods
Ra_c34433_417		Yes		Selected only for 8 classes
wsnp_Ex_c3681_6716255		Yes		Selected only for 8 classes
wsnp_Ra_c2027_3945764		Yes		Selected only for 8 classes
wsnp_Ra_c2027_3945713		Yes		Selected only for 8 classes
RAC875_s105188_92		Yes		Selected only for 8 classes
wsnp_Ex_c3681_6715277		Yes		Selected only for 8 classes
wsnp_Ex_c2025_3799847		Yes		Selected only for 8 classes
wsnp_Ra_c2027_3943938		Yes		Selected only for 8 classes
Tdurum_contig20191_171		Yes		Selected only for 8 classes
Ra_c3083_982		Yes		Selected only for 8 classes
Kukri_c51474_334		Yes		Selected only for 8 classes
Excalibur_c32708_86		Yes		Selected only for 8 classes
Excalibur_c32708_488		Yes		Selected only for 8 classes
wsnp_CAP7_c940_480745		Yes		Selected only for 8 classes
IAAV5704		Yes		Selected only for 8 classes
wsnp_Ex_c34966_43196962		Yes		Selected only for 8 classes
BobWhite_c441_976		Yes		Selected only for 8 classes
Kukri_c27114_294		Yes		Selected only for 8 classes
Kukri_c38105_452		Yes		Selected only for 8 classes
Kukri_c38105_143		Yes		Selected only for 8 classes
Ra_c45721_2630		Yes		Selected only for 8 classes
Excalibur_rep_c81454_143			Yes	Selected for 6 periods
Excalibur_c16154_246		Yes		Selected only for 8 classes
GENE-0107_807		Yes		Selected only for 8 classes
IACX3408		Yes		Selected only for 8 classes
wsnp_Ex_c30969_39821293		Yes		Selected only for 8 classes
RAC875_c5556_328		Yes		Selected only for 8 classes
BS00041355_51		Yes		Selected only for 8 classes
RAC875_c41275_131			Yes	Selected for 6 periods
Excalibur_c35384_532			Yes	Selected for 6 periods
Tdurum_contig28296_243			Yes	Selected for 6 periods
GENE-0004_635			Yes	Selected for 6 periods
BS00022733_51			Yes	Selected for 6 periods
Tdurum_contig16865_174			Yes	Selected for 6 periods
wsnp_CAP11_c543_375403		Yes		Selected only for 8 classes
BS00038643_51			Yes	Selected for 6 periods
wsnp_BG274294B_Ta_2_3			Yes	Selected for 6 periods
wsnp_Ex_c7447_12752449		Yes		Selected only for 8 classes
Kukri_c9593_381			Yes	Selected for 6 periods
wsnp_Ex_c7447_12751589		Yes		Selected only for 8 classes
Tdurum_contig42797_2277			Yes	Selected for 6 periods
RAC875_c3604_1527	Yes	Yes		Selected at K=3 and 8 classes
wsnp_Ex_c57601_59245549	Yes	Yes		Selected at K=3 and 8 classes
wsnp_Ex_c57601_59245380	Yes	Yes		Selected at K=3 and 8 classes
RAC875_c4135_1028	Yes	Yes		Selected at K=3 and 8 classes
Kukri_c29121_654		Yes		Selected only for 8 classes
Excalibur_c8188_693	Yes	Yes		Selected at K=3 and 8 classes
Excalibur_c48609_101	Yes	Yes		Selected at K=3 and 8 classes
Excalibur_c6892_274		Yes		Selected only for 8 classes
BobWhite_rep_c57575_65		Yes		Selected only for 8 classes
Excalibur_rep_c107218_71		Yes		Selected only for 8 classes
RAC875_c32687_153		Yes		Selected only for 8 classes
BS00107749_51		Yes		Selected only for 8 classes
RAC875_c104115_207			Yes	Selected for 6 periods
RAC875_c46467_250		Yes		Selected only for 8 classes
wsnp_Ex_c4808_8584315		Yes		Selected only for 8 classes
GENE-0315_356		Yes		Selected only for 8 classes
IAAV5841	Yes	Yes		Selected at K=3 and 8 classes
wsnp_RFL_Contig1984_1169021			Yes	Selected for 6 periods
Excalibur_c6643_772		Yes		Selected only for 8 classes
Excalibur_c48317_242		Yes		Selected only for 8 classes
RAC875_c87321_108		Yes		Selected only for 8 classes
Kukri_c25138_1155		Yes		Selected only for 8 classes
Excalibur_c19305_473			Yes	Selected for 6 periods
RFL_Contig2686_571		Yes		Selected only for 8 classes
CAP12_c2858_94		Yes		Selected only for 8 classes
RFL_Contig2686_285		Yes		Selected only for 8 classes
RAC875_c97479_160		Yes		Selected only for 8 classes
RAC875_c36559_1994		Yes		Selected only for 8 classes
Excalibur_c80450_75			Yes	Selected for 6 periods
BS00110611_51			Yes	Selected for 6 periods
Kukri_c42592_1083		Yes		Selected only for 8 classes
CAP7_c9506_174		Yes		Selected only for 8 classes
BS00069341_51			Yes	Selected for 6 periods
Excalibur_rep_c107047_93	Yes			Selected only at K=3
Excalibur_rep_c107047_605	Yes			Selected only at K=3
Tdurum_contig96049_200	Yes			Selected only at K=3
RAC875_c2090_219			Yes	Selected for 6 periods
Kukri_c19247_53	Yes			Selected only at K=3
Kukri_c19247_711	Yes			Selected only at K=3
BobWhite_c48071_144	Yes			Selected only at K=3
Kukri_c30461_857	Yes			Selected only at K=3
wsnp_Ku_c56140_59771244	Yes			Selected only at K=3
BS00022577_51	Yes			Selected only at K=3
wsnp_BE590634B_Ta_2_1	Yes			Selected only at K=3
wsnp_BE590634B_Ta_2_5	Yes			Selected only at K=3
wsnp_Ex_c18384_27213023			Yes	Selected for 6 periods
wsnp_Ex_c2569_4780450			Yes	Selected for 6 periods
RAC875_c64190_212			Yes	Selected for 6 periods
CAP8_rep_c4408_182			Yes	Selected for 6 periods
CAP8_c4595_252			Yes	Selected for 6 periods
RAC875_c16136_1597	Yes			Selected only at K=3
Excalibur_c40808_441			Yes	Selected for 6 periods
BS00110231_51			Yes	Selected for 6 periods
Excalibur_rep_c73952_373			Yes	Selected for 6 periods
RAC875_c15190_1089	Yes		Yes	Selected at K=3 and 6 periods
BobWhite_c36862_84	Yes		Yes	Selected at K=3 and 6 periods
RAC875_c4190_337	Yes		Yes	Selected at K=3 and 6 periods
Ex_c4206_502	Yes		Yes	Selected at K=3 and 6 periods
Ku_c22077_547			Yes	Selected for 6 periods
RAC875_c3770_903			Yes	Selected for 6 periods
RAC875_c13258_955		Yes		Selected only for 8 classes
Excalibur_c96904_336			Yes	Selected for 6 periods
Tdurum_contig8840_237			Yes	Selected for 6 periods
Tdurum_contig15649_215			Yes	Selected for 6 periods
BS00077831_51		Yes		Selected only for 8 classes
Kukri_c16675_67			Yes	Selected for 6 periods
GENE-0129_190	Yes	Yes		Selected at K=3 and 8 classes
GENE-0129_214	Yes	Yes		Selected at K=3 and 8 classes
RAC875_rep_c111494_195	Yes	Yes		Selected at K=3 and 8 classes
Excalibur_c39206_447			Yes	Selected for 6 periods
IACX8074			Yes	Selected for 6 periods
GENE-0416_480			Yes	Selected for 6 periods
Excalibur_c99995_232			Yes	Selected for 6 periods
wsnp_Ex_c38849_46284348			Yes	Selected for 6 periods
BS00000010_51			Yes	Selected for 6 periods
RAC875_c3001_808			Yes	Selected for 6 periods
Tdurum_contig10354_270			Yes	Selected for 6 periods
Tdurum_contig10354_170			Yes	Selected for 6 periods
Excalibur_c62069_216			Yes	Selected for 6 periods
IAAV279			Yes	Selected for 6 periods
BobWhite_c14422_282			Yes	Selected for 6 periods
RAC875_c4036_1020			Yes	Selected for 6 periods
RAC875_c43846_154			Yes	Selected for 6 periods
RAC875_c43846_79			Yes	Selected for 6 periods
Kukri_c875_126			Yes	Selected for 6 periods
wsnp_Ex_rep_c68020_66765390			Yes	Selected for 6 periods
BobWhite_c2135_96			Yes	Selected for 6 periods
Ra_c97840_496			Yes	Selected for 6 periods
Tdurum_contig63370_207			Yes	Selected for 6 periods
RAC875_c24317_1351			Yes	Selected for 6 periods
IACX7617			Yes	Selected for 6 periods
BobWhite_c26404_281			Yes	Selected for 6 periods
Kukri_c61874_273			Yes	Selected for 6 periods
Excalibur_c13076_384			Yes	Selected for 6 periods
BS00065891_51			Yes	Selected for 6 periods
tplb0049h18_1121			Yes	Selected for 6 periods
RAC875_c20475_474			Yes	Selected for 6 periods
RAC875_rep_c105597_205			Yes	Selected for 6 periods
BobWhite_c4482_73			Yes	Selected for 6 periods
BobWhite_c4482_125			Yes	Selected for 6 periods
BobWhite_c4482_159			Yes	Selected for 6 periods
Kukri_c9249_700			Yes	Selected for 6 periods
Excalibur_c39284_949	Yes	Yes		Selected at K=3 and 8 classes
Excalibur_c39284_1132			Yes	Selected for 6 periods
Excalibur_c5888_169	Yes	Yes		Selected at K=3 and 8 classes
Tdurum_contig13879_352	Yes	Yes		Selected at K=3 and 8 classes
IAAV6133	Yes	Yes		Selected at K=3 and 8 classes
Tdurum_contig13879_919			Yes	Selected for 6 periods
BS00009375_51			Yes	Selected for 6 periods
Excalibur_rep_c104128_176			Yes	Selected for 6 periods
RAC875_c19174_645			Yes	Selected for 6 periods
Kukri_rep_c110487_219			Yes	Selected for 6 periods
Ex_c70834_198			Yes	Selected for 6 periods
Excalibur_c55186_73			Yes	Selected for 6 periods
Excalibur_c55186_351			Yes	Selected for 6 periods
BobWhite_c6981_181			Yes	Selected for 6 periods
wsnp_Ex_c6476_11246589			Yes	Selected for 6 periods
Kukri_rep_c104078_655			Yes	Selected for 6 periods
RAC875_c2345_1873			Yes	Selected for 6 periods
Tdurum_contig44851_888			Yes	Selected for 6 periods
Tdurum_contig44851_593			Yes	Selected for 6 periods
BobWhite_c2288_435			Yes	Selected for 6 periods
BobWhite_c2288_723			Yes	Selected for 6 periods
Kukri_c34242_404			Yes	Selected for 6 periods
CAP7_c2089_140			Yes	Selected for 6 periods
Tdurum_contig49509_606			Yes	Selected for 6 periods
RAC875_rep_c118202_115			Yes	Selected for 6 periods
TA001722-0749			Yes	Selected for 6 periods
Ra_c109187_371		Yes		Selected only for 8 classes
Kukri_rep_c102822_374			Yes	Selected for 6 periods
Excalibur_c36269_513			Yes	Selected for 6 periods
Excalibur_c10063_189			Yes	Selected for 6 periods
Kukri_c13952_550	Yes			Selected only at K=3
Kukri_c16608_791			Yes	Selected for 6 periods
BobWhite_c1897_440			Yes	Selected for 6 periods
RAC875_c6537_304			Yes	Selected for 6 periods
RAC875_c6537_2196	Yes			Selected only at K=3
RAC875_c6537_2298			Yes	Selected for 6 periods
Kukri_c66214_59	Yes		Yes	Selected at K=3 and 6 periods
RAC875_rep_c108940_113			Yes	Selected for 6 periods
Tdurum_contig46413_779		Yes		Selected only for 8 classes
BS00089270_51		Yes		Selected only for 8 classes
BS00089269_51		Yes		Selected only for 8 classes
CAP8_c2401_433			Yes	Selected for 6 periods
D_contig14142_247			Yes	Selected for 6 periods
RAC875_c47463_213			Yes	Selected for 6 periods
wsnp_BF473056D_Ta_2_1		Yes		Selected only for 8 classes
D_F5XZDLF01A85DT_301		Yes		Selected only for 8 classes
tplb0024b08_1668		Yes		Selected only for 8 classes
D_F1BEJMU01DOR77_203		Yes		Selected only for 8 classes
D_contig13475_402		Yes		Selected only for 8 classes
BS00025736_51		Yes		Selected only for 8 classes
BS00065737_51			Yes	Selected for 6 periods
Ra_c19726_1206		Yes		Selected only for 8 classes
BobWhite_c48591_394			Yes	Selected for 6 periods
RAC875_rep_c108529_501			Yes	Selected for 6 periods
BobWhite_c6998_365		Yes		Selected only for 8 classes
Kukri_c64554_96		Yes		Selected only for 8 classes
BS00022962_51			Yes	Selected for 6 periods
BobWhite_c11895_332			Yes	Selected for 6 periods
wsnp_BE424100D_Ta_1_1			Yes	Selected for 6 periods
BS00064524_51		Yes		Selected only for 8 classes
Ku_c10805_619			Yes	Selected for 6 periods
Kukri_c54830_353			Yes	Selected for 6 periods
BS00012283_51			Yes	Selected for 6 periods
BS00002216_51			Yes	Selected for 6 periods
BobWhite_rep_c63819_182			Yes	Selected for 6 periods
wsnp_Ku_c24239_34199356			Yes	Selected for 6 periods
IAAV790			Yes	Selected for 6 periods
Excalibur_c39817_332		Yes		Selected only for 8 classes
RAC875_c25212_173			Yes	Selected for 6 periods
Ku_c3647_1443		Yes		Selected only for 8 classes
D_GBF1XID01DNWRS_378	Yes	Yes		Selected at K=3 and 8 classes
TA004358-0724	Yes	Yes		Selected at K=3 and 8 classes
wsnp_Ex_c26626_35864468	Yes	Yes		Selected at K=3 and 8 classes
RFL_Contig3622_1217	Yes	Yes		Selected at K=3 and 8 classes
wsnp_Ex_c27290_36498531	Yes	Yes		Selected at K=3 and 8 classes
wsnp_Ex_c27290_36498462	Yes	Yes		Selected at K=3 and 8 classes
wsnp_Ex_c1318_2520706	Yes	Yes		Selected at K=3 and 8 classes
wsnp_Ex_c1318_2519998	Yes	Yes		Selected at K=3 and 8 classes
wsnp_Ex_c6920_11929748		Yes		Selected only for 8 classes
wsnp_Ex_c6920_11929171	Yes	Yes		Selected at K=3 and 8 classes
wsnp_Ex_c6920_11928994	Yes	Yes		Selected at K=3 and 8 classes
IAAV7745	Yes	Yes		Selected at K=3 and 8 classes
RAC875_c43831_91		Yes		Selected only for 8 classes
RAC875_c54260_127	Yes	Yes		Selected at K=3 and 8 classes
BS00079095_51		Yes		Selected only for 8 classes
RAC875_c51177_261	Yes	Yes		Selected at K=3 and 8 classes
Excalibur_c19237_895	Yes	Yes		Selected at K=3 and 8 classes
wsnp_Ex_c13164_20793506	Yes	Yes		Selected at K=3 and 8 classes
Kukri_c7266_1780	Yes	Yes		Selected at K=3 and 8 classes
wsnp_Ku_c7266_12551048	Yes	Yes		Selected at K=3 and 8 classes
wsnp_Ku_c2624_4986980	Yes	Yes		Selected at K=3 and 8 classes
wsnp_Ex_c57601_59245965	Yes	Yes		Selected at K=3 and 8 classes
BS00004282_51	Yes	Yes		Selected at K=3 and 8 classes
Ra_c69361_411	Yes	Yes		Selected at K=3 and 8 classes
wsnp_JD_c8173_9207415	Yes	Yes		Selected at K=3 and 8 classes
wsnp_Ex_c1609_3069103	Yes	Yes		Selected at K=3 and 8 classes
wsnp_Ku_c5560_9851459	Yes	Yes		Selected at K=3 and 8 classes
wsnp_Ku_c5560_9853214	Yes	Yes		Selected at K=3 and 8 classes
Ku_c5560_2665	Yes	Yes		Selected at K=3 and 8 classes
D_contig06122_208		Yes		Selected only for 8 classes
BS00014671_51	Yes	Yes		Selected at K=3 and 8 classes
IAAV2840	Yes	Yes		Selected at K=3 and 8 classes
CAP12_c2291_383			Yes	Selected for 6 periods
wsnp_Ex_c3831_6966926		Yes		Selected only for 8 classes
wsnp_Ex_c3831_6965890		Yes		Selected only for 8 classes
IAAV868		Yes		Selected only for 8 classes
wsnp_Ra_c4135_7565040		Yes		Selected only for 8 classes
wsnp_Ex_c8188_13842273		Yes		Selected only for 8 classes
Ra_c21676_178	Yes	Yes		Selected at K=3 and 8 classes
Excalibur_c8188_243		Yes		Selected only for 8 classes
Kukri_c12758_2101	Yes	Yes		Selected at K=3 and 8 classes
Kukri_c12758_1488		Yes		Selected only for 8 classes
D_contig32652_163	Yes	Yes		Selected at K=3 and 8 classes
BS00058554_51		Yes		Selected only for 8 classes
RAC875_c49612_102		Yes		Selected only for 8 classes
D_GA8KES401EYUM8_190		Yes		Selected only for 8 classes
wsnp_Ex_rep_c69024_67924125	Yes	Yes		Selected at K=3 and 8 classes
BS00082503_51	Yes	Yes		Selected at K=3 and 8 classes
Kukri_rep_c85508_127	Yes	Yes		Selected at K=3 and 8 classes
BS00075001_51	Yes	Yes		Selected at K=3 and 8 classes
BS00021702_51		Yes		Selected only for 8 classes
wsnp_Ex_rep_c66423_64641115	Yes	Yes		Selected at K=3 and 8 classes
wsnp_Ex_c18665_27541568		Yes		Selected only for 8 classes
IAAV7473		Yes		Selected only for 8 classes
RAC875_c35846_671		Yes		Selected only for 8 classes
wsnp_Ex_c12447_19847242	Yes	Yes		Selected at K=3 and 8 classes
Excalibur_c50856_63		Yes		Selected only for 8 classes
RAC875_c865_1936		Yes		Selected only for 8 classes
BobWhite_c15526_58			Yes	Selected for 6 periods
RAC875_c16753_1063	Yes			Selected only at K=3
IACX8280	Yes			Selected only at K=3
RAC875_c50684_155			Yes	Selected for 6 periods
Excalibur_c46797_317	Yes		Yes	Selected at K=3 and 6 periods
RAC875_c32355_187			Yes	Selected for 6 periods
IAAV7810		Yes		Selected only for 8 classes
Kukri_c12314_693			Yes	Selected for 6 periods
GENE-0129_110	Yes	Yes		Selected at K=3 and 8 classes
BobWhite_c39901_338	Yes	Yes		Selected at K=3 and 8 classes
RAC875_c3001_1236			Yes	Selected for 6 periods
Excalibur_c11939_140			Yes	Selected for 6 periods
BS00009377_51			Yes	Selected for 6 periods
BS00092888_51			Yes	Selected for 6 periods
Excalibur_c60887_203			Yes	Selected for 6 periods
Kukri_c19017_1039			Yes	Selected for 6 periods
BS00063255_51			Yes	Selected for 6 periods
Kukri_c14292_157			Yes	Selected for 6 periods
Kukri_c67675_174			Yes	Selected for 6 periods
BobWhite_rep_c63889_327			Yes	Selected for 6 periods
RAC875_c14613_112			Yes	Selected for 6 periods
wsnp_Ra_rep_c97840_85062404			Yes	Selected for 6 periods
wsnp_Ra_rep_c97840_85062318			Yes	Selected for 6 periods
Excalibur_c41967_2009			Yes	Selected for 6 periods
Kukri_c20495_1745			Yes	Selected for 6 periods
RAC875_c24317_268			Yes	Selected for 6 periods
BS00009828_51			Yes	Selected for 6 periods
Excalibur_c33742_419			Yes	Selected for 6 periods
Kukri_c82190_267			Yes	Selected for 6 periods
BS00011292_51			Yes	Selected for 6 periods
D_contig14466_410			Yes	Selected for 6 periods
BobWhite_c45204_251			Yes	Selected for 6 periods
D_contig27542_152			Yes	Selected for 6 periods
RAC875_c48884_374			Yes	Selected for 6 periods
Kukri_c59535_240			Yes	Selected for 6 periods
Excalibur_c5888_641	Yes	Yes		Selected at K=3 and 8 classes
BS00022654_51			Yes	Selected for 6 periods
D_contig57386_105			Yes	Selected for 6 periods
Excalibur_c46365_463			Yes	Selected for 6 periods
Kukri_rep_c69829_307			Yes	Selected for 6 periods
Excalibur_c32722_690			Yes	Selected for 6 periods
BS00010946_51			Yes	Selected for 6 periods
Kukri_rep_c106578_178			Yes	Selected for 6 periods
Kukri_rep_c106578_67			Yes	Selected for 6 periods
Tdurum_contig13681_628			Yes	Selected for 6 periods
Excalibur_c6476_811			Yes	Selected for 6 periods
BS00011168_51			Yes	Selected for 6 periods
Excalibur_c981_294			Yes	Selected for 6 periods
wsnp_Ex_c1861_3506202			Yes	Selected for 6 periods
wsnp_Ex_c1861_3506449			Yes	Selected for 6 periods
RAC875_rep_c107383_166			Yes	Selected for 6 periods
BS00009738_51			Yes	Selected for 6 periods
BS00004769_51			Yes	Selected for 6 periods
Excalibur_c26495_84			Yes	Selected for 6 periods
BS00036558_51			Yes	Selected for 6 periods
wsnp_Ku_rep_c70564_70182765			Yes	Selected for 6 periods
wsnp_Ku_rep_c71113_70810693			Yes	Selected for 6 periods
Ra_c50996_468			Yes	Selected for 6 periods
tplb0049l16_1327			Yes	Selected for 6 periods
GENE-0036_199			Yes	Selected for 6 periods
CAP11_c1157_168			Yes	Selected for 6 periods
Excalibur_c500_279			Yes	Selected for 6 periods
BS00022485_51			Yes	Selected for 6 periods
RFL_Contig2961_2082			Yes	Selected for 6 periods
RFL_Contig2961_2046			Yes	Selected for 6 periods
RFL_Contig2961_1695			Yes	Selected for 6 periods
RFL_Contig2961_759			Yes	Selected for 6 periods
Excalibur_c6704_716			Yes	Selected for 6 periods
IAAV7181			Yes	Selected for 6 periods
IACX9130			Yes	Selected for 6 periods
Excalibur_c10063_54			Yes	Selected for 6 periods
Excalibur_c10063_93			Yes	Selected for 6 periods
BS00010851_51			Yes	Selected for 6 periods
BobWhite_c1897_1010			Yes	Selected for 6 periods
Tdurum_contig10208_283			Yes	Selected for 6 periods
Kukri_c6306_685			Yes	Selected for 6 periods
Kukri_c38985_537			Yes	Selected for 6 periods
Excalibur_c44734_935			Yes	Selected for 6 periods
Excalibur_c10406_1949			Yes	Selected for 6 periods
RAC875_rep_c112807_403			Yes	Selected for 6 periods
RAC875_c5577_1682			Yes	Selected for 6 periods
Excalibur_c7682_652			Yes	Selected for 6 periods
GENE-1230_189			Yes	Selected for 6 periods
tplb0032i02_1127			Yes	Selected for 6 periods
Kukri_c3249_806			Yes	Selected for 6 periods
Kukri_c30847_551			Yes	Selected for 6 periods
BobWhite_rep_c64787_359			Yes	Selected for 6 periods
BobWhite_c7145_355			Yes	Selected for 6 periods
Excalibur_c30167_531			Yes	Selected for 6 periods
Kukri_rep_c69177_180			Yes	Selected for 6 periods
Kukri_rep_c103261_918			Yes	Selected for 6 periods
GENE-1086_1111			Yes	Selected for 6 periods
RAC875_c37392_401			Yes	Selected for 6 periods
Excalibur_c33173_557			Yes	Selected for 6 periods
wsnp_RFL_Contig1951_1127302			Yes	Selected for 6 periods
Kukri_c53810_137			Yes	Selected for 6 periods
Excalibur_c11491_1147			Yes	Selected for 6 periods
Kukri_c14598_614		Yes		Selected only for 8 classes
RAC875_rep_c111906_144	Yes	Yes		Selected at K=3 and 8 classes
Kukri_c63732_593	Yes	Yes		Selected at K=3 and 8 classes
Kukri_c6343_1729			Yes	Selected for 6 periods
wsnp_CAP8_c2110_1147974		Yes		Selected only for 8 classes
BobWhite_c58481_104	Yes	Yes		Selected at K=3 and 8 classes
BS00004724_51	Yes	Yes		Selected at K=3 and 8 classes
RAC875_c31045_841	Yes			Selected only at K=3
RAC875_rep_c78744_162	Yes			Selected only at K=3
RAC875_rep_c78744_228	Yes	Yes		Selected at K=3 and 8 classes
BS00076693_51	Yes	Yes		Selected at K=3 and 8 classes
Excalibur_rep_c102244_1103		Yes		Selected only for 8 classes
GENE-0654_198			Yes	Selected for 6 periods
BobWhite_c10977_834	Yes	Yes		Selected at K=3 and 8 classes
Tdurum_contig10803_320			Yes	Selected for 6 periods
Kukri_rep_c109866_109			Yes	Selected for 6 periods
RAC875_c27556_226	Yes			Selected only at K=3
Tdurum_contig9070_142	Yes			Selected only at K=3
RAC875_c40298_394	Yes			Selected only at K=3
IACX2067	Yes			Selected only at K=3
Excalibur_c6808_541	Yes			Selected only at K=3
Excalibur_c6808_959	Yes			Selected only at K=3
TA001366-0072		Yes		Selected only for 8 classes
Excalibur_c7444_391	Yes			Selected only at K=3
BS00062774_51			Yes	Selected for 6 periods
BS00065946_51		Yes		Selected only for 8 classes
Ku_c33021_109	Yes			Selected only at K=3
Excalibur_c12169_1088	Yes			Selected only at K=3
Excalibur_c13239_687			Yes	Selected for 6 periods
GENE-0644_421			Yes	Selected for 6 periods
Excalibur_c1305_662			Yes	Selected for 6 periods
BS00088575_51			Yes	Selected for 6 periods
wsnp_Ex_c4847_8646583			Yes	Selected for 6 periods
RAC875_c14362_529			Yes	Selected for 6 periods
RAC875_rep_c72435_90			Yes	Selected for 6 periods
Kukri_rep_c105404_235	Yes			Selected only at K=3
BobWhite_c14476_80	Yes			Selected only at K=3
BS00074780_51	Yes			Selected only at K=3
Excalibur_c74304_642	Yes			Selected only at K=3
IAAV7516		Yes		Selected only for 8 classes
BS00107555_51	Yes			Selected only at K=3
Kukri_c10860_1283	Yes		Yes	Selected at K=3 and 6 periods
Kukri_c29034_801	Yes			Selected only at K=3
Kukri_c29034_867	Yes			Selected only at K=3
BobWhite_c3644_491	Yes			Selected only at K=3
Tdurum_contig56511_144	Yes			Selected only at K=3
IACX636	Yes			Selected only at K=3
Excalibur_c28938_185	Yes			Selected only at K=3
TA005685-0854	Yes			Selected only at K=3
TA004478-0271	Yes			Selected only at K=3
Excalibur_c59560_796	Yes			Selected only at K=3
Tdurum_contig62976_84	Yes			Selected only at K=3
Tdurum_contig45580_3981	Yes			Selected only at K=3
Tdurum_contig45580_2786	Yes			Selected only at K=3
Excalibur_c5838_110			Yes	Selected for 6 periods
BobWhite_c5562_219	Yes			Selected only at K=3
Excalibur_c18279_1219	Yes			Selected only at K=3
RAC875_c58503_182	Yes			Selected only at K=3
Kukri_rep_c101016_350	Yes			Selected only at K=3
Excalibur_c62824_402	Yes		Yes	Selected at K=3 and 6 periods
Tdurum_contig93884_223	Yes			Selected only at K=3
BobWhite_c14530_51	Yes			Selected only at K=3
BobWhite_c26259_248	Yes			Selected only at K=3
Tdurum_contig30569_126	Yes			Selected only at K=3
Tdurum_contig30569_579	Yes			Selected only at K=3
wsnp_BF201533A_Ta_2_3	Yes			Selected only at K=3
Excalibur_c21872_135	Yes			Selected only at K=3
Tdurum_contig62073_631	Yes			Selected only at K=3
GENE-0845_190		Yes		Selected only for 8 classes
BobWhite_rep_c62964_459		Yes		Selected only for 8 classes
Kukri_rep_c107604_76		Yes		Selected only for 8 classes
BobWhite_rep_c62964_873		Yes		Selected only for 8 classes
wsnp_Ex_rep_c101866_87158671		Yes		Selected only for 8 classes
Kukri_rep_c100955_214		Yes		Selected only for 8 classes
wsnp_Ex_c1782_3365844		Yes		Selected only for 8 classes
RAC875_c18681_573			Yes	Selected for 6 periods
TA003045-1227		Yes		Selected only for 8 classes
wsnp_JG_c926_520103		Yes		Selected only for 8 classes
Kukri_c44997_377		Yes		Selected only for 8 classes
wsnp_Ra_c19526_28719561		Yes		Selected only for 8 classes
wsnp_Ex_c60588_60977198		Yes		Selected only for 8 classes
wsnp_Ex_rep_c69124_68035485		Yes		Selected only for 8 classes
wsnp_Ex_rep_c69124_68035904		Yes		Selected only for 8 classes
wsnp_Ex_c16677_25220222		Yes		Selected only for 8 classes
Kukri_c45015_363		Yes		Selected only for 8 classes
Kukri_c45015_145		Yes		Selected only for 8 classes
wsnp_Ex_c12219_19526749		Yes		Selected only for 8 classes
BS00063669_51			Yes	Selected for 6 periods
RAC875_c50245_765		Yes		Selected only for 8 classes
wsnp_Ku_c7096_12264232			Yes	Selected for 6 periods
RAC875_c50245_120			Yes	Selected for 6 periods
BS00011039_51			Yes	Selected for 6 periods
CAP12_rep_c4483_327			Yes	Selected for 6 periods
CAP12_rep_c4483_301			Yes	Selected for 6 periods
Kukri_c7169_105		Yes		Selected only for 8 classes
RAC875_c34509_124		Yes		Selected only for 8 classes
wsnp_Ex_c2557_4761174			Yes	Selected for 6 periods
wsnp_Ex_rep_c102216_87433489			Yes	Selected for 6 periods
Excalibur_c41397_439			Yes	Selected for 6 periods
Excalibur_c16646_1254			Yes	Selected for 6 periods
wsnp_Ku_c12900_20727771			Yes	Selected for 6 periods
Kukri_c12900_270			Yes	Selected for 6 periods
GENE-1181_694		Yes		Selected only for 8 classes
BS00024115_51		Yes		Selected only for 8 classes
BS00018028_51			Yes	Selected for 6 periods
BobWhite_c5096_156		Yes		Selected only for 8 classes
wsnp_BG263521A_Ta_2_2		Yes		Selected only for 8 classes
wsnp_BG263521A_Ta_2_1		Yes		Selected only for 8 classes
RAC875_c12110_924		Yes		Selected only for 8 classes
Kukri_rep_c112814_700		Yes		Selected only for 8 classes
Kukri_rep_c112814_587		Yes		Selected only for 8 classes
Ra_c40842_226			Yes	Selected for 6 periods
wsnp_Ex_rep_c67264_65795361		Yes		Selected only for 8 classes
Ra_c110295_600		Yes		Selected only for 8 classes
[truncated: 3,160 more rows]
