# Supplementary material for: Genetic diversity and selective sweeps in historical and modern Canadian spring wheat cultivars using the 90K SNP array
Source: Sci Rep. 2021 Dec 10;11:23773. doi: 10.1038/s41598-021-02666-5 (PMC8664822; doi:10.1038/s41598-021-02666-5)
Supplement: Supplementary file 9 — Supplementary Table S8. [file 41598_2021_2666_MOESM9_ESM.xlsx]

## Sheet: RAiSD stat
Supplementary Table S8. Summary of SNPs that may have undergone selection, and the number of candidate genes that fell within each of the 41 selective sweeps.
Chrom	Physical position (bp) used by Nikos in the plots	Physical position (Mb)	Mu Var	Mu SFS	Mu LD	Mμ statistics (used for plot)	Intervals with m statistics greater than the chromosome-wise threshold	Candidate selective sweep region
1A	6741620	6.74162	0.2954	1.088	3.584	14.24	Mu > 8.0	1A:6741620-7084061
1A	6798693	6.79869	0.2957	1.088	3.168	11.07	Mu > 8.0	1A:6741620-7084061
1A	6855767	6.85577	0.2976	1.11	2.946	9.577	Mu > 8.0	1A:6741620-7084061
1A	6912840	6.91284	0.3006	1.147	2.856	9.221	Mu > 8.0	1A:6741620-7084061
1A	6969914	6.96991	0.3037	1.184	2.765	8.864	Mu > 8.0	1A:6741620-7084061
1A	7026987	7.02699	0.3067	1.22	2.675	8.507	Mu > 8.0	1A:6741620-7084061
1A	7084061	7.08406	0.3098	1.257	2.584	8.15	Mu > 8.0	1A:6741620-7084061
1A	7141134	7.14113	0.3128	1.294	2.494	7.794	Mu > 8.0	1A:6741620-7084061
1A	7198208	7.19821	0.3159	1.331	2.403	7.437
1A	7255281	7.25528	0.3189	1.368	2.313	7.08
1A	7312355	7.31236	0.322	1.405	2.222	6.724
1A	7369429	7.36943	0.325	1.442	2.132	6.367
1A	7426502	7.4265	0.3281	1.479	2.041	6.01
1A	7483576	7.48358	0.3311	1.516	1.951	5.653
1A	7540649	7.54065	0.3342	1.553	1.861	5.297
1A	7597723	7.59772	0.3372	1.589	1.77	4.94
1A	7654796	7.6548	0.3402	1.626	1.68	4.583
1A	7711870	7.71187	0.3409	1.632	1.663	4.513
1A	7768943	7.76894	0.3412	1.632	1.659	4.491
1A	7826017	7.82602	0.3414	1.632	1.654	4.469
1A	7883090	7.88309	0.3417	1.632	1.65	4.447
1A	7940164	7.94016	0.3419	1.632	1.646	4.425
1A	7997237	7.99724	0.3422	1.632	1.642	4.403
1A	8054311	8.05431	0.3424	1.632	1.637	4.381
1A	8111385	8.11139	0.3427	1.632	1.633	4.359
1A	8168458	8.16846	0.343	1.632	1.629	4.337
1A	8225532	8.22553	0.3432	1.632	1.625	4.315
1A	8282605	8.28261	0.3435	1.632	1.62	4.293
1A	8339679	8.33968	0.3437	1.632	1.616	4.27
1A	8396752	8.39675	0.344	1.632	1.612	4.248
1A	8453826	8.45383	0.3442	1.632	1.607	4.226
1A	8510899	8.5109	0.3445	1.632	1.603	4.204
1A	8567973	8.56797	0.3448	1.632	1.599	4.182
1A	8625046	8.62505	0.345	1.632	1.595	4.16
1A	8682120	8.68212	0.3453	1.632	1.59	4.138
1A	8739194	8.73919	0.3455	1.632	1.586	4.116
1A	8796267	8.79627	0.3458	1.632	1.582	4.094
1A	8853341	8.85334	0.346	1.632	1.578	4.072
1A	8910414	8.91041	0.3463	1.632	1.573	4.05
1A	8967488	8.96749	0.3466	1.632	1.569	4.028
1A	9024561	9.02456	0.3468	1.632	1.565	4.006
1A	9081635	9.08164	0.3471	1.632	1.56	3.983
1A	9138708	9.13871	0.3473	1.632	1.556	3.961
1A	9195782	9.19578	0.3476	1.632	1.552	3.939
1A	9252855	9.25286	0.3478	1.632	1.548	3.917
1A	9309929	9.30993	0.3481	1.632	1.543	3.895
1A	9367002	9.367	0.3483	1.632	1.539	3.873
1A	9424076	9.42408	0.3486	1.632	1.535	3.851
1A	9481150	9.48115	0.3489	1.632	1.531	3.829
1A	9538223	9.53822	0.3491	1.632	1.526	3.807
1A	9595297	9.5953	0.3494	1.632	1.522	3.785
1A	9652370	9.65237	0.3496	1.632	1.518	3.763
1A	9709444	9.70944	0.3499	1.632	1.513	3.741
1A	9766517	9.76652	0.3501	1.632	1.509	3.718
1A	9823591	9.82359	0.3504	1.632	1.505	3.696
1A	9880664	9.88066	0.3507	1.632	1.501	3.674
1A	9937738	9.93774	0.3533	1.632	1.495	3.647
1A	9994811	9.99481	0.3564	1.632	1.489	3.618
1A	10051885	10.0519	0.3595	1.632	1.483	3.59
1A	10108959	10.109	0.3626	1.632	1.477	3.561
1A	10166032	10.166	0.3656	1.632	1.471	3.533
1A	10223106	10.2231	0.3687	1.632	1.465	3.504
1A	10280179	10.2802	0.3718	1.632	1.459	3.476
1A	10337253	10.3373	0.3749	1.632	1.452	3.447
1A	10394326	10.3943	0.3779	1.632	1.446	3.419
1A	10451400	10.4514	0.381	1.632	1.44	3.39
1A	10508473	10.5085	0.3841	1.632	1.434	3.362
1A	10565547	10.5655	0.3872	1.632	1.428	3.333
1A	10622620	10.6226	0.3902	1.632	1.422	3.305
1A	10679694	10.6797	0.3933	1.632	1.416	3.276
1A	10736767	10.7368	0.3964	1.632	1.41	3.248
1A	10793841	10.7938	0.3995	1.632	1.404	3.219
1A	10850915	10.8509	0.4026	1.632	1.398	3.19
1A	10907988	10.908	0.4056	1.632	1.392	3.162
1A	10965062	10.9651	0.4057	1.632	1.389	3.147
1A	11022135	11.0221	0.4026	1.632	1.389	3.147
1A	11079209	11.0792	0.3996	1.632	1.389	3.147
1A	11136282	11.1363	0.3965	1.632	1.389	3.147
1A	11193356	11.1934	0.3934	1.632	1.389	3.147
1A	11250429	11.2504	0.3904	1.632	1.389	3.147
1A	11307503	11.3075	0.3873	1.632	1.389	3.147
1A	11364576	11.3646	0.3842	1.632	1.389	3.147
1A	11421650	11.4216	0.3812	1.632	1.389	3.147
1A	11478724	11.4787	0.3781	1.632	1.389	3.147
1A	11535797	11.5358	0.375	1.632	1.389	3.147
1A	11592871	11.5929	0.372	1.632	1.389	3.147
1A	11649944	11.6499	0.3689	1.632	1.389	3.147
1A	11707018	11.707	0.3658	1.632	1.389	3.147
1A	11764091	11.7641	0.3628	1.632	1.389	3.147
1A	11821165	11.8212	0.3597	1.632	1.389	3.147
1A	11878238	11.8782	0.3567	1.632	1.389	3.147
1A	11935312	11.9353	0.3536	1.632	1.389	3.147
1A	11992385	11.9924	0.3505	1.632	1.389	3.147
1A	12049459	12.0495	0.3475	1.632	1.389	3.147
1A	12106532	12.1065	0.3444	1.632	1.389	3.147
1A	12163606	12.1636	0.3413	1.632	1.389	3.147
1A	12220680	12.2207	0.3383	1.632	1.389	3.147
1A	12277753	12.2778	0.3352	1.632	1.389	3.147
1A	12334827	12.3348	0.3321	1.632	1.389	3.147
1A	12391900	12.3919	0.3291	1.632	1.389	3.147
1A	12448974	12.449	0.326	1.632	1.389	3.147
1A	12506047	12.506	0.3229	1.632	1.389	3.147
1A	12563121	12.5631	0.3199	1.632	1.389	3.147
1A	12620194	12.6202	0.3168	1.632	1.389	3.147
1A	12677268	12.6773	0.3137	1.632	1.389	3.147
1A	12734341	12.7343	0.3107	1.632	1.389	3.147
1A	12791415	12.7914	0.3076	1.632	1.389	3.147
1A	12848489	12.8485	0.3046	1.632	1.389	3.147
1A	12905562	12.9056	0.3015	1.632	1.389	3.147
1A	12962636	12.9626	0.2984	1.632	1.389	3.147
1A	13019709	13.0197	0.2954	1.632	1.389	3.147
1A	13076783	13.0768	0.2923	1.632	1.389	3.147
1A	13133856	13.1339	0.2954	1.632	1.389	3.147
1A	13190930	13.1909	0.2984	1.632	1.389	3.147
1A	13248003	13.248	0.3015	1.632	1.389	3.147
1A	13305077	13.3051	0.3046	1.632	1.389	3.147
1A	13362150	13.3621	0.3077	1.632	1.389	3.147
1A	13419224	13.4192	0.3107	1.632	1.389	3.147
1A	13476298	13.4763	0.3138	1.632	1.389	3.147
1A	13533371	13.5334	0.3169	1.632	1.389	3.147
1A	13590445	13.5904	0.32	1.632	1.389	3.147
1A	13647518	13.6475	0.323	1.632	1.389	3.147
1A	13704592	13.7046	0.3261	1.632	1.389	3.147
1A	13761665	13.7617	0.3292	1.632	1.389	3.147
1A	13818739	13.8187	0.3323	1.632	1.389	3.147
1A	13875812	13.8758	0.3353	1.632	1.389	3.147
1A	13932886	13.9329	0.3384	1.632	1.389	3.147
1A	13989959	13.99	0.3415	1.632	1.389	3.147
1A	14047033	14.047	0.3446	1.632	1.389	3.147
1A	14104106	14.1041	0.3476	1.632	1.389	3.147
1A	14161180	14.1612	0.3507	1.632	1.389	3.147
1A	14218254	14.2183	0.3538	1.632	1.389	3.147
1A	14275327	14.2753	0.3568	1.632	1.389	3.147
1A	14332401	14.3324	0.3599	1.632	1.389	3.147
1A	14389474	14.3895	0.363	1.632	1.389	3.147
1A	14446548	14.4465	0.3661	1.632	1.389	3.147
1A	14503621	14.5036	0.3691	1.632	1.389	3.147
1A	14560695	14.5607	0.3722	1.632	1.389	3.147
1A	14617768	14.6178	0.3753	1.632	1.389	3.147
1A	14674842	14.6748	0.3784	1.612	1.411	3.191
1A	14731915	14.7319	0.3814	1.572	1.456	3.28
1A	14788989	14.789	0.3845	1.532	1.501	3.368
1A	14846063	14.8461	0.3876	1.492	1.546	3.457
1A	14903136	14.9031	0.3907	1.452	1.591	3.546
1A	14960210	14.9602	0.3937	1.411	1.636	3.635
1A	15017283	15.0173	0.3968	1.371	1.681	3.724
1A	15074357	15.0744	0.3999	1.331	1.726	3.812
1A	15131430	15.1314	0.403	1.291	1.772	3.901
1A	15188504	15.1885	0.4061	1.251	1.817	3.99
1A	15245577	15.2456	0.4091	1.211	1.862	4.079
1A	15302651	15.3027	0.4122	1.171	1.907	4.167
1A	15359724	15.3597	0.4153	1.131	1.952	4.256
1A	15416798	15.4168	0.4184	1.09	1.997	4.345
1A	15473871	15.4739	0.4175	1.088	2	4.351
1A	15530945	15.5309	0.4164	1.088	2	4.351
1A	15588019	15.588	0.4153	1.088	2	4.351
1A	15645092	15.6451	0.4141	1.088	2	4.351
1A	15702166	15.7022	0.413	1.088	2	4.351
1A	15759239	15.7592	0.4119	1.088	2	4.351
1A	15816313	15.8163	0.4107	1.088	2	4.351
1A	15873386	15.8734	0.4096	1.088	2	4.351
1A	15930460	15.9305	0.4085	1.088	2	4.351
1A	15987533	15.9875	0.4073	1.088	2	4.351
1A	16044607	16.0446	0.4062	1.088	2	4.351
1A	16101680	16.1017	0.4051	1.088	2	4.351
1A	16158754	16.1588	0.4039	1.088	2	4.351
1A	16215828	16.2158	0.4028	1.088	2	4.351
1A	16272901	16.2729	0.4017	1.088	2	4.351
1A	16329975	16.33	0.4005	1.088	2	4.351
1A	16387048	16.387	0.3994	1.088	2	4.351
1A	16444122	16.4441	0.3983	1.088	2	4.351
1A	16501195	16.5012	0.3972	1.088	2	4.351
1A	16558269	16.5583	0.396	1.088	2	4.351
1A	16615342	16.6153	0.3949	1.088	2	4.351
1A	16672416	16.6724	0.3942	1.088	2.003	4.365
1A	16729489	16.7295	0.3959	1.088	2.021	4.448
1A	16786563	16.7866	0.3976	1.088	2.039	4.53
1A	16843636	16.8436	0.3993	1.088	2.057	4.613
1A	16900710	16.9007	0.401	1.088	2.075	4.696
1A	16957784	16.9578	0.4027	1.088	2.094	4.778
1A	17014857	17.0149	0.4044	1.088	2.112	4.861
1A	17071931	17.0719	0.4061	1.088	2.13	4.944
1A	17129004	17.129	0.4078	1.088	2.148	5.026
1A	17186078	17.1861	0.4095	1.088	2.166	5.109
1A	17243151	17.2432	0.4112	1.088	2.184	5.192
1A	17300225	17.3002	0.4126	1.088	2.201	5.269
1A	17357298	17.3573	0.4124	1.088	2.209	5.31
1A	17414372	17.4144	0.4122	1.088	2.217	5.351
1A	17471445	17.4714	0.412	1.088	2.225	5.391
1A	17528519	17.5285	0.4118	1.088	2.233	5.432
1A	17585593	17.5856	0.4116	1.088	2.241	5.472
1A	17642666	17.6427	0.4114	1.088	2.249	5.513
1A	17699740	17.6997	0.4112	1.088	2.256	5.554
1A	17756813	17.7568	0.411	1.088	2.264	5.594
1A	17813887	17.8139	0.4108	1.088	2.272	5.635
1A	17870960	17.871	0.4106	1.088	2.28	5.675
1A	17928034	17.928	0.4104	1.088	2.288	5.716
1A	17985107	17.9851	0.4102	1.088	2.296	5.756
1A	18042181	18.0422	0.41	1.088	2.304	5.797
1A	18099254	18.0993	0.4098	1.088	2.312	5.838
1A	18156328	18.1563	0.4096	1.088	2.32	5.878
1A	18213402	18.2134	0.4094	1.088	2.328	5.919
1A	18270475	18.2705	0.4092	1.088	2.336	5.959
1A	18327549	18.3275	0.409	1.088	2.344	6
1A	18384622	18.3846	0.4088	1.088	2.352	6.041
1A	18441696	18.4417	0.4086	1.088	2.36	6.081
1A	18498769	18.4988	0.4084	1.088	2.368	6.122
1A	18555843	18.5558	0.4082	1.088	2.376	6.162
1A	18612916	18.6129	0.408	1.088	2.383	6.203
1A	18669990	18.67	0.4078	1.088	2.391	6.243
1A	18727063	18.7271	0.4076	1.088	2.399	6.284
1A	18784137	18.7841	0.4074	1.088	2.407	6.325
1A	18841210	18.8412	0.4072	1.088	2.415	6.365
1A	18898284	18.8983	0.407	1.088	2.423	6.406
1A	18955358	18.9554	0.4068	1.088	2.431	6.446
1A	19012431	19.0124	0.4066	1.088	2.439	6.487
1A	19069505	19.0695	0.4064	1.088	2.447	6.528
1A	19126578	19.1266	0.4062	1.088	2.455	6.568
1A	19183652	19.1837	0.406	1.088	2.463	6.609
1A	19240725	19.2407	0.4058	1.088	2.471	6.649
1A	19297799	19.2978	0.4056	1.088	2.479	6.69
1A	19354872	19.3549	0.4054	1.088	2.487	6.73
1A	19411946	19.4119	0.4052	1.088	2.495	6.771
1A	19469019	19.469	0.406	1.088	2.5	6.798
1A	19526093	19.5261	0.409	1.088	2.5	6.798
1A	19583167	19.5832	0.4119	1.088	2.5	6.798
1A	19640240	19.6402	0.4148	1.088	2.5	6.798
1A	19697314	19.6973	0.4178	1.088	2.5	6.798
1A	19754387	19.7544	0.4207	1.088	2.5	6.798
1A	19811461	19.8115	0.4236	1.088	2.5	6.798
1A	19868534	19.8685	0.4266	1.088	2.5	6.798
1A	19925608	19.9256	0.4295	1.088	2.5	6.798
1A	19982681	19.9827	0.4324	1.088	2.5	6.798
1A	20039755	20.0398	0.4354	1.088	2.5	6.798
1A	20096828	20.0968	0.4383	1.088	2.5	6.798
1A	20153902	20.1539	0.4412	1.088	2.5	6.798
1A	20210975	20.211	0.4442	1.088	2.5	6.798
1A	20268049	20.268	0.4471	1.088	2.5	6.798
1A	20325123	20.3251	0.45	1.088	2.5	6.798
1A	20382196	20.3822	0.453	1.088	2.5	6.798
1A	20439270	20.4393	0.4559	1.088	2.5	6.798
1A	20496343	20.4963	0.4588	1.088	2.5	6.798
1A	20553417	20.5534	0.4618	1.088	2.5	6.798
1A	20610490	20.6105	0.4647	1.088	2.5	6.798
1A	20667564	20.6676	0.4676	1.088	2.5	6.798
1A	20724637	20.7246	0.4705	1.088	2.5	6.798
1A	20781711	20.7817	0.4735	1.088	2.5	6.798
1A	20838784	20.8388	0.4764	1.088	2.5	6.798
1A	20895858	20.8959	0.4793	1.088	2.5	6.798
1A	20952932	20.9529	0.4823	1.088	2.5	6.798
1A	21010005	21.01	0.4852	1.088	2.5	6.798
1A	21067079	21.0671	0.4881	1.088	2.5	6.798
1A	21124152	21.1242	0.4911	1.088	2.5	6.798
1A	21181226	21.1812	0.494	1.088	2.5	6.798
1A	21238299	21.2383	0.4969	1.088	2.5	6.798
1A	21295373	21.2954	0.4999	1.088	2.5	6.798
1A	21352446	21.3524	0.5028	1.088	2.5	6.798
1A	21409520	21.4095	0.5057	1.088	2.5	6.798
1A	21466593	21.4666	0.5087	1.088	2.5	6.798
1A	21523667	21.5237	0.5116	1.088	2.5	6.798
1A	21580740	21.5807	0.5145	1.088	2.5	6.798
1A	21637814	21.6378	0.5175	1.088	2.5	6.798
1A	21694888	21.6949	0.5204	1.088	2.5	6.798
1A	21751961	21.752	0.5233	1.088	2.5	6.798
1A	21809035	21.809	0.5263	1.088	2.5	6.798
1A	21866108	21.8661	0.5292	1.088	2.5	6.798
1A	21923182	21.9232	0.5321	1.088	2.5	6.798
1A	21980255	21.9803	0.5351	1.088	2.5	6.798
1A	22037329	22.0373	0.538	1.088	2.5	6.798
1A	22094402	22.0944	0.5409	1.088	2.5	6.798
1A	22151476	22.1515	0.5439	1.088	2.5	6.798
1A	22208549	22.2085	0.5468	1.088	2.5	6.798
1A	22265623	22.2656	0.5497	1.088	2.5	6.798
1A	22322697	22.3227	0.5526	1.088	2.5	6.798
1A	22379770	22.3798	0.5556	1.088	2.5	6.798
1A	22436844	22.4368	0.5585	1.088	2.5	6.798
1A	22493917	22.4939	0.5614	1.088	2.5	6.798
1A	22550991	22.551	0.5644	1.088	2.5	6.798
1A	22608064	22.6081	0.5673	1.088	2.5	6.798
1A	22665138	22.6651	0.5702	1.088	2.5	6.798
1A	22722211	22.7222	0.5732	1.088	2.5	6.798
1A	22779285	22.7793	0.5761	1.088	2.5	6.798
1A	22836358	22.8364	0.579	1.088	2.5	6.798
1A	22893432	22.8934	0.582	1.088	2.5	6.798
1A	22950505	22.9505	0.5849	1.088	2.5	6.798
1A	23007579	23.0076	0.5878	1.088	2.5	6.798
1A	23064653	23.0647	0.5908	1.088	2.5	6.798
1A	23121726	23.1217	0.5937	1.088	2.5	6.798
1A	23178800	23.1788	0.5966	1.088	2.5	6.798
1A	23235873	23.2359	0.5996	1.088	2.5	6.798
1A	23292947	23.2929	0.6025	1.088	2.5	6.798
1A	23350020	23.35	0.6054	1.088	2.5	6.798
1A	23407094	23.4071	0.6084	1.088	2.5	6.798
1A	23464167	23.4642	0.6113	1.088	2.5	6.798
1A	23521241	23.5212	0.6142	1.088	2.5	6.798
1A	23578314	23.5783	0.6172	1.088	2.5	6.798
1A	23635388	23.6354	0.6201	1.088	2.5	6.798
1A	23692462	23.6925	0.623	1.088	2.5	6.798
1A	23749535	23.7495	0.626	1.088	2.5	6.798
1A	23806609	23.8066	0.6289	1.088	2.5	6.798
1A	23863682	23.8637	0.6318	1.088	2.5	6.798
1A	23920756	23.9208	0.6347	1.088	2.5	6.798
1A	23977829	23.9778	0.6377	1.088	2.5	6.798
1A	24034903	24.0349	0.6406	1.088	2.5	6.798
1A	24091976	24.092	0.6427	1.023	2.5	6.396
1A	24149050	24.149	0.6446	0.9438	2.5	5.898
1A	24206123	24.2061	0.6466	0.8641	2.5	5.401
1A	24263197	24.2632	0.6485	0.7844	2.5	4.903
1A	24320271	24.3203	0.6504	0.7048	2.5	4.405
1A	24377344	24.3773	0.6523	0.6251	2.5	3.907
1A	24434418	24.4344	0.6542	0.5454	2.5	3.409
1A	24491491	24.4915	0.6568	0.5439	2.5	3.399
1A	24548565	24.5486	0.6595	0.5439	2.5	3.399
1A	24605638	24.6056	0.6621	0.5439	2.5	3.399
1A	24662712	24.6627	0.6647	0.5439	2.5	3.399
1A	24719785	24.7198	0.6674	0.5439	2.5	3.399
1A	24776859	24.7769	0.67	0.5439	2.5	3.399
1A	24833932	24.8339	0.6726	0.5439	2.5	3.399
1A	24891006	24.891	0.6753	0.5439	2.5	3.399
1A	24948079	24.9481	0.6779	0.5439	2.5	3.399
1A	25005153	25.0052	0.6806	0.5439	2.5	3.399
1A	25062227	25.0622	0.6832	0.5439	2.5	3.399
1A	25119300	25.1193	0.6858	0.5439	2.5	3.399
1A	25176374	25.1764	0.6885	0.5439	2.5	3.399
1A	25233447	25.2334	0.6911	0.5439	2.5	3.399
1A	25290521	25.2905	0.6937	0.5439	2.5	3.399
1A	25347594	25.3476	0.6964	0.5439	2.5	3.399
1A	25404668	25.4047	0.699	0.5439	2.5	3.399
1A	25461741	25.4617	0.7016	0.5439	2.5	3.399
1A	25518815	25.5188	0.7043	0.5439	2.5	3.399
1A	25575888	25.5759	0.7069	0.5439	2.5	3.399
1A	25632962	25.633	0.7095	0.5439	2.5	3.399
1A	25690036	25.69	0.7122	0.5439	2.5	3.399
1A	25747109	25.7471	0.7148	0.5439	2.5	3.399
1A	25804183	25.8042	0.7175	0.5439	2.5	3.399
1A	25861256	25.8613	0.7201	0.5439	2.5	3.399
1A	25918330	25.9183	0.7227	0.5439	2.5	3.399
1A	25975403	25.9754	0.7254	0.5439	2.5	3.399
1A	26032477	26.0325	0.728	0.5439	2.5	3.399
1A	26089550	26.0895	0.7306	0.5439	2.5	3.399
1A	26146624	26.1466	0.7333	0.5439	2.5	3.399
1A	26203697	26.2037	0.7359	0.5439	2.5	3.399
1A	26260771	26.2608	0.7385	0.5439	2.5	3.399
1A	26317844	26.3178	0.7412	0.5439	2.5	3.399
1A	26374918	26.3749	0.7438	0.5439	2.5	3.399
1A	26431992	26.432	0.7464	0.5439	2.5	3.399
1A	26489065	26.4891	0.7491	0.5439	2.5	3.399
1A	26546139	26.5461	0.7517	0.5439	2.5	3.399
1A	26603212	26.6032	0.7543	0.5439	2.5	3.399
1A	26660286	26.6603	0.757	0.5439	2.5	3.399
1A	26717359	26.7174	0.7596	0.5439	2.5	3.399
1A	26774433	26.7744	0.7623	0.5439	2.5	3.399
1A	26831506	26.8315	0.7649	0.5439	2.5	3.399
1A	26888580	26.8886	0.7675	0.5439	2.5	3.399
1A	26945653	26.9457	0.7702	0.5439	2.5	3.399
1A	27002727	27.0027	0.7728	0.5439	2.5	3.399
1A	27059801	27.0598	0.7754	0.5439	2.5	3.399
1A	27116874	27.1169	0.7781	0.5439	2.5	3.399
1A	27173948	27.1739	0.7807	0.5439	2.5	3.399
1A	27231021	27.231	0.7833	0.5439	2.5	3.399
1A	27288095	27.2881	0.786	0.5439	2.5	3.399
1A	27345168	27.3452	0.7886	0.5439	2.5	3.399
1A	27402242	27.4022	0.7912	0.5439	2.5	3.399
1A	27459315	27.4593	0.7939	0.5439	2.5	3.399
1A	27516389	27.5164	0.7965	0.5439	2.5	3.399
1A	27573462	27.5735	0.7992	0.5439	2.5	3.399
1A	27630536	27.6305	0.8018	0.5439	2.5	3.399
1A	27687609	27.6876	0.8044	0.5439	2.5	3.399
1A	27744683	27.7447	0.8071	0.5439	2.5	3.399
1A	27801757	27.8018	0.8097	0.5439	2.5	3.399
1A	27858830	27.8588	0.8123	0.5439	2.5	3.399
1A	27915904	27.9159	0.815	0.5439	2.5	3.399
1A	27972977	27.973	0.8176	0.5439	2.5	3.399
1A	28030051	28.0301	0.8202	0.5439	2.5	3.399
1A	28087124	28.0871	0.8229	0.5439	2.5	3.399
1A	28144198	28.1442	0.8255	0.5439	2.5	3.399
1A	28201271	28.2013	0.8281	0.5439	2.5	3.399
1A	28258345	28.2583	0.8308	0.5439	2.5	3.399
1A	28315418	28.3154	0.8334	0.5439	2.5	3.399
1A	28372492	28.3725	0.8361	0.5439	2.5	3.399
1A	28429566	28.4296	0.8387	0.5439	2.5	3.399
1A	28486639	28.4866	0.8413	0.5439	2.5	3.399
1A	28543713	28.5437	0.844	0.5439	2.5	3.399
1A	28600786	28.6008	0.8466	0.5439	2.5	3.399
1A	28657860	28.6579	0.8492	0.5439	2.5	3.399
1A	28714933	28.7149	0.8519	0.5439	2.5	3.399
1A	28772007	28.772	0.8545	0.5439	2.5	3.399
1A	28829080	28.8291	0.8571	0.5439	2.5	3.399
1A	28886154	28.8862	0.8598	0.5439	2.5	3.399
1A	28943227	28.9432	0.8624	0.5439	2.5	3.399
1A	29000301	29.0003	0.865	0.5439	2.5	3.399
1A	29057375	29.0574	0.8677	0.5439	2.5	3.399
1A	29114448	29.1144	0.8703	0.5439	2.5	3.399
1A	29171522	29.1715	0.873	0.5439	2.5	3.399
1A	29228595	29.2286	0.8756	0.5439	2.5	3.399
1A	29285669	29.2857	0.8782	0.5439	2.5	3.399
1A	29342742	29.3427	0.8809	0.5439	2.5	3.399
1A	29399816	29.3998	0.8835	0.5439	2.5	3.399
1A	29456889	29.4569	0.8861	0.5439	2.5	3.399
1A	29513963	29.514	0.8888	0.5439	2.5	3.399
1A	29571036	29.571	0.8914	0.5439	2.5	3.399
1A	29628110	29.6281	0.894	0.5439	2.5	3.399
1A	29685183	29.6852	0.8967	0.5439	2.5	3.399
1A	29742257	29.7423	0.8993	0.5439	2.5	3.399
1A	29799331	29.7993	0.9019	0.5439	2.5	3.399
1A	29856404	29.8564	0.9046	0.5439	2.5	3.399
1A	29913478	29.9135	0.9072	0.5439	2.5	3.399
1A	29970551	29.9706	0.9099	0.5439	2.5	3.399
1A	30027625	30.0276	0.9125	0.5439	2.5	3.399
1A	30084698	30.0847	0.9151	0.5439	2.5	3.399
1A	30141772	30.1418	0.9178	0.5439	2.5	3.399
1A	30198845	30.1988	0.9204	0.5439	2.5	3.399
1A	30255919	30.2559	0.923	0.5439	2.5	3.399
1A	30312992	30.313	0.9257	0.5439	2.5	3.399
1A	30370066	30.3701	0.9283	0.5439	2.5	3.399
1A	30427140	30.4271	0.9309	0.5439	2.5	3.399
1A	30484213	30.4842	0.9336	0.5439	2.5	3.399
1A	30541287	30.5413	0.9362	0.5439	2.5	3.399
1A	30598360	30.5984	0.9388	0.5439	2.5	3.399
1A	30655434	30.6554	0.9415	0.5439	2.5	3.399
1A	30712507	30.7125	0.9441	0.5439	2.5	3.399
1A	30769581	30.7696	0.9467	0.5439	2.5	3.399
1A	30826654	30.8267	0.9494	0.5439	2.5	3.399
1A	30883728	30.8837	0.952	0.5439	2.5	3.399
1A	30940801	30.9408	0.9547	0.5439	2.5	3.399
1A	30997875	30.9979	0.9573	0.5439	2.5	3.399
1A	31054948	31.0549	0.9599	0.5439	2.5	3.399
1A	31112022	31.112	0.9626	0.5439	2.5	3.399
1A	31169096	31.1691	0.9652	0.5439	2.5	3.399
1A	31226169	31.2262	0.9678	0.5439	2.5	3.399
1A	31283243	31.2832	0.9705	0.5439	2.5	3.399
1A	31340316	31.3403	0.9731	0.5439	2.5	3.399
1A	31397390	31.3974	0.9757	0.5439	2.5	3.399
1A	31454463	31.4545	0.9784	0.5439	2.5	3.399
1A	31511537	31.5115	0.981	0.5439	2.5	3.399
1A	31568610	31.5686	0.9836	0.5439	2.5	3.399
1A	31625684	31.6257	0.9863	0.5439	2.5	3.399
1A	31682757	31.6828	0.9889	0.5439	2.5	3.399
1A	31739831	31.7398	0.9916	0.5439	2.5	3.399
1A	31796905	31.7969	0.9942	0.5439	2.5	3.399
1A	31853978	31.854	0.9968	0.5439	2.5	3.399
1A	31911052	31.9111	0.9995	0.5439	2.5	3.399
1A	31968125	31.9681	1.002	0.5439	2.5	3.399
1A	32025199	32.0252	1.005	0.5439	2.5	3.399
1A	32082272	32.0823	1.007	0.5439	2.5	3.399
1A	32139346	32.1393	1.01	0.5439	2.5	3.399
1A	32196419	32.1964	1.013	0.5439	2.5	3.399
1A	32253493	32.2535	1.015	0.5439	2.5	3.399
1A	32310566	32.3106	1.018	0.5439	2.5	3.399
1A	32367640	32.3676	1.021	0.5439	2.5	3.399
1A	32424713	32.4247	1.023	0.5439	2.5	3.399
1A	32481787	32.4818	1.026	0.5439	2.5	3.399
1A	32538861	32.5389	1.028	0.5439	2.5	3.399
1A	32595934	32.5959	1.031	0.5439	2.5	3.399
1A	32653008	32.653	1.034	0.5439	2.5	3.399
1A	32710081	32.7101	1.036	0.5439	2.5	3.399
1A	32767155	32.7672	1.039	0.5439	2.5	3.399
1A	32824228	32.8242	1.042	0.5439	2.5	3.399
1A	32881302	32.8813	1.044	0.5439	2.5	3.399
1A	32938375	32.9384	1.047	0.5439	2.5	3.399
1A	32995449	32.9954	1.05	0.5439	2.5	3.399
1A	33052522	33.0525	1.052	0.5439	2.5	3.399
1A	33109596	33.1096	1.055	0.5439	2.5	3.399
1A	33166670	33.1667	1.057	0.5439	2.5	3.399
1A	33223743	33.2237	1.06	0.5439	2.5	3.399
1A	33280817	33.2808	1.063	0.5439	2.5	3.399
1A	33337890	33.3379	1.065	0.5439	2.5	3.399
1A	33394964	33.395	1.068	0.5439	2.5	3.399
1A	33452037	33.452	1.071	0.5439	2.5	3.399
1A	33509111	33.5091	1.073	0.5439	2.5	3.399
1A	33566184	33.5662	1.076	0.5439	2.5	3.399
1A	33623258	33.6233	1.079	0.5439	2.5	3.399
1A	33680331	33.6803	1.081	0.5439	2.5	3.399
1A	33737405	33.7374	1.084	0.5439	2.5	3.399
1A	33794478	33.7945	1.086	0.5439	2.5	3.399
1A	33851552	33.8516	1.089	0.5439	2.5	3.399
1A	33908626	33.9086	1.092	0.5439	2.5	3.399
1A	33965699	33.9657	1.094	0.5439	2.5	3.399
1A	34022773	34.0228	1.097	0.5439	2.5	3.399
1A	34079846	34.0798	1.1	0.5439	2.5	3.399
1A	34136920	34.1369	1.102	0.5439	2.5	3.399
1A	34193993	34.194	1.105	0.5439	2.5	3.399
1A	34251067	34.2511	1.108	0.5439	2.5	3.399
1A	34308140	34.3081	1.11	0.5439	2.5	3.399
1A	34365214	34.3652	1.113	0.5439	2.5	3.399
1A	34422287	34.4223	1.115	0.5439	2.5	3.399
1A	34479361	34.4794	1.118	0.5439	2.5	3.399
1A	34536435	34.5364	1.121	0.5439	2.5	3.399
1A	34593508	34.5935	1.123	0.5439	2.5	3.399
1A	34650582	34.6506	1.126	0.5439	2.5	3.399
1A	34707655	34.7077	1.129	0.5439	2.5	3.399
1A	34764729	34.7647	1.131	0.5439	2.5	3.399
1A	34821802	34.8218	1.134	0.5439	2.5	3.399
1A	34878876	34.8789	1.137	0.5439	2.5	3.399
1A	34935949	34.9359	1.139	0.5439	2.5	3.399
1A	34993023	34.993	1.142	0.5439	2.5	3.399
1A	35050096	35.0501	1.144	0.5439	2.5	3.399
1A	35107170	35.1072	1.147	0.5439	2.5	3.399
1A	35164244	35.1642	1.15	0.5439	2.5	3.399
1A	35221317	35.2213	1.152	0.5439	2.5	3.399
1A	35278391	35.2784	1.155	0.5439	2.5	3.399
1A	35335464	35.3355	1.158	0.5439	2.5	3.399
1A	35392538	35.3925	1.16	0.5439	2.5	3.399
1A	35449611	35.4496	1.163	0.5439	2.5	3.399
1A	35506685	35.5067	1.166	0.5439	2.5	3.399
1A	35563758	35.5638	1.168	0.5439	2.5	3.399
1A	35620832	35.6208	1.171	0.5439	2.5	3.399
1A	35677905	35.6779	1.173	0.5439	2.5	3.399
1A	35734979	35.735	1.176	0.5439	2.5	3.399
1A	35792052	35.7921	1.179	0.5439	2.5	3.399
1A	35849126	35.8491	1.181	0.5439	2.5	3.399
1A	35906200	35.9062	1.184	0.5439	2.5	3.399
1A	35963273	35.9633	1.187	0.5439	2.5	3.399
1A	36020347	36.0203	1.189	0.5439	2.5	3.399
1A	36077420	36.0774	1.192	0.5438	2.5	3.399
1A	36134494	36.1345	1.193	0.5353	2.482	3.346
1A	36191567	36.1916	1.194	0.5268	2.464	3.292
1A	36248641	36.2486	1.195	0.5183	2.447	3.239
1A	36305714	36.3057	1.196	0.5098	2.429	3.186
1A	36362788	36.3628	1.197	0.5012	2.411	3.133
1A	36419861	36.4199	1.198	0.4927	2.393	3.08
1A	36476935	36.4769	1.199	0.4842	2.376	3.026
1A	36534009	36.534	1.2	0.4757	2.358	2.973
1A	36591082	36.5911	1.201	0.4672	2.34	2.92
1A	36648156	36.6482	1.202	0.4587	2.322	2.867
1A	36705229	36.7052	1.203	0.4501	2.305	2.813
1A	36762303	36.7623	1.204	0.4416	2.287	2.76
1A	36819376	36.8194	1.205	0.4331	2.269	2.707
1A	36876450	36.8764	1.206	0.4246	2.251	2.654
1A	36933523	36.9335	1.207	0.4161	2.234	2.6
1A	36990597	36.9906	1.209	0.4075	2.216	2.547
1A	37047670	37.0477	1.21	0.399	2.198	2.494
1A	37104744	37.1047	1.211	0.3905	2.18	2.441
1A	37161817	37.1618	1.212	0.382	2.163	2.387
1A	37218891	37.2189	1.213	0.3735	2.145	2.334
1A	37275965	37.276	1.214	0.365	2.127	2.281
1A	37333038	37.333	1.215	0.3564	2.109	2.228
1A	37390112	37.3901	1.216	0.3479	2.092	2.175
1A	37447185	37.4472	1.217	0.3394	2.074	2.121
1A	37504259	37.5043	1.218	0.3309	2.056	2.068
1A	37561332	37.5613	1.219	0.3224	2.038	2.015
1A	37618406	37.6184	1.22	0.3139	2.021	1.962
1A	37675479	37.6755	1.221	0.3053	2.003	1.908
1A	37732553	37.7326	1.222	0.2968	1.985	1.855
1A	37789626	37.7896	1.223	0.2883	1.967	1.802
1A	37846700	37.8467	1.224	0.2798	1.95	1.749
1A	37903774	37.9038	1.225	0.2713	1.932	1.695
1A	37960847	37.9608	1.226	0.2627	1.914	1.642
1A	38017921	38.0179	1.227	0.2542	1.896	1.589
1A	38074994	38.075	1.228	0.2457	1.879	1.536
1A	38132068	38.1321	1.229	0.2372	1.861	1.482
1A	38189141	38.1891	1.23	0.2287	1.843	1.429
1A	38246215	38.2462	1.231	0.2202	1.825	1.376
1A	38303288	38.3033	1.232	0.2116	1.808	1.323
1A	38360362	38.3604	1.234	0.2031	1.79	1.27
1A	38417435	38.4174	1.235	0.1946	1.772	1.216
1A	38474509	38.4745	1.236	0.1861	1.754	1.163
1A	38531582	38.5316	1.237	0.1776	1.737	1.11
1A	38588656	38.5887	1.238	0.1691	1.719	1.057
1A	38645730	38.6457	1.239	0.1605	1.701	1.003
1A	38702803	38.7028	1.24	0.152	1.683	0.9501
1A	38759877	38.7599	1.241	0.1435	1.666	0.8969
1A	38816950	38.8169	1.242	0.135	1.648	0.8437
1A	38874024	38.874	1.243	0.1265	1.63	0.7904
1A	38931097	38.9311	1.244	0.1179	1.612	0.7372
1A	38988171	38.9882	1.245	0.1094	1.595	0.6839
1A	39045244	39.0452	1.246	0.1009	1.577	0.6307
1A	39102318	39.1023	1.247	0.0924	1.559	0.5775
1A	39159391	39.1594	1.248	0.08388	1.541	0.5242
1A	39216465	39.2165	1.249	0.07536	1.524	0.471
1A	39273539	39.2735	1.25	0.06684	1.506	0.4178
1A	39330612	39.3306	1.251	0.05833	1.488	0.3645
1A	39387686	39.3877	1.252	0.04981	1.47	0.3113
1A	39444759	39.4448	1.253	0.04129	1.453	0.2581
1A	39501833	39.5018	1.254	0.03277	1.435	0.2048
1A	39558906	39.5589	1.255	0.02425	1.417	0.1516
1A	39615980	39.616	1.256	0.01574	1.399	0.09836
1A	39673053	39.6731	1.257	0.00722	1.382	0.04512
1A	39730127	39.7301	1.259	5.439e-11	1.367	1.016e-10
1A	39787200	39.7872	1.261	5.439e-11	1.367	1.016e-10
1A	39844274	39.8443	1.263	5.439e-11	1.367	1.016e-10
1A	39901348	39.9013	1.265	5.439e-11	1.367	1.016e-10
1A	39958421	39.9584	1.267	5.439e-11	1.367	1.016e-10
1A	40015495	40.0155	1.269	5.439e-11	1.367	1.016e-10
1A	40072568	40.0726	1.271	5.439e-11	1.367	1.016e-10
1A	40129642	40.1296	1.273	5.439e-11	1.367	1.016e-10
1A	40186715	40.1867	1.275	5.439e-11	1.367	1.016e-10
1A	40243789	40.2438	1.277	5.439e-11	1.367	1.016e-10
1A	40300862	40.3009	1.279	5.439e-11	1.367	1.016e-10
1A	40357936	40.3579	1.281	5.439e-11	1.367	1.016e-10
1A	40415009	40.415	1.283	5.439e-11	1.367	1.016e-10
1A	40472083	40.4721	1.285	5.439e-11	1.367	1.016e-10
1A	40529156	40.5292	1.287	5.439e-11	1.367	1.016e-10
1A	40586230	40.5862	1.289	5.439e-11	1.367	1.016e-10
1A	40643304	40.6433	1.291	5.439e-11	1.367	1.016e-10
1A	40700377	40.7004	1.293	5.439e-11	1.367	1.016e-10
1A	40757451	40.7575	1.295	5.439e-11	1.367	1.016e-10
1A	40814524	40.8145	1.297	5.439e-11	1.367	1.016e-10
1A	40871598	40.8716	1.299	5.439e-11	1.367	1.016e-10
1A	40928671	40.9287	1.301	5.439e-11	1.367	1.016e-10
1A	40985745	40.9857	1.303	5.439e-11	1.367	1.016e-10
1A	41042818	41.0428	1.305	5.439e-11	1.367	1.016e-10
1A	41099892	41.0999	1.307	5.439e-11	1.367	1.016e-10
1A	41156965	41.157	1.309	5.439e-11	1.367	1.016e-10
1A	41214039	41.214	1.312	5.439e-11	1.367	1.016e-10
1A	41271113	41.2711	1.314	5.439e-11	1.367	1.016e-10
1A	41328186	41.3282	1.316	5.439e-11	1.367	1.016e-10
1A	41385260	41.3853	1.318	5.439e-11	1.367	1.016e-10
1A	41442333	41.4423	1.32	5.439e-11	1.367	1.016e-10
1A	41499407	41.4994	1.322	5.439e-11	1.367	1.016e-10
1A	41556480	41.5565	1.324	5.439e-11	1.367	1.016e-10
1A	41613554	41.6136	1.326	5.439e-11	1.367	1.016e-10
1A	41670627	41.6706	1.328	5.439e-11	1.367	1.016e-10
1A	41727701	41.7277	1.33	5.439e-11	1.367	1.016e-10
1A	41784774	41.7848	1.332	5.439e-11	1.367	1.016e-10
1A	41841848	41.8418	1.334	5.439e-11	1.367	1.016e-10
1A	41898921	41.8989	1.336	5.439e-11	1.367	1.016e-10
1A	41955995	41.956	1.338	5.439e-11	1.367	1.016e-10
1A	42013069	42.0131	1.34	5.439e-11	1.367	1.016e-10
1A	42070142	42.0701	1.342	5.439e-11	1.367	1.016e-10
1A	42127216	42.1272	1.344	5.439e-11	1.367	1.016e-10
1A	42184289	42.1843	1.346	5.439e-11	1.367	1.016e-10
1A	42241363	42.2414	1.348	5.439e-11	1.367	1.016e-10
1A	42298436	42.2984	1.35	5.439e-11	1.367	1.016e-10
1A	42355510	42.3555	1.352	5.439e-11	1.367	1.016e-10
1A	42412583	42.4126	1.354	5.439e-11	1.367	1.016e-10
1A	42469657	42.4697	1.356	5.439e-11	1.367	1.016e-10
1A	42526730	42.5267	1.358	5.439e-11	1.367	1.016e-10
1A	42583804	42.5838	1.36	5.439e-11	1.367	1.016e-10
1A	42640878	42.6409	1.362	5.439e-11	1.367	1.016e-10
1A	42697951	42.698	1.364	5.439e-11	1.367	1.016e-10
1A	42755025	42.755	1.366	5.439e-11	1.367	1.016e-10
1A	42812098	42.8121	1.368	5.439e-11	1.367	1.016e-10
1A	42869172	42.8692	1.37	5.439e-11	1.367	1.016e-10
1A	42926245	42.9262	1.373	5.439e-11	1.367	1.016e-10
1A	42983319	42.9833	1.375	5.439e-11	1.367	1.016e-10
1A	43040392	43.0404	1.377	5.439e-11	1.367	1.016e-10
1A	43097466	43.0975	1.379	5.439e-11	1.367	1.016e-10
1A	43154539	43.1545	1.381	5.439e-11	1.367	1.016e-10
1A	43211613	43.2116	1.383	5.439e-11	1.367	1.016e-10
1A	43268686	43.2687	1.385	5.439e-11	1.367	1.016e-10
1A	43325760	43.3258	1.387	5.439e-11	1.367	1.016e-10
1A	43382834	43.3828	1.389	5.439e-11	1.367	1.016e-10
1A	43439907	43.4399	1.391	5.439e-11	1.367	1.016e-10
1A	43496981	43.497	1.393	5.439e-11	1.367	1.016e-10
1A	43554054	43.5541	1.395	5.439e-11	1.367	1.016e-10
1A	43611128	43.6111	1.397	5.439e-11	1.367	1.016e-10
1A	43668201	43.6682	1.399	5.439e-11	1.367	1.016e-10
1A	43725275	43.7253	1.401	5.439e-11	1.367	1.016e-10
1A	43782348	43.7823	1.403	5.439e-11	1.367	1.016e-10
1A	43839422	43.8394	1.405	5.439e-11	1.367	1.016e-10
1A	43896495	43.8965	1.407	5.439e-11	1.367	1.016e-10
1A	43953569	43.9536	1.409	5.439e-11	1.367	1.016e-10
1A	44010643	44.0106	1.411	5.439e-11	1.367	1.016e-10
1A	44067716	44.0677	1.413	5.439e-11	1.367	1.016e-10
1A	44124790	44.1248	1.415	5.439e-11	1.367	1.016e-10
1A	44181863	44.1819	1.417	5.439e-11	1.367	1.016e-10
1A	44238937	44.2389	1.419	5.439e-11	1.367	1.016e-10
1A	44296010	44.296	1.421	5.439e-11	1.367	1.016e-10
1A	44353084	44.3531	1.423	5.439e-11	1.367	1.016e-10
1A	44410157	44.4102	1.425	5.439e-11	1.367	1.016e-10
1A	44467231	44.4672	1.427	5.439e-11	1.367	1.016e-10
1A	44524304	44.5243	1.429	5.439e-11	1.367	1.016e-10
1A	44581378	44.5814	1.431	5.439e-11	1.367	1.016e-10
1A	44638451	44.6385	1.433	5.439e-11	1.367	1.016e-10
1A	44695525	44.6955	1.436	5.439e-11	1.367	1.016e-10
1A	44752599	44.7526	1.438	5.439e-11	1.367	1.016e-10
1A	44809672	44.8097	1.44	5.439e-11	1.367	1.016e-10
1A	44866746	44.8667	1.442	5.439e-11	1.367	1.016e-10
1A	44923819	44.9238	1.444	5.439e-11	1.367	1.016e-10
1A	44980893	44.9809	1.446	5.439e-11	1.367	1.016e-10
1A	45037966	45.038	1.448	5.439e-11	1.367	1.016e-10
1A	45095040	45.095	1.45	5.439e-11	1.367	1.016e-10
1A	45152113	45.1521	1.452	5.439e-11	1.367	1.016e-10
1A	45209187	45.2092	1.454	5.439e-11	1.367	1.016e-10
1A	45266260	45.2663	1.456	5.439e-11	1.367	1.016e-10
1A	45323334	45.3233	1.458	5.439e-11	1.367	1.016e-10
1A	45380408	45.3804	1.46	5.439e-11	1.367	1.016e-10
1A	45437481	45.4375	1.462	5.439e-11	1.367	1.016e-10
1A	45494555	45.4946	1.464	5.439e-11	1.367	1.016e-10
1A	45551628	45.5516	1.466	5.439e-11	1.367	1.016e-10
1A	45608702	45.6087	1.468	5.439e-11	1.367	1.016e-10
1A	45665775	45.6658	1.47	5.439e-11	1.367	1.016e-10
1A	45722849	45.7228	1.472	5.439e-11	1.367	1.016e-10
1A	45779922	45.7799	1.474	5.439e-11	1.367	1.016e-10
1A	45836996	45.837	1.476	5.439e-11	1.367	1.016e-10
1A	45894069	45.8941	1.478	5.439e-11	1.367	1.017e-10
1A	45951143	45.9511	1.481	5.439e-11	1.396	1.077e-10
1A	46008217	46.0082	1.484	5.439e-11	1.425	1.138e-10
1A	46065290	46.0653	1.487	5.439e-11	1.453	1.198e-10
1A	46122364	46.1224	1.49	5.439e-11	1.482	1.259e-10
1A	46179437	46.1794	1.494	5.439e-11	1.511	1.319e-10
1A	46236511	46.2365	1.497	5.439e-11	1.54	1.38e-10
1A	46293584	46.2936	1.5	5.439e-11	1.568	1.44e-10
1A	46350658	46.3507	1.503	5.439e-11	1.597	1.501e-10
1A	46407731	46.4077	1.506	5.439e-11	1.626	1.561e-10
1A	46464805	46.4648	1.509	5.439e-11	1.655	1.621e-10
1A	46521878	46.5219	1.512	5.439e-11	1.683	1.682e-10
1A	46578952	46.579	1.515	5.439e-11	1.712	1.742e-10
1A	46636025	46.636	1.518	5.439e-11	1.741	1.803e-10
1A	46693099	46.6931	1.521	5.439e-11	1.77	1.863e-10
1A	46750173	46.7502	1.524	5.439e-11	1.798	1.924e-10
1A	46807246	46.8072	1.527	5.439e-11	1.827	1.984e-10
1A	46864320	46.8643	1.53	5.439e-11	1.856	2.045e-10
1A	46921393	46.9214	1.533	5.439e-11	1.885	2.105e-10
1A	46978467	46.9785	1.536	5.439e-11	1.913	2.165e-10
1A	47035540	47.0355	1.54	5.439e-11	1.942	2.226e-10
1A	47092614	47.0926	1.543	5.439e-11	1.971	2.286e-10
1A	47149687	47.1497	1.546	5.439e-11	2	2.347e-10
1A	47206761	47.2068	1.549	5.439e-11	2.028	2.407e-10
1A	47263834	47.2638	1.552	5.439e-11	2.057	2.468e-10
1A	47320908	47.3209	1.555	5.439e-11	2.086	2.528e-10
1A	47377982	47.378	1.558	5.439e-11	2.114	2.589e-10
1A	47435055	47.4351	1.561	5.439e-11	2.143	2.649e-10
1A	47492129	47.4921	1.564	5.439e-11	2.172	2.709e-10
1A	47549202	47.5492	1.567	5.439e-11	2.201	2.77e-10
1A	47606276	47.6063	1.57	5.439e-11	2.229	2.83e-10
1A	47663349	47.6633	1.573	5.439e-11	2.258	2.891e-10
1A	47720423	47.7204	1.576	5.439e-11	2.287	2.951e-10
1A	47777496	47.7775	1.579	5.439e-11	2.316	3.012e-10
1A	47834570	47.8346	1.582	5.439e-11	2.344	3.072e-10
1A	47891643	47.8916	1.586	5.439e-11	2.373	3.133e-10
1A	47948717	47.9487	1.589	5.439e-11	2.402	3.193e-10
1A	48005790	48.0058	1.592	5.439e-11	2.431	3.253e-10
1A	48062864	48.0629	1.595	5.439e-11	2.459	3.314e-10
1A	48119938	48.1199	1.598	5.439e-11	2.488	3.374e-10
1A	48177011	48.177	1.6	5.439e-11	2.501	3.403e-10
1A	48234085	48.2341	1.601	5.439e-11	2.503	3.409e-10
1A	48291158	48.2912	1.602	5.439e-11	2.506	3.415e-10
1A	48348232	48.3482	1.604	5.439e-11	2.508	3.421e-10
1A	48405305	48.4053	1.605	5.439e-11	2.51	3.427e-10
1A	48462379	48.4624	1.606	5.439e-11	2.512	3.433e-10
1A	48519452	48.5195	1.607	5.439e-11	2.514	3.439e-10
1A	48576526	48.5765	1.609	5.439e-11	2.516	3.445e-10
1A	48633599	48.6336	1.61	5.439e-11	2.518	3.451e-10
1A	48690673	48.6907	1.611	5.439e-11	2.52	3.457e-10
1A	48747747	48.7477	1.613	5.439e-11	2.523	3.463e-10
1A	48804820	48.8048	1.614	5.439e-11	2.525	3.469e-10
1A	48861894	48.8619	1.615	5.439e-11	2.527	3.475e-10
1A	48918967	48.919	1.616	5.439e-11	2.529	3.481e-10
1A	48976041	48.976	1.618	5.439e-11	2.531	3.487e-10
1A	49033114	49.0331	1.619	5.439e-11	2.533	3.493e-10
1A	49090188	49.0902	1.62	5.439e-11	2.535	3.499e-10
1A	49147261	49.1473	1.621	5.439e-11	2.538	3.505e-10
1A	49204335	49.2043	1.623	5.439e-11	2.54	3.511e-10
1A	49261408	49.2614	1.624	5.439e-11	2.542	3.518e-10
1A	49318482	49.3185	1.625	5.439e-11	2.544	3.524e-10
1A	49375555	49.3756	1.626	5.439e-11	2.546	3.53e-10
1A	49432629	49.4326	1.628	5.439e-11	2.548	3.536e-10
1A	49489703	49.4897	1.629	5.439e-11	2.55	3.542e-10
1A	49546776	49.5468	1.63	5.439e-11	2.552	3.548e-10
1A	49603850	49.6039	1.632	5.439e-11	2.555	3.554e-10
1A	49660923	49.6609	1.633	5.439e-11	2.557	3.56e-10
1A	49717997	49.718	1.634	5.439e-11	2.559	3.566e-10
1A	49775070	49.7751	1.635	5.439e-11	2.561	3.572e-10
1A	49832144	49.8321	1.637	5.439e-11	2.563	3.578e-10
1A	49889217	49.8892	1.638	5.439e-11	2.565	3.584e-10
1A	49946291	49.9463	1.639	5.439e-11	2.567	3.59e-10
1A	50003364	50.0034	1.64	5.439e-11	2.57	3.596e-10
1A	50060438	50.0604	1.642	5.439e-11	2.572	3.602e-10
1A	50117512	50.1175	1.643	5.439e-11	2.574	3.608e-10
1A	50174585	50.1746	1.644	5.439e-11	2.576	3.614e-10
1A	50231659	50.2317	1.646	5.439e-11	2.578	3.62e-10
1A	50288732	50.2887	1.647	5.439e-11	2.58	3.626e-10
1A	50345806	50.3458	1.648	5.439e-11	2.582	3.632e-10
1A	50402879	50.4029	1.649	5.439e-11	2.585	3.638e-10
1A	50459953	50.46	1.651	5.439e-11	2.587	3.644e-10
1A	50517026	50.517	1.652	5.439e-11	2.589	3.65e-10
1A	50574100	50.5741	1.653	5.439e-11	2.591	3.656e-10
1A	50631173	50.6312	1.654	5.439e-11	2.593	3.662e-10
1A	50688247	50.6882	1.656	5.439e-11	2.595	3.668e-10
1A	50745321	50.7453	1.657	5.439e-11	2.597	3.675e-10
1A	50802394	50.8024	1.658	5.439e-11	2.599	3.681e-10
1A	50859468	50.8595	1.66	5.439e-11	2.602	3.687e-10
1A	50916541	50.9165	1.661	5.439e-11	2.604	3.693e-10
1A	50973615	50.9736	1.662	5.439e-11	2.606	3.699e-10
1A	51030688	51.0307	1.663	5.439e-11	2.608	3.705e-10
1A	51087762	51.0878	1.665	5.439e-11	2.61	3.711e-10
1A	51144835	51.1448	1.666	5.439e-11	2.612	3.717e-10
1A	51201909	51.2019	1.667	5.439e-11	2.614	3.723e-10
1A	51258982	51.259	1.668	5.439e-11	2.617	3.729e-10
1A	51316056	51.3161	1.67	5.439e-11	2.619	3.735e-10
1A	51373129	51.3731	1.671	5.439e-11	2.621	3.741e-10
1A	51430203	51.4302	1.672	5.439e-11	2.623	3.747e-10
1A	51487277	51.4873	1.674	5.439e-11	2.625	3.753e-10
1A	51544350	51.5444	1.675	5.439e-11	2.627	3.759e-10
1A	51601424	51.6014	1.676	5.439e-11	2.629	3.765e-10
1A	51658497	51.6585	1.677	5.439e-11	2.632	3.771e-10
1A	51715571	51.7156	1.679	5.439e-11	2.634	3.777e-10
1A	51772644	51.7726	1.68	5.439e-11	2.636	3.783e-10
1A	51829718	51.8297	1.681	5.439e-11	2.638	3.789e-10
1A	51886791	51.8868	1.682	5.439e-11	2.64	3.795e-10
1A	51943865	51.9439	1.684	5.439e-11	2.642	3.801e-10
1A	52000938	52.0009	1.685	5.439e-11	2.644	3.807e-10
1A	52058012	52.058	1.686	5.439e-11	2.646	3.813e-10
1A	52115086	52.1151	1.688	5.439e-11	2.649	3.819e-10
1A	52172159	52.1722	1.689	5.439e-11	2.651	3.826e-10
1A	52229233	52.2292	1.69	5.439e-11	2.653	3.832e-10
1A	52286306	52.2863	1.691	5.439e-11	2.655	3.838e-10
1A	52343380	52.3434	1.693	5.439e-11	2.657	3.844e-10
1A	52400453	52.4005	1.694	5.439e-11	2.659	3.85e-10
1A	52457527	52.4575	1.695	5.439e-11	2.661	3.856e-10
1A	52514600	52.5146	1.696	5.439e-11	2.664	3.862e-10
1A	52571674	52.5717	1.698	5.439e-11	2.666	3.868e-10
1A	52628747	52.6287	1.699	5.439e-11	2.668	3.874e-10
1A	52685821	52.6858	1.7	5.439e-11	2.67	3.88e-10
1A	52742894	52.7429	1.701	5.439e-11	2.672	3.886e-10
1A	52799968	52.8	1.703	5.439e-11	2.674	3.892e-10
1A	52857042	52.857	1.704	5.439e-11	2.676	3.898e-10
1A	52914115	52.9141	1.705	5.439e-11	2.678	3.904e-10
1A	52971189	52.9712	1.707	5.439e-11	2.681	3.91e-10
1A	53028262	53.0283	1.708	5.439e-11	2.683	3.916e-10
1A	53085336	53.0853	1.709	5.439e-11	2.685	3.922e-10
1A	53142409	53.1424	1.71	5.439e-11	2.687	3.928e-10
1A	53199483	53.1995	1.712	5.439e-11	2.689	3.934e-10
1A	53256556	53.2566	1.713	5.439e-11	2.691	3.94e-10
1A	53313630	53.3136	1.714	5.439e-11	2.693	3.946e-10
1A	53370703	53.3707	1.715	5.439e-11	2.696	3.952e-10
1A	53427777	53.4278	1.717	5.439e-11	2.698	3.958e-10
1A	53484851	53.4849	1.718	5.439e-11	2.7	3.964e-10
1A	53541924	53.5419	1.718	5.439e-11	2.711	3.999e-10
1A	53598998	53.599	1.718	5.439e-11	2.723	4.036e-10
1A	53656071	53.6561	1.717	5.439e-11	2.735	4.074e-10
1A	53713145	53.7131	1.717	5.439e-11	2.747	4.111e-10
1A	53770218	53.7702	1.717	5.439e-11	2.759	4.148e-10
1A	53827292	53.8273	1.717	5.439e-11	2.771	4.186e-10
1A	53884365	53.8844	1.716	5.439e-11	2.783	4.223e-10
1A	53941439	53.9414	1.716	5.439e-11	2.795	4.26e-10
1A	53998512	53.9985	1.716	5.439e-11	2.807	4.297e-10
1A	54055586	54.0556	1.715	5.439e-11	2.819	4.335e-10
1A	54112659	54.1127	1.715	5.439e-11	2.831	4.372e-10
1A	54169733	54.1697	1.715	5.439e-11	2.843	4.409e-10
1A	54226807	54.2268	1.715	5.439e-11	2.855	4.447e-10
1A	54283880	54.2839	1.714	5.439e-11	2.867	4.484e-10
1A	54340954	54.341	1.714	5.439e-11	2.879	4.521e-10
1A	54398027	54.398	1.714	5.439e-11	2.891	4.558e-10
1A	54455101	54.4551	1.714	5.439e-11	2.903	4.596e-10
1A	54512174	54.5122	1.713	5.439e-11	2.916	4.633e-10
1A	54569248	54.5692	1.713	5.439e-11	2.928	4.67e-10
1A	54626321	54.6263	1.713	5.439e-11	2.94	4.708e-10
1A	54683395	54.6834	1.713	5.439e-11	2.952	4.745e-10
1A	54740468	54.7405	1.712	5.439e-11	2.964	4.782e-10
1A	54797542	54.7975	1.712	5.439e-11	2.976	4.819e-10
1A	54854616	54.8546	1.712	5.439e-11	2.988	4.857e-10
1A	54911689	54.9117	1.711	5.439e-11	3	4.894e-10
1A	54968763	54.9688	1.714	5.439e-11	3	4.895e-10
1A	55025836	55.0258	1.717	5.439e-11	3	4.895e-10
1A	55082910	55.0829	1.719	5.439e-11	3	4.895e-10
1A	55139983	55.14	1.722	5.439e-11	3	4.895e-10
1A	55197057	55.1971	1.724	5.439e-11	3	4.895e-10
1A	55254130	55.2541	1.727	5.439e-11	3	4.895e-10
1A	55311204	55.3112	1.73	5.439e-11	3	4.895e-10
1A	55368277	55.3683	1.732	5.439e-11	3	4.895e-10
1A	55425351	55.4254	1.735	5.439e-11	3	4.895e-10
1A	55482424	55.4824	1.737	5.439e-11	3	4.895e-10
1A	55539498	55.5395	1.74	5.439e-11	3	4.895e-10
1A	55596572	55.5966	1.743	5.439e-11	3	4.895e-10
1A	55653645	55.6536	1.745	5.439e-11	3	4.895e-10
1A	55710719	55.7107	1.748	5.439e-11	3	4.895e-10
1A	55767792	55.7678	1.75	5.439e-11	3	4.895e-10
1A	55824866	55.8249	1.753	5.439e-11	3	4.895e-10
1A	55881939	55.8819	1.756	5.439e-11	3	4.895e-10
1A	55939013	55.939	1.758	5.439e-11	3	4.895e-10
1A	55996086	55.9961	1.761	5.439e-11	3	4.895e-10
1A	56053160	56.0532	1.763	5.439e-11	3	4.895e-10
1A	56110233	56.1102	1.766	5.439e-11	3	4.895e-10
1A	56167307	56.1673	1.768	5.439e-11	3	4.895e-10
1A	56224381	56.2244	1.771	5.439e-11	3	4.895e-10
1A	56281454	56.2815	1.774	5.439e-11	3	4.895e-10
1A	56338528	56.3385	1.776	5.439e-11	3	4.895e-10
1A	56395601	56.3956	1.779	5.439e-11	3	4.895e-10
1A	56452675	56.4527	1.781	5.439e-11	3	4.895e-10
1A	56509748	56.5097	1.784	5.439e-11	3	4.895e-10
1A	56566822	56.5668	1.787	5.439e-11	3	4.895e-10
1A	56623895	56.6239	1.789	5.439e-11	3	4.895e-10
1A	56680969	56.681	1.792	5.439e-11	3	4.895e-10
1A	56738042	56.738	1.794	5.439e-11	3	4.895e-10
1A	56795116	56.7951	1.797	5.439e-11	3	4.895e-10
1A	56852190	56.8522	1.8	5.439e-11	3	4.895e-10
1A	56909263	56.9093	1.802	5.439e-11	3	4.895e-10
1A	56966337	56.9663	1.805	5.439e-11	3	4.895e-10
1A	57023410	57.0234	1.807	5.439e-11	3	4.895e-10
1A	57080484	57.0805	1.81	5.439e-11	3	4.895e-10
1A	57137557	57.1376	1.813	5.439e-11	3	4.895e-10
1A	57194631	57.1946	1.815	5.439e-11	3	4.895e-10
1A	57251704	57.2517	1.818	5.439e-11	3	4.895e-10
1A	57308778	57.3088	1.82	5.439e-11	3	4.895e-10
1A	57365851	57.3659	1.823	5.439e-11	3	4.895e-10
1A	57422925	57.4229	1.826	5.439e-11	3	4.895e-10
1A	57479998	57.48	1.828	5.439e-11	3	4.895e-10
1A	57537072	57.5371	1.831	5.439e-11	3	4.895e-10
1A	57594146	57.5941	1.833	5.439e-11	3	4.895e-10
1A	57651219	57.6512	1.836	5.439e-11	3	4.895e-10
1A	57708293	57.7083	1.839	5.439e-11	3	4.895e-10
1A	57765366	57.7654	1.841	5.439e-11	3	4.895e-10
1A	57822440	57.8224	1.844	5.439e-11	3	4.895e-10
1A	57879513	57.8795	1.846	5.439e-11	3	4.895e-10
1A	57936587	57.9366	1.849	5.439e-11	3	4.895e-10
1A	57993660	57.9937	1.851	5.439e-11	3	4.895e-10
1A	58050734	58.0507	1.854	5.439e-11	3	4.895e-10
1A	58107807	58.1078	1.857	5.439e-11	3	4.895e-10
1A	58164881	58.1649	1.859	5.439e-11	3	4.895e-10
1A	58221955	58.222	1.862	5.439e-11	3	4.895e-10
1A	58279028	58.279	1.864	5.439e-11	3	4.895e-10
1A	58336102	58.3361	1.867	5.439e-11	3	4.895e-10
1A	58393175	58.3932	1.87	5.439e-11	3	4.895e-10
1A	58450249	58.4502	1.872	5.439e-11	3	4.895e-10
1A	58507322	58.5073	1.875	5.439e-11	3	4.895e-10
1A	58564396	58.5644	1.877	5.439e-11	3	4.895e-10
1A	58621469	58.6215	1.88	5.439e-11	3	4.895e-10
1A	58678543	58.6785	1.883	5.439e-11	3	4.895e-10
1A	58735616	58.7356	1.885	5.439e-11	3	4.895e-10
1A	58792690	58.7927	1.888	5.439e-11	3	4.895e-10
1A	58849763	58.8498	1.89	5.439e-11	3	4.895e-10
1A	58906837	58.9068	1.893	5.439e-11	3	4.895e-10
1A	58963911	58.9639	1.896	5.439e-11	3	4.895e-10
1A	59020984	59.021	1.898	5.439e-11	3	4.895e-10
1A	59078058	59.0781	1.901	5.439e-11	3	4.895e-10
1A	59135131	59.1351	1.903	5.439e-11	3	4.895e-10
1A	59192205	59.1922	1.906	5.439e-11	3	4.895e-10
1A	59249278	59.2493	1.909	5.439e-11	3	4.895e-10
1A	59306352	59.3064	1.911	5.439e-11	3	4.895e-10
1A	59363425	59.3634	1.914	5.439e-11	3	4.895e-10
1A	59420499	59.4205	1.916	5.439e-11	3	4.895e-10
1A	59477572	59.4776	1.919	5.439e-11	3	4.895e-10
1A	59534646	59.5346	1.922	5.439e-11	3	4.895e-10
1A	59591720	59.5917	1.924	5.439e-11	3	4.895e-10
1A	59648793	59.6488	1.927	5.439e-11	3	4.895e-10
1A	59705867	59.7059	1.929	5.439e-11	3	4.895e-10
1A	59762940	59.7629	1.932	5.439e-11	3	4.895e-10
1A	59820014	59.82	1.935	5.439e-11	3	4.895e-10
1A	59877087	59.8771	1.937	5.439e-11	3	4.895e-10
1A	59934161	59.9342	1.94	5.439e-11	3.001	4.899e-10
1A	59991234	59.9912	1.942	5.439e-11	3.004	4.91e-10
1A	60048308	60.0483	1.944	5.439e-11	3.007	4.92e-10
1A	60105381	60.1054	1.946	5.439e-11	3.01	4.93e-10
1A	60162455	60.1625	1.949	5.439e-11	3.014	4.941e-10
1A	60219528	60.2195	1.951	5.439e-11	3.017	4.951e-10
1A	60276602	60.2766	1.953	5.439e-11	3.02	4.961e-10
1A	60333676	60.3337	1.955	5.439e-11	3.023	4.971e-10
1A	60390749	60.3907	1.958	5.439e-11	3.026	4.982e-10
1A	60447823	60.4478	1.96	5.439e-11	3.029	4.992e-10
1A	60504896	60.5049	1.962	5.439e-11	3.032	5.002e-10
1A	60561970	60.562	1.965	5.439e-11	3.035	5.012e-10
1A	60619043	60.619	1.967	5.439e-11	3.038	5.023e-10
1A	60676117	60.6761	1.969	5.439e-11	3.041	5.033e-10
1A	60733190	60.7332	1.971	5.439e-11	3.044	5.043e-10
1A	60790264	60.7903	1.974	5.439e-11	3.047	5.053e-10
1A	60847337	60.8473	1.976	5.439e-11	3.05	5.064e-10
1A	60904411	60.9044	1.978	5.439e-11	3.053	5.074e-10
1A	60961485	60.9615	1.981	5.439e-11	3.056	5.084e-10
1A	61018558	61.0186	1.983	5.439e-11	3.059	5.095e-10
1A	61075632	61.0756	1.985	5.439e-11	3.062	5.105e-10
1A	61132705	61.1327	1.987	5.439e-11	3.065	5.115e-10
1A	61189779	61.1898	1.99	5.439e-11	3.068	5.125e-10
1A	61246852	61.2469	1.992	5.439e-11	3.071	5.136e-10
1A	61303926	61.3039	1.994	5.439e-11	3.074	5.146e-10
1A	61360999	61.361	1.996	5.439e-11	3.077	5.156e-10
1A	61418073	61.4181	1.999	5.439e-11	3.081	5.166e-10
1A	61475146	61.4751	2.001	5.439e-11	3.084	5.177e-10
1A	61532220	61.5322	2.003	5.439e-11	3.087	5.187e-10
1A	61589294	61.5893	2.006	5.439e-11	3.09	5.197e-10
1A	61646367	61.6464	2.008	5.439e-11	3.093	5.208e-10
1A	61703441	61.7034	2.01	5.439e-11	3.096	5.218e-10
1A	61760514	61.7605	2.012	5.439e-11	3.099	5.228e-10
1A	61817588	61.8176	2.015	5.439e-11	3.102	5.238e-10
1A	61874661	61.8747	2.017	5.439e-11	3.105	5.249e-10
1A	61931735	61.9317	2.019	5.439e-11	3.108	5.259e-10
1A	61988808	61.9888	2.021	5.439e-11	3.111	5.269e-10
1A	62045882	62.0459	2.024	5.439e-11	3.114	5.279e-10
1A	62102955	62.103	2.026	5.439e-11	3.117	5.29e-10
1A	62160029	62.16	2.028	5.439e-11	3.12	5.3e-10
1A	62217102	62.2171	2.031	5.439e-11	3.123	5.31e-10
1A	62274176	62.2742	2.033	5.439e-11	3.126	5.32e-10
1A	62331250	62.3312	2.035	5.439e-11	3.129	5.331e-10
1A	62388323	62.3883	2.037	5.439e-11	3.132	5.341e-10
1A	62445397	62.4454	2.04	5.439e-11	3.135	5.351e-10
1A	62502470	62.5025	2.042	5.439e-11	3.138	5.362e-10
1A	62559544	62.5595	2.044	5.439e-11	3.141	5.372e-10
1A	62616617	62.6166	2.046	5.439e-11	3.144	5.382e-10
1A	62673691	62.6737	2.049	5.439e-11	3.148	5.392e-10
1A	62730764	62.7308	2.051	5.439e-11	3.151	5.403e-10
1A	62787838	62.7878	2.053	5.439e-11	3.154	5.413e-10
1A	62844911	62.8449	2.056	5.439e-11	3.157	5.423e-10
1A	62901985	62.902	2.058	5.439e-11	3.16	5.433e-10
1A	62959059	62.9591	2.06	5.439e-11	3.163	5.444e-10
1A	63016132	63.0161	2.062	5.439e-11	3.166	5.454e-10
1A	63073206	63.0732	2.065	5.439e-11	3.169	5.464e-10
1A	63130279	63.1303	2.067	5.439e-11	3.172	5.475e-10
1A	63187353	63.1874	2.069	5.439e-11	3.175	5.485e-10
1A	63244426	63.2444	2.072	5.439e-11	3.178	5.495e-10
1A	63301500	63.3015	2.074	5.439e-11	3.181	5.505e-10
1A	63358573	63.3586	2.076	5.439e-11	3.184	5.516e-10
1A	63415647	63.4156	2.078	5.439e-11	3.187	5.526e-10
1A	63472720	63.4727	2.081	5.439e-11	3.19	5.536e-10
1A	63529794	63.5298	2.083	5.439e-11	3.193	5.546e-10
1A	63586867	63.5869	2.085	5.439e-11	3.196	5.557e-10
1A	63643941	63.6439	2.087	5.439e-11	3.199	5.567e-10
1A	63701015	63.701	2.086	5.439e-11	3.123	5.375e-10
1A	63758088	63.7581	2.083	5.439e-11	3.022	5.122e-10
1A	63815162	63.8152	2.079	5.439e-11	2.921	4.869e-10
1A	63872235	63.8722	2.076	5.439e-11	2.82	4.616e-10
1A	63929309	63.9293	2.073	5.439e-11	2.719	4.363e-10
1A	63986382	63.9864	2.07	5.439e-11	2.619	4.11e-10
1A	64043456	64.0435	2.067	5.439e-11	2.518	3.856e-10
1A	64100529	64.1005	2.064	5.439e-11	2.417	3.603e-10
1A	64157603	64.1576	2.061	5.439e-11	2.316	3.35e-10
1A	64214676	64.2147	2.058	5.439e-11	2.215	3.097e-10
1A	64271750	64.2717	2.055	5.439e-11	2.114	2.844e-10
1A	64328824	64.3288	2.052	5.439e-11	2.014	2.59e-10
1A	64385897	64.3859	2.049	5.439e-11	1.913	2.337e-10
1A	64442971	64.443	2.046	5.439e-11	1.812	2.084e-10
1A	64500044	64.5	2.043	5.439e-11	1.711	1.831e-10
1A	64557118	64.5571	2.04	5.439e-11	1.61	1.578e-10
1A	64614191	64.6142	2.036	5.439e-11	1.51	1.325e-10
1A	64671265	64.6713	2.033	5.439e-11	1.417	1.092e-10
1A	64728338	64.7283	2.031	5.439e-11	1.42	1.098e-10
1A	64785412	64.7854	2.028	5.439e-11	1.424	1.104e-10
1A	64842485	64.8425	2.026	5.439e-11	1.427	1.11e-10
1A	64899559	64.8996	2.024	5.439e-11	1.431	1.116e-10
1A	64956632	64.9566	2.021	5.439e-11	1.435	1.122e-10
1A	65013706	65.0137	2.019	5.439e-11	1.438	1.128e-10
1A	65070780	65.0708	2.016	5.439e-11	1.442	1.134e-10
1A	65127853	65.1279	2.014	5.439e-11	1.445	1.14e-10
1A	65184927	65.1849	2.011	5.439e-11	1.449	1.146e-10
1A	65242000	65.242	2.009	5.439e-11	1.452	1.152e-10
1A	65299074	65.2991	2.006	5.439e-11	1.456	1.158e-10
1A	65356147	65.3561	2.004	5.439e-11	1.459	1.164e-10
1A	65413221	65.4132	2.001	5.439e-11	1.463	1.17e-10
1A	65470294	65.4703	1.999	5.439e-11	1.466	1.176e-10
1A	65527368	65.5274	1.996	5.439e-11	1.47	1.182e-10
1A	65584441	65.5844	1.994	5.439e-11	1.473	1.188e-10
1A	65641515	65.6415	1.991	5.439e-11	1.477	1.194e-10
1A	65698589	65.6986	1.989	5.439e-11	1.48	1.2e-10
1A	65755662	65.7557	1.986	5.439e-11	1.484	1.206e-10
1A	65812736	65.8127	1.984	5.439e-11	1.487	1.212e-10
1A	65869809	65.8698	1.981	5.439e-11	1.491	1.218e-10
1A	65926883	65.9269	1.979	5.439e-11	1.494	1.224e-10
1A	65983956	65.984	1.976	5.439e-11	1.498	1.23e-10
1A	66041030	66.041	1.974	5.439e-11	1.501	1.236e-10
1A	66098103	66.0981	1.971	5.439e-11	1.505	1.242e-10
1A	66155177	66.1552	1.969	5.439e-11	1.508	1.248e-10
1A	66212250	66.2122	1.966	5.439e-11	1.512	1.254e-10
1A	66269324	66.2693	1.964	5.439e-11	1.515	1.26e-10
1A	66326397	66.3264	1.961	5.439e-11	1.519	1.266e-10
1A	66383471	66.3835	1.959	5.439e-11	1.522	1.272e-10
1A	66440545	66.4405	1.956	5.439e-11	1.526	1.278e-10
1A	66497618	66.4976	1.954	5.439e-11	1.529	1.284e-10
1A	66554692	66.5547	1.951	5.439e-11	1.533	1.29e-10
1A	66611765	66.6118	1.949	5.439e-11	1.536	1.296e-10
1A	66668839	66.6688	1.946	5.439e-11	1.54	1.302e-10
1A	66725912	66.7259	1.944	5.439e-11	1.544	1.308e-10
1A	66782986	66.783	1.941	5.439e-11	1.547	1.314e-10
1A	66840059	66.8401	1.939	5.439e-11	1.551	1.32e-10
1A	66897133	66.8971	1.936	5.439e-11	1.554	1.326e-10
1A	66954206	66.9542	1.934	5.439e-11	1.558	1.332e-10
1A	67011280	67.0113	1.931	5.439e-11	1.561	1.338e-10
1A	67068354	67.0684	1.929	5.439e-11	1.565	1.344e-10
1A	67125427	67.1254	1.926	5.439e-11	1.568	1.35e-10
1A	67182501	67.1825	1.924	5.439e-11	1.572	1.356e-10
1A	67239574	67.2396	1.921	5.439e-11	1.575	1.362e-10
1A	67296648	67.2966	1.919	5.439e-11	1.579	1.368e-10
1A	67353721	67.3537	1.916	5.439e-11	1.582	1.374e-10
1A	67410795	67.4108	1.914	5.439e-11	1.586	1.38e-10
1A	67467868	67.4679	1.911	5.439e-11	1.589	1.386e-10
1A	67524942	67.5249	1.909	5.439e-11	1.593	1.392e-10
1A	67582015	67.582	1.906	5.439e-11	1.596	1.398e-10
1A	67639089	67.6391	1.904	5.439e-11	1.6	1.404e-10
1A	67696163	67.6962	1.901	5.439e-11	1.603	1.41e-10
1A	67753236	67.7532	1.899	5.439e-11	1.607	1.416e-10
1A	67810310	67.8103	1.896	5.439e-11	1.61	1.422e-10
1A	67867383	67.8674	1.894	5.439e-11	1.614	1.428e-10
1A	67924457	67.9245	1.892	5.439e-11	1.617	1.434e-10
1A	67981530	67.9815	1.889	5.439e-11	1.621	1.44e-10
1A	68038604	68.0386	1.887	5.439e-11	1.624	1.446e-10
1A	68095677	68.0957	1.884	5.439e-11	1.628	1.452e-10
1A	68152751	68.1528	1.882	5.439e-11	1.631	1.458e-10
1A	68209824	68.2098	1.879	5.439e-11	1.635	1.464e-10
1A	68266898	68.2669	1.877	5.439e-11	1.638	1.47e-10
1A	68323971	68.324	1.874	5.439e-11	1.642	1.476e-10
1A	68381045	68.381	1.872	5.439e-11	1.645	1.482e-10
1A	68438119	68.4381	1.869	5.439e-11	1.649	1.488e-10
1A	68495192	68.4952	1.867	5.439e-11	1.653	1.494e-10
1A	68552266	68.5523	1.864	5.439e-11	1.656	1.5e-10
1A	68609339	68.6093	1.862	5.439e-11	1.66	1.506e-10
1A	68666413	68.6664	1.859	5.439e-11	1.663	1.512e-10
1A	68723486	68.7235	1.857	5.439e-11	1.667	1.518e-10
1A	68780560	68.7806	1.854	5.439e-11	1.67	1.524e-10
1A	68837633	68.8376	1.852	5.439e-11	1.674	1.53e-10
1A	68894707	68.8947	1.849	5.439e-11	1.677	1.536e-10
1A	68951780	68.9518	1.847	5.439e-11	1.681	1.542e-10
1A	69008854	69.0089	1.844	5.439e-11	1.684	1.548e-10
1A	69065928	69.0659	1.842	5.439e-11	1.688	1.554e-10
1A	69123001	69.123	1.839	5.439e-11	1.691	1.56e-10
1A	69180075	69.1801	1.837	5.439e-11	1.695	1.566e-10
1A	69237148	69.2371	1.834	5.439e-11	1.698	1.572e-10
1A	69294222	69.2942	1.832	5.439e-11	1.702	1.578e-10
1A	69351295	69.3513	1.829	5.439e-11	1.705	1.584e-10
1A	69408369	69.4084	1.827	5.439e-11	1.709	1.59e-10
1A	69465442	69.4654	1.824	5.439e-11	1.712	1.596e-10
1A	69522516	69.5225	1.822	5.439e-11	1.716	1.602e-10
1A	69579589	69.5796	1.819	5.439e-11	1.719	1.608e-10
1A	69636663	69.6367	1.817	5.439e-11	1.715	1.602e-10
1A	69693736	69.6937	1.816	5.439e-11	1.676	1.535e-10
1A	69750810	69.7508	1.815	5.439e-11	1.638	1.469e-10
1A	69807884	69.8079	1.814	5.439e-11	1.599	1.403e-10
1A	69864957	69.865	1.813	5.439e-11	1.56	1.337e-10
1A	69922031	69.922	1.812	5.439e-11	1.521	1.271e-10
1A	69979104	69.9791	1.811	5.439e-11	1.482	1.205e-10
1A	70036178	70.0362	1.81	5.439e-11	1.443	1.139e-10
1A	70093251	70.0933	1.809	5.439e-11	1.404	1.073e-10
1A	70150325	70.1503	1.806	5.439e-11	1.4	1.067e-10
1A	70207398	70.2074	1.804	5.439e-11	1.401	1.067e-10
1A	70264472	70.2645	1.801	5.439e-11	1.401	1.068e-10
1A	70321545	70.3215	1.799	5.439e-11	1.402	1.069e-10
1A	70378619	70.3786	1.796	5.439e-11	1.402	1.07e-10
1A	70435693	70.4357	1.794	5.439e-11	1.403	1.07e-10
1A	70492766	70.4928	1.791	5.439e-11	1.403	1.071e-10
1A	70549840	70.5498	1.789	5.439e-11	1.404	1.072e-10
1A	70606913	70.6069	1.787	5.439e-11	1.404	1.073e-10
1A	70663987	70.664	1.784	5.439e-11	1.405	1.073e-10
1A	70721060	70.7211	1.782	5.439e-11	1.405	1.074e-10
1A	70778134	70.7781	1.779	5.439e-11	1.406	1.075e-10
1A	70835207	70.8352	1.777	5.439e-11	1.406	1.076e-10
1A	70892281	70.8923	1.774	5.439e-11	1.407	1.076e-10
1A	70949354	70.9494	1.772	5.439e-11	1.407	1.077e-10
1A	71006428	71.0064	1.769	5.439e-11	1.408	1.078e-10
1A	71063501	71.0635	1.767	5.439e-11	1.408	1.079e-10
1A	71120575	71.1206	1.764	5.439e-11	1.409	1.079e-10
1A	71177649	71.1776	1.762	5.439e-11	1.409	1.08e-10
1A	71234722	71.2347	1.759	5.439e-11	1.41	1.081e-10
1A	71291796	71.2918	1.757	5.439e-11	1.41	1.082e-10
1A	71348869	71.3489	1.754	5.439e-11	1.41	1.083e-10
1A	71405943	71.4059	1.752	5.439e-11	1.411	1.083e-10
1A	71463016	71.463	1.749	5.439e-11	1.411	1.084e-10
1A	71520090	71.5201	1.747	5.439e-11	1.412	1.085e-10
1A	71577163	71.5772	1.744	5.439e-11	1.412	1.086e-10
1A	71634237	71.6342	1.742	5.439e-11	1.413	1.086e-10
1A	71691310	71.6913	1.739	5.439e-11	1.413	1.087e-10
1A	71748384	71.7484	1.737	5.439e-11	1.414	1.088e-10
1A	71805458	71.8055	1.734	5.439e-11	1.414	1.089e-10
1A	71862531	71.8625	1.732	5.439e-11	1.415	1.089e-10
1A	71919605	71.9196	1.729	5.439e-11	1.415	1.09e-10
1A	71976678	71.9767	1.727	5.439e-11	1.416	1.091e-10
1A	72033752	72.0338	1.724	5.439e-11	1.416	1.092e-10
1A	72090825	72.0908	1.722	5.439e-11	1.417	1.092e-10
1A	72147899	72.1479	1.719	5.439e-11	1.417	1.093e-10
1A	72204972	72.205	1.717	5.439e-11	1.418	1.094e-10
1A	72262046	72.262	1.714	5.439e-11	1.418	1.095e-10
1A	72319119	72.3191	1.712	5.439e-11	1.419	1.095e-10
1A	72376193	72.3762	1.709	5.439e-11	1.419	1.096e-10
1A	72433266	72.4333	1.707	5.439e-11	1.42	1.097e-10
1A	72490340	72.4903	1.704	5.439e-11	1.42	1.098e-10
1A	72547414	72.5474	1.702	5.439e-11	1.421	1.098e-10
1A	72604487	72.6045	1.699	5.439e-11	1.421	1.099e-10
1A	72661561	72.6616	1.697	5.439e-11	1.421	1.1e-10
1A	72718634	72.7186	1.694	5.439e-11	1.422	1.101e-10
1A	72775708	72.7757	1.692	5.439e-11	1.422	1.101e-10
1A	72832781	72.8328	1.689	5.439e-11	1.423	1.102e-10
1A	72889855	72.8899	1.687	5.439e-11	1.423	1.103e-10
1A	72946928	72.9469	1.684	5.439e-11	1.424	1.104e-10
1A	73004002	73.004	1.682	5.439e-11	1.424	1.104e-10
1A	73061075	73.0611	1.679	5.439e-11	1.425	1.105e-10
1A	73118149	73.1181	1.677	5.439e-11	1.425	1.106e-10
1A	73175223	73.1752	1.674	5.439e-11	1.426	1.107e-10
1A	73232296	73.2323	1.672	5.439e-11	1.426	1.107e-10
1A	73289370	73.2894	1.669	5.439e-11	1.427	1.108e-10
1A	73346443	73.3464	1.667	5.439e-11	1.427	1.109e-10
1A	73403517	73.4035	1.664	5.439e-11	1.428	1.11e-10
1A	73460590	73.4606	1.662	5.439e-11	1.428	1.11e-10
1A	73517664	73.5177	1.659	5.439e-11	1.429	1.111e-10
1A	73574737	73.5747	1.657	5.439e-11	1.429	1.112e-10
1A	73631811	73.6318	1.654	5.439e-11	1.43	1.113e-10
1A	73688884	73.6889	1.652	5.439e-11	1.43	1.113e-10
1A	73745958	73.746	1.649	5.439e-11	1.431	1.114e-10
1A	73803032	73.803	1.647	5.439e-11	1.431	1.115e-10
1A	73860105	73.8601	1.644	5.439e-11	1.431	1.116e-10
1A	73917179	73.9172	1.642	5.439e-11	1.432	1.116e-10
1A	73974252	73.9743	1.639	5.439e-11	1.432	1.117e-10
1A	74031326	74.0313	1.637	5.439e-11	1.433	1.118e-10
1A	74088399	74.0884	1.634	5.439e-11	1.433	1.119e-10
1A	74145473	74.1455	1.632	5.439e-11	1.434	1.119e-10
1A	74202546	74.2025	1.629	5.439e-11	1.434	1.12e-10
1A	74259620	74.2596	1.627	5.439e-11	1.435	1.121e-10
1A	74316693	74.3167	1.624	5.439e-11	1.435	1.122e-10
1A	74373767	74.3738	1.622	5.439e-11	1.436	1.122e-10
1A	74430840	74.4308	1.62	5.439e-11	1.436	1.123e-10
1A	74487914	74.4879	1.617	5.439e-11	1.437	1.124e-10
1A	74544988	74.545	1.615	5.439e-11	1.437	1.125e-10
1A	74602061	74.6021	1.612	5.439e-11	1.438	1.125e-10
1A	74659135	74.6591	1.61	5.439e-11	1.438	1.126e-10
1A	74716208	74.7162	1.607	5.439e-11	1.439	1.127e-10
1A	74773282	74.7733	1.605	5.439e-11	1.439	1.128e-10
1A	74830355	74.8304	1.602	5.439e-11	1.44	1.128e-10
1A	74887429	74.8874	1.6	5.439e-11	1.44	1.129e-10
1A	74944502	74.9445	1.597	5.439e-11	1.441	1.13e-10
1A	75001576	75.0016	1.595	5.439e-11	1.441	1.131e-10
1A	75058649	75.0586	1.592	5.439e-11	1.442	1.132e-10
1A	75115723	75.1157	1.59	5.439e-11	1.442	1.132e-10
1A	75172797	75.1728	1.587	5.439e-11	1.442	1.133e-10
1A	75229870	75.2299	1.585	5.439e-11	1.443	1.134e-10
1A	75286944	75.2869	1.582	5.439e-11	1.443	1.135e-10
1A	75344017	75.344	1.58	5.439e-11	1.444	1.135e-10
1A	75401091	75.4011	1.577	5.439e-11	1.444	1.136e-10
1A	75458164	75.4582	1.575	5.439e-11	1.445	1.137e-10
1A	75515238	75.5152	1.572	5.439e-11	1.445	1.138e-10
1A	75572311	75.5723	1.57	5.439e-11	1.446	1.138e-10
1A	75629385	75.6294	1.567	5.439e-11	1.446	1.139e-10
1A	75686458	75.6865	1.565	5.439e-11	1.447	1.14e-10
1A	75743532	75.7435	1.562	5.439e-11	1.447	1.141e-10
1A	75800605	75.8006	1.56	5.439e-11	1.448	1.141e-10
1A	75857679	75.8577	1.557	5.439e-11	1.448	1.142e-10
1A	75914753	75.9148	1.555	5.439e-11	1.449	1.143e-10
1A	75971826	75.9718	1.552	5.439e-11	1.449	1.144e-10
1A	76028900	76.0289	1.55	5.439e-11	1.45	1.144e-10
1A	76085973	76.086	1.547	5.439e-11	1.45	1.145e-10
1A	76143047	76.143	1.545	5.439e-11	1.451	1.146e-10
1A	76200120	76.2001	1.542	5.439e-11	1.451	1.147e-10
1A	76257194	76.2572	1.54	5.439e-11	1.452	1.147e-10
1A	76314267	76.3143	1.537	5.439e-11	1.452	1.148e-10
1A	76371341	76.3713	1.535	5.439e-11	1.453	1.149e-10
1A	76428414	76.4284	1.532	5.439e-11	1.453	1.15e-10
1A	76485488	76.4855	1.53	5.439e-11	1.453	1.15e-10
1A	76542562	76.5426	1.527	5.439e-11	1.454	1.151e-10
1A	76599635	76.5996	1.525	5.439e-11	1.454	1.152e-10
1A	76656709	76.6567	1.522	5.439e-11	1.455	1.153e-10
1A	76713782	76.7138	1.52	5.439e-11	1.455	1.153e-10
1A	76770856	76.7709	1.517	5.439e-11	1.456	1.154e-10
1A	76827929	76.8279	1.515	5.439e-11	1.456	1.155e-10
1A	76885003	76.885	1.512	5.439e-11	1.457	1.156e-10
1A	76942076	76.9421	1.51	5.439e-11	1.457	1.156e-10
1A	76999150	76.9992	1.507	5.439e-11	1.458	1.157e-10
1A	77056223	77.0562	1.505	5.439e-11	1.458	1.158e-10
1A	77113297	77.1133	1.502	5.439e-11	1.459	1.159e-10
1A	77170370	77.1704	1.5	5.439e-11	1.459	1.159e-10
1A	77227444	77.2274	1.497	5.439e-11	1.46	1.16e-10
1A	77284518	77.2845	1.495	5.439e-11	1.46	1.161e-10
1A	77341591	77.3416	1.492	5.439e-11	1.461	1.162e-10
1A	77398665	77.3987	1.49	5.439e-11	1.461	1.162e-10
1A	77455738	77.4557	1.487	5.439e-11	1.462	1.163e-10
1A	77512812	77.5128	1.485	5.439e-11	1.462	1.164e-10
1A	77569885	77.5699	1.482	5.439e-11	1.463	1.165e-10
1A	77626959	77.627	1.48	5.439e-11	1.463	1.165e-10
1A	77684032	77.684	1.477	5.439e-11	1.464	1.166e-10
1A	77741106	77.7411	1.475	5.439e-11	1.464	1.167e-10
1A	77798179	77.7982	1.472	5.439e-11	1.464	1.168e-10
1A	77855253	77.8553	1.47	5.439e-11	1.465	1.168e-10
1A	77912327	77.9123	1.467	5.439e-11	1.465	1.169e-10
1A	77969400	77.9694	1.465	5.439e-11	1.466	1.17e-10
1A	78026474	78.0265	1.462	5.439e-11	1.466	1.171e-10
1A	78083547	78.0835	1.46	5.439e-11	1.467	1.171e-10
1A	78140621	78.1406	1.457	5.439e-11	1.467	1.172e-10
1A	78197694	78.1977	1.455	5.439e-11	1.468	1.173e-10
1A	78254768	78.2548	1.453	5.439e-11	1.468	1.174e-10
1A	78311841	78.3118	1.45	5.439e-11	1.469	1.174e-10
1A	78368915	78.3689	1.448	5.439e-11	1.469	1.175e-10
1A	78425988	78.426	1.445	5.439e-11	1.47	1.176e-10
1A	78483062	78.4831	1.443	5.439e-11	1.47	1.177e-10
1A	78540136	78.5401	1.44	5.439e-11	1.471	1.177e-10
1A	78597209	78.5972	1.438	5.439e-11	1.471	1.178e-10
1A	78654283	78.6543	1.435	5.439e-11	1.472	1.179e-10
1A	78711356	78.7114	1.433	5.439e-11	1.472	1.18e-10
1A	78768430	78.7684	1.43	5.439e-11	1.473	1.181e-10
1A	78825503	78.8255	1.428	5.439e-11	1.473	1.181e-10
1A	78882577	78.8826	1.425	5.439e-11	1.474	1.182e-10
1A	78939650	78.9397	1.423	5.439e-11	1.474	1.183e-10
1A	78996724	78.9967	1.42	5.439e-11	1.475	1.184e-10
1A	79053797	79.0538	1.418	5.439e-11	1.475	1.184e-10
1A	79110871	79.1109	1.415	5.439e-11	1.475	1.185e-10
1A	79167944	79.1679	1.413	5.439e-11	1.476	1.186e-10
1A	79225018	79.225	1.41	5.439e-11	1.476	1.187e-10
1A	79282092	79.2821	1.408	5.439e-11	1.477	1.187e-10
1A	79339165	79.3392	1.405	5.439e-11	1.477	1.188e-10
1A	79396239	79.3962	1.403	5.439e-11	1.478	1.189e-10
1A	79453312	79.4533	1.4	5.439e-11	1.478	1.19e-10
1A	79510386	79.5104	1.398	5.439e-11	1.479	1.19e-10
1A	79567459	79.5675	1.395	5.439e-11	1.479	1.191e-10
1A	79624533	79.6245	1.393	5.439e-11	1.48	1.192e-10
1A	79681606	79.6816	1.39	5.439e-11	1.48	1.193e-10
1A	79738680	79.7387	1.388	5.439e-11	1.481	1.193e-10
1A	79795753	79.7958	1.385	5.439e-11	1.481	1.194e-10
1A	79852827	79.8528	1.383	5.439e-11	1.482	1.195e-10
1A	79909901	79.9099	1.38	5.439e-11	1.482	1.196e-10
1A	79966974	79.967	1.378	5.439e-11	1.483	1.196e-10
1A	80024048	80.024	1.375	5.439e-11	1.483	1.197e-10
1A	80081121	80.0811	1.373	5.439e-11	1.484	1.198e-10
1A	80138195	80.1382	1.37	5.439e-11	1.484	1.199e-10
1A	80195268	80.1953	1.368	5.439e-11	1.485	1.199e-10
1A	80252342	80.2523	1.365	5.439e-11	1.485	1.2e-10
1A	80309415	80.3094	1.363	5.439e-11	1.486	1.201e-10
1A	80366489	80.3665	1.36	5.439e-11	1.486	1.202e-10
1A	80423562	80.4236	1.358	5.439e-11	1.486	1.202e-10
1A	80480636	80.4806	1.355	5.439e-11	1.487	1.203e-10
1A	80537709	80.5377	1.353	5.439e-11	1.487	1.204e-10
1A	80594783	80.5948	1.35	5.439e-11	1.488	1.205e-10
1A	80651857	80.6519	1.348	5.439e-11	1.488	1.205e-10
1A	80708930	80.7089	1.345	5.439e-11	1.489	1.206e-10
1A	80766004	80.766	1.343	5.439e-11	1.489	1.207e-10
1A	80823077	80.8231	1.34	5.439e-11	1.49	1.208e-10
1A	80880151	80.8802	1.338	5.439e-11	1.49	1.208e-10
1A	80937224	80.9372	1.335	5.439e-11	1.491	1.209e-10
1A	80994298	80.9943	1.333	5.439e-11	1.491	1.21e-10
1A	81051371	81.0514	1.33	5.439e-11	1.492	1.211e-10
1A	81108445	81.1084	1.328	5.439e-11	1.492	1.211e-10
1A	81165518	81.1655	1.325	5.439e-11	1.493	1.212e-10
1A	81222592	81.2226	1.323	5.439e-11	1.493	1.213e-10
1A	81279666	81.2797	1.32	5.439e-11	1.494	1.214e-10
1A	81336739	81.3367	1.318	5.439e-11	1.494	1.214e-10
1A	81393813	81.3938	1.315	5.439e-11	1.495	1.215e-10
1A	81450886	81.4509	1.313	5.439e-11	1.495	1.216e-10
1A	81507960	81.508	1.31	5.439e-11	1.496	1.217e-10
1A	81565033	81.565	1.308	5.439e-11	1.496	1.217e-10
1A	81622107	81.6221	1.305	5.439e-11	1.496	1.218e-10
1A	81679180	81.6792	1.303	5.439e-11	1.497	1.219e-10
1A	81736254	81.7363	1.3	5.439e-11	1.497	1.22e-10
1A	81793327	81.7933	1.298	5.439e-11	1.498	1.22e-10
1A	81850401	81.8504	1.295	5.439e-11	1.498	1.221e-10
1A	81907474	81.9075	1.293	5.439e-11	1.499	1.222e-10
1A	81964548	81.9645	1.291	5.439e-11	1.499	1.223e-10
1A	82021622	82.0216	1.288	5.439e-11	1.5	1.223e-10
1A	82078695	82.0787	1.287	5.439e-11	1.5	1.224e-10
1A	82135769	82.1358	1.286	5.439e-11	1.5	1.224e-10
1A	82192842	82.1928	1.285	5.439e-11	1.5	1.224e-10
1A	82249916	82.2499	1.284	5.439e-11	1.5	1.224e-10
1A	82306989	82.307	1.283	5.439e-11	1.5	1.224e-10
1A	82364063	82.3641	1.282	5.439e-11	1.5	1.224e-10
1A	82421136	82.4211	1.282	5.439e-11	1.5	1.224e-10
1A	82478210	82.4782	1.281	5.439e-11	1.5	1.224e-10
1A	82535283	82.5353	1.28	5.439e-11	1.5	1.224e-10
1A	82592357	82.5924	1.279	5.439e-11	1.5	1.224e-10
1A	82649431	82.6494	1.278	5.439e-11	1.5	1.224e-10
1A	82706504	82.7065	1.277	5.439e-11	1.5	1.224e-10
1A	82763578	82.7636	1.277	5.439e-11	1.5	1.224e-10
1A	82820651	82.8207	1.276	5.439e-11	1.5	1.224e-10
1A	82877725	82.8777	1.275	5.439e-11	1.5	1.224e-10
1A	82934798	82.9348	1.274	5.439e-11	1.5	1.224e-10
1A	82991872	82.9919	1.273	5.439e-11	1.5	1.224e-10
1A	83048945	83.0489	1.272	5.439e-11	1.5	1.224e-10
1A	83106019	83.106	1.272	5.439e-11	1.5	1.224e-10
1A	83163092	83.1631	1.271	5.439e-11	1.5	1.224e-10
1A	83220166	83.2202	1.27	5.439e-11	1.5	1.224e-10
1A	83277239	83.2772	1.269	5.439e-11	1.5	1.224e-10
1A	83334313	83.3343	1.268	5.439e-11	1.5	1.224e-10
1A	83391387	83.3914	1.267	5.439e-11	1.5	1.224e-10
1A	83448460	83.4485	1.267	5.439e-11	1.5	1.224e-10
1A	83505534	83.5055	1.266	5.439e-11	1.5	1.224e-10
1A	83562607	83.5626	1.265	5.439e-11	1.5	1.224e-10
1A	83619681	83.6197	1.264	5.439e-11	1.5	1.224e-10
1A	83676754	83.6768	1.263	5.439e-11	1.5	1.224e-10
1A	83733828	83.7338	1.262	5.439e-11	1.5	1.224e-10
1A	83790901	83.7909	1.261	5.439e-11	1.5	1.224e-10
1A	83847975	83.848	1.261	5.439e-11	1.5	1.224e-10
1A	83905048	83.905	1.26	5.439e-11	1.5	1.224e-10
1A	83962122	83.9621	1.259	5.439e-11	1.5	1.224e-10
1A	84019196	84.0192	1.258	5.439e-11	1.5	1.224e-10
1A	84076269	84.0763	1.257	5.439e-11	1.5	1.224e-10
1A	84133343	84.1333	1.256	5.439e-11	1.5	1.224e-10
1A	84190416	84.1904	1.256	5.439e-11	1.5	1.224e-10
1A	84247490	84.2475	1.255	5.439e-11	1.5	1.224e-10
1A	84304563	84.3046	1.254	5.439e-11	1.5	1.224e-10
1A	84361637	84.3616	1.253	5.439e-11	1.5	1.224e-10
1A	84418710	84.4187	1.252	5.439e-11	1.5	1.224e-10
1A	84475784	84.4758	1.251	5.439e-11	1.5	1.224e-10
1A	84532857	84.5329	1.251	5.439e-11	1.5	1.224e-10
1A	84589931	84.5899	1.25	5.439e-11	1.5	1.224e-10
1A	84647005	84.647	1.249	5.439e-11	1.5	1.224e-10
1A	84704078	84.7041	1.248	5.439e-11	1.5	1.224e-10
1A	84761152	84.7612	1.247	5.439e-11	1.5	1.224e-10
1A	84818225	84.8182	1.246	5.439e-11	1.5	1.224e-10
1A	84875299	84.8753	1.246	5.439e-11	1.5	1.224e-10
1A	84932372	84.9324	1.245	5.439e-11	1.5	1.224e-10
1A	84989446	84.9894	1.244	5.439e-11	1.5	1.224e-10
1A	85046519	85.0465	1.243	5.439e-11	1.5	1.224e-10
1A	85103593	85.1036	1.242	5.439e-11	1.5	1.224e-10
1A	85160666	85.1607	1.241	5.439e-11	1.5	1.224e-10
1A	85217740	85.2177	1.241	5.439e-11	1.5	1.224e-10
1A	85274813	85.2748	1.24	5.439e-11	1.5	1.224e-10
1A	85331887	85.3319	1.239	5.439e-11	1.5	1.224e-10
1A	85388961	85.389	1.238	5.439e-11	1.5	1.224e-10
1A	85446034	85.446	1.237	5.439e-11	1.5	1.224e-10
1A	85503108	85.5031	1.236	5.439e-11	1.5	1.224e-10
1A	85560181	85.5602	1.236	5.439e-11	1.5	1.224e-10
1A	85617255	85.6173	1.235	5.439e-11	1.5	1.224e-10
1A	85674328	85.6743	1.234	5.439e-11	1.5	1.224e-10
1A	85731402	85.7314	1.233	5.439e-11	1.5	1.224e-10
1A	85788475	85.7885	1.232	5.439e-11	1.5	1.224e-10
1A	85845549	85.8455	1.231	5.439e-11	1.5	1.224e-10
1A	85902622	85.9026	1.231	5.439e-11	1.506	1.239e-10
1A	85959696	85.9597	1.231	5.439e-11	1.517	1.271e-10
1A	86016770	86.0168	1.231	5.439e-11	1.529	1.302e-10
1A	86073843	86.0738	1.231	5.439e-11	1.54	1.333e-10
1A	86130917	86.1309	1.23	5.439e-11	1.552	1.365e-10
1A	86187990	86.188	1.23	5.439e-11	1.563	1.396e-10
1A	86245064	86.2451	1.23	5.439e-11	1.575	1.427e-10
1A	86302137	86.3021	1.23	5.439e-11	1.586	1.458e-10
1A	86359211	86.3592	1.23	5.439e-11	1.598	1.49e-10
1A	86416284	86.4163	1.23	5.439e-11	1.609	1.521e-10
1A	86473358	86.4734	1.23	5.439e-11	1.621	1.552e-10
1A	86530431	86.5304	1.23	5.439e-11	1.632	1.584e-10
1A	86587505	86.5875	1.23	5.439e-11	1.644	1.615e-10
1A	86644578	86.6446	1.23	5.439e-11	1.655	1.646e-10
1A	86701652	86.7017	1.229	5.439e-11	1.667	1.677e-10
1A	86758726	86.7587	1.229	5.439e-11	1.678	1.709e-10
1A	86815799	86.8158	1.229	5.439e-11	1.69	1.74e-10
1A	86872873	86.8729	1.229	5.439e-11	1.701	1.771e-10
1A	86929946	86.9299	1.229	5.439e-11	1.713	1.803e-10
1A	86987020	86.987	1.229	5.439e-11	1.724	1.834e-10
1A	87044093	87.0441	1.229	5.439e-11	1.736	1.865e-10
1A	87101167	87.1012	1.229	5.439e-11	1.747	1.897e-10
1A	87158240	87.1582	1.229	5.439e-11	1.759	1.928e-10
1A	87215314	87.2153	1.229	5.439e-11	1.77	1.959e-10
1A	87272387	87.2724	1.228	5.439e-11	1.782	1.99e-10
1A	87329461	87.3295	1.228	5.439e-11	1.793	2.022e-10
1A	87386535	87.3865	1.228	5.439e-11	1.805	2.053e-10
1A	87443608	87.4436	1.228	5.439e-11	1.816	2.084e-10
1A	87500682	87.5007	1.228	5.439e-11	1.828	2.116e-10
1A	87557755	87.5578	1.228	5.439e-11	1.839	2.147e-10
1A	87614829	87.6148	1.228	5.439e-11	1.851	2.178e-10
1A	87671902	87.6719	1.228	5.439e-11	1.862	2.209e-10
1A	87728976	87.729	1.228	5.439e-11	1.874	2.241e-10
1A	87786049	87.786	1.228	5.439e-11	1.885	2.272e-10
1A	87843123	87.8431	1.227	5.439e-11	1.897	2.303e-10
1A	87900196	87.9002	1.227	5.439e-11	1.908	2.335e-10
1A	87957270	87.9573	1.227	5.439e-11	1.92	2.366e-10
1A	88014343	88.0143	1.227	5.439e-11	1.931	2.397e-10
1A	88071417	88.0714	1.227	5.439e-11	1.943	2.428e-10
1A	88128491	88.1285	1.227	5.439e-11	1.955	2.46e-10
1A	88185564	88.1856	1.227	5.439e-11	1.966	2.491e-10
1A	88242638	88.2426	1.227	5.439e-11	1.978	2.522e-10
1A	88299711	88.2997	1.227	5.439e-11	1.989	2.554e-10
1A	88356785	88.3568	1.227	5.439e-11	2.001	2.585e-10
1A	88413858	88.4139	1.226	5.439e-11	2.012	2.616e-10
1A	88470932	88.4709	1.226	5.439e-11	2.024	2.647e-10
1A	88528005	88.528	1.226	5.439e-11	2.035	2.679e-10
1A	88585079	88.5851	1.226	5.439e-11	2.047	2.71e-10
1A	88642152	88.6422	1.226	5.439e-11	2.058	2.741e-10
1A	88699226	88.6992	1.226	5.439e-11	2.07	2.773e-10
1A	88756300	88.7563	1.226	5.439e-11	2.081	2.804e-10
1A	88813373	88.8134	1.226	5.439e-11	2.093	2.835e-10
1A	88870447	88.8704	1.226	5.439e-11	2.104	2.866e-10
1A	88927520	88.9275	1.225	5.439e-11	2.116	2.898e-10
1A	88984594	88.9846	1.225	5.439e-11	2.127	2.929e-10
1A	89041667	89.0417	1.225	5.439e-11	2.139	2.96e-10
1A	89098741	89.0987	1.225	5.439e-11	2.15	2.992e-10
1A	89155814	89.1558	1.225	5.439e-11	2.162	3.023e-10
1A	89212888	89.2129	1.225	5.439e-11	2.173	3.054e-10
1A	89269961	89.27	1.225	5.439e-11	2.185	3.085e-10
1A	89327035	89.327	1.225	5.439e-11	2.196	3.117e-10
1A	89384109	89.3841	1.225	5.439e-11	2.208	3.148e-10
1A	89441182	89.4412	1.225	5.439e-11	2.219	3.179e-10
1A	89498256	89.4983	1.224	5.439e-11	2.231	3.211e-10
1A	89555329	89.5553	1.224	5.439e-11	2.242	3.242e-10
1A	89612403	89.6124	1.224	5.439e-11	2.254	3.273e-10
1A	89669476	89.6695	1.224	5.439e-11	2.265	3.305e-10
1A	89726550	89.7266	1.224	5.439e-11	2.277	3.336e-10
1A	89783623	89.7836	1.224	5.439e-11	2.288	3.367e-10
1A	89840697	89.8407	1.224	5.439e-11	2.3	3.398e-10
1A	89897770	89.8978	1.224	5.439e-11	2.311	3.43e-10
1A	89954844	89.9548	1.224	5.439e-11	2.323	3.461e-10
1A	90011917	90.0119	1.224	5.439e-11	2.334	3.492e-10
1A	90068991	90.069	1.223	5.439e-11	2.346	3.524e-10
1A	90126065	90.1261	1.223	5.439e-11	2.357	3.555e-10
1A	90183138	90.1831	1.223	5.439e-11	2.369	3.586e-10
1A	90240212	90.2402	1.223	5.439e-11	2.38	3.617e-10
1A	90297285	90.2973	1.223	5.439e-11	2.392	3.649e-10
1A	90354359	90.3544	1.223	5.439e-11	2.403	3.68e-10
1A	90411432	90.4114	1.223	5.439e-11	2.415	3.711e-10
1A	90468506	90.4685	1.223	5.439e-11	2.426	3.743e-10
1A	90525579	90.5256	1.223	5.439e-11	2.438	3.774e-10
1A	90582653	90.5827	1.223	5.439e-11	2.449	3.805e-10
1A	90639726	90.6397	1.222	5.439e-11	2.461	3.836e-10
1A	90696800	90.6968	1.222	5.439e-11	2.472	3.868e-10
1A	90753874	90.7539	1.222	5.439e-11	2.484	3.899e-10
1A	90810947	90.8109	1.222	5.439e-11	2.495	3.93e-10
1A	90868021	90.868	1.222	5.439e-11	2.507	3.962e-10
1A	90925094	90.9251	1.222	5.439e-11	2.518	3.993e-10
1A	90982168	90.9822	1.222	5.439e-11	2.53	4.024e-10
1A	91039241	91.0392	1.222	5.439e-11	2.541	4.055e-10
1A	91096315	91.0963	1.222	5.439e-11	2.553	4.087e-10
1A	91153388	91.1534	1.222	5.439e-11	2.564	4.118e-10
1A	91210462	91.2105	1.221	5.439e-11	2.576	4.149e-10
1A	91267535	91.2675	1.221	5.439e-11	2.587	4.181e-10
1A	91324609	91.3246	1.221	5.439e-11	2.599	4.212e-10
1A	91381682	91.3817	1.221	5.439e-11	2.61	4.243e-10
1A	91438756	91.4388	1.221	5.439e-11	2.622	4.274e-10
1A	91495830	91.4958	1.221	5.439e-11	2.633	4.306e-10
1A	91552903	91.5529	1.221	5.439e-11	2.645	4.337e-10
1A	91609977	91.61	1.221	5.439e-11	2.656	4.368e-10
1A	91667050	91.6671	1.221	5.439e-11	2.668	4.4e-10
1A	91724124	91.7241	1.221	5.439e-11	2.679	4.431e-10
1A	91781197	91.7812	1.22	5.439e-11	2.691	4.462e-10
1A	91838271	91.8383	1.22	5.439e-11	2.702	4.493e-10
1A	91895344	91.8953	1.22	5.439e-11	2.714	4.525e-10
1A	91952418	91.9524	1.22	5.439e-11	2.725	4.556e-10
1A	92009491	92.0095	1.22	5.439e-11	2.737	4.587e-10
1A	92066565	92.0666	1.22	5.439e-11	2.748	4.619e-10
1A	92123639	92.1236	1.22	5.439e-11	2.76	4.65e-10
1A	92180712	92.1807	1.22	5.439e-11	2.771	4.681e-10
1A	92237786	92.2378	1.22	5.439e-11	2.783	4.713e-10
1A	92294859	92.2949	1.22	5.439e-11	2.794	4.744e-10
1A	92351933	92.3519	1.219	5.439e-11	2.806	4.775e-10
1A	92409006	92.409	1.219	5.439e-11	2.817	4.806e-10
1A	92466080	92.4661	1.219	5.439e-11	2.829	4.838e-10
1A	92523153	92.5232	1.219	5.439e-11	2.84	4.869e-10
1A	92580227	92.5802	1.219	5.439e-11	2.852	4.9e-10
1A	92637300	92.6373	1.219	5.439e-11	2.863	4.932e-10
1A	92694374	92.6944	1.219	5.439e-11	2.875	4.963e-10
1A	92751447	92.7514	1.219	5.439e-11	2.886	4.994e-10
1A	92808521	92.8085	1.219	5.439e-11	2.898	5.025e-10
1A	92865595	92.8656	1.219	5.439e-11	2.909	5.057e-10
1A	92922668	92.9227	1.218	5.439e-11	2.921	5.088e-10
1A	92979742	92.9797	1.218	5.439e-11	2.932	5.119e-10
1A	93036815	93.0368	1.218	5.439e-11	2.944	5.151e-10
1A	93093889	93.0939	1.218	5.439e-11	2.956	5.182e-10
1A	93150962	93.151	1.218	5.439e-11	2.967	5.213e-10
1A	93208036	93.208	1.218	5.439e-11	2.979	5.244e-10
1A	93265109	93.2651	1.218	5.439e-11	2.99	5.276e-10
1A	93322183	93.3222	1.218	5.439e-11	3.002	5.307e-10
1A	93379256	93.3793	1.218	5.439e-11	3.013	5.338e-10
1A	93436330	93.4363	1.217	5.439e-11	3.025	5.37e-10
1A	93493404	93.4934	1.217	5.439e-11	3.036	5.401e-10
1A	93550477	93.5505	1.217	5.439e-11	3.048	5.432e-10
1A	93607551	93.6076	1.217	5.439e-11	3.059	5.463e-10
1A	93664624	93.6646	1.217	5.439e-11	3.071	5.495e-10
1A	93721698	93.7217	1.217	5.439e-11	3.082	5.526e-10
1A	93778771	93.7788	1.217	5.439e-11	3.094	5.557e-10
1A	93835845	93.8358	1.217	5.439e-11	3.105	5.589e-10
1A	93892918	93.8929	1.217	5.439e-11	3.117	5.62e-10
1A	93949992	93.95	1.217	5.439e-11	3.128	5.651e-10
1A	94007065	94.0071	1.216	5.439e-11	3.14	5.682e-10
1A	94064139	94.0641	1.216	5.439e-11	3.151	5.714e-10
1A	94121212	94.1212	1.216	5.439e-11	3.163	5.745e-10
1A	94178286	94.1783	1.216	5.439e-11	3.174	5.776e-10
1A	94235360	94.2354	1.216	5.439e-11	3.186	5.808e-10
1A	94292433	94.2924	1.216	5.439e-11	3.197	5.839e-10
1A	94349507	94.3495	1.216	5.439e-11	3.209	5.87e-10
1A	94406580	94.4066	1.216	5.439e-11	3.22	5.901e-10
1A	94463654	94.4637	1.216	5.439e-11	3.232	5.933e-10
1A	94520727	94.5207	1.216	5.439e-11	3.243	5.964e-10
1A	94577801	94.5778	1.215	5.439e-11	3.255	5.995e-10
1A	94634874	94.6349	1.215	5.439e-11	3.266	6.027e-10
1A	94691948	94.6919	1.215	5.439e-11	3.278	6.058e-10
1A	94749021	94.749	1.215	5.439e-11	3.289	6.089e-10
1A	94806095	94.8061	1.215	5.439e-11	3.301	6.121e-10
1A	94863169	94.8632	1.215	5.439e-11	3.312	6.152e-10
1A	94920242	94.9202	1.215	5.439e-11	3.324	6.183e-10
1A	94977316	94.9773	1.215	5.439e-11	3.335	6.214e-10
1A	95034389	95.0344	1.215	5.439e-11	3.347	6.246e-10
1A	95091463	95.0915	1.215	5.439e-11	3.358	6.277e-10
1A	95148536	95.1485	1.214	5.439e-11	3.37	6.308e-10
1A	95205610	95.2056	1.214	5.439e-11	3.381	6.34e-10
1A	95262683	95.2627	1.214	5.439e-11	3.393	6.371e-10
1A	95319757	95.3198	1.214	5.439e-11	3.404	6.402e-10
1A	95376830	95.3768	1.214	5.439e-11	3.416	6.433e-10
1A	95433904	95.4339	1.214	5.439e-11	3.427	6.465e-10
1A	95490978	95.491	1.214	5.439e-11	3.439	6.496e-10
1A	95548051	95.5481	1.214	5.439e-11	3.45	6.527e-10
1A	95605125	95.6051	1.214	5.439e-11	3.462	6.559e-10
1A	95662198	95.6622	1.214	5.439e-11	3.473	6.59e-10
1A	95719272	95.7193	1.213	5.439e-11	3.485	6.621e-10
1A	95776345	95.7763	1.213	5.439e-11	3.496	6.652e-10
1A	95833419	95.8334	1.213	5.439e-11	3.481	6.608e-10
1A	95890492	95.8905	1.212	5.439e-11	3.452	6.527e-10
1A	95947566	95.9476	1.211	5.439e-11	3.424	6.447e-10
1A	96004639	96.0046	1.211	5.439e-11	3.395	6.366e-10
1A	96061713	96.0617	1.21	5.439e-11	3.367	6.286e-10
1A	96118786	96.1188	1.209	5.439e-11	3.338	6.205e-10
1A	96175860	96.1759	1.208	5.439e-11	3.309	6.125e-10
1A	96232934	96.2329	1.208	5.439e-11	3.281	6.044e-10
1A	96290007	96.29	1.207	5.439e-11	3.252	5.964e-10
1A	96347081	96.3471	1.206	5.439e-11	3.224	5.883e-10
1A	96404154	96.4042	1.205	5.439e-11	3.195	5.803e-10
1A	96461228	96.4612	1.205	5.439e-11	3.167	5.722e-10
1A	96518301	96.5183	1.204	5.439e-11	3.138	5.642e-10
1A	96575375	96.5754	1.203	5.439e-11	3.11	5.561e-10
1A	96632448	96.6324	1.202	5.439e-11	3.081	5.481e-10
1A	96689522	96.6895	1.202	5.439e-11	3.053	5.4e-10
1A	96746595	96.7466	1.201	5.439e-11	3.024	5.319e-10
1A	96803669	96.8037	1.2	5.439e-11	2.995	5.239e-10
1A	96860743	96.8607	1.2	5.439e-11	2.967	5.158e-10
1A	96917816	96.9178	1.199	5.439e-11	2.938	5.078e-10
1A	96974890	96.9749	1.198	5.439e-11	2.91	4.997e-10
1A	97031963	97.032	1.197	5.439e-11	2.881	4.917e-10
1A	97089037	97.089	1.197	5.439e-11	2.853	4.836e-10
1A	97146110	97.1461	1.196	5.439e-11	2.824	4.756e-10
1A	97203184	97.2032	1.195	5.439e-11	2.796	4.675e-10
1A	97260257	97.2603	1.194	5.439e-11	2.767	4.595e-10
1A	97317331	97.3173	1.194	5.439e-11	2.739	4.514e-10
1A	97374404	97.3744	1.193	5.439e-11	2.71	4.434e-10
1A	97431478	97.4315	1.192	5.439e-11	2.681	4.353e-10
1A	97488551	97.4886	1.191	5.439e-11	2.653	4.272e-10
1A	97545625	97.5456	1.191	5.439e-11	2.624	4.192e-10
1A	97602699	97.6027	1.19	5.439e-11	2.596	4.111e-10
1A	97659772	97.6598	1.189	5.439e-11	2.567	4.031e-10
1A	97716846	97.7168	1.188	5.439e-11	2.539	3.95e-10
1A	97773919	97.7739	1.188	5.439e-11	2.51	3.87e-10
1A	97830993	97.831	1.187	5.439e-11	2.482	3.789e-10
1A	97888066	97.8881	1.186	5.439e-11	2.453	3.709e-10
1A	97945140	97.9451	1.186	5.439e-11	2.425	3.628e-10
1A	98002213	98.0022	1.185	5.439e-11	2.396	3.548e-10
1A	98059287	98.0593	1.184	5.439e-11	2.367	3.467e-10
1A	98116360	98.1164	1.183	5.439e-11	2.339	3.387e-10
1A	98173434	98.1734	1.183	5.439e-11	2.31	3.306e-10
1A	98230508	98.2305	1.182	5.439e-11	2.282	3.226e-10
1A	98287581	98.2876	1.181	5.439e-11	2.253	3.145e-10
1A	98344655	98.3447	1.18	5.439e-11	2.225	3.064e-10
1A	98401728	98.4017	1.18	5.439e-11	2.196	2.984e-10
1A	98458802	98.4588	1.179	5.439e-11	2.168	2.903e-10
1A	98515875	98.5159	1.178	5.439e-11	2.139	2.823e-10
1A	98572949	98.5729	1.177	5.439e-11	2.111	2.742e-10
1A	98630022	98.63	1.177	5.439e-11	2.082	2.662e-10
1A	98687096	98.6871	1.176	5.439e-11	2.053	2.581e-10
1A	98744169	98.7442	1.175	5.439e-11	2.025	2.501e-10
1A	98801243	98.8012	1.174	5.439e-11	1.996	2.42e-10
1A	98858316	98.8583	1.174	5.439e-11	1.968	2.34e-10
1A	98915390	98.9154	1.173	5.439e-11	1.939	2.259e-10
1A	98972464	98.9725	1.172	5.439e-11	1.911	2.179e-10
1A	99029537	99.0295	1.172	5.439e-11	1.882	2.098e-10
1A	99086611	99.0866	1.171	5.439e-11	1.854	2.017e-10
1A	99143684	99.1437	1.17	5.439e-11	1.825	1.937e-10
1A	99200758	99.2008	1.169	5.439e-11	1.797	1.856e-10
1A	99257831	99.2578	1.169	5.439e-11	1.768	1.776e-10
1A	99314905	99.3149	1.168	5.439e-11	1.739	1.695e-10
1A	99371978	99.372	1.167	5.439e-11	1.711	1.615e-10
1A	99429052	99.4291	1.166	0.001465	1.688	0.005105
1A	99486125	99.4861	1.163	0.009595	1.691	0.03343
1A	99543199	99.5432	1.16	0.01772	1.693	0.06176
1A	99600273	99.6003	1.157	0.02585	1.696	0.09009
1A	99657346	99.6573	1.154	0.03398	1.699	0.1184
1A	99714420	99.7144	1.151	0.04211	1.701	0.1467
1A	99771493	99.7715	1.148	0.05024	1.704	0.1751
1A	99828567	99.8286	1.145	0.05837	1.707	0.2034
1A	99885640	99.8856	1.142	0.0665	1.709	0.2317
1A	99942714	99.9427	1.139	0.07463	1.712	0.2601
1A	99999787	99.9998	1.136	0.08276	1.715	0.2884
1A	100056861	100.057	1.133	0.09089	1.717	0.3167
1A	100113934	100.114	1.13	0.09902	1.72	0.345
1A	100171008	100.171	1.127	0.1072	1.723	0.3734
1A	100228082	100.228	1.124	0.1153	1.725	0.4017
1A	100285155	100.285	1.121	0.1234	1.728	0.43
1A	100342229	100.342	1.118	0.1315	1.731	0.4584
1A	100399302	100.399	1.115	0.1397	1.734	0.4867
1A	100456376	100.456	1.112	0.1478	1.736	0.515
1A	100513449	100.513	1.109	0.1559	1.739	0.5433
1A	100570523	100.571	1.106	0.1641	1.742	0.5717
1A	100627596	100.628	1.103	0.1722	1.744	0.6
1A	100684670	100.685	1.1	0.1803	1.747	0.6283
1A	100741743	100.742	1.097	0.1885	1.75	0.6567
1A	100798817	100.799	1.094	0.1966	1.752	0.685
1A	100855890	100.856	1.091	0.2047	1.755	0.7133
1A	100912964	100.913	1.088	0.2128	1.758	0.7416
1A	100970038	100.97	1.085	0.221	1.76	0.77
1A	101027111	101.027	1.082	0.2291	1.763	0.7983
1A	101084185	101.084	1.079	0.2372	1.766	0.8266
1A	101141258	101.141	1.076	0.2454	1.768	0.855
1A	101198332	101.198	1.073	0.2535	1.771	0.8833
1A	101255405	101.255	1.07	0.2616	1.774	0.9116
1A	101312479	101.312	1.067	0.2698	1.776	0.9399
1A	101369552	101.37	1.064	0.2779	1.779	0.9683
1A	101426626	101.427	1.061	0.286	1.782	0.9966
1A	101483699	101.484	1.058	0.2941	1.784	1.025
1A	101540773	101.541	1.055	0.3023	1.787	1.053
1A	101597847	101.598	1.052	0.3104	1.79	1.082
1A	101654920	101.655	1.049	0.3185	1.792	1.11
1A	101711994	101.712	1.045	0.3267	1.795	1.138
1A	101769067	101.769	1.042	0.3348	1.798	1.167
1A	101826141	101.826	1.039	0.3429	1.8	1.195
1A	101883214	101.883	1.036	0.3511	1.803	1.223
1A	101940288	101.94	1.033	0.3592	1.806	1.252
1A	101997361	101.997	1.03	0.3673	1.809	1.28
1A	102054435	102.054	1.027	0.3754	1.811	1.308
1A	102111508	102.112	1.024	0.3836	1.814	1.337
1A	102168582	102.169	1.021	0.3917	1.817	1.365
1A	102225655	102.226	1.018	0.3998	1.819	1.393
1A	102282729	102.283	1.015	0.408	1.822	1.422
1A	102339803	102.34	1.012	0.4161	1.825	1.45
1A	102396876	102.397	1.009	0.4242	1.827	1.478
1A	102453950	102.454	1.006	0.4323	1.83	1.506
1A	102511023	102.511	1.003	0.4405	1.833	1.535
1A	102568097	102.568	1	0.4486	1.835	1.563
1A	102625170	102.625	0.9973	0.4567	1.838	1.591
1A	102682244	102.682	0.9943	0.4649	1.841	1.62
1A	102739317	102.739	0.9913	0.473	1.843	1.648
1A	102796391	102.796	0.9883	0.4811	1.846	1.676
1A	102853464	102.853	0.9853	0.4893	1.849	1.705
1A	102910538	102.911	0.9823	0.4974	1.851	1.733
1A	102967612	102.968	0.9792	0.5055	1.854	1.761
1A	103024685	103.025	0.9762	0.5136	1.857	1.79
1A	103081759	103.082	0.9732	0.5218	1.859	1.818
1A	103138832	103.139	0.9702	0.5299	1.862	1.846
1A	103195906	103.196	0.9672	0.538	1.865	1.875
1A	103252979	103.253	0.9647	0.5439	1.849	1.869
1A	103310053	103.31	0.9636	0.5439	1.785	1.777
1A	103367126	103.367	0.9625	0.5439	1.721	1.685
1A	103424200	103.424	0.9614	0.5439	1.658	1.592
1A	103481273	103.481	0.9603	0.5439	1.594	1.5
1A	103538347	103.538	0.9592	0.5439	1.531	1.408
1A	103595420	103.595	0.9581	0.5439	1.467	1.315
1A	103652494	103.652	0.957	0.5439	1.403	1.223
1A	103709568	103.71	0.9559	0.5439	1.34	1.131
1A	103766641	103.767	0.9548	0.5439	1.276	1.039
1A	103823715	103.824	0.9537	0.5439	1.212	0.9463
1A	103880788	103.881	0.9526	0.5439	1.149	0.854
1A	103937862	103.938	0.9514	0.5439	1.085	0.7617
1A	103994935	103.995	0.9503	0.5439	1.022	0.6694
1A	104052009	104.052	0.9492	0.5439	0.9579	0.5772
1A	104109082	104.109	0.9481	0.5439	0.8943	0.4849
1A	104166156	104.166	0.947	0.5439	0.8307	0.3926
1A	104223229	104.223	0.9449	0.5439	0.8061	0.3565
1A	104280303	104.28	0.9418	0.5439	0.8179	0.3729
1A	104337377	104.337	0.9387	0.5439	0.8297	0.3892
1A	104394450	104.394	0.9357	0.5439	0.8414	0.4055
1A	104451524	104.452	0.9326	0.5439	0.8532	0.4219
1A	104508597	104.509	0.9295	0.5439	0.865	0.4382
1A	104565671	104.566	0.9264	0.5439	0.8768	0.4545
1A	104622744	104.623	0.9234	0.5439	0.8885	0.4709
1A	104679818	104.68	0.9203	0.5439	0.9003	0.4872
1A	104736891	104.737	0.9172	0.5439	0.9121	0.5035
1A	104793965	104.794	0.9141	0.5439	0.9239	0.5199
1A	104851038	104.851	0.911	0.5439	0.9356	0.5362
1A	104908112	104.908	0.908	0.5439	0.9474	0.5525
1A	104965185	104.965	0.9049	0.5439	0.9592	0.5689
1A	105022259	105.022	0.9018	0.5439	0.971	0.5852
1A	105079333	105.079	0.8987	0.5439	0.9827	0.6015
1A	105136406	105.136	0.8957	0.5439	0.9945	0.6179
1A	105193480	105.193	0.8926	0.5439	1.006	0.6342
1A	105250553	105.251	0.8895	0.5439	1.018	0.6505
1A	105307627	105.308	0.8864	0.5439	1.03	0.6669
1A	105364700	105.365	0.8834	0.5439	1.042	0.6832
1A	105421774	105.422	0.8803	0.5439	1.053	0.6995
1A	105478847	105.479	0.8772	0.5439	1.065	0.7159
1A	105535921	105.536	0.8741	0.5439	1.077	0.7322
1A	105592994	105.593	0.871	0.5439	1.089	0.7485
1A	105650068	105.65	0.868	0.5439	1.101	0.7649
1A	105707142	105.707	0.8649	0.5439	1.112	0.7812
1A	105764215	105.764	0.8618	0.5439	1.124	0.7975
1A	105821289	105.821	0.8587	0.5439	1.136	0.8139
1A	105878362	105.878	0.8557	0.5439	1.148	0.8302
1A	105935436	105.935	0.8526	0.5439	1.159	0.8465
1A	105992509	105.993	0.8495	0.5439	1.171	0.8629
1A	106049583	106.05	0.8464	0.5439	1.183	0.8792
1A	106106656	106.107	0.8434	0.5439	1.195	0.8955
1A	106163730	106.164	0.8403	0.5439	1.206	0.9119
1A	106220803	106.221	0.8372	0.5439	1.218	0.9282
1A	106277877	106.278	0.8341	0.5439	1.23	0.9445
1A	106334951	106.335	0.831	0.5439	1.242	0.9609
1A	106392024	106.392	0.828	0.5439	1.254	0.9772
1A	106449098	106.449	0.8249	0.5439	1.265	0.9935
1A	106506171	106.506	0.8218	0.5439	1.277	1.01
1A	106563245	106.563	0.8187	0.5439	1.289	1.026
1A	106620318	106.62	0.8157	0.5439	1.301	1.043
1A	106677392	106.677	0.8126	0.5439	1.312	1.059
1A	106734465	106.734	0.8095	0.5439	1.324	1.075
1A	106791539	106.792	0.8064	0.5439	1.336	1.092
1A	106848612	106.849	0.8034	0.5439	1.348	1.108
1A	106905686	106.906	0.8003	0.5439	1.36	1.124
1A	106962759	106.963	0.7972	0.5439	1.371	1.141
1A	107019833	107.02	0.7941	0.5439	1.383	1.157
1A	107076907	107.077	0.791	0.5439	1.395	1.173
1A	107133980	107.134	0.788	0.5439	1.407	1.19
1A	107191054	107.191	0.7849	0.5439	1.418	1.206
1A	107248127	107.248	0.7818	0.5439	1.43	1.222
1A	107305201	107.305	0.7787	0.5439	1.442	1.239
1A	107362274	107.362	0.7757	0.5439	1.454	1.255
1A	107419348	107.419	0.7726	0.5439	1.466	1.271
1A	107476421	107.476	0.7695	0.5439	1.477	1.288
1A	107533495	107.533	0.7664	0.5439	1.489	1.304
1A	107590568	107.591	0.7634	0.5439	1.501	1.32
1A	107647642	107.648	0.7603	0.5439	1.513	1.337
1A	107704716	107.705	0.7572	0.5439	1.524	1.353
1A	107761789	107.762	0.7541	0.5439	1.536	1.369
1A	107818863	107.819	0.751	0.5439	1.548	1.386
1A	107875936	107.876	0.748	0.5439	1.56	1.402
1A	107933010	107.933	0.7449	0.5439	1.572	1.418
1A	107990083	107.99	0.7418	0.5439	1.583	1.435
1A	108047157	108.047	0.7387	0.5439	1.595	1.451
1A	108104230	108.104	0.7357	0.5439	1.607	1.467
1A	108161304	108.161	0.7326	0.5439	1.619	1.484
1A	108218377	108.218	0.7295	0.5439	1.63	1.5
1A	108275451	108.275	0.7264	0.5439	1.642	1.516
1A	108332524	108.333	0.7234	0.5439	1.654	1.532
1A	108389598	108.39	0.7203	0.5439	1.666	1.549
1A	108446672	108.447	0.7172	0.5439	1.678	1.565
1A	108503745	108.504	0.7141	0.5439	1.689	1.581
1A	108560819	108.561	0.711	0.5439	1.701	1.598
1A	108617892	108.618	0.708	0.5439	1.713	1.614
1A	108674966	108.675	0.7049	0.5439	1.725	1.63
1A	108732039	108.732	0.7018	0.5439	1.736	1.647
1A	108789113	108.789	0.6987	0.5439	1.748	1.663
1A	108846186	108.846	0.6982	0.5439	1.744	1.657
1A	108903260	108.903	0.698	0.5439	1.737	1.647
1A	108960333	108.96	0.6979	0.5439	1.731	1.637
1A	109017407	109.017	0.6978	0.5439	1.724	1.626
1A	109074481	109.074	0.6977	0.5439	1.717	1.616
1A	109131554	109.132	0.6975	0.5439	1.71	1.606
1A	109188628	109.189	0.6974	0.5439	1.703	1.596
1A	109245701	109.246	0.6973	0.5439	1.696	1.585
1A	109302775	109.303	0.6972	0.5439	1.69	1.575
1A	109359848	109.36	0.697	0.5439	1.683	1.565
1A	109416922	109.417	0.6969	0.5439	1.676	1.555
1A	109473995	109.474	0.6968	0.5439	1.669	1.545
1A	109531069	109.531	0.6967	0.5439	1.662	1.534
1A	109588142	109.588	0.6966	0.5439	1.655	1.524
1A	109645216	109.645	0.6964	0.5439	1.649	1.514
1A	109702289	109.702	0.6963	0.5439	1.642	1.504
1A	109759363	109.759	0.6962	0.5439	1.635	1.493
1A	109816437	109.816	0.6961	0.5439	1.628	1.483
1A	109873510	109.874	0.6959	0.5439	1.621	1.473
1A	109930584	109.931	0.6958	0.5439	1.614	1.463
1A	109987657	109.988	0.6957	0.5439	1.608	1.453
1A	110044731	110.045	0.6956	0.5439	1.601	1.442
1A	110101804	110.102	0.6954	0.5439	1.594	1.432
1A	110158878	110.159	0.6953	0.5439	1.587	1.422
1A	110215951	110.216	0.6952	0.5439	1.58	1.412
1A	110273025	110.273	0.6951	0.5439	1.573	1.402
1A	110330098	110.33	0.6949	0.5439	1.567	1.391
1A	110387172	110.387	0.6948	0.5439	1.56	1.381
1A	110444246	110.444	0.6947	0.5439	1.553	1.371
1A	110501319	110.501	0.6946	0.5439	1.546	1.361
1A	110558393	110.558	0.6945	0.5439	1.539	1.35
1A	110615466	110.615	0.6943	0.5439	1.532	1.34
1A	110672540	110.673	0.6942	0.5439	1.526	1.33
1A	110729613	110.73	0.6941	0.5439	1.519	1.32
1A	110786687	110.787	0.694	0.5439	1.512	1.31
1A	110843760	110.844	0.6938	0.5439	1.505	1.299
1A	110900834	110.901	0.6937	0.5439	1.498	1.289
1A	110957907	110.958	0.6936	0.5439	1.491	1.279
1A	111014981	111.015	0.6935	0.5439	1.485	1.269
1A	111072055	111.072	0.6933	0.5439	1.478	1.259
1A	111129128	111.129	0.6932	0.5439	1.471	1.248
1A	111186202	111.186	0.6931	0.5439	1.464	1.238
1A	111243275	111.243	0.693	0.5439	1.457	1.228
1A	111300349	111.3	0.6928	0.5439	1.45	1.218
1A	111357422	111.357	0.6927	0.5439	1.444	1.207
1A	111414496	111.414	0.6926	0.5439	1.437	1.197
1A	111471569	111.472	0.6925	0.5439	1.43	1.187
1A	111528643	111.529	0.6923	0.5439	1.423	1.177
1A	111585716	111.586	0.6922	0.5439	1.416	1.167
1A	111642790	111.643	0.6921	0.5439	1.41	1.156
1A	111699863	111.7	0.692	0.5439	1.403	1.146
1A	111756937	111.757	0.6919	0.5439	1.396	1.136
1A	111814011	111.814	0.6917	0.5439	1.389	1.126
1A	111871084	111.871	0.6916	0.5439	1.382	1.115
1A	111928158	111.928	0.6915	0.5439	1.375	1.105
1A	111985231	111.985	0.6914	0.5439	1.369	1.095
1A	112042305	112.042	0.6912	0.5439	1.362	1.085
1A	112099378	112.099	0.6911	0.5439	1.355	1.075
1A	112156452	112.156	0.691	0.5439	1.348	1.064
1A	112213525	112.214	0.6909	0.5439	1.341	1.054
1A	112270599	112.271	0.6907	0.5439	1.334	1.044
1A	112327672	112.328	0.6906	0.5439	1.328	1.034
1A	112384746	112.385	0.6905	0.5439	1.321	1.024
1A	112441820	112.442	0.6904	0.5439	1.314	1.013
1A	112498893	112.499	0.6902	0.5439	1.307	1.003
1A	112555967	112.556	0.6901	0.5439	1.3	0.9929
1A	112613040	112.613	0.69	0.5439	1.293	0.9827
1A	112670114	112.67	0.6899	0.5439	1.287	0.9725
1A	112727187	112.727	0.6897	0.5439	1.28	0.9622
1A	112784261	112.784	0.6896	0.5439	1.273	0.952
1A	112841334	112.841	0.6895	0.5439	1.266	0.9418
1A	112898408	112.898	0.6894	0.5439	1.259	0.9316
1A	112955481	112.955	0.6893	0.5439	1.252	0.9214
1A	113012555	113.013	0.6891	0.5439	1.246	0.9112
1A	113069628	113.07	0.689	0.5439	1.239	0.9009
1A	113126702	113.127	0.6889	0.5439	1.232	0.8907
1A	113183776	113.184	0.6888	0.5439	1.225	0.8805
1A	113240849	113.241	0.6886	0.5439	1.218	0.8703
1A	113297923	113.298	0.6885	0.5439	1.211	0.8601
1A	113354996	113.355	0.6884	0.5439	1.205	0.8499
1A	113412070	113.412	0.6883	0.5439	1.198	0.8396
1A	113469143	113.469	0.6881	0.5439	1.191	0.8294
1A	113526217	113.526	0.688	0.5439	1.184	0.8192
1A	113583290	113.583	0.6879	0.5439	1.177	0.809
1A	113640364	113.64	0.6878	0.5439	1.17	0.7988
1A	113697437	113.697	0.6876	0.5439	1.164	0.7886
1A	113754511	113.755	0.6875	0.5439	1.157	0.7783
1A	113811585	113.812	0.6874	0.5439	1.15	0.7681
1A	113868658	113.869	0.6873	0.5439	1.143	0.7579
1A	113925732	113.926	0.6871	0.5439	1.136	0.7477
1A	113982805	113.983	0.687	0.5439	1.129	0.7375
1A	114039879	114.04	0.6869	0.5439	1.123	0.7273
1A	114096952	114.097	0.6868	0.5439	1.116	0.7171
1A	114154026	114.154	0.6867	0.5439	1.109	0.7068
1A	114211099	114.211	0.6865	0.5439	1.102	0.6966
1A	114268173	114.268	0.6864	0.5439	1.095	0.6864
1A	114325246	114.325	0.6863	0.5439	1.088	0.6762
1A	114382320	114.382	0.6862	0.5439	1.082	0.666
1A	114439393	114.439	0.686	0.5439	1.075	0.6558
1A	114496467	114.496	0.6859	0.5439	1.068	0.6455
1A	114553541	114.554	0.6858	0.5439	1.061	0.6353
1A	114610614	114.611	0.6857	0.5439	1.054	0.6251
1A	114667688	114.668	0.6855	0.5439	1.047	0.6149
1A	114724761	114.725	0.6854	0.5439	1.041	0.6047
1A	114781835	114.782	0.6853	0.5439	1.034	0.5945
1A	114838908	114.839	0.6852	0.5439	1.027	0.5842
1A	114895982	114.896	0.685	0.5439	1.02	0.574
1A	114953055	114.953	0.6849	0.5439	1.013	0.5638
1A	115010129	115.01	0.6848	0.5439	1.006	0.5536
1A	115067202	115.067	0.6848	0.5439	1	0.5439
1A	115124276	115.124	0.6879	0.5439	1	0.5439
1A	115181350	115.181	0.691	0.5439	1	0.5439
1A	115238423	115.238	0.6941	0.5439	1	0.5439
1A	115295497	115.295	0.6971	0.5439	1	0.5439
1A	115352570	115.353	0.7002	0.5439	1	0.5439
1A	115409644	115.41	0.7033	0.5439	1	0.5439
1A	115466717	115.467	0.7064	0.5439	1	0.5439
1A	115523791	115.524	0.7094	0.5439	1	0.5439
1A	115580864	115.581	0.7125	0.5439	1	0.5439
1A	115637938	115.638	0.7156	0.5439	1	0.5439
1A	115695011	115.695	0.7187	0.5439	1	0.5439
1A	115752085	115.752	0.7217	0.5439	1	0.5439
1A	115809158	115.809	0.7248	0.5439	1	0.5439
1A	115866232	115.866	0.7279	0.5439	1	0.5439
1A	115923306	115.923	0.731	0.5439	1	0.5439
1A	115980379	115.98	0.734	0.5439	1	0.5439
1A	116037453	116.037	0.7371	0.5439	1	0.5439
1A	116094526	116.095	0.7402	0.5439	1	0.5439
1A	116151600	116.152	0.7433	0.5439	1	0.5439
1A	116208673	116.209	0.7463	0.5439	1	0.5439
1A	116265747	116.266	0.7494	0.5439	1	0.5439
1A	116322820	116.323	0.7525	0.5439	1	0.5439
1A	116379894	116.38	0.7556	0.5439	1	0.5439
1A	116436967	116.437	0.7586	0.5439	1	0.5439
1A	116494041	116.494	0.7617	0.5439	1	0.5439
1A	116551115	116.551	0.7648	0.5439	1	0.5439
1A	116608188	116.608	0.7679	0.5439	1	0.5439
1A	116665262	116.665	0.7709	0.5439	1	0.5439
1A	116722335	116.722	0.774	0.5439	1	0.5439
1A	116779409	116.779	0.7771	0.5439	1	0.5439
1A	116836482	116.836	0.7802	0.5439	1	0.5439
1A	116893556	116.894	0.7832	0.5439	1	0.5439
1A	116950629	116.951	0.7863	0.5439	1	0.5439
1A	117007703	117.008	0.7894	0.5439	1	0.5439
1A	117064776	117.065	0.7925	0.5439	1	0.5439
1A	117121850	117.122	0.7955	0.5439	1	0.5439
1A	117178924	117.179	0.7986	0.5439	1	0.5439
1A	117235997	117.236	0.8017	0.5439	1	0.5439
1A	117293071	117.293	0.8048	0.5439	1	0.5439
1A	117350144	117.35	0.8078	0.5439	1	0.5439
1A	117407218	117.407	0.8099	0.5439	1.016	0.5672
1A	117464291	117.464	0.8085	0.5439	1.081	0.6644
1A	117521365	117.521	0.8072	0.5439	1.146	0.7615
1A	117578438	117.578	0.8058	0.5439	1.21	0.8587
1A	117635512	117.636	0.8045	0.5439	1.275	0.9559
1A	117692585	117.693	0.8031	0.5439	1.34	1.053
1A	117749659	117.75	0.8018	0.5439	1.405	1.15
1A	117806732	117.807	0.8004	0.5439	1.47	1.247
1A	117863806	117.864	0.7991	0.5439	1.535	1.344
1A	117920880	117.921	0.7977	0.5439	1.6	1.442
1A	117977953	117.978	0.7964	0.5439	1.665	1.539
1A	118035027	118.035	0.795	0.5439	1.73	1.636
1A	118092100	118.092	0.7925	0.5439	1.75	1.666
1A	118149174	118.149	0.7894	0.5439	1.75	1.666
1A	118206247	118.206	0.7863	0.5439	1.75	1.666
1A	118263321	118.263	0.7833	0.5439	1.75	1.666
1A	118320394	118.32	0.7802	0.5439	1.75	1.666
1A	118377468	118.377	0.7772	0.5439	1.75	1.666
1A	118434541	118.435	0.7741	0.5439	1.75	1.666
1A	118491615	118.492	0.771	0.5439	1.75	1.666
1A	118548689	118.549	0.768	0.5439	1.75	1.666
1A	118605762	118.606	0.7649	0.5439	1.75	1.666
1A	118662836	118.663	0.7618	0.5439	1.75	1.666
1A	118719909	118.72	0.7588	0.5439	1.75	1.666
1A	118776983	118.777	0.7557	0.5439	1.75	1.666
1A	118834056	118.834	0.7526	0.5439	1.75	1.666
1A	118891130	118.891	0.7496	0.5439	1.75	1.666
1A	118948203	118.948	0.7465	0.5439	1.75	1.666
1A	119005277	119.005	0.7434	0.5439	1.75	1.666
1A	119062350	119.062	0.7404	0.5439	1.75	1.666
1A	119119424	119.119	0.7373	0.5439	1.75	1.666
1A	119176497	119.176	0.7343	0.5439	1.75	1.666
1A	119233571	119.234	0.7312	0.5439	1.75	1.666
1A	119290645	119.291	0.7281	0.5439	1.75	1.666
1A	119347718	119.348	0.7251	0.5439	1.75	1.666
1A	119404792	119.405	0.7231	0.5619	1.75	1.721
1A	119461865	119.462	0.7211	0.5801	1.75	1.776
1A	119518939	119.519	0.7192	0.5982	1.75	1.832
1A	119576012	119.576	0.7172	0.6164	1.75	1.888
1A	119633086	119.633	0.7153	0.6346	1.75	1.943
1A	119690159	119.69	0.7133	0.6528	1.75	1.999
1A	119747233	119.747	0.7114	0.6709	1.75	2.055
1A	119804306	119.804	0.7094	0.6891	1.75	2.11
1A	119861380	119.861	0.7075	0.7073	1.75	2.166
1A	119918454	119.918	0.7055	0.7255	1.75	2.222
1A	119975527	119.976	0.7036	0.7436	1.75	2.277
1A	120032601	120.033	0.7016	0.7618	1.75	2.333
1A	120089674	120.09	0.6997	0.78	1.75	2.389
1A	120146748	120.147	0.6977	0.7982	1.75	2.444
1A	120203821	120.204	0.6958	0.8164	1.75	2.5
1A	120260895	120.261	0.6938	0.8345	1.75	2.556
1A	120317968	120.318	0.6919	0.8527	1.75	2.611
1A	120375042	120.375	0.6899	0.8709	1.75	2.667
1A	120432115	120.432	0.688	0.8891	1.75	2.723
1A	120489189	120.489	0.686	0.9072	1.75	2.778
1A	120546262	120.546	0.6841	0.9254	1.75	2.834
1A	120603336	120.603	0.6821	0.9436	1.75	2.89
1A	120660410	120.66	0.6802	0.9618	1.75	2.945
1A	120717483	120.717	0.6782	0.9799	1.75	3.001
[truncated: 199,967+ more rows]

## Sheet: Candidate genes
Candidate selective sweep region	Chrom	Start position (bp)	End position (bp)	Triticum aestivum gene ID	Location from EnsemblPlants
1A:6741620-7084061	1A	6741620	7084061	TraesCS1A02G011400	1A:6760744-6764265
1A:6741620-7084061	1A	6741620	7084061	TraesCS1A02G011500	1A:6765240-6765452
1A:6741620-7084061	1A	6741620	7084061	TraesCS1A02G011600	1A:6766340-6766555
1A:6741620-7084061	1A	6741620	7084061	TraesCS1A02G011700	1A:6773469-6773978
1A:6741620-7084061	1A	6741620	7084061	TraesCS1A02G011800	1A:6788571-6793542
1A:6741620-7084061	1A	6741620	7084061	TraesCS1A02G011900	1A:6883652-6887141
1A:6741620-7084061	1A	6741620	7084061	TraesCS1A02G012000	1A:6899512-6903022
1A:6741620-7084061	1A	6741620	7084061	TraesCS1A02G012100	1A:6914044-6915989
1A:489755006-490268668	1A	489755006	490268668	TraesCS1A02G294800	1A:489921391-489922964
1A:489755006-490268668	1A	489755006	490268668	TraesCS1A02G294900	1A:490018586-490021155
1A:489755006-490268668	1A	489755006	490268668	TraesCS1A02G295000	1A:490022143-490023691
1A:489755006-490268668	1A	489755006	490268668	TraesCS1A02G295100	1A:490108941-490110531
1B:262133127-265500772	1B	262133127	265500772	TraesCS1B02G155300	1B:262531061-262534144
1B:262133127-265500772	1B	262133127	265500772	TraesCS1B02G155400	1B:262917693-262922444
1B:262133127-265500772	1B	262133127	265500772	TraesCS1B02G155500	1B:263265842-263266549
1B:262133127-265500772	1B	262133127	265500772	TraesCS1B02G155600	1B:263269492-263275984
1B:262133127-265500772	1B	262133127	265500772	TraesCS1B02G155700	1B:263547930-263561834
1B:262133127-265500772	1B	262133127	265500772	TraesCS1B02G155800	1B:263562723-263563812
1B:262133127-265500772	1B	262133127	265500772	TraesCS1B02G155900	1B:263571621-263572490
1B:262133127-265500772	1B	262133127	265500772	TraesCS1B02G156000	1B:263745457-263747643
1B:262133127-265500772	1B	262133127	265500772	TraesCS1B02G156100	1B:263747769-263749861
1B:262133127-265500772	1B	262133127	265500772	TraesCS1B02G156200	1B:263945077-263946784
1B:262133127-265500772	1B	262133127	265500772	TraesCS1B02G156300	1B:263946514-263948593
1B:262133127-265500772	1B	262133127	265500772	TraesCS1B02G156400	1B:263979343-263983113
1B:262133127-265500772	1B	262133127	265500772	TraesCS1B02G156600	1B:264342025-264366018
1B:262133127-265500772	1B	262133127	265500772	TraesCS1B02G156500	1B:264342104-264342421
1B:262133127-265500772	1B	262133127	265500772	TraesCS1B02G156700	1B:264763157-264764034
1B:262133127-265500772	1B	262133127	265500772	TraesCS1B02G156800	1B:264847496-264858177
1B:262133127-265500772	1B	262133127	265500772	TraesCS1B02G156900	1B:265292308-265299201
1B:270792786-273404429	1B	270792786	273404429	TraesCS1B02G159400	1B:270792160-270795498
1B:270792786-273404429	1B	270792786	273404429	TraesCS1B02G159500	1B:271099248-271109895
1B:270792786-273404429	1B	270792786	273404429	TraesCS1B02G159600	1B:271888383-271904947
1B:270792786-273404429	1B	270792786	273404429	TraesCS1B02G159700	1B:271905247-271907074
1B:270792786-273404429	1B	270792786	273404429	TraesCS1B02G159800	1B:272406349-272408379
1B:270792786-273404429	1B	270792786	273404429	TraesCS1B02G159900	1B:272878071-272881319
1B:283713547-285363006	1B	283713547	285363006	TraesCS1B02G163200	1B:284046238-284048100
1B:283713547-285363006	1B	283713547	285363006	TraesCS1B02G163300	1B:284053135-284054390
1B:283713547-285363006	1B	283713547	285363006	TraesCS1B02G163400	1B:285327208-285345542
1D:150206626-155199229	1D	150206626	155199229	TraesCS1D02G131300	1D:150930208-150953005
1D:150206626-155199229	1D	150206626	155199229	TraesCS1D02G131400	1D:152626962-152627598
1D:150206626-155199229	1D	150206626	155199229	TraesCS1D02G131500	1D:153766195-153777481
1D:150206626-155199229	1D	150206626	155199229	TraesCS1D02G131600	1D:154007616-154022637
1D:451838964-452086122	1D	451838964	452086122	TraesCS1D02G374200	1D:451868518-451869772
1D:451838964-452086122	1D	451838964	452086122	TraesCS1D02G374300	1D:451875858-451882255
1D:451838964-452086122	1D	451838964	452086122	TraesCS1D02G374400	1D:451940124-451941170
1D:451838964-452086122	1D	451838964	452086122	TraesCS1D02G374500	1D:451952932-451954507
1D:451838964-452086122	1D	451838964	452086122	TraesCS1D02G374600	1D:451955194-451957865
1D:451838964-452086122	1D	451838964	452086122	TraesCS1D02G374700	1D:452001560-452003245
2A:145990257-146379625	2A	145990257	146379625	TraesCS2A02G185100	2A:146076711-146077163
2A:145990257-146379625	2A	145990257	146379625	TraesCS2A02G185200	2A:146077791-146078405
2A:145990257-146379625	2A	145990257	146379625	TraesCS2A02G185300	2A:146079540-146086303
2A:231417582-236635113	2A	231417582	236635113	TraesCS2A02G225700	2A:231936546-231938084
2A:231417582-236635113	2A	231417582	236635113	TraesCS2A02G225900	2A:232369515-232371140
2A:231417582-236635113	2A	231417582	236635113	TraesCS2A02G226000	2A:233198968-233207873
2A:231417582-236635113	2A	231417582	236635113	TraesCS2A02G226100	2A:233255674-233256222
2A:231417582-236635113	2A	231417582	236635113	TraesCS2A02G226200	2A:233459318-233469985
2A:231417582-236635113	2A	231417582	236635113	TraesCS2A02G226300	2A:233470398-233476134
2A:231417582-236635113	2A	231417582	236635113	TraesCS2A02G226400	2A:234287591-234291417
2A:231417582-236635113	2A	231417582	236635113	TraesCS2A02G226500	2A:235300926-235334780
2A:231417582-236635113	2A	231417582	236635113	TraesCS2A02G226600	2A:235354142-235356834
2A:231417582-236635113	2A	231417582	236635113	TraesCS2A02G226700	2A:235673226-235678003
2A:622576613-623355349	2A	622576613	623355349	TraesCS2A02G379500	2A:622693768-622697115
2A:622576613-623355349	2A	622576613	623355349	TraesCS2A02G379600	2A:622697522-622699751
2A:622576613-623355349	2A	622576613	623355349	TraesCS2A02G379700	2A:622740515-622740769
2A:622576613-623355349	2A	622576613	623355349	TraesCS2A02G379800	2A:622745716-622748142
2A:622576613-623355349	2A	622576613	623355349	TraesCS2A02G379900	2A:622851565-622853991
2A:622576613-623355349	2A	622576613	623355349	TraesCS2A02G380000	2A:623079220-623088521
2A:622576613-623355349	2A	622576613	623355349	TraesCS2A02G380100	2A:623152320-623153413
2B:283064519-289677737	2B	283064519	289677737	TraesCS2B02G254500	2B:283167686-283169981
2B:283064519-289677737	2B	283064519	289677737	TraesCS2B02G254700	2B:285049096-285056580
2B:283064519-289677737	2B	283064519	289677737	TraesCS2B02G254800	2B:286508203-286516843
2B:283064519-289677737	2B	283064519	289677737	TraesCS2B02G254900	2B:286974567-286988030
2B:283064519-289677737	2B	283064519	289677737	TraesCS2B02G255000	2B:288470184-288504135
2B:283064519-289677737	2B	283064519	289677737	TraesCS2B02G255100	2B:288936508-288944848
2D:265636416-273096409	2D	265636416	273096409	TraesCS2B02G254500	2B:283167686-283169981
2D:265636416-273096409	2D	265636416	273096409	TraesCS2B02G254700	2B:285049096-285056580
2D:265636416-273096409	2D	265636416	273096409	TraesCS2B02G254800	2B:286508203-286516843
2D:265636416-273096409	2D	265636416	273096409	TraesCS2B02G254900	2B:286974567-286988030
2D:265636416-273096409	2D	265636416	273096409	TraesCS2B02G255000	2B:288470184-288504135
2D:265636416-273096409	2D	265636416	273096409	TraesCS2B02G255100	2B:288936508-288944848
3A:248231282-259046312	3A	248231282	259046312	TraesCS3A02G192200	3A:248545758-248549398
3A:248231282-259046312	3A	248231282	259046312	TraesCS3A02G192300	3A:249746082-249746669
3A:248231282-259046312	3A	248231282	259046312	TraesCS3A02G192400	3A:249853150-249860903
3A:248231282-259046312	3A	248231282	259046312	TraesCS3A02G192500	3A:251317981-251366865
3A:248231282-259046312	3A	248231282	259046312	TraesCS3A02G192600	3A:256234246-256245579
3A:248231282-259046312	3A	248231282	259046312	TraesCS3A02G192700	3A:256865246-256869870
3A:503615171-503988103	3A	503615171	503988103	TraesCS3A02G274300	3A:503703424-503707155
3A:503615171-503988103	3A	503615171	503988103	TraesCS3A02G274400	3A:503751497-503755373
3A:503615171-503988103	3A	503615171	503988103	TraesCS3A02G274500	3A:503753941-503755224
3A:503615171-503988103	3A	503615171	503988103	TraesCS3A02G274600	3A:503817682-503825361
3A:503615171-503988103	3A	503615171	503988103	TraesCS3A02G274700	3A:503825722-503834318
3A:503615171-503988103	3A	503615171	503988103	TraesCS3A02G274800	3A:503836776-503838858
3B:314095703-315418012	3B	314095703	315418012	TraesCS3B02G226300	3B:314348768-314357233
3B:314095703-315418012	3B	314095703	315418012	TraesCS3B02G226400	3B:315405328-315421066
3B:326740282-337814619	3B	326740282	337814619	TraesCS3B02G227900	3B:327048153-327073130
3B:326740282-337814619	3B	326740282	337814619	TraesCS3B02G228000	3B:327863514-327880608
3B:326740282-337814619	3B	326740282	337814619	TraesCS3B02G228100	3B:328467111-328472171
3B:326740282-337814619	3B	326740282	337814619	TraesCS3B02G228200	3B:328702355-328716687
3B:326740282-337814619	3B	326740282	337814619	TraesCS3B02G228300	3B:330378995-330379525
3B:326740282-337814619	3B	326740282	337814619	TraesCS3B02G228400	3B:330587407-330587760
3B:326740282-337814619	3B	326740282	337814619	TraesCS3B02G228500	3B:330799650-330800916
3B:326740282-337814619	3B	326740282	337814619	TraesCS3B02G228600	3B:331025554-331026399
3B:326740282-337814619	3B	326740282	337814619	TraesCS3B02G228700	3B:331552706-331555681
3B:326740282-337814619	3B	326740282	337814619	TraesCS3B02G228800	3B:332924284-332946973
3B:326740282-337814619	3B	326740282	337814619	TraesCS3B02G228900	3B:333448132-333463562
3B:326740282-337814619	3B	326740282	337814619	TraesCS3B02G229000	3B:335095185-335117832
3B:326740282-337814619	3B	326740282	337814619	TraesCS3B02G229100	3B:335836563-335873333
3B:326740282-337814619	3B	326740282	337814619	TraesCS3B02G229200	3B:336928933-336935643
3B:326740282-337814619	3B	326740282	337814619	TraesCS3B02G229300	3B:337173281-337177366
3D:124715796-129988415	3D	124715796	129988415	TraesCS3D02G157100	3D:124865301-124866995
3D:124715796-129988415	3D	124715796	129988415	TraesCS3D02G157200	3D:125479259-125481981
3D:124715796-129988415	3D	124715796	129988415	TraesCS3D02G157300	3D:125482328-125483973
3D:124715796-129988415	3D	124715796	129988415	TraesCS3D02G157400	3D:125485362-125494490
3D:124715796-129988415	3D	124715796	129988415	TraesCS3D02G157500	3D:125495345-125497647
3D:124715796-129988415	3D	124715796	129988415	TraesCS3D02G157600	3D:125773814-125776559
3D:124715796-129988415	3D	124715796	129988415	TraesCS3D02G157700	3D:126216366-126220228
3D:124715796-129988415	3D	124715796	129988415	TraesCS3D02G157800	3D:126234448-126236365
3D:124715796-129988415	3D	124715796	129988415	TraesCS3D02G158000	3D:126364644-126370594
3D:124715796-129988415	3D	124715796	129988415	TraesCS3D02G158100	3D:126387704-126397890
3D:124715796-129988415	3D	124715796	129988415	TraesCS3D02G158200	3D:126944331-126952020
3D:124715796-129988415	3D	124715796	129988415	TraesCS3D02G158300	3D:126954215-126968424
3D:124715796-129988415	3D	124715796	129988415	TraesCS3D02G158400	3D:126969028-126979614
3D:124715796-129988415	3D	124715796	129988415	TraesCS3D02G158500	3D:126978522-126981793
3D:124715796-129988415	3D	124715796	129988415	TraesCS3D02G158600	3D:127329027-127329819
3D:124715796-129988415	3D	124715796	129988415	TraesCS3D02G158700	3D:127335057-127344044
3D:124715796-129988415	3D	124715796	129988415	TraesCS3D02G158800	3D:127654028-127655668
3D:124715796-129988415	3D	124715796	129988415	TraesCS3D02G158900	3D:127903987-127905188
3D:124715796-129988415	3D	124715796	129988415	TraesCS3D02G159000	3D:128439351-128445708
3D:124715796-129988415	3D	124715796	129988415	TraesCS3D02G159100	3D:128541067-128545013
3D:124715796-129988415	3D	124715796	129988415	TraesCS3D02G159200	3D:128544261-128550504
3D:124715796-129988415	3D	124715796	129988415	TraesCS3D02G159300	3D:128989798-128994339
3D:124715796-129988415	3D	124715796	129988415	TraesCS3D02G159400	3D:128995375-128997607
3D:124715796-129988415	3D	124715796	129988415	TraesCS3D02G159500	3D:129006858-129013191
3D:124715796-129988415	3D	124715796	129988415	TraesCS3D02G159600	3D:129024099-129026885
3D:124715796-129988415	3D	124715796	129988415	TraesCS3D02G159700	3D:129397139-129398516
3D:213737216-220665191	3D	213737216	220665191	TraesCS3D02G198600	3D:213996087-213998383
3D:213737216-220665191	3D	213737216	220665191	TraesCS3D02G198700	3D:216422253-216427813
3D:213737216-220665191	3D	213737216	220665191	TraesCS3D02G198800	3D:216428286-216429584
3D:213737216-220665191	3D	213737216	220665191	TraesCS3D02G198900	3D:217573609-217606340
3D:213737216-220665191	3D	213737216	220665191	TraesCS3D02G199000	3D:219232197-219232607
3D:213737216-220665191	3D	213737216	220665191	TraesCS3D02G199100	3D:219236964-219240220
3D:213737216-220665191	3D	213737216	220665191	TraesCS3D02G199200	3D:219560726-219576652
3D:241816975-245127689	3D	241816975	245127689	TraesCS3D02G201900	3D:242599537-242602754
3D:241816975-245127689	3D	241816975	245127689	TraesCS3D02G202000	3D:243323233-243328008
3D:241816975-245127689	3D	241816975	245127689	TraesCS3D02G202100	3D:244286576-244297991
4A:346859907-365454725	4A	346859907	365454725	TraesCS4A02G160900	4A:347400564-347402111
4A:346859907-365454725	4A	346859907	365454725	TraesCS4A02G161000	4A:348503905-348504742
4A:346859907-365454725	4A	346859907	365454725	TraesCS4A02G161100	4A:349295917-349310580
4A:346859907-365454725	4A	346859907	365454725	TraesCS4A02G161200	4A:349887060-349887485
4A:346859907-365454725	4A	346859907	365454725	TraesCS4A02G161300	4A:350173240-350173482
4A:346859907-365454725	4A	346859907	365454725	TraesCS4A02G161400	4A:350238592-350238804
4A:346859907-365454725	4A	346859907	365454725	TraesCS4A02G161500	4A:350238932-350239272
4A:346859907-365454725	4A	346859907	365454725	TraesCS4A02G161600	4A:350243367-350244759
4A:346859907-365454725	4A	346859907	365454725	TraesCS4A02G161700	4A:351896948-351899145
4A:346859907-365454725	4A	346859907	365454725	TraesCS4A02G161900	4A:352263883-352276765
4A:346859907-365454725	4A	346859907	365454725	TraesCS4A02G162000	4A:352479696-352513698
4A:346859907-365454725	4A	346859907	365454725	TraesCS4A02G162100	4A:353090596-353091693
4A:346859907-365454725	4A	346859907	365454725	TraesCS4A02G162200	4A:353870618-353877943
4A:346859907-365454725	4A	346859907	365454725	TraesCS4A02G162300	4A:356551465-356556917
4A:346859907-365454725	4A	346859907	365454725	TraesCS4A02G162400	4A:357260632-357262996
4A:346859907-365454725	4A	346859907	365454725	TraesCS4A02G162500	4A:357677226-357694116
4A:346859907-365454725	4A	346859907	365454725	TraesCS4A02G162700	4A:358832361-358873662
4A:346859907-365454725	4A	346859907	365454725	TraesCS4A02G162600	4A:358840185-358840615
4A:346859907-365454725	4A	346859907	365454725	TraesCS4A02G162800	4A:359636172-359640296
4A:346859907-365454725	4A	346859907	365454725	TraesCS4A02G163000	4A:362065553-362113814
4A:346859907-365454725	4A	346859907	365454725	TraesCS4A02G163100	4A:363080222-363122351
4A:346859907-365454725	4A	346859907	365454725	TraesCS4A02G163200	4A:363710574-363713421
4A:346859907-365454725	4A	346859907	365454725	TraesCS4A02G163300	4A:363743004-363748257
4B:30337113-34227082	4B	30337113	34227082	TraesCS4B02G042700	4B:30362277-30363341
4B:30337113-34227082	4B	30337113	34227082	TraesCS4B02G042800	4B:30498971-30504757
4B:30337113-34227082	4B	30337113	34227082	TraesCS4B02G042900	4B:30724599-30734116
4B:30337113-34227082	4B	30337113	34227082	TraesCS4B02G043000	4B:30837198-30841240
4B:30337113-34227082	4B	30337113	34227082	TraesCS4B02G043100	4B:30861268-30863723
4B:30337113-34227082	4B	30337113	34227082	TraesCS4B02G043200	4B:31517658-31529129
4B:30337113-34227082	4B	30337113	34227082	TraesCS4B02G043300	4B:31682062-31683636
4B:30337113-34227082	4B	30337113	34227082	TraesCS4B02G043400	4B:31706949-31710079
4B:30337113-34227082	4B	30337113	34227082	TraesCS4B02G043500	4B:31711693-31713203
4B:30337113-34227082	4B	30337113	34227082	TraesCS4B02G043600	4B:31844214-31849166
4B:30337113-34227082	4B	30337113	34227082	TraesCS4B02G043700	4B:31849101-31850336
4B:30337113-34227082	4B	30337113	34227082	TraesCS4B02G043800	4B:31866072-31872243
4B:30337113-34227082	4B	30337113	34227082	TraesCS4B02G043900	4B:31874862-31877696
4B:30337113-34227082	4B	30337113	34227082	TraesCS4B02G044000	4B:31883205-31887939
4B:30337113-34227082	4B	30337113	34227082	TraesCS4B02G044100	4B:31971219-31973463
4B:30337113-34227082	4B	30337113	34227082	TraesCS4B02G044200	4B:32167435-32172364
4B:30337113-34227082	4B	30337113	34227082	TraesCS4B02G044300	4B:32172525-32173960
4B:30337113-34227082	4B	30337113	34227082	TraesCS4B02G044400	4B:32178206-32180311
4B:30337113-34227082	4B	30337113	34227082	TraesCS4B02G044500	4B:32250654-32252519
4B:30337113-34227082	4B	30337113	34227082	TraesCS4B02G044600	4B:32255784-32256269
4B:30337113-34227082	4B	30337113	34227082	TraesCS4B02G044700	4B:32259652-32261128
4B:30337113-34227082	4B	30337113	34227082	TraesCS4B02G044800	4B:32278169-32279382
4B:30337113-34227082	4B	30337113	34227082	TraesCS4B02G044900	4B:32415623-32420093
4B:30337113-34227082	4B	30337113	34227082	TraesCS4B02G045000	4B:32420579-32423641
4B:30337113-34227082	4B	30337113	34227082	TraesCS4B02G045100	4B:32423689-32425050
4B:30337113-34227082	4B	30337113	34227082	TraesCS4B02G045200	4B:32486897-32487139
4B:30337113-34227082	4B	30337113	34227082	TraesCS4B02G045300	4B:32487776-32491121
4B:30337113-34227082	4B	30337113	34227082	TraesCS4B02G045400	4B:32496304-32498444
4B:30337113-34227082	4B	30337113	34227082	TraesCS4B02G045500	4B:32805467-32808180
4B:30337113-34227082	4B	30337113	34227082	TraesCS4B02G045600	4B:32811465-32819910
4B:30337113-34227082	4B	30337113	34227082	TraesCS4B02G045700	4B:32896523-32898695
4B:30337113-34227082	4B	30337113	34227082	TraesCS4B02G045800	4B:32901791-32902443
4B:30337113-34227082	4B	30337113	34227082	TraesCS4B02G045900	4B:32903932-32926974
4B:30337113-34227082	4B	30337113	34227082	TraesCS4B02G046000	4B:32970460-32973159
4B:30337113-34227082	4B	30337113	34227082	TraesCS4B02G046100	4B:33065480-33071479
4B:30337113-34227082	4B	30337113	34227082	TraesCS4B02G046200	4B:33343310-33344740
4B:30337113-34227082	4B	30337113	34227082	TraesCS4B02G046300	4B:33349061-33354747
4B:30337113-34227082	4B	30337113	34227082	TraesCS4B02G046400	4B:33359829-33361421
4B:30337113-34227082	4B	30337113	34227082	TraesCS4B02G046500	4B:33622010-33623673
4B:30337113-34227082	4B	30337113	34227082	TraesCS4B02G046600	4B:33624155-33639107
4B:30337113-34227082	4B	30337113	34227082	TraesCS4B02G046700	4B:34018902-34026504
4B:30337113-34227082	4B	30337113	34227082	TraesCS4B02G046800	4B:34027263-34031314
4B:30337113-34227082	4B	30337113	34227082	TraesCS4B02G046900	4B:34033677-34037883
4B:30337113-34227082	4B	30337113	34227082	TraesCS4B02G047000	4B:34051499-34055077
4B:452331608-462660145	4B	452331608	462660145	TraesCS4B02G213600	4B:452718478-452723465
4B:452331608-462660145	4B	452331608	462660145	TraesCS4B02G213700	4B:452731322-452735374
4B:452331608-462660145	4B	452331608	462660145	TraesCS4B02G213800	4B:453079896-453081704
4B:452331608-462660145	4B	452331608	462660145	TraesCS4B02G213900	4B:453245229-453247407
4B:452331608-462660145	4B	452331608	462660145	TraesCS4B02G214000	4B:453247688-453253575
4B:452331608-462660145	4B	452331608	462660145	TraesCS4B02G214100	4B:453758181-453767343
4B:452331608-462660145	4B	452331608	462660145	TraesCS4B02G214200	4B:453771311-453772759
4B:452331608-462660145	4B	452331608	462660145	TraesCS4B02G214400	4B:453778611-453780802
4B:452331608-462660145	4B	452331608	462660145	TraesCS4B02G214500	4B:454032978-454037357
4B:452331608-462660145	4B	452331608	462660145	TraesCS4B02G214600	4B:454038184-454041880
4B:452331608-462660145	4B	452331608	462660145	TraesCS4B02G214700	4B:454038941-454039404
4B:452331608-462660145	4B	452331608	462660145	TraesCS4B02G214800	4B:454513799-454518599
4B:452331608-462660145	4B	452331608	462660145	TraesCS4B02G214900	4B:454523061-454523390
4B:452331608-462660145	4B	452331608	462660145	TraesCS4B02G215000	4B:454646600-454649973
4B:452331608-462660145	4B	452331608	462660145	TraesCS4B02G215100	4B:454695599-454700622
4B:452331608-462660145	4B	452331608	462660145	TraesCS4B02G215200	4B:454704758-454707530
4B:452331608-462660145	4B	452331608	462660145	TraesCS4B02G215300	4B:454923053-454924792
4B:452331608-462660145	4B	452331608	462660145	TraesCS4B02G215400	4B:455011130-455012348
4B:452331608-462660145	4B	452331608	462660145	TraesCS4B02G215500	4B:455020349-455023820
4B:452331608-462660145	4B	452331608	462660145	TraesCS4B02G215600	4B:455025052-455028098
4B:452331608-462660145	4B	452331608	462660145	TraesCS4B02G215700	4B:455363597-455365538
4B:452331608-462660145	4B	452331608	462660145	TraesCS4B02G215800	4B:455615441-455616792
4B:452331608-462660145	4B	452331608	462660145	TraesCS4B02G215900	4B:455618048-455623755
4B:452331608-462660145	4B	452331608	462660145	TraesCS4B02G216000	4B:455754699-455757245
4B:452331608-462660145	4B	452331608	462660145	TraesCS4B02G216100	4B:455908697-455910356
4B:452331608-462660145	4B	452331608	462660145	TraesCS4B02G216200	4B:455979617-455980055
4B:452331608-462660145	4B	452331608	462660145	TraesCS4B02G216300	4B:456346939-456352352
4B:452331608-462660145	4B	452331608	462660145	TraesCS4B02G216400	4B:456361166-456363356
4B:452331608-462660145	4B	452331608	462660145	TraesCS4B02G216500	4B:456379902-456381294
4B:452331608-462660145	4B	452331608	462660145	TraesCS4B02G216600	4B:456382131-456396554
4B:452331608-462660145	4B	452331608	462660145	TraesCS4B02G216700	4B:456594135-456598490
4B:452331608-462660145	4B	452331608	462660145	TraesCS4B02G216800	4B:456605770-456609372
4B:452331608-462660145	4B	452331608	462660145	TraesCS4B02G216900	4B:457049370-457052911
4B:452331608-462660145	4B	452331608	462660145	TraesCS4B02G217000	4B:457407331-457417449
4B:452331608-462660145	4B	452331608	462660145	TraesCS4B02G217100	4B:457770322-457771413
4B:452331608-462660145	4B	452331608	462660145	TraesCS4B02G217200	4B:457796454-457804287
4B:452331608-462660145	4B	452331608	462660145	TraesCS4B02G217300	4B:458124485-458126550
4B:452331608-462660145	4B	452331608	462660145	TraesCS4B02G217400	4B:458456678-458460338
4B:452331608-462660145	4B	452331608	462660145	TraesCS4B02G217500	4B:458953240-458953491
4B:452331608-462660145	4B	452331608	462660145	TraesCS4B02G217600	4B:459067083-459073231
4B:452331608-462660145	4B	452331608	462660145	TraesCS4B02G217700	4B:459073746-459075725
4B:452331608-462660145	4B	452331608	462660145	TraesCS4B02G217800	4B:459921514-459925431
4B:452331608-462660145	4B	452331608	462660145	TraesCS4B02G217900	4B:459938590-459943870
4B:452331608-462660145	4B	452331608	462660145	TraesCS4B02G218000	4B:459945103-459947369
4B:452331608-462660145	4B	452331608	462660145	TraesCS4B02G218100	4B:460030426-460032419
4B:452331608-462660145	4B	452331608	462660145	TraesCS4B02G218300	4B:460155268-460156961
4B:452331608-462660145	4B	452331608	462660145	TraesCS4B02G218400	4B:460161066-460162499
4B:452331608-462660145	4B	452331608	462660145	TraesCS4B02G218500	4B:460331366-460339440
4B:452331608-462660145	4B	452331608	462660145	TraesCS4B02G218700	4B:460567475-460568214
4B:452331608-462660145	4B	452331608	462660145	TraesCS4B02G218800	4B:460781940-460783658
4B:452331608-462660145	4B	452331608	462660145	TraesCS4B02G218900	4B:460868752-460870328
4B:452331608-462660145	4B	452331608	462660145	TraesCS4B02G219000	4B:461190748-461193795
4B:452331608-462660145	4B	452331608	462660145	TraesCS4B02G219100	4B:461194546-461196591
4B:452331608-462660145	4B	452331608	462660145	TraesCS4B02G219200	4B:461734398-461737276
4B:452331608-462660145	4B	452331608	462660145	TraesCS4B02G219300	4B:462204417-462205679
4B:452331608-462660145	4B	452331608	462660145	TraesCS4B02G219400	4B:462211619-462212752
4B:452331608-462660145	4B	452331608	462660145	TraesCS4B02G219500	4B:462215688-462215963
4B:452331608-462660145	4B	452331608	462660145	TraesCS4B02G219600	4B:462216244-462220079
4B:452331608-462660145	4B	452331608	462660145	TraesCS4B02G219700	4B:462220791-462238540
4B:452331608-462660145	4B	452331608	462660145	TraesCS4B02G219800	4B:462504682-462510963
4B:452331608-462660145	4B	452331608	462660145	TraesCS4B02G219900	4B:462536088-462536970
4B:452331608-462660145	4B	452331608	462660145	TraesCS4B02G220000	4B:462592105-462593024
4D:236718150-244723056	4D	236718150	244723056	TraesCS4D02G161100	4D:241048952-241049460
4D:236718150-244723056	4D	236718150	244723056	TraesCS4D02G161200	4D:241054884-241055225
4D:236718150-244723056	4D	236718150	244723056	TraesCS4D02G161300	4D:241101916-241102746
4D:236718150-244723056	4D	236718150	244723056	TraesCS4D02G161400	4D:241141889-241142244
4D:236718150-244723056	4D	236718150	244723056	TraesCS4D02G161500	4D:241311175-241311621
4D:236718150-244723056	4D	236718150	244723056	TraesCS4D02G161600	4D:241365757-241366404
4D:236718150-244723056	4D	236718150	244723056	TraesCS4D02G161700	4D:241794862-241801041
4D:236718150-244723056	4D	236718150	244723056	TraesCS4D02G161800	4D:242936026-242951625
4D:236718150-244723056	4D	236718150	244723056	TraesCS4D02G161900	4D:244608911-244613176
5A:573275736-574053263	5A	573275736	574053263	TraesCS5A02G375400	5A:573556800-573562985
5A:573275736-574053263	5A	573275736	574053263	TraesCS5A02G375500	5A:573586786-573591315
5A:573275736-574053263	5A	573275736	574053263	TraesCS5A02G375600	5A:573599471-573603264
5A:573275736-574053263	5A	573275736	574053263	TraesCS5A02G375700	5A:573606336-573609441
5A:573275736-574053263	5A	573275736	574053263	TraesCS5A02G375800	5A:573645407-573651009
5A:573275736-574053263	5A	573275736	574053263	TraesCS5A02G375900	5A:573673545-573676164
5A:573275736-574053263	5A	573275736	574053263	TraesCS5A02G376000	5A:573754968-573760125
5A:573275736-574053263	5A	573275736	574053263	TraesCS5A02G376100	5A:573809356-573814140
5A:573275736-574053263	5A	573275736	574053263	TraesCS5A02G376200	5A:573950916-573956277
5A:573275736-574053263	5A	573275736	574053263	TraesCS5A02G376300	5A:573983740-573986255
5A:573275736-574053263	5A	573275736	574053263	TraesCS5A02G376400	5A:573990296-573994822
5A:697821512-705031313	5A	697821512	705031313	TraesCS5A02G540200	5A:697858215-697858634
5A:697821512-705031313	5A	697821512	705031313	TraesCS5A02G540300	5A:697878594-697880675
5A:697821512-705031313	5A	697821512	705031313	TraesCS5A02G540400	5A:697880912-697887556
5A:697821512-705031313	5A	697821512	705031313	TraesCS5A02G540500	5A:697882916-697884759
5A:697821512-705031313	5A	697821512	705031313	TraesCS5A02G540700	5A:697894066-697894361
5A:697821512-705031313	5A	697821512	705031313	TraesCS5A02G540800	5A:697896773-697901981
5A:697821512-705031313	5A	697821512	705031313	TraesCS5A02G540900	5A:697998921-698002389
5A:697821512-705031313	5A	697821512	705031313	TraesCS5A02G541000	5A:698009489-698012821
5A:697821512-705031313	5A	697821512	705031313	TraesCS5A02G541100	5A:698101167-698101610
5A:697821512-705031313	5A	697821512	705031313	TraesCS5A02G541200	5A:698162058-698163889
5A:697821512-705031313	5A	697821512	705031313	TraesCS5A02G541300	5A:698178472-698180716
5A:697821512-705031313	5A	697821512	705031313	TraesCS5A02G541400	5A:698208523-698215953
5A:697821512-705031313	5A	697821512	705031313	TraesCS5A02G541500	5A:698216554-698217128
5A:697821512-705031313	5A	697821512	705031313	TraesCS5A02G541600	5A:698217638-698218078
5A:697821512-705031313	5A	697821512	705031313	TraesCS5A02G541700	5A:698228779-698230889
5A:697821512-705031313	5A	697821512	705031313	TraesCS5A02G541800	5A:698331292-698333496
5A:697821512-705031313	5A	697821512	705031313	TraesCS5A02G541900	5A:698341429-698344092
5A:697821512-705031313	5A	697821512	705031313	TraesCS5A02G542000	5A:698346899-698349796
5A:697821512-705031313	5A	697821512	705031313	TraesCS5A02G542100	5A:698389526-698390815
5A:697821512-705031313	5A	697821512	705031313	TraesCS5A02G542200	5A:698448290-698451049
5A:697821512-705031313	5A	697821512	705031313	TraesCS5A02G542300	5A:698453370-698456954
5A:697821512-705031313	5A	697821512	705031313	TraesCS5A02G542400	5A:698498184-698502015
5A:697821512-705031313	5A	697821512	705031313	TraesCS5A02G542500	5A:698502230-698504379
5A:697821512-705031313	5A	697821512	705031313	TraesCS5A02G542600	5A:698507247-698511217
5A:697821512-705031313	5A	697821512	705031313	TraesCS5A02G542700	5A:698512064-698517752
5A:697821512-705031313	5A	697821512	705031313	TraesCS5A02G542800	5A:698528636-698529001
5A:697821512-705031313	5A	697821512	705031313	TraesCS5A02G542900	5A:698629158-698637157
5A:697821512-705031313	5A	697821512	705031313	TraesCS5A02G543000	5A:698645748-698647567
5A:697821512-705031313	5A	697821512	705031313	TraesCS5A02G543100	5A:698888618-698889913
5A:697821512-705031313	5A	697821512	705031313	TraesCS5A02G543200	5A:699467367-699470809
5A:697821512-705031313	5A	697821512	705031313	TraesCS5A02G543300	5A:699477385-699484393
5A:697821512-705031313	5A	697821512	705031313	TraesCS5A02G543400	5A:699488169-699490033
5A:697821512-705031313	5A	697821512	705031313	TraesCS5A02G543500	5A:699514655-699515416
5A:697821512-705031313	5A	697821512	705031313	TraesCS5A02G543600	5A:699519934-699520994
5A:697821512-705031313	5A	697821512	705031313	TraesCS5A02G543700	5A:699534569-699535009
5A:697821512-705031313	5A	697821512	705031313	TraesCS5A02G543756	5A:699549681-699549964
5A:697821512-705031313	5A	697821512	705031313	TraesCS5A02G543800	5A:699566757-699567197
5A:697821512-705031313	5A	697821512	705031313	TraesCS5A02G543900	5A:699630209-699630649
5A:697821512-705031313	5A	697821512	705031313	TraesCS5A02G544000	5A:699634354-699634794
5A:697821512-705031313	5A	697821512	705031313	TraesCS5A02G544100	5A:699641989-699642429
5A:697821512-705031313	5A	697821512	705031313	TraesCS5A02G544196	5A:699708857-699709297
5A:697821512-705031313	5A	697821512	705031313	TraesCS5A02G544200	5A:699719971-699720411
5A:697821512-705031313	5A	697821512	705031313	TraesCS5A02G544300	5A:699761269-699765902
5A:697821512-705031313	5A	697821512	705031313	TraesCS5A02G544400	5A:699799410-699800475
5A:697821512-705031313	5A	697821512	705031313	TraesCS5A02G544500	5A:699840782-699841820
5A:697821512-705031313	5A	697821512	705031313	TraesCS5A02G544521	5A:699877131-699877414
5A:697821512-705031313	5A	697821512	705031313	TraesCS5A02G544600	5A:700177201-700178865
5A:697821512-705031313	5A	697821512	705031313	TraesCS5A02G544800	5A:700344860-700347373
5A:697821512-705031313	5A	697821512	705031313	TraesCS5A02G544900	5A:700347633-700351845
5A:697821512-705031313	5A	697821512	705031313	TraesCS5A02G545100	5A:700359844-700372053
5A:697821512-705031313	5A	697821512	705031313	TraesCS5A02G545200	5A:700372271-700373331
5A:697821512-705031313	5A	697821512	705031313	TraesCS5A02G545250	5A:700376853-700377293
5A:697821512-705031313	5A	697821512	705031313	TraesCS5A02G545300	5A:700382337-700382777
5A:697821512-705031313	5A	697821512	705031313	TraesCS5A02G545400	5A:700389249-700389689
5A:697821512-705031313	5A	697821512	705031313	TraesCS5A02G545500	5A:700435047-700438740
5A:697821512-705031313	5A	697821512	705031313	TraesCS5A02G545600	5A:700439219-700441591
5A:697821512-705031313	5A	697821512	705031313	TraesCS5A02G545700	5A:700442640-700444537
5A:697821512-705031313	5A	697821512	705031313	TraesCS5A02G545800	5A:700443790-700444326
5A:697821512-705031313	5A	697821512	705031313	TraesCS5A02G545900	5A:700444552-700445419
5A:697821512-705031313	5A	697821512	705031313	TraesCS5A02G546000	5A:700445560-700450029
5A:697821512-705031313	5A	697821512	705031313	TraesCS5A02G546100	5A:700448809-700449987
5A:697821512-705031313	5A	697821512	705031313	TraesCS5A02G546200	5A:700452461-700455186
5A:697821512-705031313	5A	697821512	705031313	TraesCS5A02G546300	5A:700595710-700597405
5A:697821512-705031313	5A	697821512	705031313	TraesCS5A02G546400	5A:700612577-700613687
5A:697821512-705031313	5A	697821512	705031313	TraesCS5A02G546500	5A:700619707-700621978
5A:697821512-705031313	5A	697821512	705031313	TraesCS5A02G546600	5A:700663097-700665985
5A:697821512-705031313	5A	697821512	705031313	TraesCS5A02G546700	5A:700666392-700676882
5A:697821512-705031313	5A	697821512	705031313	TraesCS5A02G546800	5A:700694911-700696301
5A:697821512-705031313	5A	697821512	705031313	TraesCS5A02G546900	5A:700785235-700786681
5A:697821512-705031313	5A	697821512	705031313	TraesCS5A02G547000	5A:700797949-700799578
5A:697821512-705031313	5A	697821512	705031313	TraesCS5A02G547200	5A:700849342-700851768
5A:697821512-705031313	5A	697821512	705031313	TraesCS5A02G547300	5A:701069899-701076210
5A:697821512-705031313	5A	697821512	705031313	TraesCS5A02G547400	5A:701298387-701304757
5A:697821512-705031313	5A	697821512	705031313	TraesCS5A02G547500	5A:701563703-701568791
5A:697821512-705031313	5A	697821512	705031313	TraesCS5A02G547600	5A:701907228-701908644
5A:697821512-705031313	5A	697821512	705031313	TraesCS5A02G547700	5A:701962991-701965551
5A:697821512-705031313	5A	697821512	705031313	TraesCS5A02G547800	5A:702132455-702136920
5A:697821512-705031313	5A	697821512	705031313	TraesCS5A02G547900	5A:702138473-702141043
5A:697821512-705031313	5A	697821512	705031313	TraesCS5A02G548000	5A:702164909-702170289
5A:697821512-705031313	5A	697821512	705031313	TraesCS5A02G548100	5A:702191264-702192016
5A:697821512-705031313	5A	697821512	705031313	TraesCS5A02G548200	5A:702226125-702228492
5A:697821512-705031313	5A	697821512	705031313	TraesCS5A02G548300	5A:702459427-702460136
5A:697821512-705031313	5A	697821512	705031313	TraesCS5A02G548400	5A:702461602-702466163
5A:697821512-705031313	5A	697821512	705031313	TraesCS5A02G548500	5A:702501770-702503426
5A:697821512-705031313	5A	697821512	705031313	TraesCS5A02G548600	5A:702520375-702522866
5A:697821512-705031313	5A	697821512	705031313	TraesCS5A02G548700	5A:702631484-702632670
5A:697821512-705031313	5A	697821512	705031313	TraesCS5A02G548800	5A:702749754-702753400
5A:697821512-705031313	5A	697821512	705031313	TraesCS5A02G548900	5A:702814105-702814652
5A:697821512-705031313	5A	697821512	705031313	TraesCS5A02G549100	5A:702897961-702898824
5A:697821512-705031313	5A	697821512	705031313	TraesCS5A02G549200	5A:702982401-702984405
5A:697821512-705031313	5A	697821512	705031313	TraesCS5A02G549300	5A:702997089-702997944
5A:697821512-705031313	5A	697821512	705031313	TraesCS5A02G549400	5A:703181022-703183341
5A:697821512-705031313	5A	697821512	705031313	TraesCS5A02G549500	5A:703194975-703200865
5A:697821512-705031313	5A	697821512	705031313	TraesCS5A02G549600	5A:703381920-703385698
5A:697821512-705031313	5A	697821512	705031313	TraesCS5A02G549700	5A:703397594-703406580
5A:697821512-705031313	5A	697821512	705031313	TraesCS5A02G549800	5A:703471078-703472613
5A:697821512-705031313	5A	697821512	705031313	TraesCS5A02G549900	5A:703665977-703669406
5A:697821512-705031313	5A	697821512	705031313	TraesCS5A02G550000	5A:703919073-703919618
5A:697821512-705031313	5A	697821512	705031313	TraesCS5A02G550100	5A:703935201-703936140
5A:697821512-705031313	5A	697821512	705031313	TraesCS5A02G550200	5A:703951005-703957243
5A:697821512-705031313	5A	697821512	705031313	TraesCS5A02G550300	5A:703962697-703963833
5A:697821512-705031313	5A	697821512	705031313	TraesCS5A02G550400	5A:703968543-703969732
5A:697821512-705031313	5A	697821512	705031313	TraesCS5A02G550500	5A:704098862-704100051
5A:697821512-705031313	5A	697821512	705031313	TraesCS5A02G550600	5A:704207536-704208672
5A:697821512-705031313	5A	697821512	705031313	TraesCS5A02G550700	5A:704338188-704339287
5A:697821512-705031313	5A	697821512	705031313	TraesCS5A02G550800	5A:704344534-704346995
5A:697821512-705031313	5A	697821512	705031313	TraesCS5A02G550900	5A:704460118-704463903
5A:697821512-705031313	5A	697821512	705031313	TraesCS5A02G551000	5A:704514880-704518832
5A:697821512-705031313	5A	697821512	705031313	TraesCS5A02G551100	5A:704552013-704553392
5A:697821512-705031313	5A	697821512	705031313	TraesCS5A02G551200	5A:704635366-704636073
5A:697821512-705031313	5A	697821512	705031313	TraesCS5A02G551300	5A:704832604-704835391
5A:697821512-705031313	5A	697821512	705031313	TraesCS5A02G551400	5A:704948080-704951348
5A:697821512-705031313	5A	697821512	705031313	TraesCS5A02G551500	5A:704972507-704975752
5B:87295191-99114106	5B	87295191	99114106	TraesCS5B02G073500	5B:87289756-87295425
5B:87295191-99114106	5B	87295191	99114106	TraesCS5B02G073600	5B:87651579-87653267
5B:87295191-99114106	5B	87295191	99114106	TraesCS5B02G073700	5B:87764691-87767505
5B:87295191-99114106	5B	87295191	99114106	TraesCS5B02G073800	5B:87967139-87971789
5B:87295191-99114106	5B	87295191	99114106	TraesCS5B02G073900	5B:87974686-87977701
5B:87295191-99114106	5B	87295191	99114106	TraesCS5B02G074000	5B:87978417-87983602
5B:87295191-99114106	5B	87295191	99114106	TraesCS5B02G074100	5B:87987438-87990653
5B:87295191-99114106	5B	87295191	99114106	TraesCS5B02G074200	5B:88163925-88178204
5B:87295191-99114106	5B	87295191	99114106	TraesCS5B02G074300	5B:88340179-88341413
5B:87295191-99114106	5B	87295191	99114106	TraesCS5B02G074400	5B:88348302-88354542
5B:87295191-99114106	5B	87295191	99114106	TraesCS5B02G074500	5B:88358037-88359846
5B:87295191-99114106	5B	87295191	99114106	TraesCS5B02G074600	5B:88736441-88738028
5B:87295191-99114106	5B	87295191	99114106	TraesCS5B02G074700	5B:88858904-88860930
5B:87295191-99114106	5B	87295191	99114106	TraesCS5B02G074800	5B:89029812-89030538
5B:87295191-99114106	5B	87295191	99114106	TraesCS5B02G074900	5B:89231981-89234714
5B:87295191-99114106	5B	87295191	99114106	TraesCS5B02G075000	5B:89304744-89306983
5B:87295191-99114106	5B	87295191	99114106	TraesCS5B02G075100	5B:89628427-89632889
5B:87295191-99114106	5B	87295191	99114106	TraesCS5B02G075200	5B:89634891-89638525
5B:87295191-99114106	5B	87295191	99114106	TraesCS5B02G075300	5B:89683299-89685729
5B:87295191-99114106	5B	87295191	99114106	TraesCS5B02G075400	5B:89727818-89728081
5B:87295191-99114106	5B	87295191	99114106	TraesCS5B02G075500	5B:90073390-90076140
5B:87295191-99114106	5B	87295191	99114106	TraesCS5B02G075600	5B:90182120-90183992
5B:87295191-99114106	5B	87295191	99114106	TraesCS5B02G075700	5B:90499346-90505939
5B:87295191-99114106	5B	87295191	99114106	TraesCS5B02G075800	5B:90507294-90509733
5B:87295191-99114106	5B	87295191	99114106	TraesCS5B02G075900	5B:90512417-90517043
5B:87295191-99114106	5B	87295191	99114106	TraesCS5B02G076100	5B:91108881-91109198
5B:87295191-99114106	5B	87295191	99114106	TraesCS5B02G076300	5B:91191142-91199742
5B:87295191-99114106	5B	87295191	99114106	TraesCS5B02G076400	5B:91532580-91533696
5B:87295191-99114106	5B	87295191	99114106	TraesCS5B02G076500	5B:91928235-91932079
5B:87295191-99114106	5B	87295191	99114106	TraesCS5B02G076600	5B:92222167-92229520
5B:87295191-99114106	5B	87295191	99114106	TraesCS5B02G076700	5B:92230496-92231746
5B:87295191-99114106	5B	87295191	99114106	TraesCS5B02G076800	5B:92233044-92237758
5B:87295191-99114106	5B	87295191	99114106	TraesCS5B02G076900	5B:92659396-92671341
5B:87295191-99114106	5B	87295191	99114106	TraesCS5B02G077000	5B:92698329-92699596
5B:87295191-99114106	5B	87295191	99114106	TraesCS5B02G077100	5B:93207085-93207372
5B:87295191-99114106	5B	87295191	99114106	TraesCS5B02G077200	5B:93207806-93210899
5B:87295191-99114106	5B	87295191	99114106	TraesCS5B02G077300	5B:93211246-93212656
5B:87295191-99114106	5B	87295191	99114106	TraesCS5B02G077400	5B:93218161-93227257
5B:87295191-99114106	5B	87295191	99114106	TraesCS5B02G077500	5B:93457378-93468512
5B:87295191-99114106	5B	87295191	99114106	TraesCS5B02G077600	5B:93675620-93678559
5B:87295191-99114106	5B	87295191	99114106	TraesCS5B02G077700	5B:93827769-93830007
5B:87295191-99114106	5B	87295191	99114106	TraesCS5B02G077800	5B:94039981-94044106
5B:87295191-99114106	5B	87295191	99114106	TraesCS5B02G077900	5B:94048295-94050151
5B:87295191-99114106	5B	87295191	99114106	TraesCS5B02G078100	5B:94092719-94093697
5B:87295191-99114106	5B	87295191	99114106	TraesCS5B02G078200	5B:94098713-94100994
5B:87295191-99114106	5B	87295191	99114106	TraesCS5B02G078300	5B:94120726-94126261
5B:87295191-99114106	5B	87295191	99114106	TraesCS5B02G078400	5B:94258854-94261879
5B:87295191-99114106	5B	87295191	99114106	TraesCS5B02G078500	5B:94385570-94389035
5B:87295191-99114106	5B	87295191	99114106	TraesCS5B02G078600	5B:94675658-94678592
5B:87295191-99114106	5B	87295191	99114106	TraesCS5B02G078700	5B:95019296-95023561
5B:87295191-99114106	5B	87295191	99114106	TraesCS5B02G078800	5B:95512223-95516934
5B:87295191-99114106	5B	87295191	99114106	TraesCS5B02G078900	5B:96018510-96019952
5B:87295191-99114106	5B	87295191	99114106	TraesCS5B02G079000	5B:96138274-96140058
5B:87295191-99114106	5B	87295191	99114106	TraesCS5B02G079100	5B:96488794-96490356
5B:87295191-99114106	5B	87295191	99114106	TraesCS5B02G079200	5B:96554619-96559142
5B:87295191-99114106	5B	87295191	99114106	TraesCS5B02G079300	5B:96755686-96758071
5B:87295191-99114106	5B	87295191	99114106	TraesCS5B02G079400	5B:96763977-96766580
5B:87295191-99114106	5B	87295191	99114106	TraesCS5B02G079500	5B:96850479-96852132
5B:87295191-99114106	5B	87295191	99114106	TraesCS5B02G079600	5B:96884211-96885458
5B:87295191-99114106	5B	87295191	99114106	TraesCS5B02G079700	5B:96906110-96907465
5B:87295191-99114106	5B	87295191	99114106	TraesCS5B02G079800	5B:97459242-97467611
5B:87295191-99114106	5B	87295191	99114106	TraesCS5B02G079900	5B:97491516-97517913
5B:87295191-99114106	5B	87295191	99114106	TraesCS5B02G080000	5B:98024990-98025810
5B:87295191-99114106	5B	87295191	99114106	TraesCS5B02G080100	5B:98510909-98514455
5B:87295191-99114106	5B	87295191	99114106	TraesCS5B02G080200	5B:98518976-98520499
5B:87295191-99114106	5B	87295191	99114106	TraesCS5B02G080300	5B:98659693-98664545
5B:87295191-99114106	5B	87295191	99114106	TraesCS5B02G080400	5B:98664967-98668888
5B:87295191-99114106	5B	87295191	99114106	TraesCS5B02G080500	5B:98835067-98843299
5B:87295191-99114106	5B	87295191	99114106	TraesCS5B02G080600	5B:98844690-98845103
5B:87295191-99114106	5B	87295191	99114106	TraesCS5B02G080700	5B:98845226-98846266
5B:221414216-222502349	5B	221414216	222502349	TraesCS5B02G123000	5B:221900020-221906314
5B:221414216-222502349	5B	221414216	222502349	TraesCS5B02G123100	5B:222126089-222127872
5B:221414216-222502349	5B	221414216	222502349	TraesCS5B02G123200	5B:222354046-222356678
5B:221414216-222502349	5B	221414216	222502349	TraesCS5B02G123300	5B:222361137-222367438
5B:221414216-222502349	5B	221414216	222502349	TraesCS5B02G123400	5B:222367646-222371964
5B:221414216-222502349	5B	221414216	222502349	TraesCS5B02G123500	5B:222375167-222378457
5B:255481138-265608523	5B	255481138	265608523	TraesCS5B02G135800	5B:255550501-255552060
5B:255481138-265608523	5B	255481138	265608523	TraesCS5B02G135900	5B:255656681-255656965
5B:255481138-265608523	5B	255481138	265608523	TraesCS5B02G136000	5B:255666806-255670480
5B:255481138-265608523	5B	255481138	265608523	TraesCS5B02G136100	5B:255681288-255682853
5B:255481138-265608523	5B	255481138	265608523	TraesCS5B02G136200	5B:255891728-255893300
5B:255481138-265608523	5B	255481138	265608523	TraesCS5B02G136300	5B:255955257-255975712
5B:255481138-265608523	5B	255481138	265608523	TraesCS5B02G136400	5B:255972736-255976063
5B:255481138-265608523	5B	255481138	265608523	TraesCS5B02G136500	5B:256038432-256052773
5B:255481138-265608523	5B	255481138	265608523	TraesCS5B02G136600	5B:256282060-256287584
5B:255481138-265608523	5B	255481138	265608523	TraesCS5B02G136700	5B:256592562-256596000
5B:255481138-265608523	5B	255481138	265608523	TraesCS5B02G136800	5B:256612645-256613984
5B:255481138-265608523	5B	255481138	265608523	TraesCS5B02G136900	5B:256614403-256617142
5B:255481138-265608523	5B	255481138	265608523	TraesCS5B02G137000	5B:256898070-256903926
5B:255481138-265608523	5B	255481138	265608523	TraesCS5B02G137100	5B:256915261-256917263
5B:255481138-265608523	5B	255481138	265608523	TraesCS5B02G137200	5B:256942650-256952372
5B:255481138-265608523	5B	255481138	265608523	TraesCS5B02G137300	5B:257001381-257002890
5B:255481138-265608523	5B	255481138	265608523	TraesCS5B02G137400	5B:257004448-257013857
5B:255481138-265608523	5B	255481138	265608523	TraesCS5B02G137500	5B:257532601-257533033
5B:255481138-265608523	5B	255481138	265608523	TraesCS5B02G137600	5B:259538033-259540793
5B:255481138-265608523	5B	255481138	265608523	TraesCS5B02G137700	5B:259545879-259557717
5B:255481138-265608523	5B	255481138	265608523	TraesCS5B02G137800	5B:259563375-259574708
5B:255481138-265608523	5B	255481138	265608523	TraesCS5B02G137900	5B:261185206-261195532
5B:255481138-265608523	5B	255481138	265608523	TraesCS5B02G138000	5B:261356456-261356668
5B:255481138-265608523	5B	255481138	265608523	TraesCS5B02G138100	5B:262050890-262057628
5B:255481138-265608523	5B	255481138	265608523	TraesCS5B02G138200	5B:262304216-262306684
5B:255481138-265608523	5B	255481138	265608523	TraesCS5B02G138300	5B:262351251-262353253
5B:255481138-265608523	5B	255481138	265608523	TraesCS5B02G138400	5B:262354408-262355712
5B:255481138-265608523	5B	255481138	265608523	TraesCS5B02G138500	5B:262355713-262357250
5B:255481138-265608523	5B	255481138	265608523	TraesCS5B02G138600	5B:262358940-262372701
5B:255481138-265608523	5B	255481138	265608523	TraesCS5B02G138700	5B:262423419-262430618
5B:255481138-265608523	5B	255481138	265608523	TraesCS5B02G138800	5B:262562521-262565920
5B:255481138-265608523	5B	255481138	265608523	TraesCS5B02G138900	5B:262750224-262753257
5B:255481138-265608523	5B	255481138	265608523	TraesCS5B02G139000	5B:262819231-262822069
5B:255481138-265608523	5B	255481138	265608523	TraesCS5B02G139100	5B:262822239-262826225
5B:255481138-265608523	5B	255481138	265608523	TraesCS5B02G139200	5B:262839627-262840468
5B:255481138-265608523	5B	255481138	265608523	TraesCS5B02G139300	5B:263209867-263213822
5B:255481138-265608523	5B	255481138	265608523	TraesCS5B02G139400	5B:263215319-263217944
5B:255481138-265608523	5B	255481138	265608523	TraesCS5B02G139500	5B:263220802-263221922
5B:255481138-265608523	5B	255481138	265608523	TraesCS5B02G139600	5B:263227307-263230337
5B:255481138-265608523	5B	255481138	265608523	TraesCS5B02G139700	5B:263515041-263524549
5B:255481138-265608523	5B	255481138	265608523	TraesCS5B02G139800	5B:263544557-263548522
5B:255481138-265608523	5B	255481138	265608523	TraesCS5B02G139900	5B:263934422-263939352
5B:255481138-265608523	5B	255481138	265608523	TraesCS5B02G140000	5B:264287293-264291199
5B:255481138-265608523	5B	255481138	265608523	TraesCS5B02G140100	5B:264871072-264875715
5B:255481138-265608523	5B	255481138	265608523	TraesCS5B02G140300	5B:264912405-264913728
5B:255481138-265608523	5B	255481138	265608523	TraesCS5B02G140500	5B:264929849-264937573
5B:255481138-265608523	5B	255481138	265608523	TraesCS5B02G140600	5B:265284912-265287774
5B:255481138-265608523	5B	255481138	265608523	TraesCS5B02G140700	5B:265288042-265289359
5B:255481138-265608523	5B	255481138	265608523	TraesCS5B02G140800	5B:265428973-265433063
5D:228875398-233752267	5D	228875398	233752267	TraesCS5D02G143000	5D:228958526-228960514
5D:228875398-233752267	5D	228875398	233752267	TraesCS5D02G143100	5D:229141248-229142756
5D:228875398-233752267	5D	228875398	233752267	TraesCS5D02G143200	5D:229145805-229147439
5D:228875398-233752267	5D	228875398	233752267	TraesCS5D02G143300	5D:229151604-229154019
5D:228875398-233752267	5D	228875398	233752267	TraesCS5D02G143500	5D:229184032-229189712
5D:228875398-233752267	5D	228875398	233752267	TraesCS5D02G143400	5D:229184032-229188225
5D:228875398-233752267	5D	228875398	233752267	TraesCS5D02G143608	5D:229351223-229352281
5D:228875398-233752267	5D	228875398	233752267	TraesCS5D02G143600	5D:229353024-229364417
5D:228875398-233752267	5D	228875398	233752267	TraesCS5D02G143700	5D:230016300-230019195
5D:228875398-233752267	5D	228875398	233752267	TraesCS5D02G143800	5D:230023297-230029006
5D:228875398-233752267	5D	228875398	233752267	TraesCS5D02G143900	5D:230042239-230043407
5D:228875398-233752267	5D	228875398	233752267	TraesCS5D02G144000	5D:230368987-230370699
5D:228875398-233752267	5D	228875398	233752267	TraesCS5D02G144100	5D:230393650-230394130
5D:228875398-233752267	5D	228875398	233752267	TraesCS5D02G144200	5D:230413142-230421384
5D:228875398-233752267	5D	228875398	233752267	TraesCS5D02G144300	5D:230505037-230507387
5D:228875398-233752267	5D	228875398	233752267	TraesCS5D02G144400	5D:231225954-231228720
5D:228875398-233752267	5D	228875398	233752267	TraesCS5D02G144500	5D:231321532-231322494
5D:228875398-233752267	5D	228875398	233752267	TraesCS5D02G144600	5D:231322867-231326126
5D:228875398-233752267	5D	228875398	233752267	TraesCS5D02G144700	5D:231330076-231331208
5D:228875398-233752267	5D	228875398	233752267	TraesCS5D02G144800	5D:231350992-231353762
5D:228875398-233752267	5D	228875398	233752267	TraesCS5D02G144900	5D:231569235-231569687
5D:228875398-233752267	5D	228875398	233752267	TraesCS5D02G145000	5D:231735227-231742094
5D:228875398-233752267	5D	228875398	233752267	TraesCS5D02G145100	5D:231743581-231750603
5D:228875398-233752267	5D	228875398	233752267	TraesCS5D02G145200	5D:231788218-231788565
5D:228875398-233752267	5D	228875398	233752267	TraesCS5D02G145300	5D:232011275-232011630
5D:228875398-233752267	5D	228875398	233752267	TraesCS5D02G145400	5D:232135797-232137209
5D:228875398-233752267	5D	228875398	233752267	TraesCS5D02G145500	5D:232137840-232142257
5D:228875398-233752267	5D	228875398	233752267	TraesCS5D02G145600	5D:232402168-232403701
5D:228875398-233752267	5D	228875398	233752267	TraesCS5D02G145700	5D:232417252-232418414
5D:228875398-233752267	5D	228875398	233752267	TraesCS5D02G145800	5D:232453697-232455753
5D:228875398-233752267	5D	228875398	233752267	TraesCS5D02G145900	5D:232597554-232599720
5D:228875398-233752267	5D	228875398	233752267	TraesCS5D02G146000	5D:232618251-232621862
5D:228875398-233752267	5D	228875398	233752267	TraesCS5D02G146100	5D:232848029-232850045
5D:228875398-233752267	5D	228875398	233752267	TraesCS5D02G146200	5D:233017071-233019613
5D:228875398-233752267	5D	228875398	233752267	TraesCS5D02G146300	5D:233020150-233021787
5D:228875398-233752267	5D	228875398	233752267	TraesCS5D02G146400	5D:233035135-233038207
5D:228875398-233752267	5D	228875398	233752267	TraesCS5D02G146500	5D:233043329-233049292
5D:228875398-233752267	5D	228875398	233752267	TraesCS5D02G146600	5D:233154482-233158761
5D:228875398-233752267	5D	228875398	233752267	TraesCS5D02G146800	5D:233409888-233412066
5D:228875398-233752267	5D	228875398	233752267	TraesCS5D02G146900	5D:233413114-233413797
5D:228875398-233752267	5D	228875398	233752267	TraesCS5D02G147000	5D:233487845-233489519
5D:228875398-233752267	5D	228875398	233752267	TraesCS5D02G147100	5D:233505326-233508520
5D:228875398-233752267	5D	228875398	233752267	TraesCS5D02G147200	5D:233688543-233689229
5D:228875398-233752267	5D	228875398	233752267	TraesCS5D02G147300	5D:233735967-233737891
5D:228875398-233752267	5D	228875398	233752267	TraesCS5D02G147400	5D:233741377-233743026
5D:228875398-233752267	5D	228875398	233752267	TraesCS5D02G147500	5D:233747445-233749099
5D:246645139-253259743	5D	246645139	253259743	TraesCS5D02G158500	5D:246653344-246658523
5D:246645139-253259743	5D	246645139	253259743	TraesCS5D02G158600	5D:246673727-246677055
5D:246645139-253259743	5D	246645139	253259743	TraesCS5D02G158700	5D:246766028-246766861
5D:246645139-253259743	5D	246645139	253259743	TraesCS5D02G158800	5D:246770475-246781489
5D:246645139-253259743	5D	246645139	253259743	TraesCS5D02G158900	5D:247071240-247078095
5D:246645139-253259743	5D	246645139	253259743	TraesCS5D02G159000	5D:247072650-247075618
5D:246645139-253259743	5D	246645139	253259743	TraesCS5D02G159100	5D:247610358-247613753
5D:246645139-253259743	5D	246645139	253259743	TraesCS5D02G159200	5D:247614664-247617735
5D:246645139-253259743	5D	246645139	253259743	TraesCS5D02G159300	5D:247752263-247754140
5D:246645139-253259743	5D	246645139	253259743	TraesCS5D02G159400	5D:247756305-247757753
5D:246645139-253259743	5D	246645139	253259743	TraesCS5D02G159500	5D:249086452-249087618
5D:246645139-253259743	5D	246645139	253259743	TraesCS5D02G159600	5D:249257223-249259238
5D:246645139-253259743	5D	246645139	253259743	TraesCS5D02G159700	5D:249523409-249527498
5D:246645139-253259743	5D	246645139	253259743	TraesCS5D02G159800	5D:249530507-249532884
5D:246645139-253259743	5D	246645139	253259743	TraesCS5D02G159900	5D:249788685-249794186
5D:246645139-253259743	5D	246645139	253259743	TraesCS5D02G160000	5D:249912081-249913697
5D:246645139-253259743	5D	246645139	253259743	TraesCS5D02G160100	5D:249919388-249928427
5D:246645139-253259743	5D	246645139	253259743	TraesCS5D02G160200	5D:249980887-249981762
5D:246645139-253259743	5D	246645139	253259743	TraesCS5D02G160300	5D:250061407-250066699
5D:246645139-253259743	5D	246645139	253259743	TraesCS5D02G160400	5D:250067295-250072316
5D:246645139-253259743	5D	246645139	253259743	TraesCS5D02G160500	5D:250072673-250075968
5D:246645139-253259743	5D	246645139	253259743	TraesCS5D02G160600	5D:250406288-250409639
5D:246645139-253259743	5D	246645139	253259743	TraesCS5D02G160700	5D:250415238-250419520
5D:246645139-253259743	5D	246645139	253259743	TraesCS5D02G160900	5D:250600303-250602498
5D:246645139-253259743	5D	246645139	253259743	TraesCS5D02G161000	5D:251063289-251065090
5D:246645139-253259743	5D	246645139	253259743	TraesCS5D02G161100	5D:251303537-251312830
5D:246645139-253259743	5D	246645139	253259743	TraesCS5D02G161200	5D:251420067-251427047
5D:246645139-253259743	5D	246645139	253259743	TraesCS5D02G161300	5D:251936578-251937684
5D:246645139-253259743	5D	246645139	253259743	TraesCS5D02G161400	5D:251954573-251956377
5D:246645139-253259743	5D	246645139	253259743	TraesCS5D02G161500	5D:251958935-251962911
5D:246645139-253259743	5D	246645139	253259743	TraesCS5D02G161600	5D:252217067-252219611
5D:246645139-253259743	5D	246645139	253259743	TraesCS5D02G161800	5D:252614248-252620696
5D:246645139-253259743	5D	246645139	253259743	TraesCS5D02G161900	5D:252620858-252628302
5D:246645139-253259743	5D	246645139	253259743	TraesCS5D02G162000	5D:253177869-253179294
5D:246645139-253259743	5D	246645139	253259743	TraesCS5D02G162100	5D:253179894-253182955
5D:246645139-253259743	5D	246645139	253259743	TraesCS5D02G162200	5D:253182868-253186168
5D:246645139-253259743	5D	246645139	253259743	TraesCS5D02G162300	5D:253199807-253202357
6A:107534467-107781133	6A	107534467	107781133	TraesCS6A02G136400	6A:107681405-107684039
6A:107534467-107781133	6A	107534467	107781133	TraesCS6A02G136500	6A:107684508-107686564
6A:107534467-107781133	6A	107534467	107781133	TraesCS6A02G136600	6A:107692104-107702432
6A:270087660-283284316	6A	270087660	283284316	TraesCS6A02G193600	6A:270459995-270461383
6A:270087660-283284316	6A	270087660	283284316	TraesCS6A02G193700	6A:270593792-270610267
6A:270087660-283284316	6A	270087660	283284316	TraesCS6A02G193800	6A:270738429-270740620
6A:270087660-283284316	6A	270087660	283284316	TraesCS6A02G193900	6A:270787274-270789786
6A:270087660-283284316	6A	270087660	283284316	TraesCS6A02G194000	6A:271182107-271184204
6A:270087660-283284316	6A	270087660	283284316	TraesCS6A02G194100	6A:271184457-271184867
6A:270087660-283284316	6A	270087660	283284316	TraesCS6A02G194200	6A:271185025-271185441
6A:270087660-283284316	6A	270087660	283284316	TraesCS6A02G194300	6A:271185478-271185933
6A:270087660-283284316	6A	270087660	283284316	TraesCS6A02G194400	6A:271187074-271187793
6A:270087660-283284316	6A	270087660	283284316	TraesCS6A02G194500	6A:271636107-271637783
6A:270087660-283284316	6A	270087660	283284316	TraesCS6A02G194600	6A:272122365-272141924
6A:270087660-283284316	6A	270087660	283284316	TraesCS6A02G194700	6A:272559350-272560561
6A:270087660-283284316	6A	270087660	283284316	TraesCS6A02G194800	6A:273163761-273168376
6A:270087660-283284316	6A	270087660	283284316	TraesCS6A02G194900	6A:273262883-273263107
6A:270087660-283284316	6A	270087660	283284316	TraesCS6A02G195000	6A:276295330-276310995
6A:270087660-283284316	6A	270087660	283284316	TraesCS6A02G195100	6A:277269229-277282608
6A:270087660-283284316	6A	270087660	283284316	TraesCS6A02G195200	6A:278551743-278574470
6A:270087660-283284316	6A	270087660	283284316	TraesCS6A02G195300	6A:279286602-279287824
6A:270087660-283284316	6A	270087660	283284316	TraesCS6A02G195400	6A:280554596-280564979
6A:270087660-283284316	6A	270087660	283284316	TraesCS6A02G195500	6A:280595240-280605424
6A:270087660-283284316	6A	270087660	283284316	TraesCS6A02G195600	6A:282127418-282148245
6A:270087660-283284316	6A	270087660	283284316	TraesCS6A02G195800	6A:283029477-283034394
6B:98756328-109469647	6B	98756328	109469647	TraesCS6B02G114800	6B:98851011-98857015
6B:98756328-109469647	6B	98756328	109469647	TraesCS6B02G114900	6B:98857984-98861271
6B:98756328-109469647	6B	98756328	109469647	TraesCS6B02G115000	6B:98983330-98987606
6B:98756328-109469647	6B	98756328	109469647	TraesCS6B02G115100	6B:98991170-98993060
6B:98756328-109469647	6B	98756328	109469647	TraesCS6B02G115200	6B:100288428-100291300
6B:98756328-109469647	6B	98756328	109469647	TraesCS6B02G115300	6B:100717452-100719014
6B:98756328-109469647	6B	98756328	109469647	TraesCS6B02G115400	6B:100752355-100761714
6B:98756328-109469647	6B	98756328	109469647	TraesCS6B02G115500	6B:100895342-100895851
6B:98756328-109469647	6B	98756328	109469647	TraesCS6B02G115600	6B:100951278-100954883
6B:98756328-109469647	6B	98756328	109469647	TraesCS6B02G115700	6B:100957028-100958119
6B:98756328-109469647	6B	98756328	109469647	TraesCS6B02G115800	6B:101167070-101167477
6B:98756328-109469647	6B	98756328	109469647	TraesCS6B02G115900	6B:101222129-101222833
6B:98756328-109469647	6B	98756328	109469647	TraesCS6B02G116000	6B:101325196-101325603
6B:98756328-109469647	6B	98756328	109469647	TraesCS6B02G116100	6B:101554290-101554682
6B:98756328-109469647	6B	98756328	109469647	TraesCS6B02G116200	6B:101731178-101735501
6B:98756328-109469647	6B	98756328	109469647	TraesCS6B02G116300	6B:101736266-101738257
6B:98756328-109469647	6B	98756328	109469647	TraesCS6B02G116400	6B:101917058-101922889
6B:98756328-109469647	6B	98756328	109469647	TraesCS6B02G116500	6B:103668446-103669759
6B:98756328-109469647	6B	98756328	109469647	TraesCS6B02G116600	6B:103669863-103671853
6B:98756328-109469647	6B	98756328	109469647	TraesCS6B02G116700	6B:103698855-103703251
6B:98756328-109469647	6B	98756328	109469647	TraesCS6B02G116800	6B:103960473-103965506
6B:98756328-109469647	6B	98756328	109469647	TraesCS6B02G116900	6B:106467328-106470092
6B:98756328-109469647	6B	98756328	109469647	TraesCS6B02G117000	6B:106472804-106475828
6B:98756328-109469647	6B	98756328	109469647	TraesCS6B02G117100	6B:106506094-106512307
6B:98756328-109469647	6B	98756328	109469647	TraesCS6B02G117200	6B:107038087-107038635
6B:98756328-109469647	6B	98756328	109469647	TraesCS6B02G117300	6B:107077643-107078415
6B:98756328-109469647	6B	98756328	109469647	TraesCS6B02G117400	6B:107771067-107774502
6B:98756328-109469647	6B	98756328	109469647	TraesCS6B02G117600	6B:109141422-109143895
6D:120017313-125631054	6D	120017313	125631054	TraesCS6D02G147500	6D:120646728-120652772
6D:120017313-125631054	6D	120017313	125631054	TraesCS6D02G147600	6D:120654521-120657399
6D:120017313-125631054	6D	120017313	125631054	TraesCS6D02G147700	6D:120657666-120659871
6D:120017313-125631054	6D	120017313	125631054	TraesCS6D02G147800	6D:120667661-120670388
6D:120017313-125631054	6D	120017313	125631054	TraesCS6D02G147900	6D:120670882-120674583
6D:120017313-125631054	6D	120017313	125631054	TraesCS6D02G148000	6D:121064408-121065827
6D:120017313-125631054	6D	120017313	125631054	TraesCS6D02G148100	6D:121166358-121170864
6D:120017313-125631054	6D	120017313	125631054	TraesCS6D02G148200	6D:121225536-121228339
6D:120017313-125631054	6D	120017313	125631054	TraesCS6D02G148400	6D:121344671-121346466
6D:120017313-125631054	6D	120017313	125631054	TraesCS6D02G148500	6D:121363780-121368961
6D:120017313-125631054	6D	120017313	125631054	TraesCS6D02G148600	6D:121579210-121580540
6D:120017313-125631054	6D	120017313	125631054	TraesCS6D02G148700	6D:122253430-122256964
6D:120017313-125631054	6D	120017313	125631054	TraesCS6D02G148800	6D:122517546-122520059
6D:120017313-125631054	6D	120017313	125631054	TraesCS6D02G148900	6D:122730282-122732171
6D:120017313-125631054	6D	120017313	125631054	TraesCS6D02G149100	6D:122742026-122747832
6D:120017313-125631054	6D	120017313	125631054	TraesCS6D02G149200	6D:122989732-122990382
6D:120017313-125631054	6D	120017313	125631054	TraesCS6D02G149300	6D:123056316-123059298
6D:120017313-125631054	6D	120017313	125631054	TraesCS6D02G149400	6D:123116593-123118505
6D:120017313-125631054	6D	120017313	125631054	TraesCS6D02G149500	6D:123149538-123153683
6D:120017313-125631054	6D	120017313	125631054	TraesCS6D02G149600	6D:123155278-123162507
6D:120017313-125631054	6D	120017313	125631054	TraesCS6D02G149700	6D:123162590-123164858
6D:120017313-125631054	6D	120017313	125631054	TraesCS6D02G149800	6D:123773281-123781407
6D:120017313-125631054	6D	120017313	125631054	TraesCS6D02G150000	6D:123796872-123798415
6D:120017313-125631054	6D	120017313	125631054	TraesCS6D02G150100	6D:123798518-123801766
6D:120017313-125631054	6D	120017313	125631054	TraesCS6D02G150200	6D:123966526-123968873
6D:120017313-125631054	6D	120017313	125631054	TraesCS6D02G150300	6D:123968960-123970484
6D:120017313-125631054	6D	120017313	125631054	TraesCS6D02G150400	6D:124141827-124143807
6D:120017313-125631054	6D	120017313	125631054	TraesCS6D02G150500	6D:124143988-124145630
6D:120017313-125631054	6D	120017313	125631054	TraesCS6D02G150600	6D:124502732-124502977
6D:120017313-125631054	6D	120017313	125631054	TraesCS6D02G150700	6D:124513883-124515198
6D:120017313-125631054	6D	120017313	125631054	TraesCS6D02G150800	6D:124517685-124518124
6D:120017313-125631054	6D	120017313	125631054	TraesCS6D02G150900	6D:124518456-124519082
6D:120017313-125631054	6D	120017313	125631054	TraesCS6D02G151000	6D:124520196-124520427
6D:120017313-125631054	6D	120017313	125631054	TraesCS6D02G151100	6D:124535303-124535557
6D:120017313-125631054	6D	120017313	125631054	TraesCS6D02G151200	6D:124598739-124599644
6D:120017313-125631054	6D	120017313	125631054	TraesCS6D02G151300	6D:124608607-124609266
6D:120017313-125631054	6D	120017313	125631054	TraesCS6D02G151400	6D:124660432-124667141
6D:120017313-125631054	6D	120017313	125631054	TraesCS6D02G151500	6D:124834232-124835066
6D:120017313-125631054	6D	120017313	125631054	TraesCS6D02G151600	6D:124897327-124898790
6D:120017313-125631054	6D	120017313	125631054	TraesCS6D02G151700	6D:124938850-124948578
6D:120017313-125631054	6D	120017313	125631054	TraesCS6D02G151800	6D:125020587-125022892
6D:120017313-125631054	6D	120017313	125631054	TraesCS6D02G151900	6D:125085760-125087115
6D:120017313-125631054	6D	120017313	125631054	TraesCS6D02G152000	6D:125238177-125241060
6D:120017313-125631054	6D	120017313	125631054	TraesCS6D02G152100	6D:125245149-125248807
6D:154596070-160775902	6D	154596070	160775902	TraesCS6D02G169000	6D:154594100-154598587
6D:154596070-160775902	6D	154596070	160775902	TraesCS6D02G169100	6D:155046403-155047387
6D:154596070-160775902	6D	154596070	160775902	TraesCS6D02G169200	6D:155541243-155544761
6D:154596070-160775902	6D	154596070	160775902	TraesCS6D02G169300	6D:155599433-155603861
6D:154596070-160775902	6D	154596070	160775902	TraesCS6D02G169400	6D:155820121-155821566
6D:154596070-160775902	6D	154596070	160775902	TraesCS6D02G169500	6D:155839808-155847202
6D:154596070-160775902	6D	154596070	160775902	TraesCS6D02G169600	6D:156013750-156016682
6D:154596070-160775902	6D	154596070	160775902	TraesCS6D02G169700	6D:156428671-156429144
6D:154596070-160775902	6D	154596070	160775902	TraesCS6D02G169800	6D:156436880-156438393
6D:154596070-160775902	6D	154596070	160775902	TraesCS6D02G169900	6D:156443776-156450593
6D:154596070-160775902	6D	154596070	160775902	TraesCS6D02G170000	6D:156453416-156453838
6D:154596070-160775902	6D	154596070	160775902	TraesCS6D02G170100	6D:156563113-156571837
6D:154596070-160775902	6D	154596070	160775902	TraesCS6D02G170200	6D:156803853-156808898
6D:154596070-160775902	6D	154596070	160775902	TraesCS6D02G170300	6D:157155385-157156037
6D:154596070-160775902	6D	154596070	160775902	TraesCS6D02G170400	6D:157164006-157166210
6D:154596070-160775902	6D	154596070	160775902	TraesCS6D02G170500	6D:157166194-157168338
6D:154596070-160775902	6D	154596070	160775902	TraesCS6D02G170600	6D:157321227-157330014
6D:154596070-160775902	6D	154596070	160775902	TraesCS6D02G170700	6D:157435767-157437995
6D:154596070-160775902	6D	154596070	160775902	TraesCS6D02G170900	6D:157450623-157452148
6D:154596070-160775902	6D	154596070	160775902	TraesCS6D02G171000	6D:157583544-157589113
6D:154596070-160775902	6D	154596070	160775902	TraesCS6D02G171100	6D:157590517-157594593
6D:154596070-160775902	6D	154596070	160775902	TraesCS6D02G171200	6D:157663501-157667829
6D:154596070-160775902	6D	154596070	160775902	TraesCS6D02G171300	6D:157729667-157734632
6D:154596070-160775902	6D	154596070	160775902	TraesCS6D02G171400	6D:157814760-157819428
6D:154596070-160775902	6D	154596070	160775902	TraesCS6D02G171500	6D:157928182-157933843
6D:154596070-160775902	6D	154596070	160775902	TraesCS6D02G171600	6D:157980602-157981105
6D:154596070-160775902	6D	154596070	160775902	TraesCS6D02G171700	6D:158073640-158077685
6D:154596070-160775902	6D	154596070	160775902	TraesCS6D02G171800	6D:158112369-158120032
6D:154596070-160775902	6D	154596070	160775902	TraesCS6D02G171900	6D:158229937-158232834
6D:154596070-160775902	6D	154596070	160775902	TraesCS6D02G172000	6D:158443808-158447604
6D:154596070-160775902	6D	154596070	160775902	TraesCS6D02G172100	6D:158560239-158568780
6D:154596070-160775902	6D	154596070	160775902	TraesCS6D02G172200	6D:158817214-158819180
6D:154596070-160775902	6D	154596070	160775902	TraesCS6D02G172300	6D:159008983-159010565
6D:154596070-160775902	6D	154596070	160775902	TraesCS6D02G172400	6D:159014165-159022347
6D:154596070-160775902	6D	154596070	160775902	TraesCS6D02G172500	6D:159343222-159350753
6D:154596070-160775902	6D	154596070	160775902	TraesCS6D02G172600	6D:159515326-159518035
6D:154596070-160775902	6D	154596070	160775902	TraesCS6D02G172700	6D:159595741-159596949
6D:154596070-160775902	6D	154596070	160775902	TraesCS6D02G172800	6D:159715701-159716057
6D:154596070-160775902	6D	154596070	160775902	TraesCS6D02G172900	6D:159787916-159792494
6D:154596070-160775902	6D	154596070	160775902	TraesCS6D02G173000	6D:160428448-160429957
6D:154596070-160775902	6D	154596070	160775902	TraesCS6D02G173100	6D:160559700-160566306
7A:361090422-371085384	7A	361090422	371085384	TraesCS7A02G292000	7A:362736340-362743003
7A:361090422-371085384	7A	361090422	371085384	TraesCS7A02G292100	7A:363985546-364001908
7A:361090422-371085384	7A	361090422	371085384	TraesCS7A02G292200	7A:365076424-365105868
7A:361090422-371085384	7A	361090422	371085384	TraesCS7A02G292300	7A:366870296-366871452
7A:361090422-371085384	7A	361090422	371085384	TraesCS7A02G292400	7A:367005196-367012386
7A:361090422-371085384	7A	361090422	371085384	TraesCS7A02G292600	7A:367837810-367841252
7A:361090422-371085384	7A	361090422	371085384	TraesCS7A02G292700	7A:368240458-368245696
7A:361090422-371085384	7A	361090422	371085384	TraesCS7A02G292800	7A:369467190-369481088
7A:361090422-371085384	7A	361090422	371085384	TraesCS7A02G292900	7A:370540636-370543534
7A:361090422-371085384	7A	361090422	371085384	TraesCS7A02G293000	7A:370553995-370555111
7A:388356091-391001816	7A	388356091	391001816	TraesCS7A02G295800	7A:388766507-388779039
7A:398571530-400702809	7A	398571530	400702809	TraesCS7A02G297100	7A:398575215-398575568
7A:398571530-400702809	7A	398571530	400702809	TraesCS7A02G297200	7A:398905477-398938557
7A:398571530-400702809	7A	398571530	400702809	TraesCS7A02G297300	7A:399932554-399934546
7A:398571530-400702809	7A	398571530	400702809	TraesCS7A02G297400	7A:400452674-400453021
7B:294347237-306561306	7B	294347237	306561306	TraesCS7B02G184100	7B:295078989-295085147
7B:294347237-306561306	7B	294347237	306561306	TraesCS7B02G184200	7B:295520720-295520920
7B:294347237-306561306	7B	294347237	306561306	TraesCS7B02G184300	7B:296319712-296357738
7B:294347237-306561306	7B	294347237	306561306	TraesCS7B02G184500	7B:297376283-297404335
7B:294347237-306561306	7B	294347237	306561306	TraesCS7B02G184600	7B:297411699-297413102
7B:294347237-306561306	7B	294347237	306561306	TraesCS7B02G184700	7B:298614159-298614389
7B:294347237-306561306	7B	294347237	306561306	TraesCS7B02G184800	7B:299246343-299249780
7B:294347237-306561306	7B	294347237	306561306	TraesCS7B02G184900	7B:299404157-299405698
7B:294347237-306561306	7B	294347237	306561306	TraesCS7B02G185000	7B:300042538-300043970
7B:294347237-306561306	7B	294347237	306561306	TraesCS7B02G185100	7B:300079923-300092280
7B:294347237-306561306	7B	294347237	306561306	TraesCS7B02G185200	7B:300327995-300330378
7B:294347237-306561306	7B	294347237	306561306	TraesCS7B02G185300	7B:301589418-301606821
7B:294347237-306561306	7B	294347237	306561306	TraesCS7B02G185400	7B:302414234-302423835
7B:294347237-306561306	7B	294347237	306561306	TraesCS7B02G185500	7B:303152770-303165483
7B:294347237-306561306	7B	294347237	306561306	TraesCS7B02G185600	7B:303710616-303723049
7B:294347237-306561306	7B	294347237	306561306	TraesCS7B02G185700	7B:304102323-304125691
7B:294347237-306561306	7B	294347237	306561306	TraesCS7B02G185800	7B:304523727-304525503
7B:294347237-306561306	7B	294347237	306561306	TraesCS7B02G185900	7B:304959393-304989051
7B:294347237-306561306	7B	294347237	306561306	TraesCS7B02G186000	7B:304992013-304993146
7B:294347237-306561306	7B	294347237	306561306	TraesCS7B02G186100	7B:305000954-305001376
7D:311163774-329143042	7D	311163774	329143042	TraesCS7D02G287000	7D:311266759-311275304
7D:311163774-329143042	7D	311163774	329143042	TraesCS7D02G287100	7D:311619196-311620128
7D:311163774-329143042	7D	311163774	329143042	TraesCS7D02G287200	7D:311626251-311636061
7D:311163774-329143042	7D	311163774	329143042	TraesCS7D02G287300	7D:311852312-311895509
7D:311163774-329143042	7D	311163774	329143042	TraesCS7D02G287400	7D:312470562-312471056
7D:311163774-329143042	7D	311163774	329143042	TraesCS7D02G287500	7D:312551276-312574986
7D:311163774-329143042	7D	311163774	329143042	TraesCS7D02G287600	7D:313703763-313715158
7D:311163774-329143042	7D	311163774	329143042	TraesCS7D02G287800	7D:315127116-315133448
7D:311163774-329143042	7D	311163774	329143042	TraesCS7D02G287900	7D:316397282-316406616
7D:311163774-329143042	7D	311163774	329143042	TraesCS7D02G288000	7D:317409599-317430360
7D:311163774-329143042	7D	311163774	329143042	TraesCS7D02G288100	7D:318810299-318815125
7D:311163774-329143042	7D	311163774	329143042	TraesCS7D02G288200	7D:318858091-318858645
7D:311163774-329143042	7D	311163774	329143042	TraesCS7D02G288300	7D:319900590-319923747
7D:311163774-329143042	7D	311163774	329143042	TraesCS7D02G288400	7D:320273961-320292808
7D:311163774-329143042	7D	311163774	329143042	TraesCS7D02G288500	7D:321477092-321477922
7D:311163774-329143042	7D	311163774	329143042	TraesCS7D02G288600	7D:321970638-321974163
7D:311163774-329143042	7D	311163774	329143042	TraesCS7D02G288700	7D:324332424-324345731
7D:311163774-329143042	7D	311163774	329143042	TraesCS7D02G288800	7D:326026664-326057029
7D:311163774-329143042	7D	311163774	329143042	TraesCS7D02G288900	7D:326722486-326728406
7D:311163774-329143042	7D	311163774	329143042	TraesCS7D02G289000	7D:327401166-327419405
7D:311163774-329143042	7D	311163774	329143042	TraesCS7D02G289100	7D:329045523-329050566
7D:347694088-351950664	7D	347694088	351950664	TraesCS7D02G291100	7D:348126787-348131518
7D:347694088-351950664	7D	347694088	351950664	TraesCS7D02G291200	7D:348189558-348196326
7D:347694088-351950664	7D	347694088	351950664	TraesCS7D02G291300	7D:349945395-349947784
7D:347694088-351950664	7D	347694088	351950664	TraesCS7D02G291500	7D:350138508-350160068
7D:347694088-351950664	7D	347694088	351950664	TraesCS7D02G291600	7D:351563387-351594278
7D:347694088-351950664	7D	347694088	351950664	TraesCS7D02G291700	7D:351654531-351656290
7D:347694088-351950664	7D	347694088	351950664	TraesCS7D02G291900	7D:351766384-351768404
